# Supplementary material for: Neuron-specific transcriptomic signatures indicate neuroinflammation and altered neuronal activity in ASD temporal cortex
Source: Proc Natl Acad Sci U S A. 2023 Mar 2;120(10):e2206758120. doi: 10.1073/pnas.2206758120 (PMC10013873; doi:10.1073/pnas.2206758120)
Supplement: Supplementary file 2 — Dataset S01 (XLSX) [file pnas.2206758120.sd01.xlsx]

## Sheet: Dataset S1
GeneID	baseMean	log2FoldChange	lfcSE	stat	pvalue	padj	genenames
ENSG00000135824	296.611	-0.914305	0.188537	-4.84946	1.23795e-06	0.0052613	RGS8
ENSG00000065526	3758.1	0.303135	0.0619301	4.8948	9.84075e-07	0.0052613	SPEN
ENSG00000109846	1748.43	1.3997	0.281799	4.967	6.79952e-07	0.0052613	CRYAB
ENSG00000174197	1616.7	0.285186	0.0569595	5.00681	5.53394e-07	0.0052613	MGA
ENSG00000106211	1488.61	1.60241	0.336573	4.76095	1.92687e-06	0.00655136	HSPB1
ENSG00000106397	336.726	0.861165	0.185298	4.64746	3.36047e-06	0.00722532	PLOD3
ENSG00000114416	838.253	0.394709	0.0845234	4.66982	3.01457e-06	0.00722532	FXR1
ENSG00000155380	210.084	0.91319	0.196595	4.64504	3.40015e-06	0.00722532	SLC16A1
ENSG00000151929	814.419	1.7392	0.37961	4.58155	4.61531e-06	0.00738793	BAG3
ENSG00000261609	721.574	0.279206	0.0609961	4.57744	4.70691e-06	0.00738793	GAN
ENSG00000124155	742.607	0.499075	0.109106	4.5742	4.78043e-06	0.00738793	PIGT
ENSG00000164548	631.301	0.334278	0.073447	4.55127	5.33225e-06	0.00755403	TRA2A
ENSG00000165525	1123.62	0.218095	0.0481126	4.53302	5.81459e-06	0.00760369	NEMF
ENSG00000174226	37.4169	1.36618	0.306511	4.45718	8.30455e-06	0.0100841	SNX31
ENSG00000047457	79.4425	2.0153	0.455384	4.42549	9.62228e-06	0.0102237	CP
ENSG00000204389	1397.77	1.70776	0.385006	4.43568	9.17839e-06	0.0102237	HSPA1A
ENSG00000084628	163.145	0.851223	0.193756	4.39327	1.11658e-05	0.0111658	NKAIN1
ENSG00000179818	675.731	0.361693	0.0833907	4.33734	1.4422e-05	0.0136208	PCBP1-AS1
ENSG00000259462	62.9589	1.16777	0.270629	4.31502	1.59587e-05	0.0142789	RP11-752G15.3
ENSG00000079101	43.6104	-1.04441	0.242907	-4.29961	1.71097e-05	0.0145432	CLUL1
ENSG00000198130	382.316	0.722785	0.170488	4.2395	2.24022e-05	0.0155372	HIBCH
ENSG00000236104	166.365	-0.356908	0.0843739	-4.23007	2.33619e-05	0.0155372	ZBTB22
ENSG00000226686	80.9656	0.756163	0.178451	4.23738	2.26142e-05	0.0155372	AC012309.5
ENSG00000183337	554.582	0.465118	0.109626	4.24276	2.20786e-05	0.0155372	BCOR
ENSG00000101220	167.349	-0.5247	0.124153	-4.22624	2.37627e-05	0.0155372	C20orf27
ENSG00000099942	1116.68	0.250219	0.0592046	4.22634	2.37519e-05	0.0155372	CRKL
ENSG00000116096	37.8674	1.0303	0.245488	4.19696	2.7052e-05	0.0170327	SPR
ENSG00000220323	83.8011	0.806608	0.192673	4.1864	2.83411e-05	0.0172071	HIST2H2BD
ENSG00000129355	255.101	-0.52369	0.125603	-4.1694	3.054e-05	0.0179028	CDKN2D
ENSG00000196236	301.783	0.375752	0.0904053	4.15631	3.23435e-05	0.0181147	XPNPEP3
ENSG00000097046	152.212	-0.470006	0.113214	-4.15148	3.30326e-05	0.0181147	CDC7
ENSG00000162616	478.558	0.54315	0.131597	4.12736	3.66945e-05	0.0187519	DNAJB4
ENSG00000204388	702.779	1.54339	0.375607	4.10906	3.97267e-05	0.0187519	HSPA1B
ENSG00000135835	223.532	0.640375	0.155908	4.10739	4.00158e-05	0.0187519	KIAA1614
ENSG00000166086	664.279	0.886649	0.215906	4.10664	4.01462e-05	0.0187519	JAM3
ENSG00000157483	328.477	0.970328	0.237567	4.08444	4.4183e-05	0.0187519	MYO1E
ENSG00000185551	501.844	-0.758933	0.185937	-4.08167	4.47141e-05	0.0187519	NR2F2
ENSG00000247809	79.2747	-1.00339	0.244098	-4.1106	3.94633e-05	0.0187519	NR2F2-AS1
ENSG00000127993	222.636	0.442951	0.108592	4.07902	4.52252e-05	0.0187519	RBM48
ENSG00000151748	202.596	0.500401	0.122186	4.0954	4.21439e-05	0.0187519	SAV1
ENSG00000233469	25.5844	0.984566	0.240563	4.09276	4.26271e-05	0.0187519	ST6GALNAC4P1
ENSG00000200488	1985.66	0.460663	0.113815	4.04746	5.17772e-05	0.0204701	RN7SKP203
ENSG00000009954	1387.6	0.235719	0.0582001	4.05016	5.11835e-05	0.0204701	BAZ1B
ENSG00000285667	36.0813	0.628518	0.156104	4.02628	5.66654e-05	0.0216471	NA
ENSG00000285535	25.9754	-1.24856	0.310305	-4.02366	5.73012e-05	0.0216471	NA
ENSG00000144583	614.017	-0.564356	0.141517	-3.9879	6.66606e-05	0.0225583	"MARCH4"
ENSG00000169242	102.733	1.1812	0.29479	4.00693	6.15133e-05	0.0225583	EFNA1
ENSG00000283445	51.4663	-1.13583	0.284515	-3.99216	6.54736e-05	0.0225583	NA
ENSG00000173889	1952.83	0.232587	0.0581214	4.00175	6.28744e-05	0.0225583	PHC3
ENSG00000083444	441.666	0.681981	0.171167	3.98432	6.76749e-05	0.0225583	PLOD1
ENSG00000110172	717.479	0.742976	0.185851	3.9977	6.39601e-05	0.0225583	CHORDC1
ENSG00000107362	170.4	0.623919	0.157273	3.96711	7.27511e-05	0.0227854	ABHD17B
ENSG00000132002	1418.22	1.28743	0.324783	3.96396	7.37175e-05	0.0227854	DNAJB1
ENSG00000133884	433.515	0.360538	0.0908121	3.97016	7.1825e-05	0.0227854	DPF2
ENSG00000096746	958.219	0.299695	0.0755295	3.96793	7.25008e-05	0.0227854	HNRNPH3
ENSG00000110958	899.918	0.462367	0.117129	3.94749	7.89748e-05	0.0239745	PTGES3
ENSG00000165782	281.839	-0.273709	0.0694692	-3.94	8.14809e-05	0.0243013	TMEM55B
ENSG00000152207	43.7541	-0.729011	0.185467	-3.93068	8.47043e-05	0.0248271	CYSLTR2
ENSG00000189079	576.857	0.32241	0.0823095	3.91704	8.96421e-05	0.0249671	ARID2
ENSG00000089041	747.918	0.718569	0.183805	3.9094	9.25251e-05	0.0249671	P2RX7
ENSG00000145681	71.4797	-0.801592	0.204953	-3.91111	9.18727e-05	0.0249671	HAPLN1
ENSG00000241163	50.5081	1.27517	0.325331	3.91961	8.86917e-05	0.0249671	LINC00877
ENSG00000162702	378.096	0.40847	0.10448	3.90956	9.24637e-05	0.0249671	ZNF281
ENSG00000241158	30.7501	-1.21917	0.31265	-3.89946	9.64059e-05	0.0256078	ADAMTS9-AS1
ENSG00000122176	59.2221	-1.41492	0.36551	-3.87108	0.000108355	0.0268008	FMOD
ENSG00000143458	311.937	0.456283	0.118699	3.84403	0.000121028	0.0268008	GABPB2
ENSG00000203721	37.8662	1.11616	0.289908	3.85005	0.000118095	0.0268008	LINC00862
ENSG00000118579	819.381	0.250226	0.0655137	3.81944	0.000133755	0.0268008	MED28
ENSG00000283050	126.149	0.563898	0.14565	3.8716	0.000108122	0.0268008	NA
ENSG00000090534	81.2816	-0.766937	0.197666	-3.87996	0.000104475	0.0268008	THPO
ENSG00000075292	2666.9	0.247741	0.0648209	3.82194	0.000132407	0.0268008	ZNF638
ENSG00000150347	1339.71	0.383724	0.100225	3.82864	0.000128853	0.0268008	ARID5B
ENSG00000068650	999.03	0.547611	0.143514	3.81572	0.000135786	0.0268008	ATP11A
ENSG00000124205	54.9942	-0.935299	0.242362	-3.8591	0.000113805	0.0268008	EDN3
ENSG00000175376	196.76	0.368897	0.0958937	3.84693	0.000119606	0.0268008	EIF1AD
ENSG00000165185	414.466	0.471375	0.122912	3.83505	0.00012554	0.0268008	KIAA1958
ENSG00000105609	26.8924	-1.27873	0.332197	-3.84931	0.00011845	0.0268008	LILRB5
ENSG00000278983	53.9693	0.568216	0.148361	3.82997	0.000128161	0.0268008	NA
ENSG00000140939	176.348	0.480462	0.125056	3.84197	0.000122053	0.0268008	NOL3
ENSG00000139144	43.6046	-1.02371	0.268463	-3.81324	0.000137157	0.0268008	PIK3C2G
ENSG00000202058	3295.5	0.517282	0.134237	3.85349	0.000116444	0.0268008	RN7SKP80
ENSG00000270061	45.9641	0.564845	0.145611	3.87915	0.000104822	0.0268008	RP11-214K3.19
ENSG00000227115	97.1849	1.07901	0.28213	3.8245	0.000131035	0.0268008	RP11-267C16.1
ENSG00000175782	431.991	0.361612	0.0936127	3.86285	0.000112072	0.0268008	SLC35E3
ENSG00000070366	918.272	0.185624	0.04814	3.85592	0.000115297	0.0268008	SMG6
ENSG00000166046	261.695	0.694291	0.181825	3.81847	0.000134284	0.0268008	TCP11L2
ENSG00000182141	407.116	0.552342	0.144309	3.8275	0.000129449	0.0268008	ZNF708
ENSG00000248015	45.6429	1.0578	0.277864	3.8069	0.00014072	0.0268791	AC005329.7
ENSG00000113369	343.893	0.694524	0.18234	3.80896	0.000139552	0.0268791	ARRDC3
ENSG00000154642	161.618	1.17748	0.309547	3.80388	0.000142447	0.0269066	C21orf91
ENSG00000240849	275.016	0.478075	0.12597	3.79515	0.000147554	0.027565	TMEM189
ENSG00000145920	9829.05	-0.51921	0.137274	-3.78228	0.000155397	0.028046	CPLX2
ENSG00000160049	467.614	0.392483	0.103757	3.78271	0.000155127	0.028046	DFFA
ENSG00000143801	137.864	-0.40811	0.108482	-3.76202	0.00016855	0.028046	PSEN2
ENSG00000006831	476.097	0.58462	0.155485	3.75998	0.000169926	0.028046	ADIPOR2
ENSG00000214688	58.1994	1.78174	0.473544	3.76256	0.000168186	0.028046	C10orf105
ENSG00000165617	152.964	-0.666747	0.176986	-3.76723	0.000165066	0.028046	DACT1
ENSG00000142166	777.676	0.252197	0.0669868	3.76488	0.000166631	0.028046	IFNAR1
ENSG00000204839	71.2461	0.894201	0.236603	3.77933	0.000157248	0.028046	MROH6
ENSG00000108256	1510.69	0.359779	0.0954179	3.77056	0.000162882	0.028046	NUFIP2
ENSG00000135365	1045.72	0.19066	0.0505393	3.7725	0.000161618	0.028046	PHF21A
ENSG00000168439	1003.5	0.57429	0.15221	3.773	0.000161295	0.028046	STIP1
ENSG00000241015	54.6477	0.69256	0.183671	3.77065	0.000162826	0.028046	TPM3P9
ENSG00000254911	106.379	0.456466	0.121735	3.74967	0.000177065	0.0289433	SCARNA9
ENSG00000080371	611.346	0.2636	0.0707009	3.72838	0.000192712	0.031201	RAB21
ENSG00000197993	80.8406	1.27152	0.341361	3.72485	0.000195429	0.0313424	KEL
ENSG00000225470	544.929	0.390101	0.104848	3.72062	0.000198734	0.0315745	JPX
ENSG00000010244	1155.99	0.206537	0.055556	3.71763	0.000201103	0.031655	ZNF207
ENSG00000171094	206.603	-0.48555	0.130832	-3.71126	0.000206232	0.0321647	ALK
ENSG00000164190	1502.23	0.2223	0.0600275	3.7033	0.000212817	0.0325936	NIPBL
ENSG00000072195	1687.76	-0.331328	0.0894372	-3.70459	0.000211737	0.0325936	SPEG
ENSG00000126003	263.799	0.366252	0.0991452	3.6941	0.000220669	0.0334944	PLAGL2
ENSG00000279311	31.2717	1.06329	0.28857	3.68469	0.000228981	0.0344485	NA
ENSG00000172493	1045.17	0.344797	0.0936496	3.68178	0.000231612	0.0345386	AFF1
ENSG00000177383	404.825	-0.328158	0.0892349	-3.67746	0.000235568	0.034823	MAGEF1
ENSG00000072274	649.064	-0.529182	0.14434	-3.66621	0.000246174	0.0348746	TFRC
ENSG00000071991	79.4982	1.41979	0.386904	3.66961	0.000242924	0.0348747	CDH19
ENSG00000269825	33.6101	0.900103	0.245214	3.67069	0.000241899	0.0348747	CTD-3099C6.9
ENSG00000127083	30.3444	-1.4351	0.390771	-3.67249	0.000240197	0.0348747	OMD
ENSG00000231865	186.052	0.671299	0.183016	3.66798	0.000244474	0.0348747	SIK3-IT1
ENSG00000244462	585.322	0.253156	0.0691615	3.66036	0.000251858	0.035385	RBM12
ENSG00000238227	326.537	-0.314898	0.0865272	-3.63929	0.000273389	0.035478	C9orf69
ENSG00000175602	846.132	-0.354995	0.0972304	-3.65107	0.000261148	0.035478	CCDC85B
ENSG00000160213	302.69	0.360278	0.0988049	3.64635	0.000265986	0.035478	CSTB
ENSG00000196233	1055.58	0.204278	0.0559209	3.65299	0.000259208	0.035478	LCOR
ENSG00000172943	480.621	0.337364	0.09259	3.64364	0.000268812	0.035478	PHF8
ENSG00000092871	362.811	0.752481	0.206604	3.64214	0.00027038	0.035478	RFFL
ENSG00000101049	77.9828	1.08079	0.295865	3.653	0.000259193	0.035478	SGK2
ENSG00000205356	745.552	-0.279757	0.0766263	-3.65093	0.000261294	0.035478	TECPR1
ENSG00000083223	475.697	0.324733	0.0890712	3.64577	0.000266592	0.035478	ZCCHC6
ENSG00000112561	233.381	0.790086	0.217086	3.63951	0.000273158	0.035478	TFEB
ENSG00000100380	1460.82	0.24442	0.0673329	3.63003	0.000283393	0.0364976	ST13
ENSG00000099282	157.998	1.02704	0.283207	3.62646	0.00028733	0.0367264	TSPAN15
ENSG00000133104	610.652	0.382033	0.105411	3.62423	0.000289821	0.0367684	SPG20
ENSG00000243156	2900.91	0.253397	0.0699847	3.62074	0.000293756	0.0369915	MICAL3
ENSG00000172361	39.7565	0.847889	0.234464	3.61628	0.000298863	0.0373578	CCDC11
ENSG00000100591	604.6	0.526805	0.146124	3.6052	0.000311919	0.0373903	AHSA1
ENSG00000135519	2025.12	-0.394723	0.109488	-3.60519	0.000311927	0.0373903	KCNH3
ENSG00000137274	147.166	-0.38886	0.107871	-3.60486	0.000312319	0.0373903	BPHL
ENSG00000112144	396.734	0.440819	0.122175	3.6081	0.000308447	0.0373903	ICK
ENSG00000161013	554.113	-0.274165	0.0760522	-3.60496	0.000312205	0.0373903	MGAT4B
ENSG00000198944	1095.3	-0.625033	0.173363	-3.60534	0.00031175	0.0373903	SOWAHA
ENSG00000083896	829.574	0.250151	0.069505	3.59904	0.000319399	0.0374091	YTHDC1
ENSG00000184922	875.095	-0.438649	0.121931	-3.59751	0.000321278	0.0374091	FMNL1
ENSG00000139496	612.52	0.218936	0.0608549	3.59768	0.000321073	0.0374091	NUPL1
ENSG00000101040	1577.32	0.306947	0.0851975	3.60276	0.000314851	0.0374091	ZMYND8
ENSG00000175104	345.051	0.302762	0.0842736	3.59261	0.000327384	0.0378608	TRAF6
ENSG00000136859	186.19	0.895908	0.249817	3.58626	0.000335457	0.0380184	ANGPTL2
ENSG00000164104	123.877	0.503838	0.140463	3.58698	0.000334524	0.0380184	HMGB2
ENSG00000116062	306.094	0.403693	0.11255	3.58678	0.000334781	0.0380184	MSH6
ENSG00000233393	44.9925	1.24266	0.347163	3.57947	0.000344286	0.038736	AP000688.29
ENSG00000197937	214.136	0.381657	0.106721	3.5762	0.000348624	0.038736	ZNF347
ENSG00000164171	110.174	1.30807	0.365645	3.57742	0.000347002	0.038736	ITGA2
ENSG00000169045	1717.44	0.238011	0.0665997	3.57375	0.000351902	0.0388463	HNRNPH1
ENSG00000204052	171.388	-0.463791	0.130042	-3.56646	0.000361839	0.038932	LRRC73
ENSG00000139793	2536.51	0.290151	0.0812869	3.56947	0.000357701	0.038932	MBNL2
ENSG00000166289	45.6645	0.921995	0.25851	3.56657	0.000361677	0.038932	PLEKHF1
ENSG00000176700	325.312	0.398677	0.111658	3.57051	0.000356285	0.038932	SCAND2P
ENSG00000128242	128.365	0.857712	0.241199	3.55604	0.000376492	0.0392394	GAL3ST1
ENSG00000111670	1189.74	-0.300671	0.0846622	-3.55142	0.000383161	0.0392394	GNPTAB
ENSG00000110768	344.93	-0.266822	0.0749963	-3.5578	0.000373971	0.0392394	GTF2H1
ENSG00000168484	48.8265	0.946954	0.266621	3.55168	0.000382774	0.0392394	SFTPC
ENSG00000167524	321.041	0.66893	0.18803	3.55757	0.000374307	0.0392394	SGK494
ENSG00000135333	317.734	-0.429296	0.120587	-3.56007	0.000370757	0.0392394	EPHA7
ENSG00000182132	225.145	-0.499635	0.140678	-3.55163	0.000382851	0.0392394	KCNIP1
ENSG00000273247	151.341	0.420183	0.118218	3.55431	0.000378969	0.0392394	RP11-83A24.2
ENSG00000152495	2390.92	-0.501644	0.141492	-3.54539	0.000392031	0.0396698	CAMK4
ENSG00000273540	166.376	-0.875798	0.246918	-3.54692	0.000389765	0.0396698	NA
ENSG00000263316	27.0962	0.865218	0.244261	3.54219	0.000396817	0.0399165	RP11-530N7.3
ENSG00000161912	124.574	0.5037	0.142567	3.53307	0.000410763	0.0406257	ADCY10P1
ENSG00000072832	1697.14	-0.306254	0.0867621	-3.52981	0.000415861	0.0406257	CRMP1
ENSG00000135870	945.524	0.239193	0.0677922	3.52832	0.000418205	0.0406257	RC3H1
ENSG00000152137	364.919	0.56576	0.160046	3.53499	0.000407789	0.0406257	HSPB8
ENSG00000070495	302.17	0.557881	0.157939	3.53225	0.000412035	0.0406257	JMJD6
ENSG00000241170	44.938	0.911591	0.258172	3.53094	0.000414082	0.0406257	RP11-147I3.1
ENSG00000105520	1934.1	-0.343902	0.0975276	-3.5262	0.000421571	0.0407199	DKFZP761J1410
ENSG00000175274	1324.85	-0.603536	0.17138	-3.52163	0.000428905	0.0411943	TP53I11
ENSG00000205795	58.9942	-0.624726	0.178233	-3.50511	0.000456417	0.0431354	CYS1
ENSG00000179348	66.3347	-0.730239	0.208346	-3.50493	0.000456728	0.0431354	GATA2
ENSG00000196329	41.3959	-0.774401	0.220874	-3.50608	0.000454765	0.0431354	GIMAP5
ENSG00000240583	109.494	1.24957	0.357537	3.49495	0.000474147	0.0445331	AQP1
ENSG00000227835	35.4399	-1.19595	0.342522	-3.49159	0.000480158	0.0448499	CARM1P1
ENSG00000173517	2266.18	0.182101	0.0522292	3.48658	0.000489247	0.0452624	PEAK1
ENSG00000261799	173.817	0.38046	0.109133	3.48622	0.000489899	0.0452624	RP11-283I3.6
ENSG00000072364	2318.23	0.146334	0.0420637	3.47888	0.00050352	0.0459973	AFF4
ENSG00000114796	1122.11	0.243335	0.0699679	3.47781	0.000505532	0.0459973	KLHL24
ENSG00000099331	1740.69	0.516858	0.148626	3.47758	0.00050597	0.0459973	MYO9B
ENSG00000189067	239.91	0.828063	0.238725	3.46869	0.000523004	0.046669	LITAF
ENSG00000202566	25.8825	0.928843	0.267637	3.47053	0.00051943	0.046669	MIR421
ENSG00000225630	8572.19	0.938197	0.270476	3.46869	0.000523003	0.046669	MTND2P28
ENSG00000171621	104.487	0.806723	0.232619	3.468	0.00052434	0.046669	SPSB1
ENSG00000232859	312.952	-0.567006	0.163942	-3.45856	0.000543064	0.0480838	LYRM9
ENSG00000235903	170.742	0.736288	0.213434	3.44973	0.000561154	0.0494281	CPB2-AS1
ENSG00000273151	82.4513	0.802719	0.232993	3.44524	0.00057055	0.0499967	RP11-449P15.2
ENSG00000140983	565.885	-0.275534	0.0800304	-3.44286	0.000575593	0.0500396	RHOT2
ENSG00000226318	41.5946	0.65011	0.188903	3.4415	0.000578496	0.0500396	RP11-474D14.2
ENSG00000188690	525.888	-0.365248	0.10615	-3.44086	0.000579871	0.0500396	UROS
ENSG00000168264	893.318	0.389598	0.11337	3.4365	0.000589273	0.0505942	IRF2BP2
ENSG00000171241	26.6431	-0.935352	0.272721	-3.4297	0.000604249	0.0511056	SHCBP1
ENSG00000092929	102.816	0.78907	0.230051	3.42998	0.000603617	0.0511056	UNC13D
ENSG00000163879	134.606	0.50775	0.147946	3.43199	0.000599176	0.0511056	DNALI1
ENSG00000153721	203.589	0.761781	0.222296	3.42688	0.000610563	0.0511901	CNKSR3
ENSG00000261326	115.387	0.513196	0.14977	3.42656	0.00061127	0.0511901	RP5-1057J7.6
ENSG00000136051	496.193	0.300967	0.0879227	3.42309	0.000619146	0.0514045	KIAA1033
ENSG00000273597	35.7433	0.842809	0.246236	3.42276	0.000619878	0.0514045	NA
ENSG00000136490	206.38	-0.352105	0.102937	-3.4206	0.000624831	0.0515637	LIMD2
ENSG00000225649	43.5071	-0.660007	0.193076	-3.41838	0.000629944	0.0516554	AC064875.2
ENSG00000164418	1186.43	-0.375931	0.110086	-3.41488	0.000638097	0.0516554	GRIK2
ENSG00000076513	280.564	0.533196	0.156027	3.41732	0.000632405	0.0516554	ANKRD13A
ENSG00000137843	313.075	-0.473115	0.138514	-3.41565	0.000636292	0.0516554	PAK6
ENSG00000162913	43.5065	-1.0426	0.305622	-3.41141	0.00064629	0.051858	C1orf145
ENSG00000268205	337.714	0.290386	0.0851266	3.41123	0.0006467	0.051858	CTC-444N24.11
ENSG00000162613	1088.54	0.202199	0.0593371	3.40763	0.000655289	0.0523001	FUBP1
ENSG00000139625	873.255	-0.26397	0.0775466	-3.40402	0.000664024	0.0523107	MAP3K12
ENSG00000206769	23.9665	0.936351	0.275093	3.40376	0.000664653	0.0523107	RNU6-116P
ENSG00000243701	229.761	0.476696	0.139959	3.40597	0.000659292	0.0523107	LINC00883
ENSG00000107821	30.7071	-1.07325	0.31562	-3.40044	0.00067277	0.0527055	KAZALD1
ENSG00000145388	232.338	0.291494	0.0858644	3.39482	0.000686747	0.0528163	METTL14
ENSG00000137266	1102.81	0.374888	0.110342	3.39752	0.000679999	0.0528163	SLC22A23
ENSG00000184441	54.1188	0.639563	0.188364	3.39535	0.000685404	0.0528163	AP001062.7
ENSG00000103550	334.983	0.551346	0.162524	3.3924	0.000692825	0.0528163	KNOP1
ENSG00000199883	258.005	0.636598	0.187651	3.39246	0.000692684	0.0528163	RN7SKP90
ENSG00000103056	633.843	-0.394372	0.11613	-3.39594	0.000683926	0.0528163	SMPD3
ENSG00000127804	268.568	0.315361	0.0930695	3.38844	0.000702909	0.0531087	METTL16
ENSG00000113712	720.083	0.195051	0.0575604	3.38863	0.00070242	0.0531087	CSNK1A1
ENSG00000184371	281.463	0.817479	0.241373	3.38679	0.000707159	0.0531934	CSF1
ENSG00000137872	919.834	0.315498	0.0932525	3.38327	0.000716284	0.0536424	SEMA6D
ENSG00000261594	133.79	-0.642795	0.190625	-3.37204	0.000746145	0.0556336	TPBGL
ENSG00000001167	343.915	0.297113	0.0881465	3.37067	0.000749866	0.0556669	NFYA
ENSG00000164484	96.222	-0.773613	0.229623	-3.36905	0.000754264	0.0557499	TMEM200A
ENSG00000168214	912.98	0.401966	0.119503	3.36364	0.000769207	0.0561656	RBPJ
ENSG00000120049	842.311	-0.507585	0.150992	-3.36168	0.000774706	0.0561656	KCNIP2
ENSG00000234456	657.534	0.352657	0.104969	3.35962	0.000780499	0.0561656	MAGI2-AS3
ENSG00000129422	1284.85	0.54204	0.161171	3.36313	0.000770642	0.0561656	MTUS1
ENSG00000103154	774.637	-0.640524	0.190619	-3.36023	0.000778784	0.0561656	NECAB2
ENSG00000080031	63.146	1.05775	0.314823	3.35983	0.000779904	0.0561656	PTPRH
ENSG00000133460	354.263	-0.295812	0.0880724	-3.35873	0.000783015	0.0561656	SLC2A11
ENSG00000183474	78.5185	0.450201	0.134138	3.35625	0.000790062	0.056433	GTF2H2C
ENSG00000198915	572.94	-0.304003	0.0906317	-3.35426	0.000795766	0.0566026	RASGEF1A
ENSG00000005483	2534	0.198382	0.0591931	3.35144	0.000803918	0.0567079	KMT2E
ENSG00000065600	131.897	0.765492	0.228353	3.35223	0.000801639	0.0567079	TMEM206
ENSG00000156299	1519.23	-0.260739	0.0778877	-3.34763	0.00081506	0.0570207	TIAM1
ENSG00000019169	29.6694	-1.62888	0.486532	-3.34794	0.000814158	0.0570207	MARCO
ENSG00000118777	261.882	-0.671671	0.20105	-3.34082	0.000835312	0.0579605	ABCG2
ENSG00000099875	534.104	0.538618	0.161172	3.34188	0.000832141	0.0579605	MKNK2
ENSG00000102547	391.853	-0.287934	0.0862544	-3.33819	0.000843259	0.0580381	CAB39L
ENSG00000184634	779.932	0.210333	0.0629874	3.33928	0.000839944	0.0580381	MED12
ENSG00000153113	721.906	0.31828	0.0956284	3.3283	0.000873763	0.058974	CAST
ENSG00000080822	1243.76	0.921489	0.277135	3.32506	0.000883999	0.058974	CLDND1
ENSG00000168884	81.9378	0.626219	0.188182	3.32773	0.000875582	0.058974	TNIP2
ENSG00000183077	191.495	0.654072	0.196435	3.32972	0.000869338	0.058974	AFMID
ENSG00000122863	279.313	0.731691	0.220066	3.32487	0.00088461	0.058974	CHST3
ENSG00000134815	385.494	0.400926	0.12031	3.33244	0.000860882	0.058974	DHX34
ENSG00000075413	1133.56	0.223235	0.0671396	3.32494	0.000884387	0.058974	MARK3
ENSG00000205592	262.706	-1.04107	0.31275	-3.32877	0.000872308	0.058974	MUC19
ENSG00000100393	2805.62	0.159326	0.0480136	3.31835	0.000905509	0.0601314	EP300
ENSG00000157014	269.431	-0.30168	0.0909576	-3.31671	0.000910851	0.0602509	TATDN2
ENSG00000119688	388.589	0.412679	0.1245	3.3147	0.00091742	0.0604379	ABCD4
ENSG00000072210	351.964	0.275568	0.0831657	3.31348	0.000921434	0.0604379	ALDH3A2
ENSG00000106344	798.639	0.200832	0.0606465	3.31152	0.000927899	0.0604379	RBM28
ENSG00000167766	472.371	0.407508	0.123036	3.31211	0.000925952	0.0604379	ZNF83
ENSG00000059588	919.366	-0.423327	0.127886	-3.31019	0.000932335	0.060495	TARBP1
ENSG00000105738	1146.54	0.237739	0.0718488	3.30887	0.000936728	0.060549	SIPA1L3
ENSG00000112276	86.3452	0.727516	0.2205	3.29939	0.000968952	0.0623946	BVES
ENSG00000131069	293.821	0.502756	0.152562	3.29541	0.000982771	0.0628087	ACSS2
ENSG00000058063	536.348	0.243507	0.0738728	3.2963	0.000979663	0.0628087	ATP11B
ENSG00000139266	158.294	-0.28796	0.0874324	-3.29351	0.000989438	0.0629979	"MARCH9"
ENSG00000149295	114.424	-0.681973	0.207206	-3.29127	0.000997349	0.0632647	DRD2
ENSG00000197062	275.805	0.245416	0.0746139	3.28915	0.00100492	0.0635078	RP5-874C20.3
ENSG00000104419	2147.24	0.578805	0.17625	3.284	0.00102346	0.0644403	NDRG1
ENSG00000122482	738.38	0.274313	0.0836113	3.28081	0.0010351	0.0644568	ZNF644
ENSG00000185808	132.623	0.429788	0.130995	3.28094	0.00103461	0.0644568	PIGP
ENSG00000167562	122.019	0.484771	0.147719	3.28172	0.00103176	0.0644568	ZNF701
ENSG00000111266	301.863	0.431332	0.131521	3.27957	0.00103966	0.0645047	DUSP16
ENSG00000135924	1556.6	0.393201	0.119978	3.27727	0.00104815	0.0647947	DNAJB2
ENSG00000162413	537.956	0.346722	0.105944	3.27269	0.0010653	0.0656161	KLHL21
ENSG00000141646	510.434	0.296154	0.0905811	3.2695	0.0010774	0.0661219	SMAD4
ENSG00000138759	888.267	-0.421435	0.129002	-3.26688	0.0010874	0.0664958	FRAS1
ENSG00000157181	342.849	0.212731	0.0652688	3.2593	0.00111686	0.0665257	C1orf27
ENSG00000181656	89.8167	-0.778227	0.23989	-3.2441	0.00117823	0.0665257	GPR88
ENSG00000158411	116.981	0.474226	0.146111	3.24566	0.00117179	0.0665257	MITD1
ENSG00000185008	1217.06	-0.339821	0.104327	-3.25727	0.00112488	0.0665257	ROBO2
ENSG00000134851	683.494	0.714921	0.219933	3.25063	0.00115148	0.0665257	TMEM165
ENSG00000234127	403.154	0.345541	0.106381	3.24814	0.00116163	0.0665257	TRIM26
ENSG00000173838	24.5311	-0.868708	0.266095	-3.26465	0.001096	0.0665257	"MARCH10"
ENSG00000106546	400.151	0.413629	0.127171	3.25255	0.00114374	0.0665257	AHR
ENSG00000164885	353.171	-0.334912	0.103004	-3.25145	0.00114819	0.0665257	CDK5
ENSG00000151657	175.115	0.239645	0.0735266	3.2593	0.00111687	0.0665257	KIN
ENSG00000119950	755.906	0.34084	0.105043	3.24476	0.0011755	0.0665257	MXI1
ENSG00000285589	23.7147	0.787953	0.242583	3.24818	0.00116144	0.0665257	NA
ENSG00000067141	1443.11	0.398653	0.122757	3.2475	0.00116423	0.0665257	NEO1
ENSG00000110713	815.044	0.206628	0.0634714	3.25545	0.00113211	0.0665257	NUP98
ENSG00000167081	118.753	0.422245	0.129543	3.2595	0.0011161	0.0665257	PBX3
ENSG00000088970	401.309	0.349353	0.107717	3.24323	0.00118181	0.0665257	PLK1S1
ENSG00000180525	35.6559	1.14113	0.351466	3.24677	0.00116723	0.0665257	PRR26
ENSG00000127329	785.386	-0.410114	0.125765	-3.26095	0.00111041	0.0665257	PTPRB
ENSG00000189056	1356.24	-0.860625	0.263891	-3.26129	0.00110905	0.0665257	RELN
ENSG00000201793	82.8802	0.566536	0.17402	3.25559	0.00113158	0.0665257	RN7SKP9
ENSG00000256712	26.4729	0.755278	0.232549	3.24782	0.00116292	0.0665257	RP11-785H5.2
ENSG00000139737	1158.67	0.655189	0.201092	3.25816	0.00112138	0.0665257	SLAIN1
ENSG00000204282	56.1047	1.05749	0.325589	3.24794	0.00116243	0.0665257	TNRC6C-AS1
ENSG00000108175	3842.98	0.252619	0.0776475	3.25341	0.00114027	0.0665257	ZMIZ1
ENSG00000137221	565.439	0.694822	0.214809	3.2346	0.00121812	0.0683435	TJAP1
ENSG00000165934	429.539	0.227606	0.0705962	3.22405	0.0012639	0.069024	CPSF2
ENSG00000165494	724.306	0.252975	0.078516	3.22195	0.00127321	0.069024	PCF11
ENSG00000177666	601.528	0.244998	0.0760204	3.2228	0.00126946	0.069024	PNPLA2
ENSG00000221914	472.912	0.287025	0.0889244	3.22774	0.0012477	0.069024	PPP2R2A
ENSG00000110060	41.5989	0.640645	0.198525	3.22702	0.00125086	0.069024	PUS3
ENSG00000215475	215.91	-0.37105	0.114893	-3.22952	0.00123999	0.069024	SIAH3
ENSG00000141424	557.186	0.258888	0.080436	3.21856	0.00128834	0.069024	SLC39A6
ENSG00000130748	399.111	-0.387743	0.12042	-3.21992	0.00128227	0.069024	TMEM160
ENSG00000239332	24.9344	-0.843278	0.262092	-3.21749	0.00129319	0.069024	AC016722.2
ENSG00000123636	1970.87	0.348399	0.107995	3.22605	0.0012551	0.069024	BAZ2B
ENSG00000109458	1128.72	0.607244	0.188266	3.22546	0.00125769	0.069024	GAB1
ENSG00000240682	74.4828	0.424877	0.131653	3.22724	0.0012499	0.069024	ISY1
ENSG00000059728	425.044	0.359898	0.111775	3.21984	0.0012826	0.069024	MXD1
ENSG00000264522	821.327	0.609965	0.189468	3.21936	0.00128478	0.069024	NA
ENSG00000153147	1318.96	0.227285	0.0706504	3.21704	0.00129522	0.069024	SMARCA5
ENSG00000041988	104.101	0.376292	0.116773	3.22242	0.00127114	0.069024	THAP3
ENSG00000230551	315.089	0.386466	0.120255	3.21372	0.00131027	0.069608	CTB-89H12.4
ENSG00000278000	40.8726	1.07028	0.333308	3.21109	0.00132232	0.0700293	NA
ENSG00000271204	222.465	0.50615	0.15773	3.20897	0.00133214	0.0703303	RP11-138A9.1
ENSG00000006377	49.209	-0.66188	0.206896	-3.19909	0.00137861	0.0712354	DLX6
ENSG00000139323	233.237	0.400606	0.125095	3.20241	0.00136283	0.0712354	POC1B
ENSG00000234771	175.592	0.477591	0.149248	3.19999	0.00137432	0.0712354	RP11-395P17.3
ENSG00000147041	120.298	-0.69566	0.217284	-3.20162	0.00136656	0.0712354	SYTL5
ENSG00000136367	835.516	0.461606	0.14408	3.2038	0.00135625	0.0712354	ZFHX2
ENSG00000083844	642.335	0.214509	0.0670381	3.19982	0.00137515	0.0712354	ZNF264
ENSG00000122008	401.747	0.308598	0.0964321	3.20016	0.00137351	0.0712354	POLK
ENSG00000244754	1538.95	0.253692	0.0794425	3.19341	0.00140604	0.0719959	N4BP2L2
ENSG00000173451	108.013	0.459045	0.143688	3.19474	0.00139957	0.0719959	THAP2
ENSG00000118513	35.3942	-1.07749	0.337353	-3.19396	0.00140334	0.0719959	MYB
ENSG00000004478	761.131	0.518525	0.16268	3.18738	0.00143566	0.0724217	FKBP4
ENSG00000135679	706.705	0.250492	0.0785064	3.19072	0.00141917	0.0724217	MDM2
ENSG00000105355	126.781	0.805597	0.252572	3.18957	0.00142484	0.0724217	PLIN3
ENSG00000114439	907.144	0.469898	0.147398	3.18796	0.00143282	0.0724218	BBX
ENSG00000158615	656.512	0.289845	0.0908921	3.1889	0.00142818	0.0724218	PPP1R15B
ENSG00000135362	143.485	0.868305	0.272631	3.18491	0.001448	0.0728285	PRR5L
ENSG00000073614	1048.41	0.185881	0.0584348	3.18099	0.0014677	0.0736015	KDM5A
ENSG00000178917	87.8424	0.435117	0.136835	3.17986	0.00147347	0.0736735	ZNF852
ENSG00000166426	87.6433	-1.01816	0.320511	-3.17669	0.00148968	0.0740485	CRABP1
ENSG00000187792	229.565	0.305944	0.0962929	3.17723	0.00148691	0.0740485	ZNF70
ENSG00000106852	324.367	-0.474487	0.149494	-3.17396	0.00150373	0.0745287	LHX6
ENSG00000141338	519.606	1.03058	0.324883	3.17216	0.00151311	0.074776	ABCA8
ENSG00000130758	1957.59	-0.337597	0.106524	-3.16921	0.00152855	0.0753196	MAP3K10
ENSG00000140067	37.69	-0.725027	0.228973	-3.16643	0.00154324	0.0753882	FAM181A
ENSG00000079435	237.843	0.796034	0.251275	3.16798	0.00153505	0.0753882	LIPE
ENSG00000004799	377.043	0.700312	0.221144	3.16676	0.00154146	0.0753882	PDK4
ENSG00000171105	980.793	0.249929	0.0789832	3.16433	0.00155441	0.0754997	INSR
ENSG00000137288	259.4	-0.242722	0.0766891	-3.16502	0.00155074	0.0754997	UQCC2
ENSG00000013392	140.723	-0.329751	0.10435	-3.16004	0.0015775	0.0755966	RWDD2A
ENSG00000092607	25.4191	-1.35938	0.429898	-3.16211	0.00156629	0.0755966	TBX15
ENSG00000266967	23.7006	0.649218	0.205347	3.16157	0.00156923	0.0755966	AARSD1
ENSG00000198887	433.737	0.26633	0.0842864	3.15983	0.00157863	0.0755966	SMC5
ENSG00000130511	755.686	-0.331306	0.104813	-3.16094	0.00157263	0.0755966	SSBP4
ENSG00000100219	192.759	0.422296	0.133694	3.15869	0.00158481	0.0756793	XBP1
ENSG00000205704	243.957	-0.477854	0.151349	-3.15729	0.00159242	0.0758297	LINC00634
ENSG00000176714	54.2341	0.591822	0.18755	3.15554	0.00160202	0.0759148	CCDC121
ENSG00000004975	296.899	0.246548	0.0781367	3.15534	0.00160314	0.0759148	DVL2
ENSG00000122884	213.639	0.666608	0.211353	3.154	0.0016105	0.0760515	P4HA1
ENSG00000141485	204.226	-0.800424	0.253925	-3.1522	0.00162042	0.0760972	SLC13A5
ENSG00000244617	37.0932	0.652514	0.206957	3.1529	0.00161655	0.0760972	ASPRV1
ENSG00000148300	255.886	0.282749	0.0897764	3.14948	0.00163564	0.0766001	REXO4
ENSG00000261526	28.4974	0.693291	0.220655	3.14197	0.00167815	0.0766881	CTB-31O20.2
ENSG00000213976	26.9366	0.767817	0.244441	3.14111	0.00168309	0.0766881	CTD-2561J22.2
ENSG00000205085	143.13	0.444567	0.141275	3.14683	0.00165053	0.0766881	FAM71F2
ENSG00000171766	948.222	0.40948	0.130288	3.14288	0.00167294	0.0766881	GATM
ENSG00000159256	507.022	0.22105	0.0702624	3.14607	0.00165481	0.0766881	MORC3
ENSG00000170903	436.774	0.2363	0.075069	3.14778	0.00164516	0.0766881	MSANTD4
ENSG00000161551	306.633	0.237027	0.0754104	3.14316	0.00167137	0.0766881	ZNF577
ENSG00000114019	778.261	0.555636	0.176928	3.14046	0.00168684	0.0766881	AMOTL2
ENSG00000196352	229.941	0.611776	0.194554	3.1445	0.00166369	0.0766881	CD55
ENSG00000145242	952.206	-0.480744	0.153028	-3.14154	0.00168064	0.0766881	EPHA5
ENSG00000115935	457.703	0.813554	0.25906	3.14041	0.00168714	0.0766881	WIPF1
ENSG00000102290	568.739	-0.479766	0.152828	-3.13925	0.00169381	0.0767859	PCDH11X
ENSG00000186812	413.063	0.363835	0.11599	3.13677	0.0017082	0.0772323	ZNF397
ENSG00000144815	611.06	0.459584	0.146635	3.13421	0.00172319	0.0772443	NXPE3
ENSG00000143393	823.775	0.185263	0.0591173	3.13382	0.00172547	0.0772443	PI4KB
ENSG00000115183	533.721	0.522325	0.166725	3.13285	0.00173118	0.0772443	TANC1
ENSG00000112200	955.943	0.190749	0.0608853	3.13292	0.00173075	0.0772443	ZNF451
ENSG00000095397	498.758	0.786908	0.251003	3.13506	0.00171819	0.0772443	DFNB31
ENSG00000088992	164.299	-0.495501	0.158274	-3.13065	0.00174418	0.0774216	TESC
ENSG00000197857	167.358	0.354169	0.11313	3.13064	0.00174426	0.0774216	ZNF44
ENSG00000010379	116.879	-1.05302	0.336769	-3.12683	0.001767	0.0782267	SLC6A13
ENSG00000197283	3870.68	-0.300412	0.096147	-3.1245	0.00178105	0.0786439	SYNGAP1
ENSG00000108448	67.4152	0.530722	0.169914	3.12347	0.00178732	0.0787161	TRIM16L
ENSG00000213411	44.7535	0.879804	0.281748	3.12266	0.00179225	0.0787294	RBM22P2
ENSG00000141404	1142.21	-0.340692	0.109204	-3.11978	0.00180986	0.0792407	GNAL
ENSG00000187764	1807.94	0.563195	0.180556	3.11924	0.00181321	0.0792407	SEMA4D
ENSG00000187527	45.8493	-0.675615	0.216723	-3.11741	0.00182447	0.0792654	ATP13A5
ENSG00000188011	308.489	-0.701276	0.224956	-3.1174	0.00182456	0.0792654	CXXC11
ENSG00000144724	1360.12	-0.305381	0.0979942	-3.11631	0.00183127	0.0792654	PTPRG
ENSG00000183741	5121.99	-0.300763	0.0965183	-3.11613	0.00183243	0.0792654	CBX6
ENSG00000163040	101.295	-0.439266	0.141446	-3.10555	0.00189926	0.0802179	CCDC74A
ENSG00000063660	1989.94	-0.354844	0.114248	-3.10589	0.00189705	0.0802179	GPC1
ENSG00000163156	105.928	0.37741	0.121576	3.10431	0.00190726	0.0802179	SCNM1
ENSG00000147174	110.124	0.610269	0.196612	3.10392	0.00190974	0.0802179	ACRC
ENSG00000185100	69.4517	0.75981	0.244294	3.11022	0.00186947	0.0802179	ADSSL1
ENSG00000182858	332.923	0.331364	0.106646	3.10715	0.00188898	0.0802179	ALG12
ENSG00000177200	2558.7	0.130225	0.0419638	3.10326	0.00191401	0.0802179	CHD9
ENSG00000233756	128.974	0.477174	0.153828	3.10199	0.00192222	0.0802179	DSCAM-IT1
ENSG00000173295	52.3956	-0.702573	0.226433	-3.10278	0.00191711	0.0802179	FAM86B3P
ENSG00000225978	55.5587	-0.708398	0.227667	-3.11156	0.00186104	0.0802179	HAR1A
ENSG00000074695	369.998	0.282165	0.0907322	3.10986	0.00187174	0.0802179	LMAN1
ENSG00000221890	10092.7	-0.498725	0.160537	-3.10661	0.00189248	0.0802179	NPTXR
ENSG00000104205	251.905	0.439786	0.141644	3.10487	0.00190362	0.0802179	SGK3
ENSG00000136867	146.732	1.00589	0.324319	3.10153	0.00192523	0.0802179	SLC31A2
ENSG00000141664	625.183	0.278875	0.0898743	3.10295	0.00191605	0.0802179	ZCCHC2
ENSG00000175182	1189.21	-0.320566	0.103422	-3.09959	0.00193786	0.0805466	FAM131A
ENSG00000230316	28.3924	-1.14705	0.370182	-3.0986	0.00194437	0.0806203	FEZF1-AS1
ENSG00000137177	974.607	0.415502	0.134183	3.09652	0.00195806	0.0809322	KIF13A
ENSG00000089159	429.426	0.463901	0.149873	3.09529	0.00196618	0.0809322	PXN
ENSG00000160336	96.453	0.438842	0.141756	3.09577	0.00196306	0.0809322	ZNF761
ENSG00000183186	203.047	-0.434682	0.140585	-3.09195	0.00198845	0.0812589	C2CD4C
ENSG00000255669	31.3438	0.811452	0.262345	3.09307	0.00198096	0.0812589	RP11-885B4.2
ENSG00000100625	67.9276	0.863069	0.279118	3.09213	0.00198724	0.0812589	SIX4
ENSG00000168754	75.3996	1.03772	0.336001	3.08844	0.00201208	0.0817571	FAM178B
ENSG00000145907	550.851	0.22916	0.0742777	3.08518	0.00203431	0.0817571	G3BP1
ENSG00000077279	349.921	-0.335991	0.108756	-3.0894	0.00200562	0.0817571	DCX
ENSG00000150510	498.023	0.650763	0.210917	3.0854	0.00203278	0.0817571	FAM124A
ENSG00000105707	44.6273	0.921148	0.29856	3.08531	0.00203342	0.0817571	HPN
ENSG00000268006	38.1534	0.694434	0.225049	3.0857	0.00203073	0.0817571	PTOV1-AS1
ENSG00000099904	1014.78	-0.271289	0.0879183	-3.0857	0.00203074	0.0817571	ZDHHC8
ENSG00000214814	40.9657	-1.15626	0.374928	-3.08395	0.00204271	0.0819011	FER1L6
ENSG00000231607	145.598	0.503066	0.163304	3.08054	0.00206623	0.0819948	DLEU2
ENSG00000182944	1644.84	0.123116	0.039989	3.07874	0.00207881	0.0819948	EWSR1
ENSG00000279161	33.2274	1.04627	0.339458	3.08219	0.00205486	0.0819948	NA
ENSG00000182872	736.039	0.224576	0.0729315	3.07928	0.00207504	0.0819948	RBM10
ENSG00000107185	861.279	-0.189531	0.0615401	-3.0798	0.00207141	0.0819948	RGP1
ENSG00000266844	83.4245	0.979987	0.318245	3.07935	0.00207453	0.0819948	RP11-862L9.3
ENSG00000146859	46.8829	0.945066	0.306683	3.08157	0.00205909	0.0819948	TMEM140
ENSG00000175785	160.712	1.23721	0.402165	3.07637	0.00209538	0.0824569	PRIMA1
ENSG00000064300	66.4173	1.33518	0.434246	3.07471	0.00210709	0.0825358	NGFR
ENSG00000159335	1733.91	-0.325574	0.105871	-3.0752	0.0021036	0.0825358	PTMS
ENSG00000184743	348.318	0.431807	0.140525	3.07281	0.00212056	0.0828726	ATL3
ENSG00000011465	262.164	-0.733001	0.238641	-3.07156	0.00212941	0.0830276	DCN
ENSG00000156030	1194.32	0.259736	0.084616	3.06959	0.00214356	0.08321	ELMSAN1
ENSG00000160194	576.722	0.195069	0.0635498	3.06954	0.00214388	0.08321	NDUFV3
ENSG00000096696	351.518	-1.21498	0.39616	-3.06689	0.00216298	0.0835698	DSP
ENSG00000127483	2087.09	0.223176	0.0727672	3.06699	0.00216228	0.0835698	HP1BP3
ENSG00000251562	158779	0.277451	0.0906016	3.06232	0.00219626	0.083902	MALAT1
ENSG00000006042	207.331	0.980513	0.320073	3.0634	0.00218834	0.083902	TMEM98
ENSG00000221923	172.56	0.266582	0.0870033	3.06404	0.00218368	0.083902	ZNF880
ENSG00000133048	295.967	1.30968	0.427331	3.0648	0.00217817	0.083902	CHI3L1
ENSG00000198225	41.8694	-0.615422	0.200933	-3.06282	0.00219262	0.083902	FKBP1C
ENSG00000115616	68.0006	-0.660657	0.215922	-3.0597	0.0022156	0.084451	SLC9A2
ENSG00000106078	3057.18	0.232795	0.0763147	3.05046	0.00228488	0.0845408	COBL
ENSG00000135678	187.142	0.721336	0.236503	3.05001	0.00228834	0.0845408	CPM
ENSG00000146592	683.379	0.766492	0.251182	3.05154	0.00227667	0.0845408	CREB5
ENSG00000087086	7341.56	0.468606	0.153638	3.05008	0.00228784	0.0845408	FTL
ENSG00000148634	763.93	0.27591	0.0902491	3.05721	0.00223412	0.0845408	HERC4
ENSG00000136273	186.437	0.274091	0.0897157	3.0551	0.00224985	0.0845408	HUS1
ENSG00000099337	53.1627	0.551733	0.180701	3.0533	0.00226342	0.0845408	KCNK6
ENSG00000120662	86.8888	0.405236	0.13266	3.05469	0.00225294	0.0845408	MTRF1
ENSG00000121274	338.909	0.351829	0.115351	3.05007	0.00228788	0.0845408	PAPD5
ENSG00000185052	274.658	-0.472574	0.15478	-3.0532	0.00226417	0.0845408	SLC24A3
ENSG00000087087	762.75	0.213798	0.070125	3.04881	0.00229752	0.0845408	SRRT
ENSG00000105889	36.1033	0.968435	0.317592	3.0493	0.00229374	0.0845408	STEAP1B
ENSG00000206579	1184.27	-0.331837	0.108749	-3.0514	0.0022778	0.0845408	XKR4
ENSG00000144596	405.939	-0.399465	0.130665	-3.05715	0.00223449	0.0845408	GRIP2
ENSG00000204390	47.7262	0.737005	0.241275	3.05462	0.00225342	0.0845408	HSPA1L
ENSG00000119227	213.056	-0.393111	0.128674	-3.05509	0.00224996	0.0845408	PIGZ
ENSG00000012983	973.474	0.387583	0.127208	3.04684	0.00231261	0.0847293	MAP4K5
ENSG00000136546	65.1979	-0.782828	0.256891	-3.04732	0.00230892	0.0847293	SCN7A
ENSG00000033030	211.063	0.282757	0.0928306	3.04594	0.00231952	0.0847995	ZCCHC8
ENSG00000158286	266.449	-0.348249	0.114398	-3.04418	0.00233315	0.0851148	RNF207
ENSG00000248283	63.5139	0.61837	0.203554	3.03786	0.00238263	0.0867339	RP11-473D24.1
ENSG00000172247	818.772	-0.376276	0.123985	-3.03484	0.0024066	0.0873743	C1QTNF4
ENSG00000182986	54.1466	0.513014	0.169069	3.03436	0.0024105	0.0873743	ZNF320
ENSG00000135535	395.992	0.291383	0.0961413	3.03078	0.00243927	0.0877824	CD164
ENSG00000235823	496.259	0.558576	0.184325	3.03039	0.00244242	0.0877824	LINC00263
ENSG00000073921	1600.65	0.26743	0.0882231	3.03129	0.00243513	0.0877824	PICALM
ENSG00000166439	561.721	0.305957	0.100908	3.03203	0.00242913	0.0877824	RNF169
ENSG00000131791	370.732	0.38772	0.128054	3.02779	0.00246348	0.0883527	PRKAB2
ENSG00000080802	918.606	0.200257	0.066307	3.02014	0.00252655	0.0885605	CNOT4
ENSG00000130119	220.365	0.271421	0.0897082	3.0256	0.00248142	0.0885605	GNL3L
ENSG00000125841	1711.75	-0.337262	0.111616	-3.02161	0.00251431	0.0885605	NRSN2
ENSG00000165476	351.645	0.651246	0.215634	3.02014	0.00252658	0.0885605	REEP3
ENSG00000185591	561.996	0.332392	0.110004	3.02164	0.0025141	0.0885605	SP1
ENSG00000173480	153.444	0.328391	0.108588	3.0242	0.00249296	0.0885605	ZNF417
ENSG00000119041	251.631	0.258235	0.0854481	3.02212	0.00251007	0.0885605	GTF3C3
ENSG00000114656	127.296	-0.585366	0.193652	-3.02277	0.00250471	0.0885605	KIAA1257
ENSG00000163428	524.601	0.278277	0.0919918	3.02502	0.00248615	0.0885605	LRRC58
ENSG00000163072	78.1065	-0.515827	0.170763	-3.02072	0.00252173	0.0885605	NOSTRIN
ENSG00000237352	31.8244	-0.843629	0.278872	-3.02514	0.00248515	0.0885605	RP11-145M4.3
ENSG00000158480	678.958	0.296328	0.0982202	3.01697	0.00255311	0.0893064	SPATA2
ENSG00000126860	99.8828	1.10823	0.367584	3.0149	0.00257066	0.0894472	EVI2A
ENSG00000139433	404.594	0.671636	0.222792	3.01463	0.00257292	0.0894472	GLTP
ENSG00000198948	778.404	0.318108	0.105484	3.0157	0.00256387	0.0894472	MFAP3L
ENSG00000173988	26.6887	1.14461	0.379783	3.01385	0.00257958	0.0894957	LRRC63
ENSG00000182372	389.482	0.441794	0.146817	3.00915	0.00261984	0.090523	CLN8
ENSG00000129562	234.419	0.329554	0.109496	3.00972	0.00261486	0.090523	DAD1
ENSG00000130958	41.205	0.96645	0.321299	3.00795	0.0026302	0.0906537	SLC35D2
ENSG00000173041	343.538	0.282761	0.0940193	3.00747	0.00263429	0.0906537	ZNF680
ENSG00000168066	2093.54	0.160377	0.053344	3.00647	0.00264298	0.0907689	SF1
ENSG00000100697	1551.02	0.31606	0.105242	3.00318	0.00267179	0.0910457	DICER1
ENSG00000140479	505.999	0.923365	0.307471	3.0031	0.00267246	0.0910457	PCSK6
ENSG00000176438	284.613	0.668761	0.222626	3.00397	0.00266483	0.0910457	SYNE3
ENSG00000179195	886.536	0.233646	0.0777638	3.00456	0.00265964	0.0910457	ZNF664
ENSG00000283646	27.202	-0.997333	0.332257	-3.00169	0.00268482	0.0911016	NA
ENSG00000163462	408.569	-0.241237	0.0803519	-3.00226	0.00267986	0.0911016	TRIM46
ENSG00000120696	188.347	-0.22806	0.0760434	-2.99908	0.00270798	0.0917044	KBTBD7
ENSG00000095777	28.5691	-1.24037	0.4137	-2.99823	0.00271552	0.0917769	MYO3A
ENSG00000080200	465.862	0.570538	0.190544	2.99425	0.00275118	0.0924309	CRYBG3
ENSG00000100784	608.024	0.355153	0.11859	2.9948	0.00274628	0.0924309	RPS6KA5
ENSG00000254860	37.1964	0.865464	0.289027	2.9944	0.00274984	0.0924309	TMEM9B-AS1
ENSG00000113916	984.287	0.464712	0.155559	2.98736	0.00281397	0.0925289	BCL6
ENSG00000151914	16561.3	0.270032	0.0903785	2.98779	0.00281005	0.0925289	DST
ENSG00000157978	203.402	0.850041	0.284428	2.9886	0.00280258	0.0925289	LDLRAP1
ENSG00000109320	242.659	0.287913	0.0962091	2.99258	0.00276632	0.0925289	NFKB1
ENSG00000143442	2018.88	0.219347	0.0732869	2.99299	0.0027626	0.0925289	POGZ
ENSG00000140575	949.333	0.460177	0.154003	2.98809	0.00280724	0.0925289	IQGAP1
ENSG00000083168	1518.55	0.214009	0.0716071	2.98865	0.00280211	0.0925289	KAT6A
ENSG00000273015	227.076	0.352227	0.117805	2.98992	0.00279052	0.0925289	LINC00938
ENSG00000156304	766.583	0.16451	0.0550023	2.99097	0.00278091	0.0925289	SCAF4
ENSG00000204323	57.6287	1.24226	0.415555	2.98941	0.00279519	0.0925289	SMIM5
ENSG00000169021	326.146	-0.303032	0.101373	-2.98927	0.00279641	0.0925289	UQCRFS1
ENSG00000026652	916.904	0.397587	0.133158	2.98582	0.00282815	0.0926513	AGPAT4
ENSG00000186566	1618.55	0.156905	0.0525573	2.9854	0.00283206	0.0926513	GPATCH8
ENSG00000134748	408.832	0.260152	0.0871577	2.98485	0.00283722	0.0926514	PRPF38A
ENSG00000245213	63.7649	0.445709	0.149336	2.9846	0.00283949	0.0926514	RP11-10K16.1
ENSG00000185607	57.822	0.561742	0.188448	2.98089	0.00287415	0.092714	ACTBP7
ENSG00000242173	723.361	-0.384299	0.128818	-2.98328	0.00285179	0.092714	ARHGDIG
ENSG00000179523	133.847	0.334297	0.112164	2.98043	0.00287845	0.092714	EIF3J-AS1
ENSG00000127989	140.771	0.347983	0.116655	2.98302	0.00285423	0.092714	MTERF
ENSG00000279693	70.2454	-0.498934	0.16741	-2.98031	0.00287959	0.092714	NA
ENSG00000182749	120.831	-0.319164	0.107021	-2.98225	0.00286138	0.092714	PAQR7
ENSG00000184677	498.037	0.239052	0.0801811	2.9814	0.0028693	0.092714	ZBTB40
ENSG00000163630	706.655	-0.41975	0.140911	-2.97883	0.00289353	0.092816	SYNPR
ENSG00000243406	30.9376	0.650313	0.218313	2.97881	0.00289368	0.092816	MRPS31P5
ENSG00000072682	206.121	0.501934	0.168643	2.97631	0.00291742	0.093285	P4HA2
ENSG00000123454	38.0618	-0.654256	0.219836	-2.97611	0.00291927	0.093285	DBH
ENSG00000184602	1963.14	-0.27601	0.0927996	-2.97426	0.00293693	0.0936732	SNN
ENSG00000101782	270.152	0.283216	0.0952809	2.97244	0.00295446	0.0939859	RIOK3
ENSG00000064932	337.884	0.499242	0.167977	2.97209	0.00295779	0.0939859	SBNO2
ENSG00000187098	127.149	0.605573	0.203868	2.97042	0.00297389	0.0942375	MITF
ENSG00000255182	147.856	-0.486399	0.163796	-2.96955	0.00298234	0.0942375	CTD-2517M22.14
ENSG00000108960	710.343	-0.429229	0.144523	-2.96997	0.00297824	0.0942375	MMD
ENSG00000065809	368.299	0.955035	0.321751	2.96824	0.00299506	0.0943613	FAM107B
ENSG00000136451	404.938	0.470952	0.158696	2.96763	0.00300104	0.0943613	VEZF1
ENSG00000081665	451.958	0.277648	0.0935826	2.96687	0.00300846	0.0943613	ZNF506
ENSG00000168542	81.6157	-1.35012	0.454999	-2.9673	0.0030043	0.0943613	COL3A1
ENSG00000116685	305.167	0.239116	0.0807078	2.96274	0.00304911	0.0946245	KIAA2013
ENSG00000181804	162.3	0.53044	0.178927	2.96455	0.00303124	0.0946245	SLC9A9
ENSG00000082898	1284.8	0.321223	0.108416	2.96288	0.00304779	0.0946245	XPO1
ENSG00000091542	848.073	0.215391	0.0727026	2.96263	0.00305025	0.0946245	ALKBH5
ENSG00000141934	119.322	0.992936	0.335024	2.96377	0.00303892	0.0946245	PPAP2C
ENSG00000239306	652.031	0.356332	0.120255	2.96315	0.00304506	0.0946245	RBM14
ENSG00000137200	475.647	-0.238763	0.0807021	-2.95857	0.00309066	0.0946687	CMTR1
ENSG00000160741	485.376	0.268463	0.090723	2.95915	0.00308488	0.0946687	CRTC2
ENSG00000169967	793.489	0.203036	0.0685893	2.96018	0.00307464	0.0946687	MAP3K2
ENSG00000250722	540.043	0.841735	0.284504	2.95861	0.00309033	0.0946687	SEPP1
ENSG00000163812	442.811	0.19031	0.0642688	2.96116	0.0030648	0.0946687	ZDHHC3
ENSG00000198315	599.258	0.268727	0.0907626	2.96076	0.00306877	0.0946687	ZKSCAN8
ENSG00000181418	3719.4	-0.438819	0.148235	-2.96028	0.00307356	0.0946687	DDN
ENSG00000158195	1046.13	0.486834	0.164604	2.95761	0.00310035	0.0947947	WASF2
ENSG00000075539	1542.63	0.478222	0.161751	2.95653	0.00311124	0.0949569	FRYL
ENSG00000187741	134.048	-0.396973	0.134302	-2.95582	0.00311843	0.0950059	FANCA
ENSG00000119906	740.648	0.334231	0.113124	2.95456	0.00313119	0.0951614	FAM178A
ENSG00000080824	10011.9	0.414201	0.140207	2.95421	0.00313473	0.0951614	HSP90AA1
ENSG00000163046	177.673	-0.457253	0.15496	-2.95077	0.0031698	0.09544	ANKRD30BL
ENSG00000005893	1141.01	0.626657	0.212363	2.95088	0.00316872	0.09544	LAMP2
ENSG00000142233	45.4949	0.540151	0.183007	2.95153	0.00316201	0.09544	NTN5
ENSG00000149489	65.3138	0.708695	0.240184	2.95063	0.00317129	0.09544	ROM1
ENSG00000164651	50.4006	-0.703312	0.238366	-2.95056	0.00317198	0.09544	SP8
ENSG00000092531	149.474	0.467721	0.158562	2.94977	0.00318007	0.0955143	SNAP23
ENSG00000261716	119.571	0.610586	0.20704	2.94912	0.00318678	0.0955471	RP11-196G18.22
ENSG00000196839	56.0713	0.827962	0.281126	2.94517	0.0032278	0.0964975	ADA
ENSG00000273329	144.602	0.381862	0.129666	2.94497	0.00322983	0.0964975	RP11-448A19.1
ENSG00000135439	7971.77	-0.332919	0.113336	-2.93745	0.00330924	0.0965951	AGAP2
ENSG00000186648	365.908	-0.347502	0.118088	-2.94273	0.00325334	0.0965951	LRRC16B
ENSG00000279917	29.1282	0.673076	0.229116	2.93771	0.00330643	0.0965951	NA
ENSG00000235437	621.419	0.321155	0.109197	2.94106	0.00327093	0.0965951	RP11-357C3.3
ENSG00000264895	53.5851	0.52328	0.177992	2.93991	0.00328311	0.0965951	RP11-421E14.2
ENSG00000176986	751.66	0.129771	0.0441415	2.93988	0.00328341	0.0965951	SEC24C
ENSG00000256682	23.4899	0.698932	0.237667	2.94081	0.00327355	0.0965951	TAS2R12
ENSG00000170537	155.955	0.724606	0.246545	2.93904	0.00329234	0.0965951	TMC7
ENSG00000196263	363.894	0.311653	0.105964	2.94112	0.00327033	0.0965951	ZNF471
ENSG00000239467	31.6995	-0.527144	0.179292	-2.94015	0.00328056	0.0965951	AC007405.6
ENSG00000143418	372.443	0.61415	0.209052	2.93779	0.00330566	0.0965951	CERS2
ENSG00000135314	46.4966	-0.55046	0.187414	-2.93713	0.00331264	0.0965951	KHDC1
ENSG00000152894	1518.96	0.329814	0.112044	2.94362	0.00324398	0.0965951	PTPRK
ENSG00000198952	976.631	0.234062	0.0796759	2.93768	0.00330677	0.0965951	SMG5
ENSG00000166398	481.553	0.307258	0.104647	2.93614	0.00332327	0.096739	KIAA0355
ENSG00000183760	26.9243	1.178	0.401446	2.93439	0.00334201	0.0969524	PAPL
ENSG00000115468	871.258	0.802216	0.273365	2.9346	0.00333978	0.0969525	EFHD1
ENSG00000154358	852.739	-0.449404	0.153196	-2.93352	0.00335145	0.0970607	OBSCN
ENSG00000163703	596.275	0.433534	0.147833	2.93258	0.00336154	0.0971874	CRELD1
ENSG00000139971	647.386	-0.282376	0.0963953	-2.92936	0.00339661	0.0978685	C14orf37
ENSG00000072864	232.874	0.837587	0.285883	2.92982	0.00339158	0.0978685	NDE1
ENSG00000088888	998.433	0.284052	0.0970543	2.92673	0.00342546	0.0982003	MAVS
ENSG00000276805	117.319	0.468175	0.15996	2.92682	0.00342446	0.0982003	NA
ENSG00000143368	335.138	0.285047	0.0973864	2.92697	0.00342283	0.0982003	SF3B4
ENSG00000144468	192.756	0.357075	0.122109	2.92424	0.00345303	0.0983276	RHBDD1
ENSG00000127585	12162.1	-0.349243	0.119376	-2.92556	0.00343838	0.0983276	FBXL16
ENSG00000090006	854.368	-0.364604	0.124682	-2.92428	0.00345254	0.0983276	LTBP4
ENSG00000257621	498.211	0.263071	0.089949	2.92467	0.00344817	0.0983276	RP11-349A22.5
ENSG00000164142	52.588	-0.541806	0.185314	-2.92371	0.00345882	0.0983278	FAM160A1
ENSG00000174460	373.609	-0.550925	0.188474	-2.92308	0.00346589	0.098364	ZCCHC12
ENSG00000053438	996.114	-0.507204	0.17359	-2.92186	0.00347952	0.0984223	NNAT
ENSG00000250486	43.8292	0.588569	0.201408	2.92227	0.00347495	0.0984223	FAM218A
ENSG00000027075	126.19	-0.480471	0.164505	-2.92071	0.00349234	0.0986209	PRKCH
ENSG00000100364	2577.22	0.322184	0.11046	2.91675	0.00353705	0.0987507	KIAA0930
ENSG00000117899	348.227	0.283232	0.0970353	2.91886	0.00351314	0.0987507	MESDC2
ENSG00000135447	396.685	-0.389067	0.133317	-2.91835	0.00351885	0.0987507	PPP1R1A
ENSG00000184786	27.0395	0.640687	0.219471	2.91924	0.00350888	0.0987507	TCTE3
ENSG00000127191	133.831	0.377392	0.129413	2.91619	0.00354341	0.0987507	TRAF2
ENSG00000144827	202.451	-0.291983	0.100084	-2.91737	0.00353002	0.0987507	ABHD10
ENSG00000164463	611.824	0.233771	0.0801611	2.91627	0.00354248	0.0987507	CREBRF
ENSG00000250802	173.192	0.471366	0.161558	2.91762	0.00352709	0.0987507	ZBED3-AS1
ENSG00000149503	658.9	-0.235761	0.0809026	-2.91414	0.00356674	0.0991926	INCENP
ENSG00000196517	228.978	0.5778	0.1983	2.91377	0.00357093	0.0991926	SLC6A9
ENSG00000123146	96.071	0.764372	0.262469	2.91224	0.00358849	0.0992162	CD97
ENSG00000206052	2006.58	-0.411421	0.141276	-2.91217	0.00358929	0.0992162	DOK6
ENSG00000137713	260.082	0.371575	0.127575	2.9126	0.00358439	0.0992162	PPP2R1B
ENSG00000138316	83.1979	1.19688	0.411331	2.90978	0.00361685	0.0996538	ADAMTS14
ENSG00000197261	43.4088	-0.809764	0.278254	-2.91016	0.00361243	0.0996538	C6orf141
ENSG00000004864	110.454	0.622857	0.214149	2.90853	0.00363136	0.0997304	SLC25A13
ENSG00000143340	83.2426	-0.867161	0.298143	-2.90855	0.00363114	0.0997304	FAM163A
ENSG00000174939	561.868	-0.343772	0.118327	-2.90528	0.00366927	0.0998522	ASPHD1
ENSG00000168005	258.87	0.405835	0.139635	2.9064	0.00365618	0.0998522	C11orf84
ENSG00000160223	172.045	1.10564	0.380646	2.90463	0.00367691	0.0998522	ICOSLG
ENSG00000013364	197.525	0.674345	0.232144	2.90485	0.00367426	0.0998522	MVP
ENSG00000184144	3489.51	0.854131	0.29381	2.90709	0.00364812	0.0998522	CNTN2
ENSG00000001561	349.327	0.364391	0.125357	2.90682	0.00365125	0.0998522	ENPP4
ENSG00000146373	310.866	0.267218	0.0919952	2.9047	0.00367603	0.0998522	RNF217
ENSG00000123999	42.7243	-0.835607	0.287977	-2.90164	0.00371213	0.10001	INHA
ENSG00000249592	174.342	0.371675	0.128077	2.90197	0.00370822	0.10001	RP11-440L14.1
ENSG00000280347	123.06	0.430596	0.148377	2.90203	0.00370754	0.10001	NA
ENSG00000148334	387.104	-0.244392	0.0842038	-2.90238	0.00370335	0.10001	PTGES2
ENSG00000135093	319.638	0.266508	0.0918022	2.90307	0.00369523	0.10001	USP30
ENSG00000151276	2085.65	-0.194852	0.0672061	-2.89932	0.00373968	0.100593	MAGI1
ENSG00000046651	291.366	0.288307	0.0994595	2.89874	0.00374668	0.100622	OFD1
ENSG00000011275	718.084	0.189028	0.0652368	2.89756	0.00376073	0.10084	RNF216
ENSG00000239827	33.5596	0.539783	0.18638	2.89614	0.00377789	0.10114	SUGT1P3
ENSG00000210100	128.189	0.653703	0.225812	2.8949	0.00379282	0.101221	MT-TI
ENSG00000170949	411.517	0.294929	0.101873	2.89507	0.00379071	0.101221	ZNF160
ENSG00000265972	744.292	0.938542	0.324411	2.89306	0.00381507	0.101496	NA
ENSG00000101187	200.732	0.654741	0.226292	2.89335	0.00381156	0.101496	SLCO4A1
ENSG00000198799	500.622	0.230344	0.0796799	2.89087	0.00384179	0.102048	LRIG2
ENSG00000173801	294.882	0.548099	0.189698	2.88932	0.00386078	0.102392	JUP
ENSG00000100601	65.4001	0.394401	0.136746	2.88418	0.00392435	0.102445	ALKBH1
ENSG00000226742	52.9182	0.410473	0.142152	2.88757	0.00388231	0.102445	HSBP1L1
ENSG00000072415	457.879	0.282158	0.0978044	2.88492	0.0039151	0.102445	MPP5
ENSG00000183729	34.023	-0.84848	0.293788	-2.88807	0.00387613	0.102445	NPBWR1
ENSG00000091622	2489	-0.359238	0.124484	-2.8858	0.00390414	0.102445	PITPNM3
ENSG00000203805	86.0506	0.485926	0.168578	2.8825	0.00394539	0.102445	PPAPDC1A
ENSG00000173039	440.332	0.295941	0.102674	2.88235	0.00394716	0.102445	RELA
ENSG00000266718	31.813	-0.601576	0.208639	-2.88333	0.0039349	0.102445	RP11-466A19.1
ENSG00000129946	758.875	-0.246149	0.085332	-2.8846	0.00391911	0.102445	SHC2
ENSG00000068903	1574.09	0.394888	0.136845	2.88566	0.00390593	0.102445	SIRT2
ENSG00000101150	622.534	0.229803	0.0796992	2.88339	0.00393424	0.102445	TPD52L2
ENSG00000167635	564.739	0.341918	0.118378	2.88836	0.0038726	0.102445	ZNF146
ENSG00000227745	37.5584	-0.651801	0.226085	-2.883	0.00393912	0.102445	AC098826.5
ENSG00000015479	434.377	0.303373	0.105233	2.88288	0.00394061	0.102445	MATR3
ENSG00000154263	213.215	-0.398142	0.138181	-2.8813	0.0039604	0.102476	ABCA10
ENSG00000078687	1727.49	0.188442	0.0653932	2.88167	0.00395571	0.102476	TNRC6C
ENSG00000184117	398.597	-0.260947	0.0906943	-2.87722	0.00401195	0.103652	NIPSNAP1
ENSG00000169504	629.169	0.766965	0.266692	2.87585	0.00402939	0.103945	CLIC4
ENSG00000266524	62.2983	0.531396	0.184831	2.87504	0.00403972	0.104053	NA
ENSG00000173209	542.534	0.441287	0.15356	2.8737	0.00405689	0.104337	AHSA2
ENSG00000223547	154.612	0.426942	0.148615	2.87281	0.00406839	0.104475	ZNF844
ENSG00000237172	74.6978	0.643267	0.224235	2.86872	0.00412134	0.104712	B3GNT9
ENSG00000167258	1084.16	0.171236	0.0596778	2.86933	0.00411338	0.104712	CDK12
ENSG00000079805	1193.29	0.331565	0.115587	2.86854	0.00412372	0.104712	DNM2
ENSG00000066382	359.499	-0.30976	0.107986	-2.86852	0.00412397	0.104712	MPPED2
ENSG00000150867	1615.88	0.772784	0.269382	2.86873	0.00412128	0.104712	PIP4K2A
ENSG00000123505	690.925	0.28865	0.100631	2.86841	0.00412538	0.104712	AMD1
ENSG00000021826	78.0848	0.707828	0.246788	2.86815	0.00412873	0.104712	CPS1
ENSG00000280119	40.7225	-0.773857	0.269661	-2.86974	0.00410814	0.104712	NA
ENSG00000170234	345.185	0.324814	0.113261	2.86782	0.00413305	0.104712	PWWP2A
ENSG00000117419	876.064	-0.174473	0.060908	-2.86453	0.00417626	0.104714	ERI3
ENSG00000068024	1369.63	0.216773	0.0756455	2.86564	0.00416165	0.104714	HDAC4
ENSG00000162687	312.862	-0.276089	0.0963772	-2.86467	0.00417444	0.104714	KCNT2
ENSG00000171492	305.434	0.44631	0.155764	2.86529	0.00416627	0.104714	LRRC8D
ENSG00000146197	65.3547	-0.704341	0.245724	-2.86639	0.00415178	0.104714	SCUBE3
ENSG00000164124	803.265	1.04577	0.364975	2.86532	0.00416582	0.104714	TMEM144
ENSG00000184916	417.498	-0.30846	0.107635	-2.86579	0.00415974	0.104714	JAG2
ENSG00000172216	190.163	0.499578	0.174432	2.86402	0.00418298	0.104729	CEBPB
ENSG00000173575	1781.12	0.146468	0.0512692	2.85684	0.00427885	0.104731	CHD2
ENSG00000091136	670.818	-0.530843	0.18571	-2.85845	0.00425721	0.104731	LAMB1
ENSG00000142235	2106.5	-0.262399	0.0918114	-2.85803	0.00426287	0.104731	LMTK3
ENSG00000285437	222.961	-0.487841	0.170624	-2.85915	0.00424778	0.104731	NA
ENSG00000277829	23.9337	0.925053	0.323122	2.86286	0.00419835	0.104731	NA
ENSG00000172766	263.709	0.339119	0.118799	2.85457	0.00430952	0.104731	NAA16
ENSG00000198646	1821.82	0.208954	0.0731726	2.85563	0.00429515	0.104731	NCOA6
ENSG00000174915	337.772	0.239984	0.0839049	2.86019	0.00423387	0.104731	PTDSS2
ENSG00000153233	471.864	-0.335949	0.117659	-2.85527	0.00430008	0.104731	PTPRR
ENSG00000141622	926.682	-0.354082	0.124049	-2.85437	0.00431226	0.104731	RNF165
ENSG00000168079	47.8296	-0.973796	0.340726	-2.85801	0.00426311	0.104731	SCARA5
ENSG00000169100	2045.22	-0.185493	0.0648883	-2.85865	0.00425443	0.104731	SLC25A6
ENSG00000130340	484.729	0.251184	0.0879896	2.8547	0.00430776	0.104731	SNX9
ENSG00000179981	837.537	0.328158	0.114846	2.85737	0.00427174	0.104731	TSHZ1
ENSG00000131115	187.484	0.26106	0.0914297	2.85531	0.00429951	0.104731	ZNF227
ENSG00000183317	332.129	-0.360653	0.126051	-2.86115	0.00422102	0.104731	EPHA10
ENSG00000121931	173.857	0.411684	0.143926	2.86039	0.00423119	0.104731	LRIF1
ENSG00000118482	1580.13	0.208632	0.0729481	2.86001	0.00423634	0.104731	PHF3
ENSG00000196504	768.876	0.177399	0.0621157	2.85594	0.00429097	0.104731	PRPF40A
ENSG00000218418	183.382	0.282408	0.0987019	2.86122	0.00422016	0.104731	RP11-296E7.1
ENSG00000242808	1647.71	0.722946	0.253278	2.85435	0.00431245	0.104731	SOX2-OT
ENSG00000165507	271.959	1.10096	0.386077	2.85166	0.00434916	0.105239	C10orf10
ENSG00000176658	426.13	0.625464	0.219372	2.85115	0.00435614	0.105239	MYO1D
ENSG00000284024	149.006	0.278592	0.0976831	2.85199	0.00434461	0.105239	NA
ENSG00000281026	225.09	0.423592	0.148592	2.8507	0.00436228	0.105239	NA
ENSG00000186642	3615.47	-0.311345	0.10924	-2.8501	0.00437051	0.105239	PDE2A
ENSG00000185798	43.2694	0.411616	0.144406	2.85041	0.00436624	0.105239	WDR53
ENSG00000250979	31.0417	-0.892587	0.313309	-2.8489	0.00438701	0.10524	RP11-656G20.1
ENSG00000109111	1896.47	0.12952	0.0454654	2.84875	0.00438911	0.10524	SUPT6H
ENSG00000197362	181.922	0.260209	0.0913409	2.84877	0.00438884	0.10524	ZNF786
ENSG00000153162	48.6661	-0.749959	0.263332	-2.84796	0.0044001	0.10533	BMP6
ENSG00000144229	56.1828	-0.68574	0.240853	-2.84713	0.00441148	0.10533	THSD7B
ENSG00000225140	46.1345	1.0396	0.365082	2.84758	0.00440529	0.10533	RP11-809C18.3
ENSG00000169813	359.659	0.396159	0.139202	2.84594	0.00442809	0.105373	HNRNPF
ENSG00000221995	306.635	0.457525	0.16078	2.84566	0.00443188	0.105373	TIAF1
ENSG00000133858	1007.31	0.151989	0.0533994	2.84627	0.00442339	0.105373	ZFC3H1
ENSG00000155792	215.37	0.529008	0.186198	2.84111	0.00449572	0.105918	DEPTOR
ENSG00000131470	40.7478	0.601428	0.211696	2.841	0.00449724	0.105918	PSMC3IP
ENSG00000142279	127.655	-0.605265	0.212877	-2.84326	0.0044655	0.105918	WTIP
ENSG00000130818	191.602	0.276637	0.0973882	2.84056	0.00450336	0.105918	ZNF426
ENSG00000182504	433.011	0.251257	0.0884172	2.84173	0.004487	0.105918	CEP97
ENSG00000129187	230.41	-0.308622	0.108651	-2.84048	0.00450462	0.105918	DCTD
ENSG00000164403	237.352	0.537339	0.189035	2.84253	0.00447566	0.105918	SHROOM1
ENSG00000163931	1515.88	0.197202	0.0693796	2.84236	0.00447809	0.105918	TKT
ENSG00000276232	276.141	0.477179	0.168035	2.83976	0.00451469	0.106008	NA
ENSG00000105993	877.521	0.332439	0.117086	2.83928	0.00452148	0.106021	DNAJB6
ENSG00000117298	804.815	0.230774	0.0812924	2.83881	0.00452825	0.106033	ECE1
ENSG00000222482	44.0628	0.627548	0.221775	2.82966	0.00465976	0.107101	AC005071.1
ENSG00000151632	42.8103	-0.580612	0.205089	-2.83103	0.00463986	0.107101	AKR1C2
ENSG00000166228	222.763	0.388077	0.137119	2.83021	0.00465167	0.107101	PCBD1
ENSG00000075711	1762.57	0.255758	0.090243	2.8341	0.00459549	0.107101	DLG1
ENSG00000244026	125.357	-0.437808	0.154667	-2.83066	0.00464528	0.107101	FAM86DP
ENSG00000117262	97.6314	0.319679	0.112981	2.8295	0.00466204	0.107101	GPR89A
ENSG00000164070	923.266	0.512146	0.18086	2.83173	0.00462972	0.107101	HSPA4L
ENSG00000080709	315.854	-0.371598	0.131323	-2.82966	0.00465977	0.107101	KCNN2
ENSG00000162600	114.299	0.42405	0.14968	2.83304	0.00461072	0.107101	OMA1
ENSG00000164164	811.173	0.226286	0.0798286	2.83465	0.00458762	0.107101	OTUD4
ENSG00000121892	1019.99	0.173932	0.0613542	2.83488	0.0045843	0.107101	PDS5A
ENSG00000168297	1065.68	0.610561	0.215651	2.83125	0.0046367	0.107101	PXK
ENSG00000130766	187.749	0.491746	0.173716	2.83074	0.00464406	0.107101	SESN2
ENSG00000121871	581.699	-0.275705	0.097306	-2.83338	0.00460589	0.107101	SLITRK3
ENSG00000245293	50.3676	0.940801	0.332574	2.82885	0.00467156	0.107175	RP11-286E11.1
ENSG00000226828	38.1004	-0.595189	0.210465	-2.82797	0.0046844	0.10718	RP11-278H7.1
ENSG00000125844	766.468	0.480967	0.17006	2.82821	0.00468085	0.10718	RRBP1
ENSG00000114933	939.015	0.19763	0.0699184	2.82657	0.00470489	0.10736	INO80D
ENSG00000142599	4995.58	0.156787	0.0554619	2.82692	0.00469978	0.10736	RERE
ENSG00000185896	1051.06	0.328692	0.116358	2.82483	0.00473056	0.107801	LAMP1
ENSG00000161813	544.478	0.231352	0.081937	2.82354	0.00474963	0.107946	LARP4
ENSG00000241990	43.7136	0.701427	0.248393	2.82386	0.0047449	0.107946	RP6-109B7.3
ENSG00000134575	312.704	-0.264064	0.0936085	-2.82094	0.00478828	0.108075	ACP2
ENSG00000151773	46.4798	0.710806	0.252021	2.82042	0.00479605	0.108075	CCDC122
ENSG00000161999	265.83	-0.294983	0.104579	-2.82068	0.00479223	0.108075	JMJD8
ENSG00000235513	32.7057	0.964032	0.341834	2.82017	0.0047998	0.108075	RP4-756G23.5
ENSG00000142751	266.111	0.279581	0.0991305	2.82033	0.00479747	0.108075	GPN2
ENSG00000117697	215.094	0.241166	0.0854968	2.82076	0.00479097	0.108075	NSL1
ENSG00000177311	1711.24	0.210537	0.0745908	2.82256	0.00476421	0.108075	ZBTB38
ENSG00000140577	644.97	0.379342	0.134615	2.81796	0.00483292	0.108563	CRTC3
ENSG00000176720	354.04	0.84606	0.300247	2.81788	0.00483424	0.108563	BOK
ENSG00000166482	62.9011	-1.27421	0.452527	-2.81576	0.00486612	0.109135	MFAP4
ENSG00000060749	947.818	0.166955	0.0593224	2.81436	0.0048874	0.109384	QSER1
ENSG00000159202	803.177	0.191609	0.0680971	2.81376	0.00489653	0.109384	UBE2Z
ENSG00000198382	371.56	0.246352	0.0875444	2.81402	0.00489255	0.109384	UVRAG
ENSG00000276980	48.3686	1.09788	0.390461	2.81176	0.00492708	0.109922	NA
ENSG00000147050	336.451	0.325742	0.115878	2.81108	0.00493759	0.110012	KDM6A
ENSG00000132842	373.961	0.307825	0.10962	2.80811	0.00498337	0.110222	AP3B1
ENSG00000203685	3194.68	-0.457418	0.16284	-2.809	0.00496952	0.110222	C1orf95
ENSG00000112893	966.34	0.546983	0.194798	2.80795	0.00498583	0.110222	MAN2A1
ENSG00000153048	195.444	0.479584	0.170758	2.80857	0.00497623	0.110222	CARHSP1
ENSG00000172890	516.272	0.352239	0.125444	2.80794	0.00498592	0.110222	NADSYN1
ENSG00000100815	946.401	0.186621	0.0664388	2.80892	0.0049708	0.110222	TRIP11
ENSG00000135469	93.3607	-0.357734	0.127515	-2.80543	0.00502491	0.11044	COQ10A
ENSG00000128833	267.798	-0.371472	0.132397	-2.80575	0.00501994	0.11044	MYO5C
ENSG00000173926	54.0969	0.649381	0.23149	2.80522	0.00502826	0.11044	"MARCH3"
ENSG00000044115	1097.35	0.399136	0.142257	2.80575	0.00502003	0.11044	CTNNA1
ENSG00000186231	314.307	0.54663	0.194798	2.80613	0.00501398	0.11044	KLHL32
ENSG00000186448	280.28	0.228087	0.0813278	2.80454	0.00503889	0.110531	ZNF197
ENSG00000120694	2531.56	0.554599	0.197793	2.80394	0.0050482	0.110588	HSPH1
ENSG00000175155	702.674	0.341547	0.121827	2.80354	0.00505451	0.110588	YPEL2
ENSG00000121410	28.7681	0.604027	0.215488	2.80307	0.00506184	0.110606	A1BG
ENSG00000165121	172.391	0.361642	0.129056	2.8022	0.00507552	0.110762	RP11-213G2.3
ENSG00000136237	2411.13	0.364197	0.130184	2.79755	0.00514918	0.112155	RAPGEF5
ENSG00000225177	48.3171	-0.655578	0.234358	-2.79734	0.00515253	0.112155	RP11-390P2.4
ENSG00000137563	77.0534	-0.517346	0.184989	-2.79663	0.00516385	0.112258	GGH
ENSG00000178764	440.993	0.440292	0.157467	2.7961	0.0051723	0.112298	ZHX2
ENSG00000196396	375.736	0.210992	0.0754839	2.79519	0.00518689	0.112471	PTPN1
ENSG00000171189	582.179	-0.474531	0.169845	-2.7939	0.00520762	0.112777	GRIK1
ENSG00000164300	672.723	0.451877	0.161779	2.79317	0.00521948	0.11289	SERINC5
ENSG00000136731	716.473	0.19567	0.0700648	2.7927	0.00522706	0.11291	UGGT1
ENSG00000160570	290.606	0.339575	0.12168	2.79073	0.00525891	0.113454	DEDD2
ENSG00000109332	1591.57	0.194291	0.0696672	2.78884	0.00528973	0.113496	UBE2D3
ENSG00000101544	398.363	0.201542	0.0723067	2.78731	0.00531467	0.113496	ADNP2
ENSG00000012048	107.032	0.53224	0.190932	2.78759	0.0053102	0.113496	BRCA1
ENSG00000102805	166.788	0.335522	0.120325	2.78847	0.00529576	0.113496	CLN5
ENSG00000105516	441.637	-0.259325	0.0929817	-2.78899	0.00528722	0.113496	DBP
ENSG00000183690	46.7749	-0.506821	0.181675	-2.78972	0.00527545	0.113496	EFHC2
ENSG00000164694	45.531	-0.603217	0.216283	-2.78902	0.00528686	0.113496	FNDC1
ENSG00000155660	275.672	0.420962	0.151049	2.78693	0.00532098	0.113496	PDIA4
ENSG00000196357	95.4014	0.397596	0.142651	2.78718	0.00531685	0.113496	ZNF565
ENSG00000180828	178.592	-0.744204	0.267164	-2.78557	0.00534344	0.11369	BHLHE22
ENSG00000099330	98.3228	-0.316774	0.113718	-2.78561	0.00534273	0.11369	OCEL1
ENSG00000073711	326.672	0.433041	0.155571	2.78356	0.00537662	0.113968	PPP2R3A
ENSG00000205683	250.767	0.363478	0.130572	2.78374	0.00537368	0.113968	DPF3
ENSG00000204381	75.0711	0.686566	0.246614	2.78396	0.00536992	0.113968	LAYN
ENSG00000114541	493.144	0.837154	0.301204	2.77936	0.00544664	0.114197	FRMD4B
ENSG00000169994	58.6396	-0.994698	0.357547	-2.78201	0.00540235	0.114197	MYO7B
ENSG00000117859	455.738	0.290139	0.104388	2.77941	0.0054457	0.114197	OSBPL9
ENSG00000101935	88.8821	-0.293121	0.105377	-2.78164	0.00540859	0.114197	AMMECR1
ENSG00000136026	313.645	-0.20152	0.0724772	-2.78046	0.00542815	0.114197	CKAP4
ENSG00000108582	1029.21	0.234882	0.0845107	2.77932	0.0054473	0.114197	CPD
ENSG00000230267	61.7332	0.944551	0.339854	2.77929	0.00544786	0.114197	HERC2P4
ENSG00000282100	32.4112	0.539302	0.193915	2.78113	0.00541706	0.114197	NA
ENSG00000185634	96.7759	0.648041	0.233153	2.77947	0.00544475	0.114197	SHC4
ENSG00000096401	521.766	0.170435	0.0613541	2.7779	0.00547119	0.114298	CDC5L
ENSG00000135341	543.828	0.188928	0.0680006	2.77833	0.00546393	0.114298	MAP3K7
ENSG00000167765	26.1854	0.615598	0.221673	2.77706	0.00548529	0.114298	AC018755.1
ENSG00000183808	507.192	0.235205	0.0846746	2.77775	0.00547361	0.114298	RBM12B
ENSG00000120802	285.203	0.280406	0.100974	2.777	0.00548628	0.114298	TMPO
ENSG00000196968	164.391	0.271599	0.0978504	2.77565	0.00550912	0.114633	FUT11
ENSG00000128591	308.539	0.78674	0.283493	2.77516	0.00551743	0.114666	FLNC
ENSG00000043514	220.339	0.197769	0.0712768	2.77466	0.00552596	0.114702	TRIT1
ENSG00000127922	229.67	0.300756	0.108455	2.77309	0.00555265	0.115116	SHFM1
ENSG00000124615	227.91	0.279923	0.100974	2.77223	0.0055674	0.115261	MOCS1
ENSG00000160584	2943.87	0.312225	0.11264	2.77189	0.00557322	0.115261	SIK3
ENSG00000137166	733.989	0.340085	0.122774	2.77	0.0056056	0.11565	FOXP4
ENSG00000249485	37.5667	0.473937	0.171076	2.77032	0.00560007	0.11565	RBBP4P1
ENSG00000171159	783.615	-0.276815	0.0999478	-2.7696	0.00561256	0.115653	C9orf16
ENSG00000185201	136.493	1.02718	0.370958	2.769	0.0056229	0.115725	IFITM2
ENSG00000188486	307.833	0.271085	0.0979561	2.76742	0.00565025	0.116021	H2AFX
ENSG00000203875	225.001	0.309577	0.111877	2.76713	0.00565531	0.116021	SNHG5
ENSG00000163235	116.577	0.629505	0.227506	2.76699	0.00565773	0.116021	TGFA
ENSG00000165410	394.538	0.514533	0.186083	2.76508	0.00569096	0.11606	CFL2
ENSG00000137710	869.714	0.49112	0.1776	2.76531	0.00568686	0.11606	RDX
ENSG00000269376	31.1308	0.696921	0.252018	2.76536	0.00568605	0.11606	RP11-120K24.5
ENSG00000198466	497.559	0.236244	0.0854273	2.76544	0.00568458	0.11606	ZNF587
ENSG00000171793	225.185	-0.308762	0.111678	-2.76474	0.00569685	0.11606	CTPS1
ENSG00000136699	550.394	0.203008	0.0734332	2.76452	0.00570058	0.11606	SMPD4
ENSG00000174243	556.351	0.171018	0.0619419	2.76094	0.00576344	0.117199	DDX23
ENSG00000087263	282.376	0.218475	0.0791839	2.75909	0.00579632	0.117727	OGFOD1
ENSG00000141552	142.191	-0.336857	0.122124	-2.75832	0.0058099	0.117754	ANAPC11
ENSG00000184887	370.573	-0.294309	0.106702	-2.75823	0.00581149	0.117754	BTBD6
ENSG00000121749	359.168	0.190949	0.0692866	2.75593	0.00585261	0.118446	TBC1D15
ENSG00000170802	324.6	0.482968	0.175307	2.75499	0.00586946	0.118646	FOXN2
ENSG00000167549	834.423	-0.373829	0.135738	-2.75404	0.00588638	0.118846	CORO6
ENSG00000171469	160.007	0.268807	0.0976568	2.75257	0.00591294	0.119241	ZNF561
ENSG00000168310	248.727	0.341398	0.124093	2.75116	0.00593855	0.119292	IRF2
ENSG00000154493	339.883	0.74297	0.269988	2.75186	0.00592573	0.119292	C10orf90
ENSG00000183914	228.584	-0.484701	0.176161	-2.75147	0.00593281	0.119292	DNAH2
ENSG00000100242	1162.59	0.532552	0.193593	2.75088	0.00594354	0.119292	SUN2
ENSG00000149311	1138.03	0.250325	0.0910656	2.74884	0.00598061	0.119753	ATM
ENSG00000188735	335.123	-0.265909	0.0967313	-2.74894	0.00597879	0.119753	TMEM120B
ENSG00000055950	229.813	0.253142	0.0921277	2.74773	0.00600102	0.12002	MRPL43
ENSG00000153015	288.258	0.181152	0.0659445	2.74703	0.00601374	0.120134	CWC27
ENSG00000109854	97.0911	0.520325	0.189478	2.7461	0.00603084	0.120334	HTATIP2
ENSG00000148204	301.197	0.551249	0.200858	2.74447	0.00606078	0.120789	CRB2
ENSG00000170653	513.061	0.37989	0.138592	2.74107	0.00612401	0.121121	ATF7
ENSG00000197405	61.5793	0.850628	0.310391	2.74051	0.00613444	0.121121	C5AR1
ENSG00000280237	468.855	0.476808	0.173952	2.74103	0.00612468	0.121121	NA
ENSG00000100941	985.171	0.189626	0.0691373	2.74274	0.00609287	0.121121	PNN
ENSG00000111404	45.8652	-0.768661	0.280232	-2.74295	0.0060891	0.121121	RERGL
ENSG00000126562	31.995	-1.23613	0.451058	-2.74052	0.00613428	0.121121	WNK4
ENSG00000180044	142.659	-0.496329	0.180983	-2.74241	0.00609898	0.121121	C3orf80
ENSG00000174705	479.621	0.501618	0.182952	2.74179	0.00611049	0.121121	SH3PXD2B
ENSG00000048540	2051.17	-0.236786	0.0864321	-2.73956	0.00615222	0.121331	LMO3
ENSG00000135837	1549.9	0.163138	0.0596522	2.73482	0.0062415	0.12185	CEP350
ENSG00000118997	452.304	-0.350098	0.128016	-2.7348	0.00624186	0.12185	DNAH7
ENSG00000227110	82.8774	0.592481	0.216691	2.73422	0.00625278	0.12185	LMCD1-AS1
ENSG00000137193	101.518	0.621382	0.227594	2.73022	0.00632917	0.12185	PIM1
ENSG00000158315	46.3255	0.946241	0.346758	2.72883	0.00635601	0.12185	RHBDL2
ENSG00000260641	101.978	0.393285	0.144147	2.72837	0.00636488	0.12185	RP11-1299A16.3
ENSG00000112837	84.7497	-0.850712	0.31138	-2.73207	0.00629379	0.12185	TBX18
ENSG00000179178	53.9879	1.04448	0.382805	2.72849	0.00636243	0.12185	TMEM125
ENSG00000123552	234.907	0.289506	0.105786	2.73672	0.00620559	0.12185	USP45
ENSG00000136436	565.912	0.296187	0.108549	2.72859	0.0063605	0.12185	CALCOCO2
ENSG00000105879	408.482	0.225267	0.0823421	2.73575	0.00622393	0.12185	CBLL1
ENSG00000099954	391.886	0.567161	0.207705	2.7306	0.00632185	0.12185	CECR2
ENSG00000005339	3641.74	0.164651	0.0603173	2.72974	0.00633841	0.12185	CREBBP
ENSG00000035664	163.731	0.735109	0.268942	2.73333	0.00626967	0.12185	DAPK2
ENSG00000066926	272.35	0.301889	0.110535	2.73116	0.00631117	0.12185	FECH
ENSG00000111203	275.127	0.248824	0.0911894	2.72865	0.00635947	0.12185	ITFG2
ENSG00000119403	220.409	0.429237	0.157199	2.73053	0.00632323	0.12185	PHF19
ENSG00000168495	301.359	0.218382	0.0799402	2.73181	0.0062987	0.12185	POLR3D
ENSG00000166387	273.554	0.530205	0.19425	2.7295	0.00634303	0.12185	PPFIBP2
ENSG00000125970	672.454	0.243624	0.0892311	2.73026	0.00632854	0.12185	RALY
ENSG00000265313	52.6222	-0.659375	0.241469	-2.73068	0.00632042	0.12185	RP11-567L7.6
ENSG00000272831	41.5448	0.505504	0.184999	2.73247	0.00628621	0.12185	RP11-792A8.4
ENSG00000167680	1695.81	-0.287997	0.105222	-2.73705	0.0061993	0.12185	SEMA6B
ENSG00000105518	324.703	-0.182654	0.0667576	-2.73608	0.0062176	0.12185	TMEM205
ENSG00000005007	1058.35	0.219978	0.0805115	2.73226	0.00629018	0.12185	UPF1
ENSG00000172466	796.722	0.286872	0.104836	2.73638	0.00621188	0.12185	ZNF24
ENSG00000152234	1705.1	-0.244272	0.0896446	-2.72489	0.00643222	0.122217	ATP5A1
ENSG00000167995	284.508	0.737023	0.270349	2.72619	0.00640699	0.122217	BEST1
ENSG00000255136	59.8867	-0.519385	0.190585	-2.72522	0.0064259	0.122217	CTD-2562J17.4
ENSG00000129911	529.145	-0.310078	0.113744	-2.72611	0.00640862	0.122217	KLF16
ENSG00000153207	818.261	0.151697	0.0556729	2.72478	0.00643439	0.122217	AHCTF1
ENSG00000116198	516.333	0.23057	0.0845672	2.72647	0.00640161	0.122217	CEP104
ENSG00000186056	45.5412	0.924264	0.339097	2.72566	0.00641733	0.122217	MATN1-AS1
ENSG00000154864	328.191	1.00466	0.368766	2.72438	0.00644218	0.122229	PIEZO2
ENSG00000174579	473.672	0.162718	0.0597572	2.72298	0.00646953	0.122611	MSL2
ENSG00000067840	4356.28	-0.306569	0.112641	-2.72165	0.00649577	0.122698	PDZD4
ENSG00000076043	119.987	0.274212	0.100739	2.722	0.0064888	0.122698	REXO2
ENSG00000146872	454.179	0.15993	0.0587616	2.72167	0.00649536	0.122698	TLK2
ENSG00000163531	6922.39	0.338566	0.124433	2.72087	0.00651096	0.122712	NFASC
ENSG00000205476	581.932	-0.442999	0.16281	-2.72096	0.00650925	0.122712	CCDC85C
ENSG00000095319	423.976	0.188781	0.0694367	2.71875	0.00655293	0.12323	NUP188
ENSG00000197841	155.544	0.248474	0.09139	2.71883	0.00655133	0.12323	ZNF181
ENSG00000164944	460.333	0.160999	0.059236	2.71793	0.00656911	0.123284	KIAA1429
ENSG00000128487	2423.69	0.237455	0.0873796	2.71751	0.00657755	0.123284	SPECC1
ENSG00000077157	2531.29	0.17909	0.065902	2.71752	0.00657733	0.123284	PPP1R12B
ENSG00000279495	81.0881	0.491659	0.180952	2.71707	0.00658632	0.123312	NA
ENSG00000101350	1319.88	-0.195392	0.0719374	-2.71615	0.00660465	0.123519	KIF3B
ENSG00000101882	163.938	0.242103	0.0891591	2.71541	0.00661946	0.12366	NKAP
ENSG00000135525	1807.49	0.396185	0.145941	2.7147	0.00663354	0.12372	MAP7
ENSG00000125650	72.1069	0.45056	0.165982	2.71452	0.00663724	0.12372	PSPN
ENSG00000122257	1005.59	0.190621	0.0702329	2.71412	0.00664513	0.123732	RBBP6
ENSG00000183688	90.5952	0.476569	0.175715	2.71217	0.00668444	0.123833	FAM101B
ENSG00000200312	721.35	0.383631	0.141404	2.71302	0.00666722	0.123833	RN7SKP255
ENSG00000158352	504.428	0.688732	0.253953	2.71204	0.00668699	0.123833	SHROOM4
ENSG00000105771	499.385	0.195858	0.0722099	2.71234	0.006681	0.123833	SMG9
ENSG00000185670	103.07	0.350928	0.129377	2.71244	0.00667895	0.123833	ZBTB3
ENSG00000241553	319.372	-0.233973	0.0863004	-2.71115	0.00670503	0.124032	ARPC4
ENSG00000204054	230.511	0.379999	0.140195	2.71051	0.00671799	0.124137	LINC00963
ENSG00000159921	314.095	0.230681	0.0851375	2.70951	0.00673825	0.124376	GNE
ENSG00000167468	1301.51	-0.209753	0.0774329	-2.70883	0.00675204	0.124407	GPX4
ENSG00000197892	755.884	0.598068	0.220853	2.70799	0.00676919	0.124407	KIF13B
ENSG00000276791	34.7885	0.729277	0.269271	2.70834	0.00676202	0.124407	NA
ENSG00000073417	709.444	0.571779	0.211119	2.70833	0.00676233	0.124407	PDE8A
ENSG00000165516	405.092	-0.232755	0.0859894	-2.70679	0.00679373	0.124462	KLHDC2
ENSG00000141469	203.105	1.02786	0.379662	2.70729	0.00678344	0.124462	SLC14A1
ENSG00000075407	717.453	0.19725	0.0728728	2.70677	0.00679415	0.124462	ZNF37A
ENSG00000167535	1138.62	-0.347794	0.128527	-2.706	0.00680985	0.124615	CACNB3
ENSG00000107798	389.05	0.496803	0.183649	2.70518	0.00682673	0.124656	LIPA
ENSG00000170185	255.249	0.227084	0.0839346	2.70548	0.0068205	0.124656	USP38
ENSG00000119121	120.439	0.654341	0.242035	2.7035	0.00686139	0.125154	TRPM6
ENSG00000255176	81.3609	0.830197	0.307309	2.7015	0.00690266	0.125228	AP002954.3
ENSG00000106144	230.376	0.26237	0.0970686	2.70294	0.006873	0.125228	CASP2
ENSG00000147457	297.828	-0.209406	0.0775244	-2.70117	0.00690965	0.125228	CHMP7
ENSG00000183172	229.303	-0.251792	0.0932075	-2.70141	0.00690461	0.125228	SMDT1
ENSG00000183864	861.665	0.375317	0.138897	2.70213	0.00688979	0.125228	TOB2
ENSG00000163864	216.303	0.341777	0.126515	2.70147	0.00690347	0.125228	NMNAT3
ENSG00000262580	68.031	0.725876	0.268774	2.70069	0.00691958	0.125275	RP11-334C17.5
ENSG00000119888	30.4848	-0.698605	0.258744	-2.69998	0.00693436	0.125409	EPCAM
ENSG00000164181	196.359	0.424363	0.157364	2.6967	0.00700296	0.126113	ELOVL7
ENSG00000184226	9188.73	0.31959	0.118499	2.697	0.00699678	0.126113	PCDH9
ENSG00000160199	234.465	0.288708	0.107034	2.69735	0.00698942	0.126113	PKNOX1
ENSG00000140612	158.429	0.28684	0.106364	2.69678	0.00700145	0.126113	SEC11A
ENSG00000138443	3833.25	-0.174142	0.0646206	-2.69484	0.00704221	0.126418	ABI2
ENSG00000143995	194.601	0.560975	0.208139	2.69519	0.00703479	0.126418	MEIS1
ENSG00000151572	362.306	0.308526	0.114477	2.69509	0.00703694	0.126418	ANO4
ENSG00000158816	45.3725	-0.992043	0.368573	-2.69158	0.00711151	0.127432	VWA5B1
ENSG00000005469	87.7424	-0.363426	0.135032	-2.69141	0.00711509	0.127432	CROT
ENSG00000201428	1091.47	0.269705	0.10022	2.69112	0.00712122	0.127432	RN7SKP71
ENSG00000072736	435.931	0.255078	0.0948669	2.6888	0.00717089	0.127924	NFATC3
ENSG00000259345	41.7025	-0.587707	0.218524	-2.68944	0.00715728	0.127924	RP11-624L4.1
ENSG00000013441	660.123	0.331804	0.123418	2.68846	0.00717832	0.127924	CLK1
ENSG00000121897	134.604	0.323557	0.120351	2.68843	0.00717879	0.127924	LIAS
ENSG00000185829	113.74	0.509308	0.189534	2.68716	0.00720617	0.128277	ARL17A
ENSG00000137845	831.36	0.212489	0.0791058	2.68614	0.00722838	0.128404	ADAM10
ENSG00000147804	72.7269	-0.457455	0.170294	-2.68626	0.0072256	0.128404	SLC39A4
ENSG00000089199	1827.17	-0.41315	0.153918	-2.68423	0.00726973	0.128869	CHGB
ENSG00000108375	41.8728	-0.797479	0.297077	-2.68442	0.00726566	0.128869	RNF43
ENSG00000128683	1440.28	-0.463501	0.172848	-2.68155	0.00732822	0.129771	GAD1
ENSG00000005436	148.113	0.316773	0.118283	2.67811	0.00740399	0.130074	GCFC2
ENSG00000131023	860.885	0.181401	0.0677476	2.6776	0.00741516	0.130074	LATS1
ENSG00000163125	1446.77	0.160364	0.0598798	2.67809	0.00740431	0.130074	RPRD2
ENSG00000056097	2184.22	0.155167	0.0579509	2.67755	0.00741622	0.130074	ZFR
ENSG00000171311	141.979	0.255587	0.0954447	2.67786	0.00740952	0.130074	EXOSC1
ENSG00000108592	209.067	0.269789	0.100697	2.67922	0.00737941	0.130074	FTSJ3
ENSG00000126777	1536.61	0.212943	0.0794716	2.67949	0.00737355	0.130074	KTN1
ENSG00000132434	987.16	-0.18756	0.0700648	-2.67695	0.00742954	0.130074	LANCL2
ENSG00000102158	135.351	0.519821	0.19416	2.67727	0.0074224	0.130074	MAGT1
ENSG00000187953	142.365	0.286112	0.106767	2.67977	0.00736735	0.130074	PMS2CL
ENSG00000151117	105.98	-0.410583	0.153232	-2.67948	0.00737376	0.130074	TMEM86A
ENSG00000172731	251.299	-0.316299	0.118239	-2.67507	0.00747143	0.130673	LRRC20
ENSG00000165338	513.281	-0.329372	0.123156	-2.67443	0.00748557	0.130786	HECTD2
ENSG00000108641	195.42	-0.378477	0.141721	-2.67057	0.00757213	0.131798	B9D1
ENSG00000089682	253.3	0.227973	0.0853683	2.67047	0.00757451	0.131798	RBM41
ENSG00000254004	258.633	0.260493	0.0975282	2.67096	0.00756354	0.131798	ZNF260
ENSG00000173171	45.4818	-0.411426	0.15402	-2.67125	0.00755686	0.131798	MTX1
ENSG00000109270	313.01	-0.218267	0.0817559	-2.66975	0.00759089	0.131948	LAMTOR3
ENSG00000039123	444.294	0.149664	0.0560812	2.6687	0.00761462	0.132225	SKIV2L2
ENSG00000249715	90.1816	-0.411329	0.154173	-2.66798	0.00763099	0.132374	FER1L5
ENSG00000077380	817.63	0.272638	0.102219	2.66721	0.00764843	0.132542	DYNC1I2
ENSG00000071626	637.132	0.241803	0.0906904	2.66625	0.00767026	0.132641	DAZAP1
ENSG00000102760	442.922	0.469844	0.17624	2.66593	0.00767756	0.132641	RGCC
ENSG00000187531	182.086	0.370312	0.138897	2.66609	0.00767402	0.132641	SIRT7
ENSG00000138835	233.339	0.515305	0.193326	2.66546	0.00768821	0.132687	RGS3
ENSG00000109501	796.513	-0.247197	0.0927523	-2.66513	0.00769582	0.132687	WFS1
ENSG00000183196	209.089	0.630224	0.236559	2.66413	0.00771865	0.132945	CHST6
ENSG00000163520	273.237	-0.483431	0.181576	-2.66242	0.00775814	0.133016	FBLN2
ENSG00000246731	117.058	0.595858	0.223825	2.66216	0.00776399	0.133016	CTD-2514K5.2
ENSG00000092051	4773.64	-0.270331	0.101533	-2.66248	0.00775679	0.133016	JPH4
ENSG00000102699	261.725	0.495521	0.186101	2.66265	0.00775286	0.133016	PARP4
ENSG00000002016	194.209	0.262608	0.0986535	2.66192	0.00776969	0.133016	RAD52
ENSG00000180440	313.933	-0.486973	0.18294	-2.66193	0.00776942	0.133016	SERTM1
ENSG00000171222	198.509	-0.290972	0.109351	-2.6609	0.00779333	0.133152	SCAND1
ENSG00000197496	60.5081	-0.601486	0.226028	-2.66111	0.00778826	0.133152	SLC2A10
ENSG00000163251	90.5428	0.659263	0.247822	2.66023	0.00780879	0.133283	FZD5
ENSG00000259417	553.274	-0.497016	0.186856	-2.65989	0.00781667	0.133283	RP11-2E17.1
ENSG00000165959	892.643	0.722164	0.271716	2.65779	0.00786555	0.133714	CLMN
ENSG00000261701	24.3012	-0.962107	0.361954	-2.65809	0.00785843	0.133714	HPR
ENSG00000186076	38.0093	-0.415934	0.156483	-2.65801	0.00786029	0.133714	RP11-887P2.3
ENSG00000155561	350.721	0.178145	0.0670861	2.65547	0.0079197	0.134366	NUP205
ENSG00000167380	325.741	0.209132	0.0787478	2.65572	0.00791388	0.134366	ZNF226
ENSG00000179241	210.519	0.371902	0.14011	2.65435	0.00794611	0.13468	LDLRAD3
ENSG00000213965	82.1191	0.346576	0.130663	2.65243	0.0079915	0.13518	NUDT19
ENSG00000127314	275.255	0.250854	0.0945647	2.65273	0.0079845	0.13518	RAP1B
ENSG00000263335	26.3302	1.03383	0.389976	2.65102	0.00802497	0.135315	AF001548.5
ENSG00000176692	39.7228	-1.36525	0.514981	-2.65107	0.0080238	0.135315	FOXC2
ENSG00000149742	60.5464	-0.532417	0.200845	-2.65088	0.00802818	0.135315	SLC22A9
ENSG00000152926	379.198	0.318215	0.120047	2.65075	0.00803136	0.135315	ZNF117
ENSG00000211460	408.803	0.141802	0.0535029	2.65037	0.00804033	0.135332	TSN
ENSG00000162998	112.744	-0.691195	0.260893	-2.64935	0.00806469	0.13543	FRZB
ENSG00000119684	440.238	0.247105	0.0932778	2.64913	0.00807003	0.13543	MLH3
ENSG00000176463	585.592	0.449817	0.169788	2.64929	0.00806613	0.13543	SLCO3A1
ENSG00000244627	139.282	0.366217	0.138324	2.64753	0.00810821	0.135936	RP3-449O17.1
ENSG00000082458	1074.37	-0.254101	0.096022	-2.64628	0.00813829	0.136303	DLG3
ENSG00000232489	44.316	0.781721	0.295478	2.64562	0.00815412	0.136303	MFAP1P1
ENSG00000116161	634.987	0.361625	0.136683	2.64571	0.0081519	0.136303	CACYBP
ENSG00000275468	51.4875	0.538079	0.203522	2.64384	0.00819711	0.136351	NA
ENSG00000138942	288.853	0.232506	0.0879179	2.64458	0.00817916	0.136351	RNF185
ENSG00000100596	752.944	0.422808	0.159908	2.64406	0.00819169	0.136351	SPTLC2
ENSG00000246922	678.527	0.258838	0.0978954	2.64403	0.00819265	0.136351	UBAP1L
ENSG00000126070	976.957	0.23451	0.0886586	2.64509	0.00816687	0.136351	AGO3
ENSG00000239704	48.6921	0.369821	0.139909	2.64329	0.00821047	0.13644	CDRT4
ENSG00000062194	911.09	0.216408	0.081884	2.64287	0.00822077	0.136478	GPBP1
ENSG00000281501	52.858	0.636099	0.240743	2.64223	0.00823611	0.136501	NA
ENSG00000117360	442.848	0.193802	0.0733686	2.64149	0.00825428	0.136501	PRPF3
ENSG00000111775	139.672	-0.34243	0.129634	-2.64152	0.00825347	0.136501	COX6A1
ENSG00000185246	289.51	0.203441	0.0770167	2.64152	0.00825345	0.136501	PRPF39
ENSG00000104067	3762.01	0.345463	0.130884	2.63946	0.0083037	0.137184	TJP1
ENSG00000099889	342.95	-0.268803	0.101939	-2.6369	0.00836683	0.137997	ARVCF
ENSG00000198010	2277.03	-0.343921	0.130431	-2.6368	0.00836909	0.137997	DLGAP2
ENSG00000282936	78.1118	-0.442433	0.167815	-2.63644	0.00837815	0.138012	NA
ENSG00000125386	911.142	0.129348	0.0490687	2.63605	0.00838771	0.138036	FAM193A
ENSG00000100139	313.833	0.564834	0.21432	2.63546	0.00840221	0.138141	MICALL1
ENSG00000267169	36.8439	0.61004	0.231546	2.63463	0.00842285	0.138213	CTB-55O6.12
ENSG00000141380	489.684	0.283722	0.107683	2.6348	0.00841878	0.138213	SS18
ENSG00000049192	62.9125	-0.5171	0.196382	-2.63314	0.00846006	0.13869	ADAMTS6
ENSG00000204842	2233.07	0.128749	0.0489155	2.63206	0.00848678	0.138755	ATXN2
ENSG00000064313	344.644	0.176634	0.0671187	2.63167	0.00849671	0.138755	TAF2
ENSG00000171551	28.1262	-1.13554	0.431444	-2.63196	0.00848941	0.138755	ECEL1
ENSG00000179796	288.643	-0.409234	0.155487	-2.63195	0.00848968	0.138755	LRRC3B
ENSG00000064651	950.855	0.472951	0.179802	2.6304	0.00852846	0.13914	SLC12A2
ENSG00000163359	125.952	-0.986021	0.374973	-2.62958	0.00854914	0.139294	COL6A3
ENSG00000163166	501.051	0.24529	0.0932885	2.62937	0.00855432	0.139294	IWS1
ENSG00000198691	69.9461	-0.606423	0.23073	-2.62829	0.00858162	0.139558	ABCA4
ENSG00000072163	303.255	-0.45612	0.173557	-2.62808	0.00858694	0.139558	LIMS2
ENSG00000070182	1635.03	-0.360213	0.137113	-2.62711	0.00861123	0.139819	SPTB
ENSG00000137727	689.816	-0.318534	0.121315	-2.62569	0.00864737	0.140175	ARHGAP20
ENSG00000197580	114.63	0.312603	0.119063	2.62553	0.00865138	0.140175	BCO2
ENSG00000165102	911.125	-0.287184	0.109408	-2.6249	0.00866749	0.140175	HGSNAT
ENSG00000185585	130.332	-0.773232	0.294606	-2.62463	0.00867435	0.140175	OLFML2A
ENSG00000163605	451.036	0.260988	0.099422	2.62506	0.00866346	0.140175	PPP4R2
ENSG00000181019	159.395	0.700066	0.266814	2.6238	0.0086955	0.14025	NQO1
ENSG00000141744	71.6363	-0.641533	0.244504	-2.62382	0.00869502	0.14025	PNMT
ENSG00000255087	88.0919	-0.604005	0.230256	-2.62319	0.00871108	0.140368	RP11-168K9.2
ENSG00000160789	335.915	0.503288	0.191945	2.62205	0.00874038	0.140428	LMNA
ENSG00000206573	244.523	0.354712	0.135296	2.62176	0.00874782	0.140428	SETD5-AS1
ENSG00000065361	532.842	0.837197	0.319263	2.62228	0.00873425	0.140428	ERBB3
ENSG00000070214	1529.33	0.606102	0.231128	2.62237	0.00873204	0.140428	SLC44A1
ENSG00000130175	1494.48	0.249644	0.0952444	2.62109	0.0087649	0.140569	PRKCSH
ENSG00000161011	1771.23	0.201547	0.076929	2.61991	0.00879533	0.140924	SQSTM1
ENSG00000198860	201.532	0.276554	0.105593	2.61906	0.00881729	0.141143	TSEN15
ENSG00000108819	3774.99	-0.216574	0.0827568	-2.61699	0.00887087	0.141867	PPP1R9B
ENSG00000168374	308.716	-0.222907	0.0852071	-2.61606	0.00889504	0.142109	ARF4
ENSG00000035928	501.04	0.289703	0.110755	2.61572	0.00890396	0.142109	RFC1
ENSG00000145198	947.698	-0.368396	0.140854	-2.61545	0.00891105	0.142109	VWA5B2
ENSG00000103449	682.946	0.478984	0.183301	2.6131	0.00897251	0.142955	SALL1
ENSG00000171497	289.313	0.379588	0.145299	2.61247	0.00898914	0.143085	PPID
ENSG00000164076	2194.1	-0.299434	0.114686	-2.6109	0.00903033	0.143339	CAMKV
ENSG00000152082	508.761	-0.241856	0.0926255	-2.61112	0.0090247	0.143339	MZT2B
ENSG00000213516	256.46	0.220444	0.0844276	2.61104	0.00902676	0.143339	RBMXL1
ENSG00000084710	2558.72	-0.275355	0.105541	-2.60898	0.00908121	0.14361	EFR3B
ENSG00000158008	821.627	-0.320512	0.12284	-2.60918	0.00907606	0.14361	EXTL1
ENSG00000112293	197.034	-0.364972	0.139864	-2.60948	0.00906808	0.14361	GPLD1
ENSG00000159069	802.805	-0.189236	0.0725221	-2.60936	0.00907119	0.14361	FBXW5
ENSG00000265775	26.1542	-0.718384	0.275486	-2.6077	0.00911538	0.143749	CTC-304I17.3
ENSG00000182963	107.826	0.364456	0.139757	2.60777	0.00911332	0.143749	GJC1
ENSG00000274776	49.8137	0.465742	0.178601	2.60772	0.00911485	0.143749	NA
ENSG00000141458	727.509	0.546208	0.20955	2.60658	0.00914516	0.144085	NPC1
ENSG00000144227	33.031	-0.705388	0.270656	-2.60621	0.00915499	0.144106	NXPH2
ENSG00000177576	121.012	0.356622	0.136872	2.60552	0.00917343	0.144263	C18orf32
ENSG00000188107	58.537	-0.7704	0.29576	-2.60481	0.00919251	0.144429	EYS
ENSG00000108799	1081.58	0.18795	0.0721931	2.60344	0.00922937	0.144875	EZH1
ENSG00000269439	45.7023	0.45571	0.175092	2.60269	0.00924944	0.145056	CTD-3131K8.2
ENSG00000284606	60.5919	-0.532192	0.204517	-2.60219	0.00926303	0.145135	NA
ENSG00000165030	92.2412	0.558027	0.214544	2.60099	0.00929541	0.145385	NFIL3
ENSG00000250644	48.5516	0.569959	0.219134	2.60097	0.0092961	0.145385	RP11-295K3.1
ENSG00000160410	182.133	0.374709	0.144095	2.60042	0.00931091	0.145483	SHKBP1
ENSG00000175581	111.937	0.289446	0.111322	2.60008	0.00932027	0.145495	MRPL48
ENSG00000168032	200.682	-0.49836	0.191713	-2.5995	0.00933584	0.145605	ENTPD3
ENSG00000147459	1116.62	0.791951	0.304798	2.59828	0.00936931	0.145993	DOCK5
ENSG00000028116	103.447	0.795255	0.30613	2.59776	0.0093833	0.146077	VRK2
ENSG00000072609	525.059	0.189972	0.0731643	2.59652	0.00941742	0.146313	CHFR
ENSG00000100433	166.174	0.422895	0.162854	2.59677	0.00941056	0.146313	KCNK10
ENSG00000142686	706.29	-0.294639	0.113497	-2.596	0.0094315	0.146313	C1orf216
ENSG00000116747	818.225	0.229526	0.0884168	2.59595	0.00943291	0.146313	TROVE2
ENSG00000172005	416.744	0.824747	0.318112	2.59263	0.00952456	0.146399	MAL
ENSG00000100884	1558.96	-0.33006	0.127302	-2.59272	0.00952199	0.146399	CPNE6
ENSG00000228232	207.598	-0.292547	0.112802	-2.59346	0.00950169	0.146399	GAPDHP1
ENSG00000166923	192.682	0.999778	0.385317	2.59469	0.00946774	0.146399	GREM1
ENSG00000169181	388.968	-0.304808	0.11744	-2.59543	0.00944718	0.146399	GSG1L
ENSG00000167733	249.376	-0.304581	0.117472	-2.59279	0.00952001	0.146399	HSD11B1L
ENSG00000210117	708.944	0.505141	0.194761	2.59364	0.00949652	0.146399	MT-TW
ENSG00000176485	765.357	0.613101	0.236274	2.59487	0.00946259	0.146399	PLA2G16
ENSG00000170677	217.874	0.27877	0.107506	2.59307	0.00951232	0.146399	SOCS6
ENSG00000184076	253.2	-0.282784	0.109041	-2.59337	0.00950415	0.146399	UQCR10
ENSG00000145194	41.5381	-0.594536	0.22948	-2.59079	0.00957555	0.146917	ECE2
ENSG00000189184	155.18	-0.597823	0.230745	-2.59084	0.00957422	0.146917	PCDH18
ENSG00000223396	32.0703	0.619772	0.239253	2.59045	0.00958512	0.146932	RPS10P7
ENSG00000122591	274.002	0.362652	0.140038	2.58966	0.00960716	0.147137	FAM126A
ENSG00000162654	138.657	-0.559935	0.216303	-2.58866	0.00963513	0.147432	GBP4
ENSG00000146205	71.1383	0.540608	0.208914	2.5877	0.00966194	0.147577	ANO7
ENSG00000280285	37.6011	0.690355	0.266778	2.58775	0.00966049	0.147577	NA
ENSG00000100626	600.397	0.26454	0.102244	2.58733	0.0096722	0.147601	GALNT16
ENSG00000059915	3344.86	-0.290748	0.112388	-2.58701	0.00968132	0.147608	PSD
ENSG00000165948	65.7621	-0.376474	0.145576	-2.5861	0.00970682	0.147864	IFI27L1
ENSG00000154898	492.992	0.376865	0.145794	2.58492	0.00974019	0.148107	CCDC144CP
ENSG00000215271	128.219	0.35211	0.136211	2.58504	0.0097368	0.148107	HOMEZ
ENSG00000144036	1425.86	0.205283	0.0794317	2.58439	0.00975513	0.148118	EXOC6B
ENSG00000257800	41.5286	0.639465	0.247445	2.58428	0.00975838	0.148118	FNBP1P1
ENSG00000223345	45.5621	0.616518	0.238634	2.58353	0.00977937	0.148304	HIST2H2BA
ENSG00000127578	100.78	0.562804	0.217904	2.58281	0.00979995	0.148377	WFIKKN1
ENSG00000109814	117.512	0.386578	0.149677	2.58275	0.00980164	0.148378	UGDH
ENSG00000186918	166.531	0.329978	0.127802	2.58195	0.00982423	0.148536	ZNF395
ENSG00000158373	81.3478	0.514999	0.199475	2.58177	0.00982959	0.148536	HIST1H2BD
ENSG00000165113	123.208	0.314726	0.121933	2.58113	0.00984767	0.148545	GKAP1
ENSG00000133961	598.602	0.172671	0.0668914	2.58136	0.00984114	0.148545	NUMB
ENSG00000122566	3610.95	0.167051	0.064752	2.57986	0.00988399	0.148961	HNRNPA2B1
ENSG00000196937	718.964	-0.319325	0.123834	-2.57866	0.00991836	0.149346	FAM3C
ENSG00000183230	370.89	0.895915	0.347501	2.57817	0.00993253	0.149427	CTNNA3
ENSG00000122420	25.6533	-1.03519	0.401606	-2.57763	0.00994804	0.149528	PTGFR
ENSG00000188786	310.65	0.246518	0.0956786	2.57652	0.00997993	0.149695	MTF1
ENSG00000012124	374.511	0.988563	0.38371	2.57633	0.00998556	0.149695	CD22
ENSG00000180776	449.284	0.316726	0.122931	2.57644	0.00998235	0.149695	ZDHHC20
ENSG00000139668	501.934	0.284338	0.110379	2.57601	0.00999484	0.149702	WDFY2
ENSG00000226259	55.9403	0.913188	0.354552	2.57561	0.0100062	0.149741	GTF2H2B
ENSG00000164062	509.619	-0.14707	0.057189	-2.57165	0.0101215	0.150538	APEH
ENSG00000197712	104.581	0.562722	0.218732	2.57265	0.0100922	0.150538	FAM114A1
ENSG00000075651	304.062	0.754922	0.293525	2.57192	0.0101137	0.150538	PLD1
ENSG00000229657	76.5129	0.499536	0.19415	2.57294	0.010084	0.150538	RP11-494K3.2
ENSG00000079308	2113.67	0.382276	0.148626	2.57207	0.0101092	0.150538	TNS1
ENSG00000232855	39.1684	0.761837	0.296181	2.5722	0.0101054	0.150538	AF131217.1
ENSG00000170242	984.088	0.210191	0.0817056	2.57254	0.0100954	0.150538	USP47
ENSG00000178531	3721.58	-0.386762	0.150475	-2.57028	0.0101616	0.151002	CTXN1
ENSG00000118515	548.965	0.456103	0.177501	2.56958	0.0101823	0.151054	SGK1
ENSG00000179774	27.3269	-0.735856	0.286442	-2.56895	0.0102006	0.151054	ATOH7
ENSG00000136098	122.425	0.628632	0.2447	2.56899	0.0101996	0.151054	NEK3
ENSG00000149639	2940.68	0.28135	0.109512	2.56912	0.0101957	0.151054	SOGA1
ENSG00000251247	68.252	0.375213	0.146095	2.56828	0.0102205	0.151217	ZNF345
ENSG00000103540	882.658	0.376772	0.146735	2.56771	0.0102374	0.151335	CCP110
ENSG00000161981	195.145	-0.315684	0.12297	-2.56715	0.0102538	0.151447	SNRNP25
ENSG00000128482	394.322	-0.252586	0.098411	-2.56664	0.0102689	0.151537	RNF112
ENSG00000164327	1010.13	0.218856	0.085283	2.56623	0.0102809	0.151584	RICTOR
ENSG00000251450	34.5165	-0.621438	0.242205	-2.56576	0.0102951	0.151661	CTC-459I6.1
ENSG00000182348	78.5518	-0.430036	0.167697	-2.56437	0.0103365	0.152139	ZNF804B
ENSG00000279819	34.1736	0.989422	0.385963	2.56352	0.0103618	0.152248	NA
ENSG00000204929	55.3588	-0.532395	0.207668	-2.56368	0.010357	0.152248	AC074391.1
ENSG00000129460	107.734	0.302012	0.117882	2.56198	0.0104076	0.152788	NGDN
ENSG00000236255	48.9317	0.491155	0.191846	2.56015	0.0104626	0.152852	AC009404.2
ENSG00000114988	98.1486	0.373985	0.146103	2.55974	0.010475	0.152852	LMAN2L
ENSG00000281969	88.3867	0.793694	0.310204	2.55862	0.0105088	0.152852	NA
ENSG00000159199	342.097	-0.329707	0.128747	-2.5609	0.0104403	0.152852	ATP5G1
ENSG00000090061	494.237	0.165798	0.0647718	2.55972	0.0104755	0.152852	CCNK
ENSG00000213937	29.816	0.735233	0.287332	2.55883	0.0105026	0.152852	CLDN9
ENSG00000100528	247.076	0.182337	0.0712641	2.55862	0.010509	0.152852	CNIH1
ENSG00000100664	2286.5	0.18591	0.0726367	2.55945	0.0104839	0.152852	EIF5
ENSG00000004779	303.322	-0.286116	0.111795	-2.5593	0.0104882	0.152852	NDUFAB1
ENSG00000126583	2431.78	-0.409824	0.160042	-2.56073	0.0104453	0.152852	PRKCG
ENSG00000092439	691.467	0.195987	0.0766007	2.55856	0.0105108	0.152852	TRPM7
ENSG00000172426	27.0776	-0.658272	0.257394	-2.55745	0.0105443	0.153208	RSPH9
ENSG00000060718	549.974	-0.291095	0.113914	-2.55541	0.0106064	0.153545	COL11A1
ENSG00000214357	437.005	-0.305244	0.119437	-2.55569	0.0105977	0.153545	NEURL1B
ENSG00000260852	41.8347	0.506536	0.19826	2.5549	0.0106217	0.153545	FBXL19-AS1
ENSG00000122584	278.564	-0.400949	0.156897	-2.55549	0.0106039	0.153545	NXPH1
ENSG00000109099	510.165	0.661153	0.258763	2.55506	0.010617	0.153545	PMP22
ENSG00000101190	247.995	0.42467	0.166203	2.55514	0.0106146	0.153545	TCFL5
ENSG00000251682	45.2763	0.483957	0.189458	2.55442	0.0106363	0.153626	RP11-631M6.3
ENSG00000179833	295.621	0.243186	0.0952546	2.55301	0.0106796	0.15412	SERTAD2
ENSG00000100399	249.89	0.746585	0.292467	2.55271	0.0106887	0.154121	CHADL
ENSG00000092964	12733.4	0.211003	0.0827147	2.55098	0.0107422	0.154298	DPYSL2
ENSG00000120833	78.6894	-0.438385	0.17183	-2.55128	0.0107329	0.154298	SOCS2
ENSG00000126804	263.412	0.21769	0.0853225	2.55138	0.0107296	0.154298	ZBTB1
ENSG00000198797	1100.24	-0.258624	0.101388	-2.55084	0.0107464	0.154298	BRINP2
ENSG00000145386	37.0254	0.58745	0.230195	2.55197	0.0107115	0.154298	CCNA2
ENSG00000149480	425.882	0.26486	0.103861	2.55014	0.0107681	0.154479	MTA2
ENSG00000066427	365.087	0.193921	0.0760978	2.54831	0.0108246	0.154637	ATXN3
ENSG00000129951	334.873	-0.450198	0.176642	-2.54865	0.0108142	0.154637	LPPR3
ENSG00000185053	62.636	-0.331316	0.129958	-2.54942	0.0107904	0.154637	SGCZ
ENSG00000205208	41.3393	0.429817	0.168651	2.54855	0.010817	0.154637	C4orf46
ENSG00000162782	36.585	-0.7198	0.282451	-2.54841	0.0108216	0.154637	TDRD5
ENSG00000121671	1298.98	-0.181808	0.0714078	-2.54605	0.0108951	0.155513	CRY2
ENSG00000182154	485.612	-0.296181	0.116355	-2.54551	0.0109119	0.155623	MRPL41
ENSG00000229127	62.6946	0.356788	0.140184	2.54513	0.0109236	0.155658	AC007038.7
ENSG00000163673	113.368	-0.55069	0.216399	-2.54479	0.0109342	0.15568	DCLK3
ENSG00000128989	4804.86	-0.223191	0.0877231	-2.54427	0.0109506	0.155783	ARPP19
ENSG00000105639	184.515	0.484029	0.190266	2.54396	0.0109604	0.155791	JAK3
ENSG00000227331	26.78	0.614342	0.241676	2.542	0.0110219	0.156379	AC005042.2
ENSG00000011523	765.653	-0.148695	0.0585113	-2.54131	0.0110439	0.156379	CEP68
ENSG00000067955	141.269	0.472709	0.186017	2.54121	0.011047	0.156379	CBFB
ENSG00000147408	570.372	-0.238536	0.0938679	-2.54119	0.0110477	0.156379	CSGALNACT1
ENSG00000244701	41.1025	0.554152	0.217988	2.54212	0.0110183	0.156379	RP5-894A10.2
ENSG00000076108	1620.7	0.157302	0.0619378	2.53968	0.0110953	0.15642	BAZ2A
ENSG00000108654	3419.63	0.148926	0.0586226	2.54041	0.0110722	0.15642	DDX5
ENSG00000260760	30.7981	1.00334	0.39506	2.53972	0.0110941	0.15642	PWRN3
ENSG00000160408	31.975	0.677154	0.266634	2.53964	0.0110966	0.15642	ST6GALNAC6
ENSG00000012660	518.537	0.449801	0.17704	2.54068	0.0110636	0.15642	ELOVL5
ENSG00000237548	26.9768	0.696171	0.274155	2.53934	0.0111062	0.156426	TTLL11-IT1
ENSG00000171877	441.213	0.370892	0.146093	2.53874	0.0111253	0.156564	FRMD5
ENSG00000127364	65.6609	0.371507	0.146371	2.53812	0.0111449	0.156711	TAS2R4
ENSG00000143816	27.5782	-0.598413	0.236008	-2.53557	0.0112266	0.157378	WNT9A
ENSG00000108669	965.081	0.331843	0.130865	2.53577	0.0112202	0.157378	CYTH1
ENSG00000100227	458.374	0.188308	0.0742694	2.53548	0.0112294	0.157378	POLDIP3
ENSG00000172922	264.935	0.224951	0.0887207	2.5355	0.0112287	0.157378	RNASEH2C
ENSG00000145220	76.2792	0.401061	0.158219	2.53485	0.0112496	0.157532	LYAR
ENSG00000214575	80.3402	0.469441	0.185382	2.5323	0.0113318	0.158291	CPEB1
ENSG00000256654	104.288	-0.368788	0.145628	-2.53239	0.0113287	0.158291	RP11-429A20.4
ENSG00000119596	3133.14	0.107934	0.0426152	2.53276	0.0113169	0.158291	YLPM1
ENSG00000168843	228.066	-0.475901	0.187956	-2.53198	0.0113419	0.158303	FSTL5
ENSG00000104872	184.79	-0.204372	0.0807289	-2.53158	0.0113549	0.158354	PIH1D1
ENSG00000257365	88.3825	0.374184	0.147984	2.52854	0.0114539	0.158509	FNTB
ENSG00000064393	12562	0.47386	0.187368	2.52903	0.0114378	0.158509	HIPK2
ENSG00000129250	1921.34	0.392744	0.155223	2.5302	0.0113998	0.158509	KIF1C
ENSG00000188554	988.414	0.169414	0.0669909	2.52891	0.0114417	0.158509	NBR1
ENSG00000245532	8968.9	0.741556	0.293294	2.52837	0.0114592	0.158509	NEAT1
ENSG00000126822	900.282	0.753098	0.297808	2.52881	0.0114452	0.158509	PLEKHG3
ENSG00000224083	28.6175	-0.509121	0.201272	-2.52951	0.0114221	0.158509	RP11-39K24.4
ENSG00000124193	652.188	0.240504	0.0950833	2.52941	0.0114256	0.158509	SRSF6
ENSG00000158604	391.806	0.189615	0.0749859	2.52867	0.0114496	0.158509	TMED4
ENSG00000146469	105.078	-0.643907	0.25455	-2.52959	0.0114196	0.158509	VIP
ENSG00000075223	220.185	0.486028	0.192284	2.52766	0.0114826	0.158702	SEMA3C
ENSG00000173890	26.8261	-0.677894	0.268286	-2.52676	0.0115121	0.158724	GPR160
ENSG00000198625	710.561	0.244122	0.0966103	2.52688	0.0115082	0.158724	MDM4
ENSG00000136059	172.409	-0.269635	0.106696	-2.52714	0.0114995	0.158724	VILL
ENSG00000168476	39.4952	0.552132	0.218556	2.52627	0.011528	0.158813	REEP4
ENSG00000183111	365.469	0.576224	0.228158	2.52554	0.0115519	0.159014	ARHGEF37
ENSG00000232504	43.6945	0.892812	0.353946	2.52245	0.011654	0.159362	AC105053.4
ENSG00000138376	100.327	0.379914	0.150547	2.52356	0.0116173	0.159362	BARD1
ENSG00000197622	489.604	0.219163	0.0868872	2.52239	0.0116561	0.159362	CDC42SE1
ENSG00000247624	39.1144	0.52483	0.208017	2.52301	0.0116355	0.159362	CPEB2-AS1
ENSG00000138829	74.3342	-0.592734	0.23488	-2.52356	0.0116172	0.159362	FBN2
ENSG00000115020	1044.37	0.0973813	0.0386093	2.52222	0.0116616	0.159362	PIKFYVE
ENSG00000127445	988.959	-0.231927	0.0919111	-2.52338	0.0116233	0.159362	PIN1
ENSG00000130254	1498.57	0.175789	0.069648	2.52396	0.0116042	0.159362	SAFB2
ENSG00000149289	290.61	0.245506	0.0973324	2.52235	0.0116575	0.159362	ZC3H12C
ENSG00000196503	35.9575	-0.749225	0.297184	-2.52108	0.0116994	0.159752	ARL9
ENSG00000170681	46.2666	0.517851	0.20546	2.52044	0.0117208	0.159786	MURC
ENSG00000255121	29.9186	0.541561	0.214862	2.52051	0.0117184	0.159786	RP11-110I1.12
ENSG00000105143	186.993	-0.324257	0.128692	-2.51964	0.0117474	0.16002	SLC1A6
ENSG00000198756	750.04	0.33677	0.133698	2.51889	0.0117727	0.160108	COLGALT2
ENSG00000138138	481.116	-0.230076	0.0913304	-2.51916	0.0117635	0.160108	ATAD1
ENSG00000131899	855.246	0.468454	0.186064	2.5177	0.0118124	0.16052	LLGL1
ENSG00000225138	318.864	-0.334562	0.132907	-2.51726	0.0118271	0.160591	CTD-2228K2.7
ENSG00000198604	175.186	0.473303	0.188087	2.51641	0.0118559	0.160644	BAZ1A
ENSG00000140104	121.999	-0.321024	0.127606	-2.51574	0.0118782	0.160644	C14orf79
ENSG00000126391	170.252	0.353118	0.140337	2.51622	0.0118622	0.160644	FRMD8
ENSG00000123700	213.446	0.553547	0.220031	2.51577	0.0118771	0.160644	KCNJ2
ENSG00000227811	33.6998	-0.692942	0.27535	-2.51659	0.0118497	0.160644	RP4-773A18.4
ENSG00000271811	35.0139	0.637441	0.253513	2.51443	0.0119224	0.160985	RP1-79C4.4
ENSG00000179403	423.844	0.692072	0.275235	2.51448	0.0119209	0.160985	VWA1
ENSG00000147592	36.8678	0.553705	0.220375	2.51256	0.0119858	0.161486	LACTB2
ENSG00000259070	176.88	0.845642	0.336649	2.51194	0.0120069	0.161486	LINC00639
ENSG00000173327	687.16	0.39069	0.155484	2.51273	0.01198	0.161486	MAP3K11
ENSG00000196700	717.645	-0.169978	0.0676559	-2.5124	0.0119915	0.161486	ZNF512B
ENSG00000250159	63.7132	0.461222	0.183595	2.51218	0.0119989	0.161486	RP11-381K20.2
ENSG00000145191	384.61	0.210861	0.0839922	2.51048	0.0120567	0.161516	EIF2B5
ENSG00000026508	157.361	1.02078	0.406526	2.51099	0.0120394	0.161516	CD44
ENSG00000107872	304.043	-0.246195	0.098063	-2.51058	0.0120534	0.161516	FBXL15
ENSG00000107816	573.096	0.374211	0.149005	2.5114	0.0120252	0.161516	LZTS2
ENSG00000108055	450.432	0.197874	0.0788057	2.51091	0.0120422	0.161516	SMC3
ENSG00000091831	47.863	-0.745078	0.297058	-2.50818	0.0121353	0.162276	ESR1
ENSG00000144182	39.4088	0.556045	0.22166	2.50854	0.012123	0.162276	LIPT1
ENSG00000164244	220.774	0.220336	0.0878535	2.50799	0.012142	0.162276	PRRC1
ENSG00000048405	442.68	0.203728	0.0812441	2.50761	0.0121552	0.162323	ZNF800
ENSG00000162664	593.589	0.204108	0.0814229	2.50676	0.0121843	0.162585	ZNF326
ENSG00000188706	697.185	0.600084	0.23959	2.50463	0.012258	0.16344	ZDHHC9
ENSG00000165175	525.118	0.448316	0.17904	2.50399	0.0122801	0.163478	MID1IP1
ENSG00000197714	728.612	0.148864	0.0594491	2.50405	0.0122779	0.163478	ZNF460
ENSG00000198093	187.664	0.253295	0.101182	2.50336	0.012302	0.163641	ZNF649
ENSG00000186716	2434.46	-0.256212	0.102377	-2.50263	0.0123276	0.163854	BCR
ENSG00000143771	165.051	0.224244	0.0896199	2.50217	0.0123434	0.163936	CNIH4
ENSG00000138675	49.9431	0.742679	0.296935	2.50115	0.0123791	0.164153	FGF5
ENSG00000156671	981.204	0.16243	0.0649396	2.50125	0.0123757	0.164153	SAMD8
ENSG00000003402	931.619	0.290708	0.116304	2.49956	0.0124347	0.164206	CFLAR
ENSG00000114993	444.484	0.675802	0.27031	2.5001	0.0124157	0.164206	RTKN
ENSG00000001629	1136.38	0.241078	0.0964354	2.49989	0.0124232	0.164206	ANKIB1
ENSG00000172346	244.554	-0.436227	0.174534	-2.49938	0.012441	0.164206	CSDC2
ENSG00000107249	341.877	0.342611	0.137029	2.50028	0.0124093	0.164206	GLIS3
ENSG00000060237	9023.15	0.301225	0.120472	2.50038	0.012406	0.164206	WNK1
ENSG00000105877	70.2811	-0.58862	0.235564	-2.49877	0.0124626	0.16427	DNAH11
ENSG00000167674	571.277	-0.148373	0.0593867	-2.49843	0.0124747	0.16427	HDGFRP2
ENSG00000261087	264.19	0.332118	0.132955	2.49796	0.0124909	0.16427	KB-1460A1.5
ENSG00000055609	4767.95	0.156187	0.062526	2.49796	0.0124912	0.16427	KMT2C
ENSG00000173473	698.837	0.228295	0.091396	2.49787	0.0124942	0.16427	SMARCC1
ENSG00000100246	220.233	-0.436826	0.174965	-2.49664	0.0125376	0.164521	DNAL4
ENSG00000082196	48.3073	0.537136	0.215155	2.49651	0.0125423	0.164521	C1QTNF3
ENSG00000254363	35.4542	-0.811246	0.324933	-2.49666	0.012537	0.164521	CTB-131B5.5
ENSG00000099260	252.987	-0.530357	0.212528	-2.49548	0.0125788	0.164686	PALMD
ENSG00000125046	48.9227	-0.537056	0.215207	-2.49554	0.0125767	0.164686	SSUH2
ENSG00000172081	375.041	0.247771	0.0992938	2.49533	0.012584	0.164686	MOB3A
ENSG00000277938	98.1	0.564349	0.22624	2.49447	0.0126144	0.164957	NA
ENSG00000180573	255.458	0.361711	0.145097	2.49289	0.0126708	0.165517	HIST1H2AC
ENSG00000153130	615.413	-0.263137	0.105573	-2.49247	0.0126857	0.165517	SCOC
ENSG00000105929	26.2774	0.885185	0.355146	2.49245	0.0126864	0.165517	ATP6V0A4
ENSG00000110076	5751.05	-0.183376	0.0736098	-2.49119	0.0127314	0.165946	NRXN2
ENSG00000119778	401.152	0.237814	0.09548	2.49072	0.0127486	0.165946	ATAD2B
ENSG00000279277	36.0969	0.520259	0.208864	2.49089	0.0127422	0.165946	NA
ENSG00000065491	269.778	-0.172494	0.0692652	-2.49034	0.0127621	0.165995	TBC1D22B
ENSG00000108510	1406.17	0.144589	0.0581045	2.48842	0.0128311	0.166691	MED13
ENSG00000076382	195.154	0.428417	0.172172	2.48831	0.0128352	0.166691	SPAG5
ENSG00000118420	115.901	0.234778	0.0943632	2.48802	0.0128455	0.166698	UBE3D
ENSG00000148019	335.497	0.204412	0.0821907	2.48704	0.0128811	0.167032	CEP78
ENSG00000223930	57.0565	-0.775083	0.311702	-2.48661	0.0128966	0.167105	RP11-33A14.1
ENSG00000269001	67.6858	0.385759	0.155165	2.48611	0.0129146	0.167211	ZNF818P
ENSG00000118096	199.404	0.23106	0.093	2.48451	0.0129729	0.167582	IFT46
ENSG00000188130	351.882	-0.277049	0.111502	-2.48471	0.0129658	0.167582	MAPK12
ENSG00000269938	60.9796	0.500209	0.201288	2.48504	0.0129537	0.167582	RP11-214K3.20
ENSG00000170088	249.121	0.214955	0.0865575	2.48338	0.0130141	0.167988	TMEM192
ENSG00000108786	38.467	0.695279	0.280037	2.48281	0.013035	0.16813	HSD17B1
ENSG00000197461	324.386	0.307021	0.123732	2.48134	0.0130889	0.168697	PDGFA
ENSG00000160226	239.976	-0.270009	0.108852	-2.48052	0.0131191	0.16883	C21orf2
ENSG00000100142	461.221	0.391356	0.157758	2.48073	0.0131112	0.16883	POLR2F
ENSG00000049245	311.714	0.4032	0.1626	2.4797	0.0131494	0.169092	VAMP3
ENSG00000267680	265.13	0.200517	0.080875	2.47934	0.0131626	0.169133	ZNF224
ENSG00000050820	1088.75	0.25124	0.101371	2.47842	0.0131965	0.169331	BCAR1
ENSG00000003137	490.803	-0.545811	0.220229	-2.47839	0.0131979	0.169331	CYP26B1
ENSG00000068078	1436.07	-0.467243	0.188609	-2.47731	0.0132377	0.169715	FGFR3
ENSG00000044524	226.887	-0.407528	0.16456	-2.47648	0.0132686	0.169982	EPHA3
ENSG00000063015	1272.76	-0.297971	0.120413	-2.47457	0.0133396	0.170764	SEZ6
ENSG00000145743	704.599	-0.19101	0.0772793	-2.47168	0.0134479	0.170943	FBXL17
ENSG00000157404	386.671	-0.455899	0.184357	-2.47291	0.0134016	0.170943	KIT
ENSG00000204623	346.715	0.174571	0.0706145	2.47217	0.0134294	0.170943	ZNRD1-AS1
ENSG00000141385	525.974	-0.154511	0.0624708	-2.47333	0.0133861	0.170943	AFG3L2
ENSG00000161281	89.5138	-0.440113	0.17805	-2.47185	0.0134416	0.170943	COX7A1
ENSG00000147533	517.623	0.386981	0.156455	2.47343	0.0133822	0.170943	GOLGA7
ENSG00000182636	339.687	-0.191807	0.0775784	-2.47242	0.0134201	0.170943	NDN
ENSG00000132635	375.373	0.173977	0.070393	2.47152	0.0134542	0.170943	PCED1A
ENSG00000260198	191.712	0.346936	0.140341	2.47209	0.0134326	0.170943	RP11-441F2.2
ENSG00000104969	968.001	0.200463	0.0811078	2.47157	0.0134522	0.170943	SGTA
ENSG00000132466	3669.73	0.116745	0.0472637	2.47008	0.0135083	0.170959	ANKRD17
ENSG00000109794	296.318	-0.296727	0.120138	-2.46988	0.0135158	0.170959	FAM149A
ENSG00000207234	24.5332	0.608017	0.24606	2.47101	0.013473	0.170959	RNU6-125P
ENSG00000149218	750.19	0.3882	0.157159	2.47011	0.0135071	0.170959	ENDOD1
ENSG00000279759	280.069	0.249933	0.101162	2.47062	0.0134879	0.170959	NA
ENSG00000041982	208.888	0.921692	0.373116	2.47026	0.0135016	0.170959	TNC
ENSG00000175197	92.6683	0.404867	0.163955	2.46937	0.0135351	0.171075	DDIT3
ENSG00000104140	24.7355	-0.720321	0.291827	-2.46831	0.0135751	0.171454	RHOV
ENSG00000151726	330.822	0.473905	0.192105	2.46691	0.0136284	0.171588	ACSL1
ENSG00000160688	158.697	0.215432	0.0873374	2.46667	0.0136378	0.171588	FLAD1
ENSG00000135912	359.462	0.285873	0.115864	2.46731	0.0136132	0.171588	TTLL4
ENSG00000188603	49.478	0.397099	0.160959	2.46708	0.0136221	0.171588	CLN3
ENSG00000272720	93.6186	0.383725	0.15558	2.46642	0.0136473	0.171588	CTA-228A9.3
ENSG00000181195	92.6003	-0.685318	0.277794	-2.467	0.0136251	0.171588	PENK
ENSG00000166526	204.602	0.275959	0.111898	2.46618	0.0136564	0.171588	ZNF3
ENSG00000078747	876.749	0.229464	0.0930776	2.46529	0.01369	0.171884	ITCH
ENSG00000102981	184.945	-0.326529	0.132517	-2.46405	0.0137375	0.172346	PARD6A
ENSG00000177105	167.754	0.661757	0.268618	2.46356	0.0137564	0.172346	RHOG
ENSG00000159592	590.888	0.201589	0.0818291	2.46354	0.0137573	0.172346	GPBP1L1
ENSG00000281332	128.176	0.329784	0.133905	2.46283	0.0137845	0.17256	NA
ENSG00000148120	598.693	0.275536	0.111967	2.46088	0.0138599	0.17274	C9orf3
ENSG00000103021	332.607	-0.266682	0.108332	-2.46171	0.0138277	0.17274	CCDC113
ENSG00000158545	737.512	0.113337	0.046054	2.46096	0.0138566	0.17274	ZC3H18
ENSG00000198455	241.483	0.177128	0.0719457	2.46197	0.0138175	0.17274	ZXDB
ENSG00000237190	164.32	-0.270007	0.109707	-2.46117	0.0138485	0.17274	CDKN2AIPNL
ENSG00000116791	96.4222	0.455142	0.184944	2.46097	0.0138562	0.17274	CRYZ
ENSG00000064787	2549.77	0.72467	0.294666	2.45929	0.0139213	0.172888	BCAS1
ENSG00000272163	252.282	-0.311385	0.126609	-2.45942	0.0139162	0.172888	GS1-72M22.1
ENSG00000247982	29.565	0.630105	0.256218	2.45926	0.0139226	0.172888	LINC00926
ENSG00000266965	29.4693	0.490394	0.199379	2.45961	0.0139089	0.172888	RP11-712P20.2
ENSG00000233016	142.171	0.380785	0.154777	2.46022	0.0138851	0.172888	SNHG7
ENSG00000067208	489.204	0.212585	0.0864603	2.45876	0.0139419	0.173001	EVI5
ENSG00000159228	395.122	0.522373	0.21263	2.45673	0.014021	0.173856	CBR1
ENSG00000136271	442.981	0.174589	0.0710884	2.45594	0.0140515	0.174107	DDX56
ENSG00000135127	590.19	-0.320566	0.13056	-2.45531	0.0140763	0.174249	CCDC64
ENSG00000135090	1332.1	0.164901	0.0671657	2.45513	0.0140834	0.174249	TAOK3
ENSG00000100036	154.044	0.278183	0.113332	2.45459	0.0141046	0.174385	SLC35E4
ENSG00000176387	23.7882	0.881383	0.359166	2.45397	0.0141288	0.174556	HSD11B2
ENSG00000143369	177.098	0.336478	0.137131	2.4537	0.0141393	0.174559	ECM1
ENSG00000113732	118.503	0.334216	0.13634	2.45135	0.0142323	0.174629	ATP6V0E1
ENSG00000143776	3352.74	0.173565	0.0708234	2.45068	0.0142588	0.174629	CDC42BPA
ENSG00000071054	4019.73	0.428503	0.174806	2.45131	0.0142336	0.174629	MAP4K4
ENSG00000116741	170.465	0.499446	0.203862	2.44992	0.0142888	0.174629	RGS2
ENSG00000151692	1019.55	0.246103	0.100359	2.45223	0.0141974	0.174629	RNF144A
ENSG00000152683	190.43	0.243757	0.0993598	2.45328	0.0141561	0.174629	SLC30A6
ENSG00000130449	701.425	0.223507	0.0912053	2.45059	0.0142623	0.174629	ZSWIM6
ENSG00000157617	402.326	0.326012	0.133049	2.45031	0.0142733	0.174629	C2CD2
ENSG00000130520	406.071	-0.260064	0.106141	-2.45017	0.0142788	0.174629	LSM4
ENSG00000283945	34.2351	0.700905	0.286004	2.45068	0.0142587	0.174629	NA
ENSG00000281344	314.104	-0.594489	0.242457	-2.45193	0.0142091	0.174629	NA
ENSG00000157045	172.92	-0.229916	0.0937519	-2.45239	0.0141912	0.174629	NTAN1
ENSG00000140262	821.112	0.367247	0.149841	2.45091	0.0142495	0.174629	TCF12
ENSG00000166348	1452.26	0.471722	0.192323	2.45276	0.0141766	0.174629	USP54
ENSG00000175215	1106.84	0.283705	0.115849	2.44892	0.0143284	0.174898	CTDSP2
ENSG00000160877	1450.94	-0.216779	0.0885322	-2.44859	0.0143416	0.174898	NACC1
ENSG00000100234	948.283	-0.4395	0.179485	-2.44867	0.0143383	0.174898	TIMP3
ENSG00000112759	300.853	-0.294438	0.120276	-2.44802	0.0143642	0.175048	SLC29A1
ENSG00000166681	1459.03	-0.253163	0.103491	-2.44624	0.0144357	0.175708	NGFRAP1
ENSG00000168137	2498.9	0.122725	0.0501706	2.44615	0.0144391	0.175708	SETD5
ENSG00000263001	1376.78	0.145439	0.059485	2.44496	0.0144866	0.176115	NA
ENSG00000017483	158.862	-0.52633	0.215285	-2.4448	0.0144933	0.176115	SLC38A5
ENSG00000122691	32.1258	-0.634455	0.259647	-2.44353	0.0145444	0.176484	TWIST1
ENSG00000177646	381.03	-0.149	0.0609718	-2.44375	0.0145354	0.176484	ACAD9
ENSG00000047579	260.522	-0.300758	0.123147	-2.44227	0.0145954	0.176837	DTNBP1
ENSG00000082684	548.175	-0.253116	0.103665	-2.44168	0.0146192	0.176837	SEMA5B
ENSG00000171634	3188.76	0.141716	0.0580503	2.44127	0.0146359	0.176837	BPTF
ENSG00000068097	242.553	0.250451	0.102554	2.44214	0.0146006	0.176837	HEATR6
ENSG00000285634	99.5323	-0.54035	0.221338	-2.44129	0.0146348	0.176837	NA
ENSG00000187187	120.406	0.311571	0.127594	2.44189	0.0146104	0.176837	ZNF546
ENSG00000215158	208.621	0.500818	0.205182	2.44085	0.0146528	0.176916	RP11-1023L17.1
ENSG00000006555	40.6907	-0.620775	0.254409	-2.44007	0.0146843	0.177131	TTC22
ENSG00000258890	382.861	0.207471	0.0850326	2.4399	0.0146914	0.177131	CEP95
ENSG00000129682	1410.14	-0.284677	0.116707	-2.43926	0.0147175	0.177233	FGF13
ENSG00000063244	944.581	0.166217	0.0681448	2.43918	0.0147208	0.177233	U2AF2
ENSG00000157741	1508.16	0.130886	0.0536657	2.43891	0.0147317	0.177239	UBN2
ENSG00000189050	53.3044	0.429908	0.176336	2.43801	0.0147685	0.177431	RNFT1
ENSG00000170919	572.309	0.309901	0.127104	2.43818	0.0147616	0.177431	TPT1-AS1
ENSG00000133131	85.023	0.454976	0.186645	2.43765	0.0147832	0.177471	MORC4
ENSG00000120594	930.904	0.381767	0.156684	2.43654	0.0148284	0.177471	PLXDC2
ENSG00000101265	1256.4	0.59938	0.246011	2.4364	0.0148345	0.177471	RASSF2
ENSG00000184863	1983.62	0.135436	0.0555759	2.43695	0.0148117	0.177471	RBM33
ENSG00000261377	241.19	0.316646	0.129953	2.43661	0.0148255	0.177471	RP11-578F21.12
ENSG00000078269	1534.18	0.419705	0.172204	2.43725	0.0147995	0.177471	SYNJ2
ENSG00000172613	191.171	-0.244216	0.10026	-2.43584	0.0148574	0.177496	RAD9A
ENSG00000078487	77.4149	0.429592	0.17636	2.43589	0.0148552	0.177496	ZCWPW1
ENSG00000119280	739.256	0.504942	0.207354	2.43517	0.0148847	0.177496	C1orf198
ENSG00000172530	283.612	0.307498	0.12627	2.43524	0.0148818	0.177496	BANP
ENSG00000156384	30.3738	0.725726	0.29803	2.43507	0.0148887	0.177496	SFR1
ENSG00000100353	389.104	0.162688	0.066829	2.43439	0.0149169	0.177582	EIF3D
ENSG00000161681	8579.64	-0.289966	0.119108	-2.43448	0.0149131	0.177582	SHANK1
ENSG00000173376	67.5835	-0.846243	0.347697	-2.43385	0.014939	0.177721	NDNF
ENSG00000131480	49.7781	0.557335	0.22914	2.43229	0.0150038	0.178117	AOC2
ENSG00000263874	225.003	-0.241382	0.0992321	-2.4325	0.0149948	0.178117	LINC00672
ENSG00000147905	234.813	0.184891	0.076004	2.43265	0.0149888	0.178117	ZCCHC7
ENSG00000242028	80.7596	0.394649	0.162278	2.43194	0.0150181	0.178164	HYPK
ENSG00000235613	74.2175	0.303155	0.124706	2.43097	0.0150585	0.178394	NSRP1P1
ENSG00000090686	891.342	0.164385	0.0676152	2.43118	0.0150497	0.178394	USP48
ENSG00000146826	247.086	-0.247236	0.101717	-2.43063	0.0150727	0.178437	C7orf43
ENSG00000141446	290.351	0.172556	0.0710086	2.43007	0.0150958	0.178475	ESCO1
ENSG00000243175	42.7645	0.651368	0.268047	2.43005	0.0150968	0.178475	RP11-58H15.1
ENSG00000116337	1104.17	-0.208814	0.0859658	-2.42904	0.015139	0.178581	AMPD2
ENSG00000168936	276.979	-0.325038	0.133879	-2.42784	0.0151891	0.178581	TMEM129
ENSG00000172354	843.789	-0.18345	0.075559	-2.4279	0.0151864	0.178581	GNB2
ENSG00000198331	57.2305	-0.372673	0.153454	-2.42856	0.0151589	0.178581	HYLS1
ENSG00000080854	1297.97	0.36658	0.150912	2.4291	0.0151363	0.178581	IGSF9B
ENSG00000132554	75.9658	-0.554396	0.228351	-2.42782	0.0151899	0.178581	RGS22
ENSG00000073584	192.802	0.197665	0.0813899	2.42862	0.0151563	0.178581	SMARCE1
ENSG00000178381	166.416	0.388995	0.160179	2.4285	0.0151614	0.178581	ZFAND2A
ENSG00000106404	76.1474	0.422134	0.173974	2.42642	0.0152486	0.178675	CLDN15
ENSG00000108107	1946.73	0.151426	0.062408	2.42639	0.01525	0.178675	RPL28
ENSG00000141524	289.875	0.684228	0.281901	2.42719	0.0152161	0.178675	TMC6
ENSG00000090539	415.389	-0.326132	0.134411	-2.42638	0.0152504	0.178675	CHRD
ENSG00000196187	1029.35	0.805279	0.331829	2.42679	0.015233	0.178675	TMEM63A
ENSG00000136002	2658.07	-0.163086	0.0672344	-2.42564	0.0152815	0.178678	ARHGEF4
ENSG00000226564	41.2292	0.429336	0.177091	2.42439	0.0153342	0.178678	FTH1P20
ENSG00000115756	1241.1	-0.367454	0.151495	-2.42551	0.0152869	0.178678	HPCAL1
ENSG00000099338	107.653	0.463112	0.190968	2.42508	0.0153052	0.178678	CATSPERG
ENSG00000105810	463.325	0.340081	0.14029	2.42413	0.0153453	0.178678	CDK6
ENSG00000167306	188.237	-0.392621	0.161884	-2.42532	0.015295	0.178678	MYO5B
ENSG00000100804	282.756	-0.235261	0.0969968	-2.42545	0.0152892	0.178678	PSMB5
ENSG00000197579	282.85	0.202437	0.0834928	2.42461	0.0153248	0.178678	TOPORS
ENSG00000132953	406.12	0.157441	0.0649411	2.42436	0.0153354	0.178678	XPO4
ENSG00000253372	46.3579	0.612748	0.252822	2.42363	0.0153661	0.178798	RP11-44N11.1
ENSG00000090857	722.855	0.316562	0.130704	2.42197	0.0154366	0.179372	PDPR
ENSG00000115561	766.91	-0.239942	0.0990601	-2.42219	0.0154274	0.179372	CHMP3
ENSG00000112096	881.986	0.324216	0.133884	2.42161	0.0154518	0.179427	SOD2
ENSG00000174059	228.112	-0.532033	0.219752	-2.42106	0.0154752	0.179576	CD34
ENSG00000112701	1309.08	0.129593	0.0535372	2.42061	0.0154945	0.179677	SENP6
ENSG00000204514	246.847	0.205227	0.0848108	2.41982	0.0155281	0.179865	ZNF814
ENSG00000180376	398.835	0.195107	0.0806317	2.41973	0.0155319	0.179865	CCDC66
ENSG00000130811	427.888	0.156883	0.0648515	2.41911	0.0155587	0.180053	EIF3G
ENSG00000145996	152.525	0.214535	0.0887078	2.41845	0.015587	0.180258	CDKAL1
ENSG00000176155	922.457	-0.227054	0.0939213	-2.4175	0.0156277	0.180606	CCDC57
ENSG00000140839	54.4311	0.722451	0.298888	2.41713	0.0156434	0.180627	CLEC18B
ENSG00000100030	3832.24	-0.211714	0.0876116	-2.4165	0.0156703	0.180627	MAPK1
ENSG00000196155	54.8118	0.668966	0.276935	2.41561	0.015709	0.180627	PLEKHG4
ENSG00000080839	101.433	0.280944	0.116259	2.41654	0.015669	0.180627	RBL1
ENSG00000155287	255.849	0.25889	0.107142	2.41632	0.0156782	0.180627	SLC25A28
ENSG00000064607	2630.41	-0.164023	0.0678856	-2.41617	0.0156849	0.180627	SUGP2
ENSG00000181467	471.029	-0.281951	0.116727	-2.41548	0.0157146	0.180627	RAP2B
ENSG00000176142	107.61	0.35682	0.147717	2.41557	0.0157108	0.180627	TMEM39A
ENSG00000164758	26.714	0.57304	0.237309	2.41474	0.0157464	0.180637	MED30
ENSG00000196247	147.801	0.333377	0.138065	2.41464	0.015751	0.180637	ZNF107
ENSG00000173272	362.521	-0.241317	0.0999458	-2.41447	0.015758	0.180637	MZT2A
ENSG00000080345	1572.63	0.155788	0.0645119	2.41487	0.0157409	0.180637	RIF1
ENSG00000213462	219.363	0.292174	0.121055	2.41356	0.0157974	0.180968	ERV3-1
ENSG00000155438	141.085	0.25092	0.104017	2.41231	0.0158519	0.181432	MKI67IP
ENSG00000102710	411.704	0.211641	0.08774	2.41214	0.0158593	0.181432	SUPT20H
ENSG00000146247	1209.85	0.178856	0.0741805	2.41109	0.0159051	0.181645	PHIP
ENSG00000267248	36.0876	0.585878	0.243004	2.41098	0.0159099	0.181645	CTD-2319I12.4
ENSG00000105855	1174	0.302259	0.125368	2.41098	0.0159098	0.181645	ITGB8
ENSG00000196814	927.361	0.385406	0.159931	2.40984	0.0159597	0.181969	MVB12B
ENSG00000124702	1500	-0.236143	0.0979895	-2.40988	0.0159577	0.181969	KLHDC3
ENSG00000162526	40.5844	0.504537	0.209413	2.40929	0.0159835	0.181996	TSSK3
ENSG00000104218	493.51	0.179703	0.0745843	2.4094	0.015979	0.181996	CSPP1
ENSG00000065883	1140.84	0.13529	0.0561884	2.4078	0.0160491	0.182064	CDK13
ENSG00000154099	166.936	-0.345437	0.143426	-2.40846	0.0160198	0.182064	DNAAF1
ENSG00000279948	66.4818	0.341538	0.14182	2.40825	0.0160291	0.182064	NA
ENSG00000197563	309.027	0.217847	0.0904926	2.40735	0.0160688	0.182064	PIGN
ENSG00000214140	77.785	0.419405	0.174152	2.40828	0.0160281	0.182064	PRCD
ENSG00000107290	1536.53	0.131853	0.0547571	2.40796	0.0160419	0.182064	SETX
ENSG00000115361	40.0445	-0.633813	0.263298	-2.4072	0.0160752	0.182064	ACADL
ENSG00000181722	2129.56	0.384005	0.159497	2.4076	0.0160576	0.182064	ZBTB20
ENSG00000147246	83.7771	-0.70887	0.294644	-2.40585	0.016135	0.182619	HTR2C
ENSG00000171150	423.448	-0.174929	0.0727378	-2.40493	0.0161756	0.182628	SOCS5
ENSG00000160224	25.8486	0.878201	0.365168	2.40492	0.0161759	0.182628	AIRE
ENSG00000167280	254.801	0.42108	0.175102	2.40477	0.0161827	0.182628	ENGASE
ENSG00000277142	32.6856	0.521476	0.216793	2.40541	0.0161543	0.182628	NA
ENSG00000140557	54.5687	-0.667313	0.277513	-2.40462	0.0161894	0.182628	ST8SIA2
ENSG00000225968	246.061	-0.441648	0.183766	-2.40332	0.0162469	0.183033	ELFN1
ENSG00000152467	81.8825	-0.482078	0.200573	-2.4035	0.016239	0.183033	ZSCAN1
ENSG00000272655	47.8749	0.372423	0.155006	2.40263	0.0162775	0.183135	POLR2J4
ENSG00000039139	147.989	-0.352031	0.146514	-2.40271	0.0162743	0.183135	DNAH5
ENSG00000085872	1123.53	0.123169	0.0512794	2.40192	0.0163095	0.183236	CHERP
ENSG00000114107	244.083	0.20217	0.0841698	2.40193	0.0163087	0.183236	CEP70
ENSG00000066322	288.622	0.665659	0.277161	2.40171	0.0163188	0.183236	ELOVL1
ENSG00000178234	647.424	-0.219782	0.0915619	-2.40037	0.0163787	0.183787	GALNT11
ENSG00000135338	149.813	0.236378	0.0984958	2.39988	0.0164006	0.183912	LCA5
ENSG00000023318	355.315	0.16332	0.0680772	2.39905	0.0164379	0.184208	ERP44
ENSG00000134287	2693	-0.182425	0.0760752	-2.39796	0.0164869	0.184636	ARF3
ENSG00000175344	127.319	-0.556971	0.232295	-2.39768	0.0164991	0.184651	CHRNA7
ENSG00000057294	126.893	-0.702419	0.293003	-2.39731	0.0165159	0.184717	PKP2
ENSG00000135974	190.014	0.209321	0.0873587	2.39611	0.01657	0.18503	C2orf49
ENSG00000178882	57.1427	-0.473667	0.197693	-2.39597	0.0165765	0.18503	FAM101A
ENSG00000141540	1061.42	0.72526	0.302693	2.39603	0.0165739	0.18503	TTYH2
ENSG00000127311	101.969	0.512513	0.213952	2.39546	0.0165996	0.185074	HELB
ENSG00000159086	411.932	0.228659	0.0954765	2.39492	0.016624	0.185074	PAXBP1
ENSG00000116544	3196.37	-0.339856	0.141892	-2.39518	0.0166123	0.185074	DLGAP3
ENSG00000163803	140.742	-0.305609	0.127607	-2.39492	0.0166238	0.185074	PLB1
ENSG00000204175	24.5781	-0.675825	0.282254	-2.39438	0.0166484	0.185116	GPRIN2
ENSG00000197629	62.7632	-0.71849	0.300076	-2.39436	0.0166495	0.185116	MPEG1
ENSG00000231999	63.3118	0.511757	0.213876	2.39278	0.0167214	0.185561	RP5-1007M22.2
ENSG00000133627	508.727	-0.242258	0.101277	-2.39204	0.0167551	0.185561	ACTR3B
ENSG00000156110	175.163	-0.280064	0.117074	-2.39219	0.0167482	0.185561	ADK
ENSG00000129315	399.092	0.169798	0.070975	2.39236	0.0167402	0.185561	CCNT1
ENSG00000279355	123.664	0.496982	0.207718	2.39258	0.0167303	0.185561	NA
ENSG00000156076	439.509	-0.752992	0.314698	-2.39275	0.0167227	0.185561	WIF1
ENSG00000143751	180.106	0.257554	0.107703	2.39134	0.0167868	0.185671	SDE2
ENSG00000177076	76.6397	0.371546	0.155359	2.39154	0.0167778	0.185671	ACER2
ENSG00000253352	1418.77	0.170063	0.0711383	2.3906	0.0168209	0.185927	TUG1
ENSG00000263002	145.223	0.255731	0.107005	2.38991	0.0168527	0.186157	ZNF234
ENSG00000074356	653.599	0.22979	0.0961958	2.38877	0.0169047	0.186611	C17orf85
ENSG00000253636	111.635	0.356006	0.149069	2.3882	0.0169313	0.186783	RP11-531A24.5
ENSG00000174718	562.461	0.226682	0.0949457	2.38749	0.0169639	0.1869	KIAA1551
ENSG00000198182	103.559	0.346123	0.144962	2.38768	0.016955	0.1869	ZNF607
ENSG00000142552	74.4684	0.403111	0.168881	2.38695	0.0169887	0.187052	RCN3
ENSG00000095203	1587.3	-0.325459	0.136381	-2.38638	0.017015	0.18722	EPB41L4B
ENSG00000188070	337.644	-0.26225	0.109974	-2.38465	0.0170954	0.187835	C11orf95
ENSG00000140848	553.699	0.459849	0.19288	2.38412	0.0171201	0.187835	CPNE2
ENSG00000139438	407.538	0.599706	0.251466	2.38484	0.0170864	0.187835	FAM222A
ENSG00000206053	104.021	0.500086	0.209769	2.38399	0.0171261	0.187835	HN1L
ENSG00000044574	1471.2	0.32059	0.134461	2.38425	0.0171138	0.187835	HSPA5
ENSG00000179218	1683.71	0.227096	0.0952757	2.38356	0.017146	0.187862	CALR
ENSG00000146038	51.9683	-0.541075	0.227012	-2.38346	0.0171507	0.187862	DCDC2
ENSG00000064042	2784.6	0.18745	0.0786775	2.38251	0.0171949	0.188153	LIMCH1
ENSG00000153391	60.6732	-0.310973	0.130528	-2.38242	0.0171994	0.188153	INO80C
ENSG00000279207	115.147	0.341396	0.143359	2.3814	0.0172469	0.188387	NA
ENSG00000169398	2706.18	0.210721	0.0884919	2.38125	0.017254	0.188387	PTK2
ENSG00000176728	169.46	0.25633	0.107641	2.38133	0.01725	0.188387	TTTY14
ENSG00000211772	49.7096	-0.585136	0.245789	-2.38064	0.0172825	0.188576	TRBC2
ENSG00000109089	332.281	0.527969	0.221891	2.37941	0.0173404	0.188629	CDR2L
ENSG00000148180	1420.67	0.587861	0.247101	2.37904	0.017358	0.188629	GSN
ENSG00000141068	1086.58	0.177339	0.0745471	2.37889	0.0173649	0.188629	KSR1
ENSG00000179630	147.439	0.756107	0.317746	2.3796	0.0173316	0.188629	LACC1
ENSG00000275066	622.921	0.155111	0.0651942	2.37921	0.0173497	0.188629	NA
ENSG00000172572	154.434	-0.446223	0.187509	-2.37974	0.0173248	0.188629	PDE3A
ENSG00000130695	225.441	0.327273	0.137494	2.38026	0.0173003	0.188629	CEP85
ENSG00000183837	700.097	-0.354531	0.149092	-2.37794	0.0174095	0.188698	PNMA3
ENSG00000112695	381.956	-0.285652	0.120118	-2.37809	0.0174026	0.188698	COX7A2
ENSG00000054282	616.028	0.191548	0.0805563	2.37781	0.0174157	0.188698	SDCCAG8
ENSG00000153914	1117	0.129923	0.0546302	2.37823	0.0173959	0.188698	SREK1
ENSG00000179331	44.0848	0.578535	0.243359	2.37729	0.0174404	0.188845	RAB39A
ENSG00000163684	196.63	0.287952	0.121166	2.37651	0.0174775	0.189016	RPP14
ENSG00000107863	7120.28	0.15971	0.0672041	2.37649	0.0174785	0.189017	ARHGAP21
ENSG00000001626	37.0509	1.10835	0.466685	2.37493	0.0175521	0.189331	CFTR
ENSG00000196405	2847.77	-0.146385	0.0616216	-2.37555	0.0175228	0.189331	EVL
ENSG00000165194	1588.88	-0.378447	0.159321	-2.37537	0.0175314	0.189331	PCDH19
ENSG00000188517	129.08	-0.396979	0.167142	-2.3751	0.0175441	0.189331	COL25A1
ENSG00000179242	642.909	-0.259554	0.109328	-2.37408	0.0175928	0.189416	CDH4
ENSG00000077063	1022.02	0.25593	0.10789	2.37214	0.0176855	0.189416	CTTNBP2
ENSG00000156804	595.633	0.337699	0.142267	2.3737	0.017611	0.189416	FBXO32
ENSG00000122642	341.77	-0.256028	0.107939	-2.37197	0.0176937	0.189416	FKBP9
ENSG00000130827	576.004	0.296509	0.124982	2.37242	0.0176719	0.189416	PLXNA3
ENSG00000141258	2521.43	-0.220738	0.0930315	-2.37272	0.0176575	0.189416	SGSM2
ENSG00000248508	59.6348	0.55406	0.233553	2.37231	0.0176771	0.189416	SRP14-AS1
ENSG00000165124	262.185	0.576832	0.243076	2.37305	0.0176417	0.189416	SVEP1
ENSG00000154518	261.116	-0.2078	0.0876006	-2.37213	0.0176859	0.189416	ATP5G3
ENSG00000116717	125.943	0.524536	0.22091	2.37443	0.0175762	0.189416	GADD45A
ENSG00000143194	43.1316	-0.55287	0.232934	-2.37351	0.01762	0.189416	MAEL
ENSG00000233290	46.4729	-0.689682	0.290744	-2.37212	0.0176862	0.189416	RP11-147G16.1
ENSG00000110723	332.808	-0.412535	0.173969	-2.37131	0.017725	0.189632	EXPH5
ENSG00000176165	1668.15	-0.195515	0.082533	-2.36893	0.0178395	0.190737	FOXG1
ENSG00000135473	482.435	0.266118	0.112361	2.36842	0.0178643	0.190882	PAN2
ENSG00000136750	974.424	-0.549203	0.231999	-2.36727	0.01792	0.191352	GAD2
ENSG00000157827	2675.56	0.336065	0.141977	2.36704	0.0179308	0.191352	FMNL2
ENSG00000144381	865.735	0.403248	0.170395	2.36655	0.0179546	0.191486	HSPD1
ENSG00000117266	1556.39	0.621052	0.262501	2.3659	0.0179861	0.191501	CDK18
ENSG00000188649	72.2372	-0.550847	0.232841	-2.36576	0.017993	0.191501	CC2D2B
ENSG00000061987	1229.89	0.154209	0.0651768	2.366	0.0179813	0.191501	MON2
ENSG00000204899	146.745	-0.293459	0.124053	-2.3656	0.0180011	0.191501	MZT1
ENSG00000131504	680.109	-0.255603	0.108102	-2.36445	0.0180567	0.191972	DIAPH1
ENSG00000001461	1181.87	0.296643	0.125483	2.36401	0.0180782	0.192081	NIPAL3
ENSG00000124762	162.714	0.821342	0.347921	2.36071	0.0182399	0.192217	CDKN1A
ENSG00000116478	183.887	0.309784	0.131215	2.36088	0.0182316	0.192217	HDAC1
ENSG00000253767	95.2693	0.367054	0.155311	2.36334	0.018111	0.192217	PCDHGA8
ENSG00000200243	34.6795	0.471707	0.199723	2.3618	0.0181865	0.192217	RN7SKP79
ENSG00000124570	517.925	0.330199	0.139851	2.36109	0.0182215	0.192217	SERPINB6
ENSG00000164941	350.387	0.17662	0.0748224	2.36052	0.0182493	0.192217	INTS8
ENSG00000237949	32.4998	0.946308	0.40086	2.3607	0.0182407	0.192217	LINC00844
ENSG00000134013	78.4612	0.453468	0.192101	2.36057	0.0182466	0.192217	LOXL2
ENSG00000112110	197.46	0.319487	0.135188	2.36329	0.0181136	0.192217	MRPL18
ENSG00000166924	779.004	-0.275304	0.116553	-2.36205	0.0181739	0.192217	NYAP1
ENSG00000270015	85.4639	0.329097	0.139384	2.36108	0.0182218	0.192217	RP11-540B6.6
ENSG00000100092	67.1163	0.427514	0.180978	2.36224	0.018165	0.192217	SH3BP1
ENSG00000106829	645.342	0.399481	0.169215	2.36078	0.0182364	0.192217	TLE4
ENSG00000130584	249.949	-0.2602	0.110209	-2.36096	0.0182277	0.192217	ZBTB46
ENSG00000157193	834.819	-0.241327	0.102249	-2.3602	0.0182652	0.192265	LRP8
ENSG00000041515	615.409	-0.379769	0.160925	-2.35991	0.0182792	0.192293	MYO16
ENSG00000243710	45.4485	-0.555068	0.235335	-2.35863	0.0183424	0.192839	WDR65
ENSG00000175305	46.5311	0.876361	0.371675	2.35787	0.0183801	0.193116	CCNE2
ENSG00000189058	1654.81	0.55726	0.236487	2.35641	0.0184526	0.193631	APOD
ENSG00000052795	910.938	0.2293	0.0973088	2.35641	0.0184524	0.193631	FNIP2
ENSG00000144747	519.314	0.158077	0.0670902	2.35619	0.0184633	0.193631	TMF1
ENSG00000118495	280.657	-0.239893	0.101841	-2.35556	0.018495	0.193844	PLAGL1
ENSG00000167740	234.273	-0.201957	0.085778	-2.35441	0.0185521	0.194181	CYB5D2
ENSG00000196547	1874.53	0.260649	0.110725	2.35401	0.018572	0.194181	MAN2A2
ENSG00000147509	124.655	-0.413183	0.175522	-2.35402	0.0185715	0.194181	RGS20
ENSG00000214381	25.6561	-0.793041	0.336892	-2.354	0.0185728	0.194181	LINC00488
ENSG00000135905	1374.19	0.536659	0.22801	2.35366	0.0185896	0.194208	DOCK10
ENSG00000179335	515.227	0.170244	0.072344	2.35326	0.0186097	0.194208	CLK3
ENSG00000173273	1314.91	0.138638	0.0589078	2.35347	0.0185991	0.194208	TNKS
ENSG00000164176	1733.84	0.428206	0.182004	2.35273	0.0186361	0.194364	EDIL3
ENSG00000132846	239.957	0.560449	0.238262	2.35224	0.0186608	0.194502	ZBED3
ENSG00000239247	25.7726	0.56367	0.239743	2.35114	0.018716	0.194839	RN7SL589P
ENSG00000169432	226.555	-0.515697	0.219332	-2.35121	0.0187123	0.194839	SCN9A
ENSG00000099715	491.965	-0.382938	0.162952	-2.35	0.0187734	0.195317	PCDH11Y
ENSG00000101745	2490.2	0.136464	0.0581322	2.34748	0.0189008	0.195446	ANKRD12
ENSG00000178404	93.7831	0.452486	0.192638	2.3489	0.0188291	0.195446	DDC8
ENSG00000156504	364.895	-0.172547	0.0735027	-2.3475	0.0189	0.195446	FAM122B
ENSG00000175643	29.7517	-0.72197	0.30739	-2.34871	0.0188388	0.195446	RMI2
ENSG00000008282	121.061	0.484032	0.206128	2.34822	0.0188636	0.195446	SYPL1
ENSG00000165091	33.7452	-0.610772	0.260016	-2.34898	0.0188249	0.195446	TMC1
ENSG00000107731	686.251	0.480783	0.204744	2.34822	0.0188635	0.195446	UNC5B
ENSG00000145824	1099.14	-0.597972	0.254672	-2.34801	0.0188738	0.195446	CXCL14
ENSG00000187123	134.317	-0.362789	0.154429	-2.34923	0.0188121	0.195446	LYPD6
ENSG00000240356	63.2816	0.5095	0.217021	2.3477	0.0188899	0.195446	RPL23AP7
ENSG00000267002	455.83	0.257716	0.109853	2.34601	0.0189756	0.195893	RP11-242D8.1
ENSG00000159433	962.944	0.324025	0.138121	2.34595	0.0189786	0.195893	STARD9
ENSG00000242622	32.9825	0.438408	0.186873	2.34602	0.0189753	0.195893	RP11-18H7.1
ENSG00000135636	453.592	0.592843	0.252832	2.34481	0.0190369	0.196004	DYSF
ENSG00000204767	125.495	0.366229	0.156193	2.34472	0.0190416	0.196004	FAM196B
ENSG00000162951	427.652	-0.253592	0.108135	-2.34513	0.0190202	0.196004	LRRTM1
ENSG00000168566	135.166	0.283801	0.121022	2.34503	0.0190253	0.196004	SNRNP48
ENSG00000171823	411.367	0.323576	0.138016	2.34447	0.019054	0.196004	FBXL14
ENSG00000188162	68.0741	-0.812012	0.346383	-2.34426	0.0190647	0.196004	OTOG
ENSG00000214182	28.3531	0.528667	0.225525	2.34416	0.0190701	0.196004	PTMAP5
ENSG00000070759	123.077	0.56828	0.242472	2.3437	0.0190935	0.196127	TESK2
ENSG00000087206	288.744	0.177909	0.0759483	2.3425	0.0191549	0.196301	UIMC1
ENSG00000203930	27837.3	0.328983	0.140443	2.34247	0.0191566	0.196301	LINC00632
ENSG00000099849	73.6819	-0.385451	0.164516	-2.34295	0.0191321	0.196301	RASSF7
ENSG00000167323	1225.24	-0.203385	0.0868124	-2.34281	0.0191391	0.196301	STIM1
ENSG00000179532	456.015	0.319522	0.13651	2.34065	0.0192499	0.196495	DNHD1
ENSG00000166503	1422.84	-0.141921	0.0606425	-2.34029	0.0192685	0.196495	HDGFRP3
ENSG00000100968	133.802	-0.388961	0.166179	-2.34062	0.0192517	0.196495	NFATC4
ENSG00000065675	91.8136	0.526228	0.224898	2.33986	0.0192912	0.196495	PRKCQ
ENSG00000132286	512.988	0.17378	0.0742675	2.33992	0.019288	0.196495	TIMM10B
ENSG00000119139	788.794	0.641289	0.273985	2.3406	0.0192527	0.196495	TJP2
ENSG00000263563	24.0606	0.482296	0.206098	2.34013	0.0192771	0.196495	UBBP4
ENSG00000177125	217.037	0.229695	0.0981412	2.34045	0.0192604	0.196495	ZBTB34
ENSG00000144445	323.02	0.306328	0.130834	2.34134	0.0192144	0.196495	KANSL1L
ENSG00000162944	516.164	0.476519	0.203585	2.34063	0.0192512	0.196495	RFTN2
ENSG00000136379	181.278	-0.268203	0.114678	-2.33875	0.0193483	0.19658	ABHD17C
ENSG00000019144	3278.26	0.657566	0.281182	2.33858	0.0193573	0.19658	PHLDB1
ENSG00000005249	688.324	-0.276873	0.118348	-2.33947	0.0193111	0.19658	PRKAR2B
ENSG00000196268	647.33	0.249937	0.106868	2.33875	0.0193483	0.19658	ZNF493
ENSG00000018280	124.818	1.18751	0.507747	2.33879	0.0193462	0.19658	SLC11A1
ENSG00000183092	877.934	-0.324326	0.138763	-2.33726	0.0194255	0.196835	BEGAIN
ENSG00000146433	569.509	-0.206943	0.0885245	-2.33769	0.0194034	0.196835	TMEM181
ENSG00000140474	620.612	-0.201571	0.0862312	-2.33757	0.0194095	0.196835	ULK3
ENSG00000143845	152.136	-0.317691	0.135928	-2.3372	0.0194288	0.196835	ETNK2
ENSG00000100802	52.6446	0.47445	0.20304	2.33673	0.0194532	0.196899	C14orf93
ENSG00000281398	64.7091	0.481804	0.206196	2.33663	0.0194582	0.196899	NA
ENSG00000174684	1706.95	-0.269548	0.115423	-2.3353	0.0195278	0.196939	B3GNT1
ENSG00000277476	143.73	0.285516	0.122276	2.335	0.0195433	0.196939	NA
ENSG00000164398	1037.9	-0.304364	0.130313	-2.33563	0.0195107	0.196939	ACSL6
ENSG00000175040	417.627	-0.20575	0.0880982	-2.33547	0.0195191	0.196939	CHST2
ENSG00000228624	78.1768	0.563005	0.241021	2.33592	0.0194953	0.196939	RP3-399L15.3
ENSG00000252010	96.9853	0.346241	0.148243	2.33563	0.0195104	0.196939	SCARNA5
ENSG00000092421	1056.86	0.558929	0.239368	2.33502	0.0195423	0.196939	SEMA6A
ENSG00000169871	261.326	0.459926	0.197014	2.33448	0.0195704	0.196979	TRIM56
ENSG00000115808	1085.16	0.300304	0.128634	2.33456	0.0195666	0.196979	STRN
ENSG00000132950	200.146	0.237242	0.101649	2.33394	0.0195989	0.197149	ZMYM5
ENSG00000108379	111.733	0.372361	0.159562	2.33365	0.0196141	0.197185	WNT3
ENSG00000088448	616.816	0.203735	0.0873218	2.33315	0.0196402	0.197331	ANKRD10
ENSG00000011132	153.466	0.341773	0.146508	2.33278	0.0196594	0.197366	APBA3
ENSG00000171502	627.436	-0.339599	0.145597	-2.33246	0.0196765	0.197366	COL24A1
ENSG00000176887	146.191	-0.395594	0.169607	-2.33242	0.0196786	0.197366	SOX11
ENSG00000274080	71.6249	0.589783	0.25299	2.33125	0.0197403	0.197403	NA
ENSG00000067900	640.879	0.195325	0.0837697	2.33169	0.019717	0.197403	ROCK1
ENSG00000141574	27.2223	0.926229	0.397221	2.33177	0.0197126	0.197403	SECTM1
ENSG00000173726	1802.01	-0.235865	0.101141	-2.33204	0.0196984	0.197403	TOMM20
ENSG00000066422	497.398	0.18328	0.0786161	2.33133	0.0197361	0.197403	ZBTB11
ENSG00000017427	216.579	-0.460255	0.197455	-2.33094	0.0197567	0.197451	IGF1
ENSG00000273108	40.492	-0.449616	0.19293	-2.33047	0.0197814	0.197531	RP11-416N2.4
ENSG00000139364	2744.98	-0.208213	0.0893488	-2.33034	0.019788	0.197531	TMEM132B
ENSG00000120322	50.8645	0.381282	0.16375	2.32843	0.019889	0.197594	PCDHB8
ENSG00000143258	357.487	0.221213	0.0949421	2.32998	0.019807	0.197594	USP21
ENSG00000198826	32.201	0.509887	0.218878	2.32954	0.0198304	0.197594	ARHGAP11A
ENSG00000129757	130.208	0.742527	0.318951	2.32803	0.0199105	0.197594	CDKN1C
ENSG00000198121	1281.42	0.687135	0.295091	2.32856	0.0198826	0.197594	LPAR1
ENSG00000165609	204.279	0.170405	0.0731929	2.32816	0.0199036	0.197594	NUDT5
ENSG00000174238	1356.7	-0.18073	0.0776038	-2.32888	0.0198655	0.197594	PITPNA
ENSG00000091664	192.269	-0.543209	0.233177	-2.3296	0.0198273	0.197594	SLC17A6
ENSG00000173898	5639.71	-0.267835	0.114997	-2.32906	0.0198561	0.197594	SPTBN2
ENSG00000198026	611.279	-0.136471	0.0585944	-2.32908	0.0198547	0.197594	ZNF335
ENSG00000013374	357.549	0.192219	0.0826017	2.32706	0.0199622	0.197992	NUB1
ENSG00000145949	47.2874	-0.444802	0.191187	-2.32653	0.0199906	0.198157	MYLK4
ENSG00000127952	116.311	0.321926	0.138388	2.32625	0.0200053	0.198187	STYXL1
ENSG00000116661	944.946	-0.252003	0.108355	-2.32571	0.020034	0.198356	FBXO2
ENSG00000177156	440.125	0.334346	0.14379	2.32523	0.0200596	0.198494	TALDO1
ENSG00000087116	103.781	0.514757	0.221487	2.32409	0.0201205	0.198548	ADAMTS2
ENSG00000118985	1107.17	0.288843	0.12428	2.32414	0.0201179	0.198548	ELL2
ENSG00000162623	185.651	0.267284	0.114991	2.3244	0.0201043	0.198548	TYW3
ENSG00000254144	27.825	0.37443	0.161118	2.32395	0.0201283	0.198548	7SK
ENSG00000227354	48.0989	0.411835	0.177223	2.32382	0.0201351	0.198548	RBM26-AS1
ENSG00000198964	412.93	0.210476	0.0905589	2.32419	0.0201155	0.198548	SGMS1
ENSG00000010278	325.686	0.696026	0.299627	2.32298	0.0201804	0.19888	CD9
ENSG00000163939	744.133	0.145405	0.0626136	2.32225	0.0202195	0.199149	PBRM1
ENSG00000117425	302.888	-0.283656	0.122187	-2.3215	0.0202599	0.199241	PTCH2
ENSG00000166595	222.712	0.180114	0.0775876	2.32142	0.020264	0.199241	FAM96B
ENSG00000240445	59.095	0.309938	0.133507	2.32152	0.0202588	0.199241	FOXO3B
ENSG00000236778	64.5384	0.394332	0.169893	2.32106	0.0202837	0.19932	INTS6-AS1
ENSG00000138303	203.146	0.224576	0.0968176	2.31958	0.0203636	0.199528	ASCC1
ENSG00000196739	359.378	0.370308	0.159592	2.32034	0.0203226	0.199528	COL27A1
ENSG00000179104	563.186	0.47784	0.205987	2.31975	0.0203543	0.199528	TMTC2
ENSG00000196705	269.679	0.221539	0.0954827	2.3202	0.0203298	0.199528	ZNF431
ENSG00000163602	521.948	0.214045	0.0922714	2.31974	0.0203551	0.199528	RYBP
ENSG00000162521	923.886	0.125531	0.0541362	2.3188	0.0204058	0.199598	RBBP4
ENSG00000102057	135.641	0.189696	0.0818089	2.31877	0.0204076	0.199598	KCND1
ENSG00000196972	566.902	-0.323826	0.139646	-2.3189	0.0204003	0.199598	LINC00087
ENSG00000067177	188.205	-0.335921	0.144882	-2.31858	0.0204177	0.199598	PHKA1
ENSG00000258986	363.631	-0.238113	0.102717	-2.31815	0.0204413	0.199599	TMEM179
ENSG00000159713	420.101	0.640928	0.276463	2.31831	0.0204325	0.199599	TPPP3
ENSG00000099814	3664.31	-0.245326	0.105889	-2.31682	0.0205135	0.199986	CEP170B
ENSG00000176396	173.13	-0.220262	0.0950639	-2.31699	0.0205041	0.199986	EID2
ENSG00000155974	244.815	-0.323464	0.139619	-2.31677	0.0205162	0.199986	GRIP1
ENSG00000004455	370.799	0.205985	0.0889388	2.31603	0.0205566	0.200264	AK2
ENSG00000185222	133.161	0.314738	0.135939	2.31529	0.0205969	0.200439	WBP5
ENSG00000217128	638.399	0.2155	0.0930778	2.31527	0.0205981	0.20044	FNIP1
ENSG00000169306	326.24	0.297293	0.128443	2.31459	0.0206354	0.20058	IL1RAPL1
ENSG00000139200	1836.18	-0.256433	0.11081	-2.31417	0.0206584	0.20058	PIANP
ENSG00000173275	160.595	-0.299219	0.129296	-2.31422	0.0206554	0.20058	ZNF449
ENSG00000164627	161.502	0.615348	0.265907	2.31414	0.0206598	0.20058	KIF6
ENSG00000132507	960.525	-0.150674	0.0651392	-2.31311	0.0207166	0.20073	EIF5A
ENSG00000149716	306.296	0.23934	0.103501	2.31244	0.0207533	0.20073	ORAOV1
ENSG00000166889	355.571	0.199708	0.0863861	2.3118	0.0207885	0.20073	PATL1
ENSG00000125851	1399.6	-0.300912	0.130187	-2.31139	0.0208113	0.20073	PCSK2
ENSG00000108774	196.904	-0.247191	0.10689	-2.31257	0.0207465	0.20073	RAB5C
ENSG00000148604	125.496	-0.79197	0.342452	-2.31264	0.0207424	0.20073	RGR
ENSG00000157184	97.0322	0.370835	0.160445	2.31129	0.0208169	0.20073	CPT2
ENSG00000225670	23.9135	-0.708229	0.30638	-2.3116	0.0207997	0.20073	CTA-134P22.2
ENSG00000135929	159.26	0.569846	0.246535	2.31142	0.0208099	0.20073	CYP27A1
ENSG00000180370	647.03	0.190635	0.0824418	2.31235	0.0207582	0.20073	PAK2
ENSG00000184588	860.314	0.27206	0.117649	2.31248	0.0207514	0.20073	PDE4B
ENSG00000227939	29.2347	-0.423503	0.183095	-2.31303	0.020721	0.20073	RPL3P2
ENSG00000139292	77.8913	0.800223	0.34638	2.31025	0.0208745	0.201002	LGR5
ENSG00000254901	107.223	0.309248	0.133863	2.31018	0.020878	0.201002	MEF2BNB
ENSG00000173281	40.5369	0.663802	0.287343	2.31014	0.0208806	0.201002	PPP1R3B
ENSG00000136717	3133.02	0.349901	0.151489	2.30974	0.0209027	0.201101	BIN1
ENSG00000152556	955.789	-0.188671	0.0817127	-2.30896	0.0209457	0.201191	PFKM
ENSG00000138629	443.608	-0.194062	0.0840486	-2.30893	0.0209475	0.201191	UBL7
ENSG00000163618	2362.89	-0.275784	0.119445	-2.30887	0.0209506	0.201191	CADPS
ENSG00000124789	749.162	0.136088	0.0589563	2.30829	0.0209831	0.201191	NUP153
ENSG00000152689	219.922	0.734807	0.318301	2.30853	0.0209699	0.201191	RASGRP3
ENSG00000132122	259.602	0.340554	0.147534	2.30831	0.0209818	0.201191	SPATA6
ENSG00000143390	289.119	-0.244763	0.106083	-2.30727	0.0210395	0.201551	RFX5
ENSG00000133250	167.994	-0.226256	0.0980657	-2.30719	0.0210443	0.201551	ZNF414
ENSG00000164512	57.1802	-0.441866	0.191536	-2.30696	0.0210572	0.201561	ANKRD55
ENSG00000150636	108.116	0.306586	0.132938	2.30623	0.0210979	0.201837	CCDC102B
ENSG00000166111	1041.31	-0.307417	0.133331	-2.30567	0.021129	0.202021	SVOP
ENSG00000172350	281.803	-0.311412	0.13509	-2.30523	0.021154	0.202032	ABCG4
ENSG00000137033	98.1946	-0.544851	0.236338	-2.30539	0.0211448	0.202032	IL33
ENSG00000169629	167.046	0.330505	0.14339	2.30494	0.0211699	0.202071	RGPD8
ENSG00000111596	593.795	0.140577	0.0609958	2.3047	0.0211834	0.202087	CNOT2
ENSG00000175166	1128.59	-0.175533	0.076175	-2.30434	0.0212036	0.202096	PSMD2
ENSG00000270885	408.638	-0.335354	0.145558	-2.30393	0.0212268	0.202097	NA
ENSG00000258727	52.144	-0.378234	0.164176	-2.30383	0.021232	0.202097	RP11-66N24.3
ENSG00000176473	103.419	-0.287548	0.124793	-2.3042	0.0212115	0.202097	WDR25
ENSG00000168283	226.857	0.232146	0.100801	2.30301	0.0212784	0.202425	BMI1
ENSG00000134255	223.179	0.185278	0.08046	2.30274	0.0212936	0.202456	CEPT1
ENSG00000007944	232.04	0.311654	0.135372	2.3022	0.0213241	0.202519	MYLIP
ENSG00000154721	651.703	-0.33748	0.146583	-2.30232	0.0213171	0.202519	JAM2
ENSG00000054267	840.974	0.158146	0.0687587	2.30002	0.021447	0.203233	ARID4B
ENSG00000163749	105.923	-0.323877	0.140803	-2.30022	0.0214358	0.203233	CCDC158
ENSG00000115685	540.755	-0.184005	0.0799847	-2.3005	0.0214198	0.203233	PPP1R7
ENSG00000174652	164.331	0.295795	0.128596	2.30019	0.0214374	0.203233	ZNF266
ENSG00000063601	395.854	-0.162713	0.0707672	-2.29927	0.0214898	0.203411	MTMR1
ENSG00000107819	649.202	0.172216	0.0748994	2.2993	0.0214879	0.203411	SFXN3
ENSG00000204851	1628.78	-0.271374	0.11807	-2.29841	0.0215385	0.203759	PNMAL2
ENSG00000109381	363.541	0.268616	0.116939	2.29706	0.0216156	0.204062	ELF2
ENSG00000049618	2897.57	0.130031	0.05661	2.29697	0.0216206	0.204063	ARID1B
ENSG00000131943	363.234	-0.21074	0.0917489	-2.29692	0.0216235	0.204063	C19orf12
ENSG00000099999	210.381	-0.220947	0.0961715	-2.29743	0.0215941	0.204063	RNF215
ENSG00000187902	1739.52	-0.174434	0.0759467	-2.29679	0.0216306	0.204063	SHISA7
ENSG00000100908	73.7516	-0.294719	0.128331	-2.29655	0.0216448	0.204083	EMC9
ENSG00000110011	177.469	-0.191934	0.0835885	-2.29618	0.0216658	0.204168	DNAJC4
ENSG00000116985	78.6	0.499773	0.217678	2.29592	0.0216802	0.20419	BMP8B
ENSG00000163466	895.931	-0.13953	0.0608023	-2.29481	0.0217438	0.204562	ARPC2
ENSG00000036549	602.879	0.207879	0.0905864	2.29482	0.0217434	0.204562	ZZZ3
ENSG00000149930	1336.6	-0.120137	0.0523612	-2.29438	0.0217684	0.204579	TAOK2
ENSG00000143248	1768.71	-0.424734	0.185121	-2.29436	0.0217696	0.204579	RGS5
ENSG00000108239	357.389	0.38954	0.169833	2.29366	0.0218099	0.204844	TBC1D12
ENSG00000166508	179.437	0.351942	0.153458	2.29341	0.0218245	0.204868	MCM7
ENSG00000124006	864.754	-0.229898	0.100271	-2.29277	0.0218614	0.205032	OBSL1
ENSG00000131477	63.7682	-0.513544	0.224013	-2.29248	0.0218781	0.205032	RAMP2
ENSG00000127990	455.728	0.18812	0.0820548	2.29261	0.0218703	0.205032	SGCE
ENSG00000119698	801.129	-0.374797	0.163563	-2.29146	0.0219371	0.205471	PPP4R4
ENSG00000158201	69.4556	0.484957	0.211742	2.29032	0.022003	0.205975	ABHD3
ENSG00000117600	2342.56	-0.304459	0.132967	-2.28973	0.0220368	0.206178	LPPR4
ENSG00000060688	154.462	0.28223	0.123294	2.28909	0.0220743	0.206415	SNRNP40
ENSG00000151812	24.8042	-0.706008	0.308478	-2.28869	0.0220976	0.20652	SLC35F4
ENSG00000163644	1451.84	0.243663	0.106486	2.28823	0.0221243	0.206656	PPM1K
ENSG00000085117	144.033	0.569712	0.249048	2.28756	0.0221631	0.206904	CD82
ENSG00000166342	827.821	-0.270299	0.118175	-2.28728	0.0221794	0.206943	NETO1
ENSG00000120437	179.35	-0.312974	0.136988	-2.28468	0.0223316	0.207644	ACAT2
ENSG00000166250	56.3093	-0.499257	0.218446	-2.28549	0.0222839	0.207644	CLMP
ENSG00000182149	518.527	0.187191	0.0819222	2.28499	0.0223136	0.207644	IST1
ENSG00000165264	111.761	-0.328405	0.143712	-2.28517	0.0223031	0.207644	NDUFB6
ENSG00000100485	621.447	0.237888	0.104131	2.28452	0.0223412	0.207644	SOS2
ENSG00000164983	524.083	-0.190704	0.0834577	-2.28504	0.0223105	0.207644	TMEM65
ENSG00000112739	843.838	0.118861	0.0520338	2.28431	0.0223536	0.207644	PRPF4B
ENSG00000124356	270.367	0.308177	0.134913	2.28427	0.0223557	0.207644	STAMBP
ENSG00000204160	320.268	0.232243	0.101677	2.28412	0.0223645	0.207644	ZDHHC18
ENSG00000105048	80.2974	-0.503083	0.220282	-2.28382	0.0223824	0.207697	TNNT1
ENSG00000075914	102.605	-0.228888	0.100246	-2.28326	0.0224152	0.207852	EXOSC7
ENSG00000170271	656.991	0.484342	0.212141	2.28311	0.0224236	0.207852	FAXDC2
ENSG00000178394	174.499	-0.501241	0.219569	-2.28284	0.0224399	0.207891	HTR1A
ENSG00000189007	72.7199	-0.32469	0.142262	-2.28234	0.0224695	0.207938	ADAT2
ENSG00000084652	569.899	0.186124	0.0815493	2.28235	0.0224686	0.207938	TXLNA
ENSG00000122085	450.214	0.171048	0.0749541	2.28204	0.0224868	0.207985	MTERFD2
ENSG00000104728	756.94	0.378341	0.165839	2.28138	0.0225259	0.208233	ARHGEF10
ENSG00000118260	558.584	0.18217	0.0798875	2.28033	0.0225882	0.208695	CREB1
ENSG00000170606	1156.13	0.28508	0.125077	2.27924	0.0226526	0.209063	HSPA4
ENSG00000154743	203.281	0.194454	0.0853092	2.2794	0.0226434	0.209063	TSEN2
ENSG00000128203	293.191	-0.26586	0.11671	-2.27794	0.0227299	0.209343	ASPHD2
ENSG00000101191	1244.23	0.126831	0.0556818	2.27779	0.0227392	0.209343	DIDO1
ENSG00000120820	85.0305	-0.428257	0.188022	-2.2777	0.0227445	0.209343	GLT8D2
ENSG00000131042	25.6316	-1.06559	0.467764	-2.27805	0.0227235	0.209343	LILRB2
ENSG00000114646	1282	-0.320507	0.140713	-2.27774	0.022742	0.209343	CSPG5
ENSG00000135063	265.898	0.516529	0.2269	2.27647	0.022818	0.209744	FAM189A2
ENSG00000101577	947.663	-0.160398	0.0704541	-2.27663	0.0228081	0.209744	LPIN2
ENSG00000115649	236.896	0.265756	0.116747	2.27635	0.0228251	0.209744	CNPPD1
ENSG00000184005	114.219	0.344962	0.151567	2.27597	0.0228477	0.209838	ST6GALNAC3
ENSG00000162924	233.776	0.294545	0.12943	2.27571	0.0228633	0.209869	REL
ENSG00000153363	34.7694	0.561708	0.246861	2.2754	0.0228818	0.209925	LINC00467
ENSG00000125503	1419.96	-0.205996	0.0905401	-2.27519	0.0228943	0.209926	PPP1R12C
ENSG00000113070	107.121	0.500025	0.219831	2.27459	0.0229308	0.210147	HBEGF
ENSG00000119285	393.323	0.163663	0.0719644	2.27423	0.0229524	0.210232	HEATR1
ENSG00000130649	141.664	-0.385606	0.169646	-2.27301	0.0230257	0.210729	CYP2E1
ENSG00000178947	815.61	-0.247561	0.108918	-2.27291	0.0230314	0.210729	LINC00086
ENSG00000148218	831.588	0.258375	0.113708	2.27228	0.0230699	0.210786	ALAD
ENSG00000237732	23.4226	-0.562362	0.247497	-2.27219	0.0230749	0.210786	AC010980.2
ENSG00000111799	408.235	-0.300094	0.132052	-2.27254	0.0230537	0.210786	COL12A1
ENSG00000236438	47.1264	0.514071	0.226273	2.2719	0.0230923	0.210792	FAM157A
ENSG00000166845	52.0361	0.547988	0.241278	2.27119	0.0231356	0.210792	C18orf54
ENSG00000164659	460.628	0.340762	0.150039	2.27116	0.0231375	0.210792	KIAA1324L
ENSG00000274956	580.389	-0.490267	0.215854	-2.27129	0.0231295	0.210792	NA
ENSG00000280061	68.2767	0.598196	0.263364	2.27137	0.0231246	0.210792	NA
ENSG00000124226	269.887	0.23483	0.103434	2.27034	0.0231867	0.210805	RNF114
ENSG00000148248	576.73	0.139815	0.0615777	2.27054	0.0231746	0.210805	SURF4
ENSG00000163491	380.222	-0.304595	0.134176	-2.27011	0.0232009	0.210805	NEK10
ENSG00000113593	235.122	0.221268	0.0974397	2.27081	0.0231582	0.210805	PPWD1
ENSG00000187605	1279.93	0.265063	0.116762	2.27012	0.0232004	0.210805	TET3
ENSG00000213376	48.3995	0.587979	0.259039	2.26985	0.0232169	0.210837	GAPDHP71
ENSG00000159214	140.73	-0.314645	0.138716	-2.26827	0.0233126	0.210933	CCDC24
ENSG00000144535	475.843	0.164979	0.0727259	2.26851	0.0232981	0.210933	DIS3L2
ENSG00000152256	241.218	0.224131	0.0987972	2.2686	0.0232928	0.210933	PDK1
ENSG00000174871	864.357	-0.295671	0.130315	-2.2689	0.0232747	0.210933	CNIH2
ENSG00000164683	281.03	-0.224449	0.0989015	-2.26942	0.0232429	0.210933	HEY1
ENSG00000105642	909.181	-0.267976	0.118142	-2.26824	0.0233143	0.210933	KCNN1
ENSG00000203772	782.634	-0.327854	0.144496	-2.26895	0.0232715	0.210933	SPRN
ENSG00000170584	179.022	0.242551	0.10695	2.2679	0.0233352	0.21101	NUDCD2
ENSG00000135775	323.726	0.156118	0.0688515	2.26747	0.0233617	0.211137	COG2
ENSG00000021645	4248.73	-0.191993	0.0846995	-2.26675	0.0234053	0.211419	NRXN3
ENSG00000122694	87.1157	0.623417	0.275103	2.26612	0.0234441	0.211473	GLIPR2
ENSG00000196388	34.6735	0.485433	0.214206	2.26619	0.0234396	0.211473	INCA1
ENSG00000187260	128.097	-0.471186	0.207933	-2.26605	0.0234486	0.211473	WDR86
ENSG00000172375	1084.21	-0.198294	0.0875467	-2.26501	0.0235123	0.211935	C2CD2L
ENSG00000185761	29.6889	-0.526042	0.232277	-2.26471	0.0235304	0.211986	ADAMTSL5
ENSG00000171067	267.326	0.311937	0.13777	2.26419	0.0235624	0.21215	C11orf24
ENSG00000170091	2534.03	-0.27897	0.123219	-2.26401	0.0235737	0.212151	NSG2
ENSG00000280138	318.567	0.290617	0.128405	2.26328	0.0236182	0.212439	NA
ENSG00000205765	391.842	0.232159	0.102618	2.26235	0.0236758	0.21262	C5orf51
ENSG00000154945	1423.47	0.340208	0.150357	2.26268	0.0236557	0.21262	ANKRD40
ENSG00000181350	176.222	-0.281147	0.124271	-2.26237	0.0236743	0.21262	FAM211A
ENSG00000126010	30.1048	-0.54711	0.241884	-2.26186	0.0237058	0.212776	GRPR
ENSG00000136861	854.852	0.244011	0.107952	2.26037	0.0237983	0.213494	CDK5RAP2
ENSG00000184515	293.137	-0.416218	0.184198	-2.25962	0.0238446	0.213677	BEX5
ENSG00000101003	33.3704	-0.426072	0.188541	-2.25983	0.0238317	0.213677	GINS1
ENSG00000133321	40.7999	0.80588	0.356705	2.25923	0.023869	0.213677	RARRES3
ENSG00000120262	40.5271	-0.450953	0.199587	-2.25943	0.0238567	0.213677	CCDC170
ENSG00000133313	1043.75	0.241475	0.10691	2.25867	0.0239038	0.213764	CNDP2
ENSG00000231050	46.2474	0.392237	0.173646	2.25883	0.0238943	0.213764	RP1-140A9.1
ENSG00000198276	373.373	0.211693	0.0937628	2.25775	0.0239612	0.214164	UCKL1
ENSG00000164530	59.3965	0.805849	0.356988	2.25736	0.0239857	0.21427	PI16
ENSG00000162073	488.674	0.443268	0.196433	2.25659	0.0240337	0.214275	PAQR4
ENSG00000154678	909.286	0.423735	0.187783	2.25651	0.0240387	0.214275	PDE1C
ENSG00000262903	27.0742	0.538885	0.238794	2.2567	0.024027	0.214275	RP11-235E17.6
ENSG00000137968	191.13	-0.319806	0.141723	-2.25655	0.0240364	0.214275	SLC44A5
ENSG00000163625	3820.71	0.108579	0.0481219	2.25634	0.0240492	0.214275	WDFY3
ENSG00000106086	294.451	0.196062	0.0869025	2.25612	0.0240633	0.214288	PLEKHA8
ENSG00000171450	1404.96	-0.292003	0.129552	-2.25394	0.0241997	0.214625	CDK5R2
ENSG00000279453	309.736	-0.236553	0.104924	-2.25451	0.0241638	0.214625	NA
ENSG00000204138	457.294	0.258121	0.11448	2.25473	0.0241501	0.214625	PHACTR4
ENSG00000157103	5133.05	-0.276524	0.122702	-2.25363	0.0242197	0.214625	SLC6A1
ENSG00000130775	100.039	0.517639	0.229682	2.25372	0.0242139	0.214625	THEMIS2
ENSG00000205250	344.219	0.194993	0.0865334	2.25338	0.0242352	0.214625	E2F4
ENSG00000177685	31.5723	-0.605138	0.268556	-2.2533	0.02424	0.214625	EFCAB4A
ENSG00000130150	224.459	0.422228	0.187295	2.25435	0.0241743	0.214625	MOSPD2
ENSG00000213024	328.263	0.186814	0.0828597	2.25458	0.0241597	0.214625	NUP62
ENSG00000265150	73465.7	0.286876	0.127294	2.25366	0.0242176	0.214625	RN7SL2
ENSG00000229932	44.936	-0.373376	0.165641	-2.25413	0.0241879	0.214625	YWHAZP3
ENSG00000170390	1419.95	-0.17363	0.0770925	-2.25224	0.0243073	0.214774	DCLK2
ENSG00000134686	865.536	0.193644	0.085976	2.2523	0.0243031	0.214774	PHC2
ENSG00000102781	657.313	0.179171	0.0795453	2.25244	0.0242946	0.214774	KATNAL1
ENSG00000090054	369.369	0.140704	0.0624577	2.25279	0.0242726	0.214774	SPTLC1
ENSG00000088280	241.582	0.257724	0.114455	2.25175	0.0243382	0.214935	ASAP3
ENSG00000130638	851.188	-0.165217	0.0734651	-2.24891	0.024518	0.214951	ATXN10
ENSG00000130813	504.801	-0.169679	0.0753864	-2.2508	0.0243985	0.214951	C19orf66
ENSG00000142408	2113.75	-0.284726	0.126635	-2.2484	0.0245508	0.214951	CACNG8
ENSG00000240230	185.649	0.260631	0.115802	2.25066	0.0244068	0.214951	COX19
ENSG00000168040	46.7164	0.398012	0.177017	2.24844	0.0245481	0.214951	FADD
ENSG00000065970	583.346	0.144591	0.0642937	2.24891	0.0245182	0.214951	FOXJ2
ENSG00000092199	1972.86	0.102813	0.0456736	2.25103	0.0243838	0.214951	HNRNPC
ENSG00000186369	274.111	-0.415848	0.184788	-2.2504	0.0244233	0.214951	LINC00643
ENSG00000227076	29.4649	0.433248	0.192542	2.25015	0.0244394	0.214951	RP11-4C20.4
ENSG00000196689	127.663	0.325491	0.1447	2.24942	0.024486	0.214951	TRPV1
ENSG00000078246	244.735	0.401103	0.178251	2.25022	0.0244351	0.214951	TULP3
ENSG00000163638	307.352	0.641675	0.285272	2.24934	0.0244907	0.214951	ADAMTS9
ENSG00000168438	441.417	-0.198762	0.0884043	-2.24833	0.024555	0.214951	CDC40
ENSG00000145833	740.938	0.137394	0.0610242	2.25147	0.0243561	0.214951	DDX46
ENSG00000169258	938.349	-0.220096	0.0978254	-2.24988	0.0244565	0.214951	GPRIN1
ENSG00000206337	33.3684	-0.588416	0.261578	-2.24949	0.0244815	0.214951	HCP5
ENSG00000228672	65.6353	0.345257	0.15352	2.24894	0.0245165	0.214951	PROB1
ENSG00000085733	1427.98	0.181377	0.0806908	2.24781	0.0245886	0.215135	CTTN
ENSG00000100796	589.772	0.134034	0.059639	2.24742	0.024613	0.215223	SMEK1
ENSG00000118620	128.209	0.267806	0.119171	2.24725	0.0246241	0.215223	ZNF430
ENSG00000175183	66.026	0.452732	0.20159	2.24581	0.0247162	0.215806	CSRP2
ENSG00000042832	78.7659	-0.646481	0.287841	-2.24597	0.0247062	0.215806	TG
ENSG00000173960	166.223	0.278765	0.124159	2.24521	0.0247543	0.216029	UBXN2A
ENSG00000137868	52.9515	-0.925423	0.412239	-2.24487	0.0247766	0.216112	STRA6
ENSG00000243789	23.4953	0.666834	0.297116	2.24436	0.0248093	0.216203	JMJD7
ENSG00000133027	145.767	-0.303001	0.135008	-2.24431	0.0248125	0.216203	PEMT
ENSG00000132591	287.829	0.145079	0.0646616	2.24367	0.0248538	0.216334	ERAL1
ENSG00000168172	1497.48	0.127476	0.0568158	2.24368	0.0248531	0.216334	HOOK3
ENSG00000137574	208.713	0.201977	0.0900284	2.24348	0.0248656	0.216334	TGS1
ENSG00000132854	39.4327	0.670426	0.299095	2.24152	0.0249927	0.217162	KANK4
ENSG00000142494	73.9534	-0.658325	0.293709	-2.24142	0.0249991	0.217162	SLC47A1
ENSG00000188612	546.844	-0.175791	0.0784216	-2.24162	0.0249858	0.217162	SUMO2
ENSG00000168661	54.01	0.347747	0.155182	2.2409	0.0250327	0.217342	ZNF30
ENSG00000205702	65.6138	-0.413679	0.184667	-2.24013	0.0250822	0.21766	CYP2D7P1
ENSG00000175745	1279.27	-0.213374	0.0952687	-2.23971	0.0251098	0.217789	NR2F1
ENSG00000170759	2517.44	0.237343	0.105985	2.2394	0.02513	0.217853	KIF5B
ENSG00000129204	64.3323	-0.509251	0.227426	-2.2392	0.0251431	0.217855	USP6
ENSG00000163888	603.291	-0.324443	0.144936	-2.23852	0.025187	0.217903	CAMK2N2
ENSG00000272335	165.35	0.317384	0.141775	2.23865	0.0251789	0.217903	RP11-53O19.3
ENSG00000127328	748.434	0.215531	0.0962712	2.23879	0.0251695	0.217903	RAB3IP
ENSG00000255595	113.346	-0.390101	0.174328	-2.23774	0.0252377	0.21823	RP4-809F18.1
ENSG00000142731	30.8876	-0.619666	0.276972	-2.23729	0.0252676	0.218378	PLK4
ENSG00000122218	1759.38	0.166256	0.074334	2.23661	0.0253117	0.218647	COPA
ENSG00000214367	216.21	0.184024	0.082317	2.23556	0.0253807	0.218799	HAUS3
ENSG00000248323	45.4402	0.930319	0.416118	2.23571	0.0253709	0.218799	LUCAT1
ENSG00000108468	596.659	0.154755	0.0692146	2.23588	0.02536	0.218799	CBX1
ENSG00000186842	28.5937	0.586533	0.262327	2.23588	0.0253594	0.218799	LINC00846
ENSG00000125703	199.616	0.412771	0.184697	2.23485	0.025427	0.218976	ATG4C
ENSG00000187634	29.9593	0.906414	0.40556	2.23497	0.0254193	0.218976	SAMD11
ENSG00000232388	31.3305	0.446718	0.199906	2.23464	0.0254412	0.218988	LINC00493
ENSG00000110200	162.259	-0.236517	0.105881	-2.23381	0.0254957	0.219234	ANAPC15
ENSG00000015133	331.824	-0.396813	0.177628	-2.23396	0.025486	0.219234	CCDC88C
ENSG00000275832	2347.18	0.400185	0.179238	2.2327	0.0255688	0.219682	NA
ENSG00000213619	241.676	-0.210519	0.0942923	-2.23263	0.0255736	0.219682	NDUFS3
ENSG00000080493	2043.42	-0.431499	0.19331	-2.23216	0.0256045	0.219837	SLC4A4
ENSG00000137825	617.495	-0.376233	0.168578	-2.2318	0.025628	0.219927	ITPKA
ENSG00000186318	1520.02	0.327466	0.146773	2.23111	0.0256736	0.220016	BACE1
ENSG00000102271	182.593	0.388747	0.174243	2.23106	0.0256772	0.220016	KLHL4
ENSG00000181222	3443.55	0.146259	0.0655518	2.23119	0.0256686	0.220016	POLR2A
ENSG00000134285	458.503	-0.246001	0.110324	-2.22981	0.0257603	0.220617	FKBP11
ENSG00000203814	193.278	0.415306	0.186309	2.22912	0.0258058	0.220856	HIST2H2BF
ENSG00000233579	104.843	-0.306339	0.137433	-2.229	0.0258141	0.220856	KRT8P15
ENSG00000048052	863.301	-0.194771	0.0874408	-2.22746	0.0259163	0.220985	HDAC9
ENSG00000140854	607.39	-0.180789	0.0811691	-2.22731	0.0259265	0.220985	KATNB1
ENSG00000167705	67.7877	-0.391422	0.175722	-2.2275	0.0259136	0.220985	RILP
ENSG00000224411	148.836	0.363346	0.16306	2.22829	0.0258614	0.220985	RP11-1033A18.1
ENSG00000143321	717.583	0.153103	0.068742	2.22721	0.0259333	0.220985	HDGF
ENSG00000246334	24.3252	0.730901	0.328038	2.2281	0.0258738	0.220985	PRR7-AS1
ENSG00000154556	3042.99	-0.247096	0.110931	-2.22748	0.0259155	0.220985	SORBS2
ENSG00000170006	30.1826	-0.658653	0.295642	-2.22787	0.0258889	0.220985	TMEM154
ENSG00000144355	202.293	-0.455039	0.204392	-2.22631	0.0259937	0.221279	DLX1
ENSG00000230487	278.085	-0.28045	0.125965	-2.22641	0.0259866	0.221279	PSMG3-AS1
ENSG00000248738	75.1858	-0.663733	0.298262	-2.22534	0.0260586	0.22172	RP11-87E22.2
ENSG00000066084	1570.38	0.337134	0.151512	2.22513	0.0260728	0.22173	DIP2B
[truncated: 20,730 more rows]
