# Supplementary material for: Neuron-specific transcriptomic signatures indicate neuroinflammation and altered neuronal activity in ASD temporal cortex
Source: Proc Natl Acad Sci U S A. 2023 Mar 2;120(10):e2206758120. doi: 10.1073/pnas.2206758120 (PMC10013873; doi:10.1073/pnas.2206758120)
Supplement: Supplementary file 3 — Dataset S02 (XLSX) [file pnas.2206758120.sd02.xlsx]

## Sheet: Dataset S2
geneid	baseMean	log2FoldChange	lfcSE	stat	pvalue	padj	genenames
ENSG00000106524	334.656	-0.0299944	0.00667972	-4.49037	7.10989e-06	0.0261599	ANKMY2
ENSG00000136750	974.424	-0.0596047	0.0139448	-4.27432	1.91718e-05	0.0261599	GAD2
ENSG00000099341	810.17	-0.02506	0.00578447	-4.33229	1.47564e-05	0.0261599	PSMD8
ENSG00000176641	299.788	0.0402293	0.00939334	4.28275	1.84595e-05	0.0261599	RNF152
ENSG00000111371	1563.44	-0.027431	0.00597855	-4.58823	4.47018e-06	0.0261599	SLC38A1
ENSG00000174521	687.913	-0.044313	0.0102716	-4.31413	1.60236e-05	0.0261599	TTC9B
ENSG00000106367	411.917	-0.0318188	0.00760676	-4.18295	2.87744e-05	0.0318203	AP1S1
ENSG00000171951	1193.67	-0.0491908	0.0118096	-4.16531	3.10935e-05	0.0318203	SCG2
ENSG00000107874	241.028	-0.0258325	0.00639277	-4.04089	5.32477e-05	0.0413214	CUEDC2
ENSG00000105220	3036.94	-0.0249905	0.00619945	-4.03109	5.55191e-05	0.0413214	GPI
ENSG00000005175	301.358	-0.0227041	0.00560684	-4.04936	5.13579e-05	0.0413214	RPAP3
ENSG00000169217	404.754	0.0182933	0.00462966	3.95132	7.77202e-05	0.0472899	CD2BP2
ENSG00000128683	1440.28	-0.0437035	0.0110217	-3.96524	7.33223e-05	0.0472899	GAD1
ENSG00000166411	882.784	-0.0243381	0.00617434	-3.94182	8.0867e-05	0.0472899	IDH3A
ENSG00000147044	884.113	-0.0188186	0.00492768	-3.81896	0.000134017	0.0548213	CASK
ENSG00000175215	1106.84	0.0280487	0.00733705	3.82288	0.000131902	0.0548213	CTDSP2
ENSG00000172115	897.541	-0.0312527	0.00813114	-3.84358	0.000121255	0.0548213	CYCS
ENSG00000161021	716.594	0.020043	0.00520288	3.85229	0.00011702	0.0548213	MAML1
ENSG00000101438	263.19	-0.0428678	0.0112627	-3.80617	0.000141135	0.0548213	SLC32A1
ENSG00000158195	1046.13	0.040058	0.010435	3.83881	0.00012363	0.0548213	WASF2
ENSG00000197961	370.026	0.0161207	0.00424726	3.79555	0.000147315	0.0548213	ZNF121
ENSG00000167528	469.07	-0.0237301	0.00620902	-3.82187	0.000132445	0.0548213	ZNF641
ENSG00000277531	489.833	-0.0273488	0.00729625	-3.74833	0.000178013	0.0552765	PNMA8C
ENSG00000197106	3718.8	-0.0418373	0.011069	-3.77968	0.000157027	0.0552765	SLC6A17
ENSG00000170581	878.867	0.0271973	0.00723004	3.76171	0.000168754	0.0552765	STAT2
ENSG00000113387	1288.63	-0.0262236	0.00700724	-3.74236	0.000182297	0.0552765	SUB1
ENSG00000110108	234.408	0.0239473	0.00636757	3.76083	0.000169352	0.0552765	TMEM109
ENSG00000173581	422.519	-0.0284916	0.00766337	-3.71789	0.000200895	0.0586174	CCDC106
ENSG00000179115	596.395	-0.021948	0.0059546	-3.68589	0.000227909	0.0586174	FARSA
ENSG00000134152	291.642	0.0177167	0.00480388	3.68799	0.000226029	0.0586174	KATNBL1
ENSG00000139116	2216.1	-0.0213766	0.00579794	-3.68693	0.000226979	0.0586174	KIF21A
ENSG00000003987	596.384	-0.0203627	0.00552651	-3.68454	0.000229114	0.0586174	MTMR7
ENSG00000265972	744.292	0.0757294	0.0206338	3.67017	0.000242389	0.0601344	TXNIP
ENSG00000184515	293.137	-0.0440993	0.0120992	-3.64481	0.000267584	0.0619831	BEX5
ENSG00000057935	1104.32	-0.0204469	0.00560632	-3.64712	0.000265198	0.0619831	MTA3
ENSG00000021645	4248.73	-0.0197049	0.00541331	-3.64008	0.000272553	0.0619831	NRXN3
ENSG00000149311	1138.03	0.0205108	0.00581122	3.52952	0.000416317	0.0678737	ATM
ENSG00000241468	303.988	-0.0258203	0.00722839	-3.57206	0.000354179	0.0678737	ATP5MF
ENSG00000146826	247.086	-0.023668	0.00663993	-3.5645	0.000364553	0.0678737	C7orf43
ENSG00000136861	854.852	0.0244848	0.00692085	3.53784	0.000403415	0.0678737	CDK5RAP2
ENSG00000163412	524.688	-0.0205517	0.00582215	-3.52991	0.000415694	0.0678737	EIF4E3
ENSG00000088832	1472.39	-0.0252182	0.00701844	-3.59313	0.000326731	0.0678737	FKBP1A
ENSG00000125388	242.558	-0.0242495	0.00687848	-3.52542	0.000422812	0.0678737	GRK4
ENSG00000127946	989.552	0.0480857	0.0134319	3.57997	0.000343627	0.0678737	HIP1
ENSG00000106852	324.367	-0.0352961	0.00980372	-3.60027	0.000317883	0.0678737	LHX6
ENSG00000169783	3967.86	-0.0330873	0.00929164	-3.56098	0.000369473	0.0678737	LINGO1
ENSG00000177432	646.524	-0.0366508	0.0103765	-3.5321	0.000412276	0.0678737	NAP1L5
ENSG00000139218	865.647	0.0179642	0.00508662	3.53165	0.000412975	0.0678737	SCAF11
ENSG00000166848	2301.02	-0.0198073	0.00561014	-3.53063	0.000414575	0.0678737	TERF2IP
ENSG00000184205	2166.7	-0.0269357	0.00751148	-3.58594	0.000335871	0.0678737	TSPYL2
ENSG00000198315	599.258	0.0208654	0.00578536	3.60659	0.000310246	0.0678737	ZKSCAN8
ENSG00000177469	348.361	0.0532736	0.0151837	3.5086	0.000450475	0.068297	CAVIN1
ENSG00000106105	821.011	-0.0227747	0.00647779	-3.51582	0.000438403	0.068297	GARS
ENSG00000070366	918.272	0.0107218	0.00305286	3.51205	0.000444659	0.068297	SMG6
ENSG00000149269	2952.05	-0.0314996	0.00900246	-3.499	0.000467002	0.0695153	PAK1
ENSG00000104964	3012.26	-0.0189471	0.00551181	-3.43754	0.000587017	0.0699454	AES
ENSG00000004848	319.581	-0.0328844	0.00964003	-3.41124	0.000646688	0.0699454	ARX
ENSG00000182492	445.506	0.0376781	0.0110832	3.39956	0.000674934	0.0699454	BGN
ENSG00000231764	966.387	-0.0502513	0.0145119	-3.46275	0.000534675	0.0699454	DLX6-AS1
ENSG00000130226	3609.47	-0.0246923	0.00721164	-3.42395	0.000617184	0.0699454	DPP6
ENSG00000162188	1604.88	-0.034446	0.0101149	-3.40547	0.000660507	0.0699454	GNG3
ENSG00000120053	1174.09	-0.0302584	0.00879391	-3.44084	0.000579906	0.0699454	GOT1
ENSG00000161835	367.57	-0.0457556	0.0132509	-3.45301	0.000554371	0.0699454	GRASP
ENSG00000102468	838.377	-0.0424355	0.0122677	-3.45912	0.000541937	0.0699454	HTR2A
ENSG00000169282	447.375	-0.0340932	0.00995941	-3.42322	0.000618848	0.0699454	KCNAB1
ENSG00000013619	639.813	-0.0262331	0.00751197	-3.49217	0.00047912	0.0699454	MAMLD1
ENSG00000225746	622.236	-0.0350034	0.0101415	-3.45149	0.000557491	0.0699454	MEG8
ENSG00000105402	1101.85	-0.0221506	0.00637549	-3.47433	0.000512123	0.0699454	NAPA
ENSG00000004779	303.322	-0.025606	0.00736723	-3.47566	0.000509594	0.0699454	NDUFAB1
ENSG00000129559	227.714	-0.0291683	0.00855713	-3.40865	0.000652849	0.0699454	NEDD8
ENSG00000146938	897.707	-0.0207212	0.0060642	-3.41697	0.000633228	0.0699454	NLGN4X
ENSG00000106236	903.145	-0.0518348	0.015247	-3.39968	0.000674649	0.0699454	NPTX2
ENSG00000087157	336.759	0.0198747	0.00581315	3.41892	0.000628699	0.0699454	PGS1
ENSG00000180440	313.933	-0.0417583	0.0122214	-3.41683	0.000633548	0.0699454	SERTM1
ENSG00000090020	667.033	-0.0234187	0.00676961	-3.4594	0.000541389	0.0699454	SLC9A1
ENSG00000137076	1934.7	0.0294503	0.0085182	3.45734	0.00054554	0.0699454	TLN1
ENSG00000105576	2765.33	-0.0150112	0.00432663	-3.46948	0.000521471	0.0699454	TNPO2
ENSG00000253368	286.934	-0.0335235	0.00975695	-3.43586	0.000590677	0.0699454	TRNP1
ENSG00000126804	263.412	0.0188699	0.005506	3.42715	0.000609941	0.0699454	ZBTB1
ENSG00000114023	334.452	-0.0266678	0.00786319	-3.39147	0.000695186	0.0702653	FAM162A
ENSG00000160818	293.64	-0.0289119	0.00851649	-3.39481	0.000686764	0.0702653	GPATCH4
ENSG00000070669	545.497	-0.0240846	0.0071356	-3.37527	0.000737427	0.0703308	ASNS
ENSG00000149972	336.161	-0.0406334	0.0121208	-3.35237	0.000801237	0.0703308	CNTN5
ENSG00000079785	627.351	-0.0179156	0.00532355	-3.36534	0.000764497	0.0703308	DDX1
ENSG00000185274	1762.04	-0.0295867	0.00875419	-3.37971	0.000725619	0.0703308	GALNT17
ENSG00000167468	1301.51	-0.0168943	0.00504564	-3.34829	0.000813118	0.0703308	GPX4
ENSG00000137309	902.734	-0.0197112	0.00586473	-3.36096	0.000776708	0.0703308	HMGA1
ENSG00000138430	786.148	-0.0230605	0.0068461	-3.36841	0.00075603	0.0703308	OLA1
ENSG00000107719	253.392	0.0316478	0.00943204	3.35535	0.000792643	0.0703308	PALD1
ENSG00000117152	3300.22	-0.0410011	0.0122491	-3.34728	0.000816101	0.0703308	RGS4
ENSG00000118473	2564.71	-0.0168909	0.00501264	-3.36967	0.000752588	0.0703308	SGIP1
ENSG00000165914	1547.36	-0.0168845	0.00501131	-3.36927	0.00075367	0.0703308	TTC7B
ENSG00000128564	1236.91	-0.0603125	0.0179002	-3.36937	0.000753403	0.0703308	VGF
ENSG00000167716	321.741	0.0217917	0.00650979	3.34753	0.00081536	0.0703308	WDR81
ENSG00000186020	365.673	0.0179236	0.00532996	3.36281	0.000771541	0.0703308	ZNF529
ENSG00000034053	2305.96	-0.0261006	0.00786517	-3.3185	0.000905028	0.0705663	APBA2
ENSG00000007516	1504.4	-0.0456368	0.0137382	-3.32189	0.0008941	0.0705663	BAIAP3
ENSG00000135127	590.19	-0.0286326	0.0085758	-3.33876	0.000841518	0.0705663	BICDL1
ENSG00000189060	893.555	-0.0177921	0.0053548	-3.32264	0.000891707	0.0705663	H1F0
ENSG00000157404	386.671	-0.0407069	0.0122084	-3.33434	0.00085503	0.0705663	KIT
ENSG00000057757	489.752	-0.0231726	0.00696655	-3.32627	0.000880169	0.0705663	PITHD1
ENSG00000058335	3053.93	-0.0319946	0.00960523	-3.33096	0.000865469	0.0705663	RASGRF1
ENSG00000115234	383.029	0.016379	0.00490955	3.33615	0.000849482	0.0705663	SNX17
ENSG00000169871	261.326	0.0426408	0.0128218	3.32564	0.000882165	0.0705663	TRIM56
ENSG00000204623	346.715	0.0150853	0.00454427	3.31963	0.000901368	0.0705663	ZNRD1ASP
ENSG00000119242	1930.58	-0.0211248	0.00638389	-3.30908	0.000936042	0.071815	CCDC92
ENSG00000182195	1089.72	-0.0190593	0.00576103	-3.30832	0.000938586	0.071815	LDOC1
ENSG00000148019	335.497	0.0173876	0.00529747	3.28225	0.00102982	0.0720612	CEP78
ENSG00000077279	349.921	-0.024219	0.00733486	-3.30191	0.000960288	0.0720612	DCX
ENSG00000014641	1460.73	-0.0320871	0.00971091	-3.30423	0.000952381	0.0720612	MDH1
ENSG00000248485	266.924	-0.0358453	0.0109005	-3.28841	0.00100754	0.0720612	PCP4L1
ENSG00000067057	1828.29	-0.0313617	0.00951404	-3.29636	0.00097945	0.0720612	PFKP
ENSG00000213445	241.718	0.0345695	0.010522	3.28544	0.00101823	0.0720612	SIPA1
ENSG00000127616	2858.09	-0.0112616	0.00341759	-3.29519	0.000983568	0.0720612	SMARCA4
ENSG00000156395	485.498	-0.0250311	0.00762415	-3.28313	0.00102662	0.0720612	SORCS3
ENSG00000163444	458.385	-0.0186075	0.00565267	-3.2918	0.000995487	0.0720612	TMEM183A
ENSG00000067167	345.694	0.0223877	0.00680528	3.28975	0.00100277	0.0720612	TRAM1
ENSG00000087460	10838.9	-0.0184215	0.0056269	-3.27382	0.00106105	0.0726395	GNAS
ENSG00000213190	1943.83	-0.0377937	0.0115522	-3.27154	0.00106963	0.0726395	MLLT11
ENSG00000124587	320.294	0.0241532	0.00739043	3.26817	0.00108245	0.0726395	PEX6
ENSG00000067900	640.879	0.0176887	0.00541071	3.2692	0.00107852	0.0726395	ROCK1
ENSG00000114383	303.084	-0.0211564	0.00646946	-3.2702	0.00107473	0.0726395	TUSC2
ENSG00000184368	1081.74	-0.0290884	0.00890744	-3.26562	0.00109223	0.0727001	MAP7D2
ENSG00000172020	2189.1	-0.0355945	0.0109325	-3.25583	0.00113061	0.0746474	GAP43
ENSG00000183049	3703.05	-0.0291496	0.00899852	-3.23938	0.0011979	0.0760361	CAMK1D
ENSG00000105855	1174	0.0264685	0.00818749	3.2328	0.00122583	0.0760361	ITGB8
ENSG00000165185	414.466	0.0260271	0.00802233	3.24434	0.00117725	0.0760361	KIAA1958
ENSG00000124785	1296.28	-0.0363055	0.0112096	-3.23878	0.00120043	0.0760361	NRN1
ENSG00000213593	374.268	-0.0165729	0.00511688	-3.23887	0.00120002	0.0760361	TMX2
ENSG00000106537	285.01	-0.0373132	0.0115311	-3.23587	0.00121274	0.0760361	TSPAN13
ENSG00000068724	359.14	0.0283235	0.00876135	3.23278	0.00122594	0.0760361	TTC7A
ENSG00000075035	644.689	-0.0313494	0.00966393	-3.24396	0.00117882	0.0760361	WSCD2
ENSG00000152954	1185.2	-0.0302445	0.00938322	-3.22325	0.00126744	0.078019	NRSN1
ENSG00000151948	365.335	-0.0299688	0.00930903	-3.21933	0.00128492	0.0780401	GLT1D1
ENSG00000237187	528.844	-0.0219114	0.0068071	-3.2189	0.00128685	0.0780401	NR2F1-AS1
ENSG00000136003	666.87	-0.0237819	0.0073954	-3.21577	0.00130093	0.0783142	ISCU
ENSG00000173821	1779.54	0.0285775	0.00893533	3.19826	0.0013826	0.0826228	RNF213
ENSG00000122257	1005.59	0.01462	0.00457662	3.19449	0.00140076	0.0831018	RBBP6
ENSG00000180573	255.458	0.0304521	0.00954643	3.18989	0.00142326	0.0832303	HIST1H2AC
ENSG00000146828	234.93	0.0307084	0.00962438	3.19069	0.00141934	0.0832303	SLC12A9
ENSG00000186907	673.463	-0.0350513	0.0110109	-3.18333	0.00145593	0.084537	RTN4RL2
ENSG00000177119	246.274	0.0358371	0.011272	3.17932	0.00147624	0.0846671	ANO6
ENSG00000088888	998.433	0.0200793	0.00632172	3.17624	0.00149195	0.0846671	MAVS
ENSG00000079308	2113.67	0.030807	0.00970369	3.17477	0.00149954	0.0846671	TNS1
ENSG00000140391	1685.81	-0.0110478	0.00347977	-3.17486	0.00149911	0.0846671	TSPAN3
ENSG00000159199	342.097	-0.0270366	0.0085582	-3.15915	0.00158231	0.0863624	ATP5MC1
ENSG00000142798	497.698	0.0472425	0.0149316	3.16394	0.0015565	0.0863624	HSPG2
ENSG00000113594	1227.03	0.0256227	0.00810844	3.16001	0.00157765	0.0863624	LIFR
ENSG00000120265	795.229	-0.0248862	0.00787701	-3.15935	0.0015812	0.0863624	PCMT1
ENSG00000204619	658.944	-0.0153526	0.00485484	-3.16232	0.00156516	0.0863624	PPP1R11
ENSG00000196972	566.902	-0.0294214	0.00933679	-3.15113	0.0016264	0.0881808	SMIM10L2B
ENSG00000100167	6023.68	-0.023388	0.00746904	-3.13132	0.00174021	0.0892602	"SEPT3"
ENSG00000161203	3254.12	-0.0212135	0.00682952	-3.10615	0.00189539	0.0892602	AP2M1
ENSG00000167654	3872.57	-0.0217354	0.00691912	-3.14135	0.00168173	0.0892602	ATCAY
ENSG00000110925	778.006	-0.0164369	0.00526436	-3.1223	0.00179441	0.0892602	CSRNP2
ENSG00000143420	1514.32	-0.0159324	0.00508267	-3.13466	0.00172053	0.0892602	ENSA
ENSG00000132879	1263.76	-0.0196018	0.00631462	-3.1042	0.00190797	0.0892602	FBXO44
ENSG00000111640	14045.5	-0.0175998	0.00566421	-3.10719	0.00188876	0.0892602	GAPDH
ENSG00000204590	1465.16	-0.0157202	0.00501072	-3.13732	0.001705	0.0892602	GNL1
ENSG00000142149	312.622	-0.0365721	0.0117468	-3.11336	0.0018497	0.0892602	HUNK
ENSG00000104365	358.857	0.0220004	0.0070592	3.11656	0.00182976	0.0892602	IKBKB
ENSG00000143013	2014.08	-0.0301492	0.00966185	-3.12044	0.00180582	0.0892602	LMO4
ENSG00000069956	806.014	-0.0178055	0.0057242	-3.11057	0.00186726	0.0892602	MAPK6
ENSG00000102109	3401.62	-0.0269665	0.00868297	-3.10568	0.00189844	0.0892602	PCSK1N
ENSG00000004799	377.043	0.0455037	0.0145836	3.1202	0.00180726	0.0892602	PDK4
ENSG00000225465	1028.3	-0.0289957	0.00924331	-3.13694	0.00170722	0.0892602	RFPL1S
ENSG00000160785	980.784	-0.0183861	0.0058938	-3.11956	0.00181123	0.0892602	SLC25A44
ENSG00000033867	677.949	-0.0221157	0.00707432	-3.12619	0.00177085	0.0892602	SLC4A7
ENSG00000019505	1565.4	-0.0269418	0.00867113	-3.10707	0.0018895	0.0892602	SYT13
ENSG00000152558	389.835	0.0428737	0.0136689	3.13658	0.0017093	0.0892602	TMEM123
ENSG00000157514	406.64	0.0247751	0.00794513	3.11828	0.00181909	0.0892602	TSC22D3
ENSG00000130725	598.523	-0.0166222	0.00534525	-3.10972	0.00187268	0.0892602	UBE2M
ENSG00000213585	1410.39	-0.0222667	0.00714219	-3.11764	0.00182308	0.0892602	VDAC1
ENSG00000095397	498.758	0.0493646	0.015823	3.1198	0.00180972	0.0892602	WHRN
ENSG00000164924	5612.98	-0.0241739	0.00777703	-3.10837	0.00188121	0.0892602	YWHAZ
ENSG00000173915	374.063	-0.0278582	0.00901738	-3.0894	0.00200564	0.0892646	ATP5MD
ENSG00000140299	262.951	0.0245007	0.00793017	3.08955	0.00200459	0.0892646	BNIP2
ENSG00000278535	266.062	-0.0293556	0.00951157	-3.0863	0.00202661	0.0892646	DHRS11
ENSG00000063854	527.754	-0.0134304	0.0043564	-3.08292	0.0020498	0.0892646	HAGH
ENSG00000003147	489.912	-0.0268141	0.00864342	-3.10225	0.00192057	0.0892646	ICA1
ENSG00000049130	334.922	-0.0335355	0.0108643	-3.08676	0.0020235	0.0892646	KITLG
ENSG00000108510	1406.17	0.0117225	0.00380063	3.08435	0.00203995	0.0892646	MED13
ENSG00000157064	3597.83	-0.0293316	0.00946681	-3.09837	0.0019459	0.0892646	NMNAT2
ENSG00000170091	2534.03	-0.0252011	0.00816899	-3.08498	0.00203568	0.0892646	NSG2
ENSG00000097033	621.823	0.0194576	0.00628177	3.09747	0.00195177	0.0892646	SH3GLB1
ENSG00000099365	4314.34	-0.0261611	0.00846081	-3.09203	0.00198794	0.0892646	STX1B
ENSG00000152154	616.207	-0.0197868	0.00639109	-3.09599	0.00196157	0.0892646	TMEM178A
ENSG00000156687	518.687	-0.0309736	0.0100198	-3.09124	0.00199322	0.0892646	UNC5D
ENSG00000005486	2522.96	-0.02009	0.00652001	-3.08129	0.00206109	0.0892811	RHBDD2
ENSG00000147416	1962.18	-0.0281878	0.00919399	-3.0659	0.00217018	0.0911142	ATP6V1B2
ENSG00000166167	1042.34	-0.0176469	0.00575388	-3.06695	0.00216253	0.0911142	BTRC
ENSG00000149428	2058.88	-0.0169958	0.00553284	-3.0718	0.00212769	0.0911142	HYOU1
ENSG00000142089	553.659	0.0647263	0.021102	3.0673	0.00215999	0.0911142	IFITM3
ENSG00000104490	1938.52	-0.0334225	0.0108927	-3.06835	0.00215246	0.0911142	NCALD
ENSG00000023734	798.714	-0.0163678	0.00533321	-3.06903	0.00214759	0.0911142	STRAP
ENSG00000100320	3315.82	-0.0210536	0.00687993	-3.06015	0.00221223	0.0919366	RBFOX2
ENSG00000103266	982.884	-0.0160057	0.00523002	-3.06035	0.00221082	0.0919366	STUB1
ENSG00000154975	843.223	-0.0250166	0.00820234	-3.04993	0.00228893	0.0927646	CA10
ENSG00000250479	836.836	-0.0226842	0.00744932	-3.04513	0.00232577	0.0927646	CHCHD10
ENSG00000166165	8758.02	-0.0204245	0.00669272	-3.05174	0.00227516	0.0927646	CKB
ENSG00000105058	332.929	-0.0210148	0.00690686	-3.0426	0.00234546	0.0927646	FAM32A
ENSG00000104381	943.097	-0.0198925	0.00652834	-3.04709	0.00231065	0.0927646	GDAP1
ENSG00000167733	249.376	-0.0240253	0.00787356	-3.05139	0.00227782	0.0927646	HSD11B1L
ENSG00000067829	555.142	-0.0172069	0.00563977	-3.051	0.00228083	0.0927646	IDH3G
ENSG00000171132	1928.2	-0.0230604	0.00757755	-3.04325	0.00234036	0.0927646	PRKCE
ENSG00000185420	240.71	-0.0226431	0.00742412	-3.04993	0.00228895	0.0927646	SMYD3
ENSG00000196268	647.33	0.0214822	0.00705359	3.04557	0.00232237	0.0927646	ZNF493
ENSG00000131437	2537.73	-0.0207152	0.00681537	-3.03948	0.00236984	0.092832	KIF3A
ENSG00000161681	8579.64	-0.0240353	0.00790724	-3.03965	0.00236849	0.092832	SHANK1
ENSG00000242173	723.361	-0.0260779	0.00860159	-3.03176	0.00243134	0.0934526	ARHGDIG
ENSG00000174469	3471.09	-0.0270707	0.00892115	-3.03444	0.00240985	0.0934526	CNTNAP2
ENSG00000088367	6664.14	-0.0171574	0.00565568	-3.03367	0.00241602	0.0934526	EPB41L1
ENSG00000104904	1764.44	-0.0167963	0.00553929	-3.03221	0.00242767	0.0934526	OAZ1
ENSG00000183020	1967.83	-0.0180183	0.00595183	-3.02735	0.00246706	0.0939433	AP2A2
ENSG00000171130	2277.44	-0.0198056	0.00654059	-3.0281	0.00246094	0.0939433	ATP6V0E2
ENSG00000160716	722.399	-0.0316591	0.0104731	-3.02289	0.00250374	0.0943852	CHRNB2
ENSG00000104059	492.461	-0.0333686	0.0110396	-3.02263	0.00250589	0.0943852	FAM189A1
ENSG00000064763	249.996	-0.0256616	0.00850704	-3.01651	0.00255703	0.0943852	FAR2
ENSG00000198932	2164.61	-0.0209716	0.00694402	-3.0201	0.0025269	0.0943852	GPRASP1
ENSG00000112137	4572.22	-0.0206029	0.00683069	-3.01623	0.00255936	0.0943852	PHACTR1
ENSG00000138944	1482.22	-0.0264848	0.00876708	-3.02094	0.00251991	0.0943852	SHISAL1
ENSG00000143952	241.508	0.0166044	0.00550322	3.01723	0.00255099	0.0943852	VPS54
ENSG00000171105	980.793	0.015633	0.00518566	3.01466	0.00257266	0.0944501	INSR
ENSG00000164418	1186.43	-0.0220153	0.00732207	-3.0067	0.00264101	0.0965267	GRIK2
ENSG00000063180	2789.88	-0.0209981	0.00699224	-3.00306	0.00267277	0.096953	CA11
ENSG00000065665	472.491	-0.0193793	0.00645695	-3.00131	0.0026882	0.096953	SEC61A2
ENSG00000110799	840.025	0.044784	0.0149173	3.00215	0.00268079	0.096953	VWF
ENSG00000186094	368.003	-0.0322425	0.0107494	-2.99948	0.00270439	0.097109	AGBL4
ENSG00000081760	808.113	-0.0277355	0.00934673	-2.9674	0.00300328	0.0975049	AACS
ENSG00000197177	875.776	-0.026245	0.00886469	-2.96062	0.00307023	0.0975049	ADGRA1
ENSG00000006831	476.097	0.0305366	0.010298	2.9653	0.00302388	0.0975049	ADIPOR2
ENSG00000184743	348.318	0.0274986	0.00926537	2.96789	0.00299852	0.0975049	ATL3
ENSG00000184887	370.573	-0.0211043	0.00714652	-2.95308	0.00314617	0.0975049	BTBD6
ENSG00000142408	2113.75	-0.0251555	0.00848598	-2.96437	0.00303308	0.0975049	CACNG8
ENSG00000004897	951.298	-0.0133114	0.0045109	-2.95095	0.00316799	0.0975049	CDC27
ENSG00000170579	6237.13	-0.0246449	0.00825704	-2.98471	0.00283845	0.0975049	DLGAP1
ENSG00000114279	1678.11	-0.0223345	0.00753541	-2.96394	0.00303729	0.0975049	FGF12
ENSG00000131067	756.819	-0.0175162	0.00592703	-2.95531	0.00312356	0.0975049	GGT7
ENSG00000080854	1297.97	-0.0298526	0.0100355	-2.97472	0.00293259	0.0975049	IGSF9B
ENSG00000119509	344.471	0.0184909	0.00623883	2.96385	0.0030382	0.0975049	INVS
ENSG00000069424	3707.57	-0.0232203	0.00786162	-2.95363	0.00314062	0.0975049	KCNAB2
ENSG00000116299	603.717	-0.0195891	0.00659008	-2.97252	0.00295366	0.0975049	KIAA1324
ENSG00000145012	946.211	0.0266857	0.00903462	2.95372	0.00313974	0.0975049	LPP
ENSG00000198909	375.477	0.0170139	0.00567825	2.99634	0.00273243	0.0975049	MAP3K3
ENSG00000197535	8735.81	-0.0215601	0.00728439	-2.95976	0.00307878	0.0975049	MYO5A
ENSG00000188211	473.943	-0.0279622	0.00938454	-2.9796	0.00288624	0.0975049	NCR3LG1
ENSG00000110717	574.5	-0.0161678	0.00547716	-2.95185	0.00315874	0.0975049	NDUFS8
ENSG00000174145	694.026	-0.0363882	0.0122004	-2.98256	0.00285852	0.0975049	NWD2
ENSG00000185627	303.242	-0.0210567	0.00703407	-2.99352	0.00275777	0.0975049	PSMD13
ENSG00000173482	1125.15	-0.0198097	0.00668508	-2.96328	0.00304384	0.0975049	PTPRM
ENSG00000196090	2543.3	-0.0312087	0.010512	-2.96886	0.00298908	0.0975049	PTPRT
ENSG00000134453	616.458	0.0118032	0.00395575	2.98381	0.00284687	0.0975049	RBM17
ENSG00000164620	315.62	-0.0404383	0.0135307	-2.98863	0.0028023	0.0975049	RELL2
ENSG00000117616	660.122	0.0195932	0.00660735	2.96537	0.00302322	0.0975049	RSRP1
ENSG00000144136	480.588	-0.0196007	0.00662427	-2.95892	0.00308715	0.0975049	SLC20A1
ENSG00000113658	412.208	0.020578	0.00693161	2.96871	0.00299049	0.0975049	SMAD5
ENSG00000101972	629.832	0.0208569	0.00704698	2.95969	0.00307948	0.0975049	STAG2
ENSG00000102710	411.704	0.01721	0.00576469	2.98541	0.00283198	0.0975049	SUPT20H
ENSG00000106868	361.474	-0.0260979	0.00876909	-2.97612	0.00291923	0.0975049	SUSD1
ENSG00000111077	1343.92	0.0269255	0.00912385	2.95111	0.00316633	0.0975049	TNS2
ENSG00000253352	1418.77	0.0138178	0.00468016	2.95242	0.00315291	0.0975049	TUG1
ENSG00000137831	259.608	0.0417555	0.0141142	2.95841	0.00309233	0.0975049	UACA
ENSG00000091157	1915.02	-0.0154149	0.00517598	-2.97816	0.00289985	0.0975049	WDR7
ENSG00000279453	309.736	-0.0210055	0.0071037	-2.95698	0.00310673	0.0975049	Z99129.4
ENSG00000140836	989.528	0.0248132	0.00837899	2.96136	0.00306286	0.0975049	ZFHX3
ENSG00000213015	561.365	-0.0171132	0.00579389	-2.95365	0.00314037	0.0975049	ZNF580
ENSG00000163001	452.018	-0.0208699	0.0070794	-2.94798	0.00319859	0.0977122	CFAP36
ENSG00000186297	1363.47	-0.0419355	0.0142226	-2.94851	0.00319309	0.0977122	GABRA5
ENSG00000115194	1051.53	-0.0389493	0.0132196	-2.94633	0.00321567	0.0978687	SLC30A3
ENSG00000177879	409.277	-0.0172905	0.00587405	-2.94354	0.0032448	0.0980971	AP3S1
ENSG00000138686	391.711	-0.0255051	0.00867547	-2.93991	0.00328308	0.0980971	BBS7
ENSG00000135837	1549.9	0.0115373	0.00392357	2.94052	0.00327661	0.0980971	CEP350
ENSG00000170485	1455.52	-0.0221579	0.00753639	-2.94011	0.00328091	0.0980971	NPAS2
ENSG00000151789	632.175	-0.0271728	0.00923337	-2.94289	0.00325159	0.0980971	ZNF385D
ENSG00000179632	403.957	0.0161266	0.00548896	2.93801	0.00330322	0.0983398	MAF1
ENSG00000164919	345.725	-0.0207696	0.0070727	-2.93659	0.00331846	0.0984357	COX6C
ENSG00000182578	681.832	0.0545204	0.0186202	2.92802	0.00341124	0.1001	CSF1R
ENSG00000155974	244.815	-0.0274222	0.00935999	-2.92972	0.00339269	0.1001	GRIP1
ENSG00000185591	561.996	0.021288	0.00726798	2.92901	0.00340047	0.1001	SP1
ENSG00000137100	454.483	-0.0194867	0.00666108	-2.92545	0.00343956	0.10057	DCTN3
ENSG00000110651	1072.19	0.0190277	0.00650668	2.92433	0.00345197	0.100574	CD81
ENSG00000125730	1934.78	0.0613371	0.0210483	2.91412	0.00356697	0.100803	C3
ENSG00000104853	2205.79	-0.0108846	0.00373554	-2.91379	0.00357065	0.100803	CLPTM1
ENSG00000178662	2226.89	-0.0246264	0.00844959	-2.91451	0.00356248	0.100803	CSRNP3
ENSG00000089737	2329.11	-0.017517	0.0060053	-2.91692	0.00353506	0.100803	DDX24
ENSG00000157470	392.969	-0.0306311	0.0104979	-2.91784	0.00352466	0.100803	FAM81A
ENSG00000084764	1479.01	-0.020632	0.0070692	-2.91858	0.00351628	0.100803	MAPRE3
ENSG00000089693	1956.46	-0.014926	0.00511146	-2.9201	0.00349919	0.100803	MLF2
ENSG00000197444	700.294	-0.0244511	0.00837625	-2.9191	0.00351044	0.100803	OGDHL
ENSG00000106615	690.243	-0.0168869	0.00578544	-2.91886	0.00351318	0.100803	RHEB
ENSG00000116752	261.93	-0.0227768	0.00784063	-2.90497	0.00367291	0.101933	BCAS2
ENSG00000130643	1343.97	-0.0263963	0.009086	-2.90516	0.00367065	0.101933	CALY
ENSG00000011021	1364.32	-0.0128048	0.00440776	-2.90506	0.00367179	0.101933	CLCN6
ENSG00000179388	1691.29	-0.039513	0.0135922	-2.90704	0.00364864	0.101933	EGR3
ENSG00000114805	389.113	-0.0351506	0.0120978	-2.90553	0.00366632	0.101933	PLCH1
ENSG00000004455	370.799	0.0170562	0.00587888	2.90127	0.00371659	0.102199	AK2
ENSG00000141837	5494.07	-0.0247322	0.00852546	-2.90098	0.00371997	0.102199	CACNA1A
ENSG00000109787	445.901	0.0239889	0.00826464	2.90259	0.00370089	0.102199	KLF3
ENSG00000103316	564.285	-0.0303967	0.0104833	-2.89953	0.00373718	0.102329	CRYM
ENSG00000166398	481.553	0.020116	0.00694489	2.89652	0.00377329	0.102973	KIAA0355
ENSG00000124160	355.646	0.0203347	0.00703267	2.89146	0.00383457	0.103268	NCOA5
ENSG00000130714	506.985	-0.0163148	0.00564102	-2.89217	0.00382591	0.103268	POMT1
ENSG00000123091	1699.71	-0.0160376	0.00554337	-2.89312	0.00381435	0.103268	RNF11
ENSG00000087087	762.75	0.0133857	0.0046287	2.89189	0.00382931	0.103268	SRRT
ENSG00000185722	1161.99	0.012918	0.00449492	2.87391	0.00405424	0.104207	ANKFY1
ENSG00000084234	4249.06	-0.0182355	0.00632624	-2.88251	0.00394515	0.104207	APLP2
ENSG00000182871	504.012	0.0313458	0.010894	2.87735	0.00401027	0.104207	COL18A1
ENSG00000160049	467.614	0.0198152	0.0068756	2.88196	0.00395208	0.104207	DFFA
ENSG00000044524	226.887	-0.0322559	0.0111918	-2.88211	0.00395027	0.104207	EPHA3
ENSG00000136928	5643.5	-0.0293128	0.010171	-2.882	0.00395159	0.104207	GABBR2
ENSG00000169813	359.659	0.0266204	0.00925927	2.875	0.00404028	0.104207	HNRNPF
ENSG00000144711	5689.06	-0.017209	0.0059707	-2.88225	0.00394847	0.104207	IQSEC1
ENSG00000170500	4692.35	-0.0233391	0.00810208	-2.88063	0.00396882	0.104207	LONRF2
ENSG00000103034	6228.66	-0.0218017	0.00756468	-2.88204	0.00395109	0.104207	NDRG4
ENSG00000175352	539.226	-0.0226575	0.00787583	-2.87684	0.00401678	0.104207	NRIP3
ENSG00000175582	3054.72	-0.0160226	0.00556493	-2.87921	0.00398671	0.104207	RAB6A
ENSG00000060709	2355.12	-0.0282659	0.00983697	-2.87344	0.00406034	0.104207	RIMBP2
ENSG00000255794	489.318	-0.0261597	0.00909055	-2.87768	0.00400616	0.104207	RMST
ENSG00000157077	966.803	-0.0207589	0.00721766	-2.87612	0.00402594	0.104207	ZFYVE9
ENSG00000181192	293.325	0.0192421	0.0067039	2.87028	0.00410111	0.10424	DHTKD1
ENSG00000141446	290.351	0.013526	0.00471116	2.87106	0.00409099	0.10424	ESCO1
ENSG00000109685	1433.86	-0.00879904	0.00306651	-2.8694	0.00411254	0.10424	NSD2
ENSG00000059145	323.927	0.0176476	0.00614955	2.86974	0.00410811	0.10424	UNKL
ENSG00000166762	421.141	-0.0239988	0.00838245	-2.86298	0.00419681	0.105063	CATSPER2
ENSG00000176490	1532.05	-0.0289303	0.0101048	-2.86301	0.00419638	0.105063	DIRAS1
ENSG00000221866	3171.79	-0.0302055	0.0105538	-2.86204	0.0042092	0.105063	PLXNA4
ENSG00000072062	1718.59	-0.0153689	0.00536487	-2.86473	0.00417358	0.105063	PRKACA
ENSG00000172403	771.126	0.0255971	0.00893882	2.86359	0.00418873	0.105063	SYNPO2
ENSG00000102699	261.725	0.0354135	0.0123815	2.86019	0.00423388	0.105169	PARP4
ENSG00000183837	700.097	-0.0287355	0.0100481	-2.8598	0.00423911	0.105169	PNMA3
ENSG00000151779	986.895	-0.0118471	0.00414557	-2.85777	0.0042663	0.105523	NBAS
ENSG00000174718	562.461	0.0179646	0.00629254	2.8549	0.00430502	0.10562	KIAA1551
ENSG00000078018	24756.9	-0.0274149	0.00960373	-2.85461	0.00430893	0.10562	MAP2
ENSG00000144567	1357.96	-0.0141357	0.00495085	-2.85521	0.00430082	0.10562	RETREG2
ENSG00000130956	1251.02	-0.0167268	0.00588016	-2.84461	0.00444658	0.10784	HABP4
ENSG00000152413	1651.95	-0.0286474	0.0100624	-2.84698	0.00441363	0.10784	HOMER1
ENSG00000123358	1277.36	-0.069585	0.0244789	-2.84266	0.00447393	0.10784	NR4A1
ENSG00000110786	1552.79	-0.0273123	0.00960423	-2.84377	0.00445828	0.10784	PTPN5
ENSG00000141258	2521.44	-0.0176552	0.00621154	-2.84233	0.00447853	0.10784	SGSM2
ENSG00000107140	619.582	-0.0140661	0.00494768	-2.84297	0.00446954	0.10784	TESK1
ENSG00000109381	363.541	0.0220547	0.00776883	2.83887	0.00452734	0.108378	ELF2
ENSG00000022355	2395.69	-0.0346456	0.0122039	-2.83889	0.00452711	0.108378	GABRA1
ENSG00000174996	1823.04	-0.0258604	0.00912117	-2.83521	0.00457953	0.108693	KLC2
ENSG00000133026	4082.34	-0.021599	0.00761402	-2.83674	0.0045576	0.108693	MYH10
ENSG00000147684	581.368	-0.0203702	0.00718486	-2.83516	0.0045803	0.108693	NDUFB9
ENSG00000170348	782.575	0.0185122	0.0065334	2.83348	0.00460449	0.108951	TMED10
ENSG00000166405	464.118	-0.014619	0.0051669	-2.82936	0.00466409	0.109727	RIC3
ENSG00000037042	1251.05	-0.014497	0.0051236	-2.82945	0.00466274	0.109727	TUBG2
ENSG00000047578	525.814	0.0130702	0.00462901	2.82354	0.00474967	0.110571	KIAA0556
ENSG00000155561	350.72	0.0125655	0.0044518	2.82256	0.00476424	0.110571	NUP205
ENSG00000164403	237.352	0.0355519	0.0125966	2.82234	0.00476749	0.110571	SHROOM1
ENSG00000124422	4248.43	-0.012563	0.00444701	-2.82505	0.00472729	0.110571	USP22
ENSG00000134684	668.665	-0.0172511	0.00611118	-2.82287	0.00475963	0.110571	YARS
ENSG00000164830	1831.28	-0.0281636	0.00998579	-2.82036	0.00479694	0.110939	OXR1
ENSG00000170653	513.061	0.0259395	0.0092115	2.81599	0.00486275	0.111238	ATF7
ENSG00000143418	372.443	0.0393257	0.0139919	2.8106	0.00494498	0.111238	CERS2
ENSG00000198612	590.867	-0.0169228	0.00601111	-2.81526	0.00487383	0.111238	COPS8
ENSG00000013016	1748	-0.021829	0.00776681	-2.81055	0.00494574	0.111238	EHD3
ENSG00000112851	1768.66	0.0290219	0.0103204	2.81209	0.004922	0.111238	ERBIN
ENSG00000196937	718.964	-0.0234598	0.00834447	-2.81142	0.00493228	0.111238	FAM3C
ENSG00000147421	770.724	0.0156331	0.00554995	2.8168	0.00485053	0.111238	HMBOX1
ENSG00000164654	236.345	0.017347	0.00617004	2.8115	0.00493115	0.111238	MIOS
ENSG00000159164	2878.58	-0.0237743	0.00843788	-2.81757	0.00483882	0.111238	SV2A
ENSG00000115652	389.908	-0.015696	0.00558328	-2.81125	0.00493499	0.111238	UXS1
ENSG00000092096	4110.25	-0.0161804	0.00576495	-2.80668	0.00500543	0.111966	SLC22A17
ENSG00000084070	1376.1	-0.0194102	0.00691361	-2.80753	0.0049923	0.111966	SMAP2
ENSG00000197170	523.276	-0.0189836	0.00676717	-2.80525	0.00502768	0.112157	PSMD12
ENSG00000123983	1426.5	-0.0135556	0.00489466	-2.76947	0.00561484	0.112349	ACSL3
ENSG00000172379	5644.38	-0.0151933	0.00548691	-2.76902	0.0056226	0.112349	ARNT2
ENSG00000204653	233.55	-0.0249374	0.00892658	-2.79361	0.00521231	0.112349	ASPDH
ENSG00000143153	3936.24	-0.022465	0.00807114	-2.78337	0.0053797	0.112349	ATP1B1
ENSG00000112186	1617.01	-0.0265896	0.00959479	-2.77125	0.00558407	0.112349	CAP2
ENSG00000121691	240.747	0.0285116	0.0101839	2.79967	0.00511544	0.112349	CAT
ENSG00000110148	267.522	-0.0309469	0.011179	-2.7683	0.00563496	0.112349	CCKBR
ENSG00000003402	931.619	0.0215724	0.00773	2.79074	0.00525875	0.112349	CFLAR
ENSG00000170004	3567.75	-0.0173107	0.00625232	-2.76868	0.00562834	0.112349	CHD3
ENSG00000152404	292.546	0.0155137	0.00554557	2.7975	0.00515005	0.112349	CWF19L2
ENSG00000143164	1330.59	-0.0204165	0.0072862	-2.80208	0.00507746	0.112349	DCAF6
ENSG00000080845	4014.15	-0.0176336	0.0063591	-2.77297	0.00555475	0.112349	DLGAP4
ENSG00000264364	1799.55	-0.0146244	0.00525096	-2.7851	0.00535116	0.112349	DYNLL2
ENSG00000120738	2381.25	-0.0615418	0.0222397	-2.76721	0.00565382	0.112349	EGR1
ENSG00000091483	226.457	-0.0144977	0.00522781	-2.7732	0.00555087	0.112349	FH
ENSG00000082516	310.646	0.0153727	0.00553951	2.7751	0.00551853	0.112349	GEMIN5
ENSG00000164588	1445.83	-0.0328884	0.0118637	-2.77219	0.00556803	0.112349	HCN1
ENSG00000127483	2087.09	0.0135544	0.00483811	2.80158	0.00508526	0.112349	HP1BP3
ENSG00000148798	2288.72	-0.0341326	0.0122299	-2.79091	0.00525595	0.112349	INA
ENSG00000106683	1577.83	-0.0271937	0.00978174	-2.78005	0.0054351	0.112349	LIMK1
ENSG00000176454	1061.64	-0.0244763	0.00883253	-2.77115	0.00558583	0.112349	LPCAT4
ENSG00000006432	1529.14	-0.0250262	0.00902192	-2.77393	0.00553836	0.112349	MAP3K9
ENSG00000198160	435.001	0.0141938	0.00508429	2.79169	0.0052433	0.112349	MIER1
ENSG00000280237	468.855	-0.032686	0.011694	-2.79512	0.00518812	0.112349	MIR4697HG
ENSG00000008382	250.455	-0.0185237	0.00668235	-2.77203	0.00557082	0.112349	MPND
ENSG00000149792	270.395	-0.0171233	0.00618773	-2.76731	0.00565213	0.112349	MRPL49
ENSG00000116062	306.094	0.0208792	0.00753454	2.77113	0.00558621	0.112349	MSH6
ENSG00000073969	1944.25	-0.0288116	0.0103114	-2.79416	0.00520344	0.112349	NSF
ENSG00000162631	434.015	-0.0320733	0.0115139	-2.78561	0.00534279	0.112349	NTNG1
ENSG00000130558	7480.93	-0.0258036	0.00931966	-2.76873	0.00562753	0.112349	OLFM1
ENSG00000198300	4634.35	-0.0196039	0.00706798	-2.77363	0.00554353	0.112349	PEG3
ENSG00000070087	2480.68	-0.0216276	0.00775305	-2.78956	0.00527804	0.112349	PFN2
ENSG00000184207	506.522	-0.0191375	0.00688989	-2.77761	0.00547595	0.112349	PGP
ENSG00000105223	4714.5	-0.0176088	0.00634274	-2.77621	0.00549964	0.112349	PLD3
ENSG00000100227	458.374	0.0137488	0.00495345	2.7756	0.00550997	0.112349	POLDIP3
ENSG00000155093	3013.72	-0.0211819	0.00755951	-2.80202	0.00507837	0.112349	PTPRN2
ENSG00000100949	258.591	-0.0147077	0.00527866	-2.78625	0.00533215	0.112349	RABGGTA
ENSG00000182901	745.681	-0.0250107	0.00894171	-2.79708	0.00515674	0.112349	RGS7
ENSG00000140497	255.193	0.0234245	0.00836376	2.80071	0.00509899	0.112349	SCAMP2
ENSG00000065609	4307.68	-0.0279745	0.00999529	-2.79877	0.00512979	0.112349	SNAP91
ENSG00000129515	242.66	0.0244589	0.00879344	2.78149	0.00541103	0.112349	SNX6
ENSG00000144406	5009.99	-0.0201409	0.00720308	-2.79616	0.00517143	0.112349	UNC80
ENSG00000165238	3996.61	-0.0186405	0.00669818	-2.78293	0.00538706	0.112349	WNK2
ENSG00000065978	849.186	0.0234735	0.00848757	2.76563	0.00568125	0.112349	YBX1
ENSG00000166913	3757.26	-0.0219205	0.00792375	-2.76643	0.00566735	0.112349	YWHAB
ENSG00000196670	261.989	0.0175845	0.00635688	2.76621	0.00567114	0.112349	ZFP62
ENSG00000197008	330.852	0.016775	0.00604994	2.77275	0.00555846	0.112349	ZNF138
ENSG00000130294	24821.7	-0.0140217	0.00507891	-2.76078	0.00576639	0.113442	KIF1A
ENSG00000125827	1362.7	-0.0205128	0.00743187	-2.76012	0.0057781	0.113442	TMX4
ENSG00000152926	379.198	0.0221562	0.00802639	2.76042	0.00577279	0.113442	ZNF117
ENSG00000257103	611.76	0.0158365	0.00573984	2.75905	0.00579695	0.11354	LSM14A
ENSG00000089199	1827.17	-0.0286909	0.0104074	-2.75678	0.00583739	0.113931	CHGB
ENSG00000184110	337.954	-0.0235749	0.00855643	-2.75522	0.00586519	0.113931	EIF3C
ENSG00000136193	4141.58	-0.0105461	0.00382826	-2.75481	0.0058726	0.113931	SCRN1
ENSG00000105329	226.676	0.0380214	0.0138004	2.7551	0.00586749	0.113931	TGFB1
ENSG00000133083	3973.5	-0.0262079	0.00952004	-2.75292	0.00590654	0.114319	DCLK1
ENSG00000120805	553.359	-0.0133355	0.00485149	-2.74875	0.00598231	0.114587	ARL1
ENSG00000142002	469.509	0.0142324	0.00517458	2.75045	0.00595126	0.114587	DPP9
ENSG00000120645	2376.81	-0.0255712	0.0093033	-2.74861	0.00598484	0.114587	IQSEC3
ENSG00000144118	496.03	-0.0202239	0.00735667	-2.74906	0.00597673	0.114587	RALB
ENSG00000106785	287.143	0.0228264	0.00830563	2.74831	0.00599036	0.114587	TRIM14
ENSG00000103591	327.501	-0.0179034	0.00654047	-2.73733	0.006194	0.11498	AAGAB
ENSG00000114948	1419.01	-0.0276004	0.0100608	-2.74336	0.00608147	0.11498	ADAM23
ENSG00000162545	13392.6	-0.0172941	0.0063079	-2.74166	0.00611298	0.11498	CAMK2N1
ENSG00000050165	4290.54	-0.0184313	0.00673918	-2.73495	0.006239	0.11498	DKK3
ENSG00000125740	339.803	-0.0831027	0.0302856	-2.74397	0.00607007	0.11498	FOSB
ENSG00000168843	228.066	-0.0350063	0.0127497	-2.74565	0.0060391	0.11498	FSTL5
ENSG00000139112	1888.19	-0.0229125	0.00837967	-2.7343	0.00625136	0.11498	GABARAPL1
ENSG00000179271	375.613	-0.0172379	0.00629674	-2.73759	0.00618918	0.11498	GADD45GIP1
ENSG00000115419	2589.23	-0.026139	0.00955911	-2.73446	0.00624821	0.11498	GLS
ENSG00000100578	383.979	0.0125787	0.00459572	2.73704	0.00619948	0.11498	KIAA0586
ENSG00000197724	804.056	0.0151125	0.00551848	2.73853	0.00617149	0.11498	PHF2
ENSG00000159335	1733.91	-0.0194814	0.0071205	-2.73597	0.00621972	0.11498	PTMS
ENSG00000214022	637.144	0.0157122	0.0057219	2.74598	0.00603308	0.11498	REPIN1
ENSG00000141576	2292.85	-0.0185368	0.00678097	-2.73365	0.00626372	0.11498	RNF157
ENSG00000139970	4024.18	-0.0221307	0.00806818	-2.74296	0.00608887	0.11498	RTN1
ENSG00000149591	302.482	0.054378	0.0198475	2.7398	0.00614775	0.11498	TAGLN
ENSG00000108106	264.274	-0.0173492	0.00634075	-2.73614	0.00621648	0.11498	UBE2S
ENSG00000176871	2081.6	-0.0180181	0.00657386	-2.74087	0.00612776	0.11498	WSB2
ENSG00000100139	313.833	0.0392145	0.0143711	2.72871	0.00635831	0.116147	MICALL1
ENSG00000137216	1156.22	-0.0186467	0.00683501	-2.72811	0.00636983	0.116147	TMEM63B
ENSG00000198026	611.279	-0.0107338	0.0039326	-2.72943	0.00634445	0.116147	ZNF335
ENSG00000148339	396.548	-0.0280158	0.0102764	-2.72623	0.00640626	0.116551	SLC25A25
ENSG00000138867	306.169	0.0209615	0.0076971	2.7233	0.00646338	0.11707	GUCD1
ENSG00000010017	834.245	-0.0163799	0.00601412	-2.72358	0.00645791	0.11707	RANBP9
ENSG00000188906	610.769	-0.0183992	0.0067607	-2.7215	0.00649861	0.117448	LRRK2
ENSG00000152242	430.692	-0.0148735	0.00547523	-2.7165	0.00659757	0.117678	C18orf25
ENSG00000141568	1212.18	-0.0121918	0.00448628	-2.71757	0.00657634	0.117678	FOXK2
ENSG00000100077	1364.92	-0.0189617	0.00697844	-2.71718	0.00658404	0.117678	GRK3
ENSG00000144426	470.693	0.0151478	0.00557255	2.71828	0.00656224	0.117678	NBEAL1
ENSG00000111669	1917.29	-0.0206678	0.00760118	-2.71902	0.00654748	0.117678	TPI1
ENSG00000047056	940.72	-0.0156147	0.00574531	-2.71781	0.0065716	0.117678	WDR37
ENSG00000136950	379.004	-0.0190943	0.00705103	-2.70801	0.00676877	0.118067	ARPC5L
ENSG00000163512	337.006	-0.0139077	0.00513582	-2.70797	0.00676952	0.118067	AZI2
ENSG00000122786	967.48	0.0226926	0.00838311	2.70694	0.00679069	0.118067	CALD1
ENSG00000047579	260.522	-0.0225755	0.00834231	-2.70615	0.00680686	0.118067	DTNBP1
ENSG00000163565	253.206	0.0478383	0.0176409	2.71178	0.00669224	0.118067	IFI16
ENSG00000147316	274.963	0.0148902	0.00549206	2.71123	0.00670344	0.118067	MCPH1
ENSG00000196465	374.21	-0.0212871	0.00785866	-2.70874	0.00675388	0.118067	MYL6B
ENSG00000189043	1244.74	-0.0266729	0.00984804	-2.70844	0.00675994	0.118067	NDUFA4
ENSG00000160991	487.985	-0.0202356	0.00747428	-2.70737	0.00678189	0.118067	ORAI2
ENSG00000168781	383.389	-0.0180475	0.00665019	-2.71384	0.00665087	0.118067	PPIP5K1
ENSG00000196950	1896.18	-0.0252524	0.00930448	-2.71401	0.00664745	0.118067	SLC39A10
ENSG00000136854	13340.1	-0.0260385	0.00960636	-2.71055	0.00671726	0.118067	STXBP1
ENSG00000175395	759.81	-0.0205901	0.00760798	-2.70638	0.00680215	0.118067	ZNF25
ENSG00000150394	730.338	-0.0273787	0.010124	-2.70433	0.00684433	0.118234	CDH8
ENSG00000065923	949.507	-0.0216194	0.00799453	-2.70428	0.00684533	0.118234	SLC9A7
ENSG00000166006	1576.34	-0.0285066	0.0105565	-2.70037	0.00692622	0.119131	KCNC2
ENSG00000125814	3906.09	-0.0285218	0.0105633	-2.70008	0.0069323	0.119131	NAPB
ENSG00000108395	1366.24	-0.0235532	0.00872447	-2.69967	0.00694093	0.119131	TRIM37
ENSG00000166503	1422.84	-0.0109729	0.00406558	-2.69897	0.0069555	0.119131	HDGFL3
ENSG00000126005	630.276	-0.0174423	0.00646563	-2.6977	0.00698196	0.119335	MMP24OS
ENSG00000221890	10092.7	-0.029304	0.0108694	-2.69603	0.00701724	0.119688	NPTXR
ENSG00000204065	481.182	-0.0185739	0.00689726	-2.69294	0.00708247	0.120183	TCEAL5
ENSG00000198586	1166.93	-0.0117415	0.00436069	-2.69257	0.0070903	0.120183	TLK1
ENSG00000126088	231.776	-0.0156739	0.00581954	-2.69332	0.00707441	0.120183	UROD
ENSG00000116254	6044.29	-0.0225232	0.00836961	-2.69107	0.00712233	0.120398	CHD5
ENSG00000127463	736.229	-0.010731	0.00398833	-2.6906	0.00713242	0.120398	EMC1
ENSG00000011347	4044.07	-0.024582	0.00914008	-2.68948	0.00715637	0.120554	SYT7
ENSG00000203879	7934.51	-0.0154238	0.00573806	-2.68799	0.00718843	0.120598	GDI1
ENSG00000132470	499.414	0.0544568	0.0202555	2.68849	0.0071775	0.120598	ITGB4
ENSG00000119865	654.93	-0.0184427	0.00688325	-2.67936	0.00737633	0.122247	CNRIP1
ENSG00000182256	488.218	-0.0323822	0.0120739	-2.68201	0.00731818	0.122247	GABRG3
ENSG00000196743	447.633	0.0259155	0.00967004	2.67998	0.00736272	0.122247	GM2A
ENSG00000167114	473.726	-0.0165265	0.00616065	-2.68259	0.0073055	0.122247	SLC27A4
ENSG00000063587	425.419	0.0158284	0.00590638	2.67989	0.00736468	0.122247	ZNF275
ENSG00000177853	529.818	0.014942	0.00557525	2.68005	0.00736104	0.122247	ZNF518A
ENSG00000117425	302.888	-0.0220734	0.00824596	-2.67688	0.00743122	0.122449	PTCH2
ENSG00000104888	10266.3	-0.0286323	0.010693	-2.67767	0.00741356	0.122449	SLC17A7
ENSG00000109436	1089.68	-0.0231795	0.00865949	-2.67678	0.00743341	0.122449	TBC1D9
ENSG00000097021	959.36	-0.0195727	0.00732416	-2.67235	0.00753231	0.122465	ACOT7
ENSG00000149925	439.91	-0.0239528	0.00896406	-2.67209	0.00753807	0.122465	ALDOA
ENSG00000139637	292.025	-0.022625	0.00846897	-2.67152	0.00755085	0.122465	C12orf10
ENSG00000115468	871.258	0.0492523	0.0184285	2.67262	0.00752626	0.122465	EFHD1
ENSG00000143198	776.391	-0.0146416	0.00547319	-2.67515	0.00746963	0.122465	MGST3
ENSG00000118482	1580.13	0.0130325	0.00487371	2.67404	0.00749437	0.122465	PHF3
ENSG00000109099	510.165	0.0462449	0.0172959	2.67374	0.00750096	0.122465	PMP22
ENSG00000111218	413.096	-0.0287092	0.010747	-2.67138	0.00755404	0.122465	PRMT8
ENSG00000137726	2361.58	-0.0208573	0.00781247	-2.66974	0.00759104	0.12258	FXYD6
ENSG00000067606	1788.17	-0.0139565	0.00522751	-2.66981	0.00758938	0.12258	PRKCZ
ENSG00000112679	375.503	0.0156822	0.00587814	2.66788	0.00763319	0.122666	DUSP22
ENSG00000162944	516.164	0.0364163	0.0136517	2.66752	0.00764134	0.122666	RFTN2
ENSG00000113649	1346.91	-0.0105181	0.00394118	-2.66878	0.00761278	0.122666	TCERG1
ENSG00000110955	2078.85	-0.0191969	0.00720962	-2.66268	0.00775218	0.1229	ATP5F1B
ENSG00000134121	4568.3	-0.0186176	0.00699257	-2.66248	0.00775676	0.1229	CHL1
ENSG00000101152	1897.69	-0.013771	0.00516565	-2.66587	0.00767884	0.1229	DNAJC5
ENSG00000131773	1029.3	-0.0244587	0.00918321	-2.66342	0.00773509	0.1229	KHDRBS3
ENSG00000175426	559.482	-0.061734	0.0231933	-2.66172	0.00777432	0.1229	PCSK1
ENSG00000114631	676.518	-0.0188801	0.00708937	-2.66316	0.00774109	0.1229	PODXL2
ENSG00000177570	1623.7	-0.0181465	0.00681575	-2.66244	0.00775767	0.1229	SAMD12
ENSG00000120800	281.563	0.0207841	0.00780873	2.66164	0.00777602	0.1229	UTP20
ENSG00000067064	553.079	-0.019686	0.0074004	-2.66013	0.00781105	0.123216	IDI1
ENSG00000101247	239.255	-0.0157771	0.0059329	-2.65925	0.00783149	0.123251	NDUFAF5
ENSG00000168234	300.06	-0.0288495	0.0108508	-2.65874	0.00784338	0.123251	TTC39C
ENSG00000228594	298.251	-0.0251291	0.00946267	-2.6556	0.00791668	0.123691	FNDC10
ENSG00000089154	908.182	0.00972257	0.00366069	2.65594	0.00790883	0.123691	GCN1
ENSG00000182400	624.056	-0.0192386	0.00724214	-2.65648	0.0078962	0.123691	TRAPPC6B
ENSG00000133612	3242.03	-0.0127165	0.00479249	-2.65342	0.00796804	0.124103	AGAP3
ENSG00000099954	391.886	0.0370286	0.0139659	2.65136	0.00801682	0.124103	CECR2
ENSG00000197324	432.319	0.0320355	0.0120831	2.65127	0.00801886	0.124103	LRP10
ENSG00000011304	527.476	0.0170584	0.00643324	2.65161	0.00801083	0.124103	PTBP1
ENSG00000137267	1753.72	-0.0314434	0.0118541	-2.65253	0.00798922	0.124103	TUBB2A
ENSG00000182836	379.223	-0.0343034	0.0129453	-2.64987	0.00805223	0.124356	PLCXD3
ENSG00000063015	1272.76	-0.0215287	0.00812614	-2.64931	0.00806562	0.124356	SEZ6
ENSG00000006116	1478.58	-0.0242489	0.00916825	-2.64488	0.00817209	0.124666	CACNG3
ENSG00000113300	348.183	0.0132347	0.00500367	2.645	0.00816918	0.124666	CNOT6
ENSG00000123411	317.218	0.0134052	0.00506407	2.64713	0.00811789	0.124666	IKZF4
ENSG00000140990	406.003	-0.015401	0.00582342	-2.64467	0.0081771	0.124666	NDUFB10
ENSG00000166439	561.721	0.0178903	0.00676459	2.6447	0.00817632	0.124666	RNF169
ENSG00000111667	893.408	-0.0150518	0.00568979	-2.6454	0.00815946	0.124666	USP5
ENSG00000158292	343.668	-0.031145	0.011794	-2.64075	0.00827239	0.125655	GPR153
ENSG00000005889	404.293	0.0166555	0.00630715	2.64074	0.00827261	0.125655	ZFX
ENSG00000115762	1219.01	-0.0152705	0.00578777	-2.63841	0.00832947	0.126284	PLEKHB2
ENSG00000128524	669.944	-0.0175027	0.00664601	-2.63356	0.00844946	0.126351	ATP6V1F
ENSG00000147724	735.336	-0.0234044	0.0088869	-2.63359	0.00844882	0.126351	FAM135B
ENSG00000126003	263.799	0.0175004	0.00664402	2.634	0.00843856	0.126351	PLAGL2
ENSG00000168610	821.787	0.0213159	0.00808649	2.63598	0.00838937	0.126351	STAT3
ENSG00000184900	807.714	-0.0155429	0.0058976	-2.63547	0.00840215	0.126351	SUMO3
ENSG00000198846	334.094	-0.0257702	0.00977687	-2.63583	0.00839309	0.126351	TOX
ENSG00000102226	3861.71	-0.0160752	0.00609672	-2.6367	0.00837165	0.126351	USP11
ENSG00000220205	3990.2	-0.021538	0.00817928	-2.63324	0.00845734	0.126351	VAMP2
ENSG00000156515	2547.89	-0.0196901	0.007486	-2.63025	0.00853209	0.126774	HK1
ENSG00000145730	1129.76	-0.0234618	0.00891623	-2.63136	0.00850433	0.126774	PAM
ENSG00000198863	383.574	-0.017899	0.00680477	-2.63036	0.0085295	0.126774	RUNDC1
ENSG00000100412	2598.94	-0.0113763	0.00433484	-2.62439	0.00868055	0.127361	ACO2
ENSG00000133805	361.61	0.0286657	0.0109127	2.62683	0.00861833	0.127361	AMPD3
ENSG00000115649	236.896	0.0206249	0.00785757	2.62485	0.00866878	0.127361	CNPPD1
ENSG00000168522	287.689	0.0170054	0.00647742	2.62534	0.00865629	0.127361	FNTA
ENSG00000033122	3936.18	-0.0150244	0.00572267	-2.62543	0.00865404	0.127361	LRRC7
ENSG00000165943	1036.53	-0.0220107	0.00838517	-2.62495	0.00866609	0.127361	MOAP1
ENSG00000077264	2133.55	-0.0202713	0.00771802	-2.62649	0.00862711	0.127361	PAK3
ENSG00000128245	6589.98	-0.0259889	0.0099064	-2.62345	0.00870447	0.127484	YWHAH
ENSG00000040731	630.843	-0.0212777	0.00814184	-2.61338	0.00896518	0.127762	CDH10
ENSG00000141367	4678.53	-0.0157043	0.0060004	-2.61721	0.00886523	0.127762	CLTC
ENSG00000165934	429.539	0.0123339	0.00471437	2.61624	0.0088905	0.127762	CPSF2
ENSG00000080200	465.862	0.0335805	0.012846	2.61407	0.00894696	0.127762	CRYBG3
ENSG00000151247	672.045	-0.0166833	0.00637485	-2.61705	0.00886937	0.127762	EIF4E
ENSG00000214595	836.029	-0.0229091	0.00874542	-2.61956	0.00880443	0.127762	EML6
ENSG00000170802	324.6	0.0308449	0.0117709	2.62044	0.00878165	0.127762	FOXN2
ENSG00000151474	2049.24	-0.0127505	0.00487428	-2.61587	0.00889999	0.127762	FRMD4A
ENSG00000187730	613.575	-0.0330014	0.0126172	-2.61559	0.00890736	0.127762	GABRD
ENSG00000174943	678.412	-0.01253	0.0047894	-2.6162	0.00889155	0.127762	KCTD13
ENSG00000079999	336.508	0.0190761	0.00730082	2.61287	0.00897853	0.127762	KEAP1
ENSG00000104419	2147.24	0.0310904	0.0118918	2.61444	0.00893748	0.127762	NDRG1
ENSG00000099821	456.573	0.0137769	0.00525576	2.6213	0.00875945	0.127762	POLRMT
ENSG00000189410	370.327	-0.027275	0.0104359	-2.61356	0.00896043	0.127762	SH2D5
ENSG00000082014	1039.18	-0.0186114	0.00712159	-2.61338	0.00896519	0.127762	SMARCD3
ENSG00000132639	15681.4	-0.0292273	0.0111876	-2.61248	0.00898878	0.127762	SNAP25
ENSG00000170921	4310.18	-0.015363	0.00586691	-2.61858	0.00882961	0.127762	TANC2
ENSG00000135541	1507.38	-0.0213354	0.00817144	-2.61097	0.00902852	0.127863	AHI1
ENSG00000010404	13629.8	-0.0191792	0.00735183	-2.60877	0.00908684	0.127863	IDS
ENSG00000176407	503.641	-0.0123234	0.0047201	-2.61084	0.0090319	0.127863	KCMF1
ENSG00000140807	626.761	0.0334745	0.0128239	2.61032	0.00904584	0.127863	NKD1
ENSG00000070756	2328.54	0.0151654	0.00581346	2.60867	0.00908958	0.127863	PABPC1
ENSG00000100228	302.516	-0.0183537	0.00703458	-2.60907	0.00907896	0.127863	RAB36
ENSG00000166436	467.301	-0.017226	0.00661484	-2.60415	0.00921019	0.129338	TRIM66
ENSG00000159842	7785.49	-0.0157006	0.0060345	-2.6018	0.00927359	0.129788	ABR
ENSG00000050748	1640.69	-0.0208538	0.0080152	-2.60179	0.00927395	0.129788	MAPK9
ENSG00000131711	39765.5	-0.0241296	0.0092802	-2.60012	0.00931919	0.130195	MAP1B
ENSG00000121766	460.816	-0.0162645	0.00625667	-2.59954	0.00933489	0.130195	ZCCHC17
ENSG00000183117	2802.86	-0.0189296	0.00728919	-2.59694	0.00940583	0.130962	CSMD1
ENSG00000131473	860.304	-0.0130233	0.00501951	-2.59454	0.00947173	0.1311	ACLY
ENSG00000164970	1761.76	-0.0137209	0.00529015	-2.59367	0.00949582	0.1311	FAM219A
ENSG00000089041	747.918	0.0322167	0.0124164	2.59468	0.00946779	0.1311	P2RX7
ENSG00000138035	257.491	0.0186174	0.00717383	2.59518	0.00945426	0.1311	PNPT1
ENSG00000180543	453.985	-0.0144276	0.00556197	-2.59397	0.00948755	0.1311	TSPYL5
ENSG00000163888	603.291	-0.0254779	0.00982594	-2.59292	0.00951655	0.131102	CAMK2N2
ENSG00000125675	1867.3	-0.0177818	0.00686044	-2.59193	0.00954402	0.131102	GRIA3
ENSG00000127838	902.505	-0.0257556	0.00993677	-2.59195	0.00954332	0.131102	PNKD
ENSG00000185567	1145.27	-0.0245578	0.00949364	-2.58676	0.00968835	0.131239	AHNAK2
ENSG00000116337	1104.17	-0.0150336	0.00581569	-2.585	0.00973793	0.131239	AMPD2
ENSG00000114573	1555.74	-0.022449	0.00867914	-2.58655	0.00969431	0.131239	ATP6V1A
ENSG00000116667	2089.45	-0.0174803	0.00675519	-2.58768	0.00966252	0.131239	C1orf21
ENSG00000099625	797.385	-0.0316087	0.0122345	-2.58357	0.00977839	0.131239	CBARP
ENSG00000019582	1304.91	0.0567214	0.0219042	2.58953	0.00961081	0.131239	CD74
ENSG00000055163	5729.89	-0.0168336	0.00651413	-2.58417	0.00976136	0.131239	CYFIP2
ENSG00000113327	1471.47	-0.031116	0.0120406	-2.58425	0.00975918	0.131239	GABRG2
ENSG00000141068	1086.58	0.0129681	0.0050114	2.58773	0.00966107	0.131239	KSR1
ENSG00000065559	1256.62	-0.0205348	0.00794737	-2.58385	0.0097705	0.131239	MAP2K4
ENSG00000114978	318.724	0.0252622	0.00976045	2.58822	0.00964737	0.131239	MOB1A
ENSG00000183715	2288.85	-0.0224753	0.00867968	-2.58942	0.00961381	0.131239	OPCML
ENSG00000173267	805.546	-0.036141	0.0139871	-2.58388	0.0097696	0.131239	SNCG
ENSG00000153443	572.909	-0.0120853	0.00467352	-2.5859	0.00971247	0.131239	UBALD1
ENSG00000159176	2132.24	0.0300296	0.0116311	2.58184	0.00982752	0.131282	CSRP1
ENSG00000108309	3477.37	-0.0179035	0.00693747	-2.58069	0.00986029	0.131282	RUNDC3A
ENSG00000105866	276.058	0.0154692	0.0059922	2.58156	0.00983557	0.131282	SP4
ENSG00000112561	233.381	0.0380557	0.0147466	2.58064	0.00986175	0.131282	TFEB
ENSG00000173726	1802.01	-0.0177057	0.0068606	-2.58078	0.00985774	0.131282	TOMM20
ENSG00000076864	3213.59	-0.0186741	0.00723822	-2.57993	0.00988208	0.131339	RAP1GAP
ENSG00000109458	1128.72	0.032775	0.0127122	2.57823	0.00993076	0.131346	GAB1
ENSG00000173801	294.882	0.0330626	0.012819	2.57919	0.00990322	0.131346	JUP
ENSG00000120594	930.904	0.0272296	0.0105605	2.57843	0.00992492	0.131346	PLXDC2
ENSG00000164442	563.356	-0.0301237	0.0116931	-2.57619	0.0099896	0.131379	CITED2
ENSG00000112146	666.085	-0.0198929	0.00772264	-2.57592	0.00999746	0.131379	FBXO9
ENSG00000143158	503.511	-0.0159357	0.00618603	-2.57608	0.00999288	0.131379	MPC2
ENSG00000176485	765.357	0.0391811	0.0152089	2.57619	0.00998947	0.131379	PLA2G16
ENSG00000108679	445.621	0.0418468	0.0162519	2.57489	0.0100271	0.131558	LGALS3BP
ENSG00000119638	471.106	0.0167621	0.00652168	2.57021	0.0101637	0.133137	NEK9
ENSG00000132563	1001.49	-0.0194679	0.00758157	-2.56779	0.010235	0.133856	REEP2
ENSG00000165629	589.292	-0.0144486	0.00563019	-2.56628	0.0102797	0.13412	ATP5F1C
ENSG00000161267	628.645	-0.0187001	0.00729028	-2.56507	0.0103154	0.13412	BDH1
ENSG00000164600	388.751	-0.0542884	0.0211602	-2.56559	0.0103	0.13412	NEUROD6
ENSG00000183878	391.063	0.0251489	0.00980505	2.5649	0.0103207	0.13412	UTY
ENSG00000275052	839.462	0.00971088	0.00378717	2.56415	0.0103428	0.134195	PPP4R3B
ENSG00000107262	343.59	-0.0169576	0.00661777	-2.56243	0.0103943	0.134648	BAG1
ENSG00000164796	1363.13	-0.0181929	0.00711388	-2.55739	0.0105462	0.136401	CSMD3
ENSG00000133627	508.727	-0.017668	0.00691989	-2.55322	0.0106732	0.13648	ACTR3B
ENSG00000179841	811.545	-0.0290169	0.0113575	-2.55487	0.0106228	0.13648	AKAP5
ENSG00000131386	245.534	0.0396264	0.0155163	2.55386	0.0106537	0.13648	GALNT15
ENSG00000166073	267.699	-0.0216289	0.00847449	-2.55224	0.0107033	0.13648	GPR176
ENSG00000166342	827.821	-0.0205186	0.00804278	-2.55119	0.0107357	0.13648	NETO1
ENSG00000204138	457.294	0.0196101	0.00767367	2.55551	0.0106034	0.13648	PHACTR4
ENSG00000137710	869.714	0.0305525	0.0119747	2.55141	0.0107289	0.13648	RDX
ENSG00000013293	1155.41	-0.0217761	0.00851873	-2.55626	0.0105803	0.13648	SLC7A14
ENSG00000115694	1164.13	-0.00973101	0.0038114	-2.55313	0.010676	0.13648	STK25
ENSG00000126602	922.505	-0.0112776	0.00441691	-2.55327	0.0106715	0.13648	TRAP1
ENSG00000196323	1006.64	0.014678	0.00575245	2.55161	0.0107228	0.13648	ZBTB44
ENSG00000111906	347.294	-0.0177589	0.00696657	-2.54916	0.0107983	0.136851	HDDC2
ENSG00000182670	7065.88	-0.0136663	0.00536063	-2.54939	0.0107912	0.136851	TTC3
ENSG00000151923	622.176	0.0104874	0.00411511	2.54852	0.0108182	0.136891	TIAL1
ENSG00000135625	248.831	-0.060165	0.0236223	-2.54695	0.0108667	0.137293	EGR4
ENSG00000132424	2582.88	0.0130406	0.00512168	2.54616	0.0108914	0.137393	PNISR
ENSG00000114923	1352.88	-0.0216251	0.00849578	-2.54539	0.0109155	0.137485	SLC4A3
ENSG00000035115	520.447	0.0129981	0.00510891	2.54421	0.0109525	0.137739	SH3YL1
ENSG00000109670	2460.96	-0.0212403	0.00835257	-2.54296	0.0109918	0.138021	FBXW7
ENSG00000169504	629.169	0.0455356	0.0179276	2.53998	0.0110859	0.13899	CLIC4
ENSG00000164111	371.073	0.0259302	0.0102179	2.53772	0.0111576	0.139037	ANXA5
ENSG00000119397	355.54	0.0178729	0.00704121	2.53833	0.0111382	0.139037	CNTRL
ENSG00000074317	3398.45	-0.0258029	0.0101663	-2.53808	0.0111461	0.139037	SNCB
ENSG00000160714	550.991	-0.0144916	0.00570705	-2.53925	0.0111091	0.139037	UBE2Q1
ENSG00000157152	4272.78	-0.0305315	0.0120367	-2.53655	0.0111952	0.139294	SYN2
ENSG00000105643	296.826	0.032601	0.0128702	2.53306	0.011307	0.139624	ARRDC2
ENSG00000149499	237.249	0.0354691	0.0139914	2.53507	0.0112426	0.139624	EML3
ENSG00000150907	330.555	0.0272705	0.0107622	2.53391	0.0112798	0.139624	FOXO1
ENSG00000167770	1237.23	-0.015797	0.00623568	-2.53333	0.0112983	0.139624	OTUB1
ENSG00000083720	945.31	-0.021563	0.00850997	-2.53385	0.0112817	0.139624	OXCT1
ENSG00000173209	542.534	0.0264296	0.0104502	2.5291	0.0114355	0.140574	AHSA2P
ENSG00000187094	888.252	-0.0276391	0.0109282	-2.52916	0.0114335	0.140574	CCK
ENSG00000237289	363.192	-0.0336421	0.0133002	-2.52944	0.0114243	0.140574	CKMT1B
ENSG00000033627	4155.85	-0.0153334	0.00606569	-2.52789	0.0114751	0.140849	ATP6V0A1
ENSG00000129422	1284.85	0.0274885	0.0108868	2.52493	0.0115722	0.141829	MTUS1
ENSG00000141750	476.666	-0.0488653	0.0193647	-2.52341	0.0116221	0.142228	STAC2
ENSG00000054356	4049.07	-0.0244556	0.00969579	-2.52229	0.0116594	0.14247	PTPRN
ENSG00000185760	1625.6	-0.0289446	0.0114817	-2.52094	0.0117041	0.142804	KCNQ5
ENSG00000198700	1568.28	-0.00752685	0.00298751	-2.51944	0.0117542	0.143201	IPO9
ENSG00000272031	704.635	-0.0206557	0.00820625	-2.51708	0.0118334	0.143738	ANKRD34A
ENSG00000147123	291.562	-0.0160634	0.0063807	-2.5175	0.0118192	0.143738	NDUFB11
ENSG00000115840	659.891	-0.0161041	0.00640053	-2.51606	0.0118675	0.143939	SLC25A12
ENSG00000078246	244.735	0.0303004	0.0120467	2.51525	0.0118949	0.144058	TULP3
ENSG00000108861	1511.01	-0.0159491	0.00634664	-2.513	0.0119711	0.144662	DUSP3
ENSG00000130477	7696.69	-0.0222145	0.00884076	-2.51273	0.0119801	0.144662	UNC13A
ENSG00000164190	1502.23	0.0101169	0.00402792	2.51169	0.0120156	0.144863	NIPBL
ENSG00000074590	1804.83	-0.0220071	0.00876358	-2.5112	0.0120321	0.144863	NUAK1
ENSG00000151694	428.069	-0.0174348	0.00694429	-2.51067	0.0120503	0.144869	ADAM17
ENSG00000165985	626.122	-0.0346652	0.013816	-2.50907	0.012105	0.145314	C1QL3
ENSG00000106153	958.99	-0.0176922	0.00705844	-2.50652	0.0121925	0.14547	CHCHD2
ENSG00000132535	6086.25	-0.0182078	0.0072601	-2.50793	0.0121441	0.14547	DLG4
ENSG00000011332	615.603	-0.0175774	0.00701348	-2.50624	0.0122023	0.14547	DPF1
ENSG00000139998	1899.53	-0.0230822	0.0092104	-2.50611	0.0122069	0.14547	RAB15
ENSG00000116857	501.648	-0.0112853	0.0045013	-2.50712	0.0121719	0.14547	TMEM9
ENSG00000172995	3229.41	-0.0197357	0.00787938	-2.50472	0.0122548	0.145497	ARPP21
ENSG00000122584	278.564	-0.0269917	0.0107773	-2.5045	0.0122625	0.145497	NXPH1
ENSG00000133789	313.348	0.0179812	0.00717857	2.50484	0.0122506	0.145497	SWAP70
ENSG00000101210	6130.57	-0.0229866	0.00918044	-2.50387	0.0122844	0.145546	EEF1A2
ENSG00000169710	4644.08	-0.0137611	0.00550073	-2.50169	0.0123601	0.145609	FASN
ENSG00000114933	939.015	0.0117763	0.00470682	2.50197	0.0123505	0.145609	INO80D
ENSG00000119508	358.584	-0.0593199	0.0237121	-2.50167	0.0123609	0.145609	NR4A3
ENSG00000114544	582.301	-0.0130309	0.00520613	-2.50298	0.0123151	0.145609	SLC41A3
ENSG00000196405	2847.77	-0.0103936	0.00415654	-2.50055	0.0124002	0.145862	EVL
ENSG00000198791	626.483	-0.0146784	0.00587227	-2.49961	0.012433	0.146038	CNOT7
ENSG00000157388	1632.71	-0.0194114	0.00777294	-2.49731	0.0125139	0.146169	CACNA1D
ENSG00000107105	648.535	-0.0282304	0.0113045	-2.49727	0.0125155	0.146169	ELAVL2
ENSG00000138078	4928.59	-0.0206955	0.00828686	-2.49739	0.0125112	0.146169	PREPL
ENSG00000047410	1511.15	0.00832992	0.00333519	2.49759	0.0125042	0.146169	TPR
ENSG00000100697	1551.02	0.0177363	0.00710613	2.49592	0.0125631	0.146414	DICER1
ENSG00000031698	1185.05	-0.0117449	0.00470644	-2.4955	0.012578	0.146414	SARS
ENSG00000086300	574.391	-0.0294021	0.0117837	-2.49516	0.0125901	0.146414	SNX10
ENSG00000135940	1072.69	-0.019893	0.00797826	-2.49341	0.0126524	0.146721	COX5B
ENSG00000088538	4066.26	-0.0127118	0.00509724	-2.49386	0.0126364	0.146721	DOCK3
ENSG00000115685	540.755	-0.0135813	0.00544898	-2.49245	0.0126865	0.146909	PPP1R7
ENSG00000111261	289.919	-0.0150507	0.00604118	-2.49135	0.012726	0.146996	MANSC1
ENSG00000132155	581.869	0.0123951	0.00497646	2.49074	0.0127479	0.146996	RAF1
ENSG00000144834	1090.07	-0.0268196	0.0107676	-2.49078	0.0127464	0.146996	TAGLN3
ENSG00000141646	510.434	0.0152436	0.00612154	2.49015	0.0127689	0.147031	SMAD4
ENSG00000126777	1536.61	0.0133163	0.00534992	2.48906	0.0128082	0.147277	KTN1
ENSG00000172209	266.263	-0.0283349	0.0113918	-2.4873	0.0128716	0.147797	GPR22
ENSG00000182287	275.936	-0.0232816	0.00937022	-2.48464	0.0129682	0.148283	AP1S2
ENSG00000158301	525.049	-0.0213743	0.00860159	-2.48493	0.0129577	0.148283	GPRASP2
ENSG00000107959	983.928	-0.011677	0.0046981	-2.48547	0.0129381	0.148283	PITRM1
ENSG00000155506	4142.6	-0.0121805	0.00490589	-2.48283	0.0130342	0.148622	LARP1
ENSG00000126883	1326.19	0.0125542	0.00505545	2.48329	0.0130175	0.148622	NUP214
ENSG00000150471	2633.55	-0.0155664	0.00627296	-2.4815	0.0130831	0.148972	ADGRL3
ENSG00000132932	1992.99	-0.0225937	0.00911457	-2.47885	0.0131806	0.149793	ATP8A2
ENSG00000153956	1775.06	-0.0146258	0.00590298	-2.47769	0.0132236	0.149793	CACNA2D1
ENSG00000144460	479.541	-0.0209118	0.00844046	-2.47756	0.0132283	0.149793	NYAP2
ENSG00000163798	625.535	-0.0132059	0.0053295	-2.47788	0.0132165	0.149793	SLC4A1AP
ENSG00000134287	2693	-0.0127485	0.00515385	-2.47358	0.0133767	0.149815	ARF3
ENSG00000204371	1238.24	-0.00954971	0.0038576	-2.47556	0.0133029	0.149815	EHMT2
ENSG00000197872	1717.8	-0.0191357	0.00772539	-2.47699	0.0132494	0.149815	FAM49A
ENSG00000078369	5456.48	-0.0106407	0.00429727	-2.47614	0.013281	0.149815	GNB1
ENSG00000188554	988.414	0.0112042	0.00452735	2.47478	0.0133319	0.149815	NBR1
ENSG00000170915	1084.81	0.0287984	0.0116403	2.47403	0.0133598	0.149815	PAQR8
ENSG00000139767	2084.53	-0.0227219	0.00918075	-2.47495	0.0133255	0.149815	SRRM4
ENSG00000143569	2571.92	-0.0101136	0.00408746	-2.47429	0.0133502	0.149815	UBAP2L
ENSG00000081177	429.947	0.0107734	0.00435733	2.47248	0.0134179	0.150072	EXD2
ENSG00000105464	239.825	-0.0242019	0.00979218	-2.47155	0.0134528	0.150256	GRIN2D
ENSG00000102898	547.065	-0.0137534	0.00556578	-2.47106	0.0134711	0.150256	NUTF2
ENSG00000126247	1903.86	-0.0158454	0.00641915	-2.46847	0.0135694	0.150941	CAPNS1
ENSG00000054282	616.028	0.0134009	0.00542833	2.4687	0.0135606	0.150941	SDCCAG8
ENSG00000133169	1181.98	-0.0232918	0.00943875	-2.46768	0.0135991	0.151066	BEX1
ENSG00000224470	619.3	0.0107933	0.00437627	2.46632	0.013651	0.151232	ATXN1L
ENSG00000243335	331.934	0.0162323	0.00658057	2.4667	0.0136365	0.151232	KCTD7
ENSG00000131089	3648.9	-0.0173626	0.00704748	-2.46366	0.0137525	0.151333	ARHGEF9
ENSG00000198055	326.676	-0.0149998	0.00608823	-2.46374	0.0137496	0.151333	GRK6
ENSG00000198825	1614.96	-0.0223133	0.00905318	-2.46469	0.0137133	0.151333	INPP5F
ENSG00000013275	525.232	-0.0167344	0.00679008	-2.46454	0.0137191	0.151333	PSMC4
ENSG00000011083	636.443	-0.032322	0.0131167	-2.46419	0.0137324	0.151333	SLC6A7
ENSG00000010244	1155.99	0.00922653	0.00374586	2.46313	0.0137731	0.151357	ZNF207
ENSG00000159409	2484.88	-0.0220613	0.00897468	-2.45817	0.0139647	0.152617	CELF3
ENSG00000174839	228.365	0.0142483	0.00579959	2.45678	0.0140187	0.152617	DENND6A
ENSG00000157540	1634.71	-0.00946033	0.00385118	-2.45647	0.0140308	0.152617	DYRK1A
ENSG00000125037	296.999	-0.0132493	0.00539087	-2.45773	0.013982	0.152617	EMC3
ENSG00000169967	793.489	0.0113731	0.00463016	2.45632	0.014037	0.152617	MAP3K2
ENSG00000125952	439.262	0.012942	0.00526795	2.45674	0.0140204	0.152617	MAX
ENSG00000173166	1944.89	-0.0179557	0.00730158	-2.45916	0.0139264	0.152617	RAPH1
ENSG00000131051	1513.27	0.00915531	0.00372668	2.45669	0.0140223	0.152617	RBM39
ENSG00000154832	401.075	0.0113697	0.00463076	2.45525	0.0140788	0.152869	CXXC1
ENSG00000133056	971.515	0.0264844	0.0107919	2.45411	0.0141233	0.153149	PIK3C2B
ENSG00000156113	5192.75	-0.017884	0.00729166	-2.45266	0.0141804	0.153564	KCNMA1
ENSG00000174939	561.868	-0.0199504	0.00814254	-2.45014	0.0142799	0.153696	ASPHD1
ENSG00000054803	290.337	-0.0360504	0.0147087	-2.45096	0.0142476	0.153696	CBLN4
ENSG00000149091	6416.69	-0.0182014	0.00742921	-2.44998	0.0142863	0.153696	DGKZ
ENSG00000150054	231.907	-0.0283522	0.0115701	-2.45047	0.0142669	0.153696	MPP7
ENSG00000049245	311.714	0.0270207	0.0110253	2.4508	0.0142539	0.153696	VAMP3
ENSG00000136158	349.148	-0.0223909	0.0091424	-2.44913	0.0143203	0.153858	SPRY2
ENSG00000145362	15698.4	-0.0158603	0.00648033	-2.44745	0.0143872	0.15413	ANK2
ENSG00000166780	1411.02	-0.0177286	0.0072517	-2.44475	0.0144953	0.15413	C16orf45
ENSG00000129636	1000.03	-0.0168224	0.00688456	-2.44349	0.0145458	0.15413	ITFG1
ENSG00000100221	696.7	-0.0134091	0.00547951	-2.44713	0.0144001	0.15413	JOSD1
ENSG00000179222	2086.15	-0.0171067	0.00699516	-2.44551	0.0144649	0.15413	MAGED1
ENSG00000125966	357.863	-0.0188521	0.00771368	-2.44398	0.0145264	0.15413	MMP24
ENSG00000067225	7198.07	-0.0142787	0.00583672	-2.44636	0.0144305	0.15413	PKM
ENSG00000166501	8660.1	-0.0204251	0.00835954	-2.44332	0.0145527	0.15413	PRKCB
ENSG00000151229	1427.97	-0.0220862	0.00902729	-2.44661	0.0144209	0.15413	SLC2A13
ENSG00000196220	3738.53	-0.0155106	0.00634595	-2.44417	0.0145186	0.15413	SRGAP3
ENSG00000172466	796.722	0.0173239	0.00708953	2.44359	0.0145417	0.15413	ZNF24
ENSG00000099814	3664.31	-0.017585	0.00719955	-2.44251	0.0145855	0.154152	CEP170B
ENSG00000110066	608.252	0.0130763	0.00535401	2.44234	0.0145923	0.154152	KMT5B
ENSG00000239268	405.574	-0.0161308	0.00660607	-2.44182	0.0146136	0.154177	AC092691.1
ENSG00000111674	3816.48	-0.0227236	0.00931363	-2.43982	0.0146945	0.154624	ENO2
ENSG00000088833	715.364	-0.00837513	0.00343396	-2.43891	0.0147315	0.154624	NSFL1C
ENSG00000198917	315.703	0.0144372	0.00591857	2.43931	0.0147154	0.154624	SPOUT1
ENSG00000154144	1106.5	-0.0148277	0.00607878	-2.43925	0.0147179	0.154624	TBRG1
ENSG00000167508	425.578	-0.0210803	0.00865495	-2.43564	0.0148655	0.155818	MVD
ENSG00000130540	1868.09	-0.0247722	0.0101758	-2.43442	0.0149157	0.155818	SULT4A1
ENSG00000154277	3377.73	-0.0214675	0.00882048	-2.43382	0.0149405	0.155818	UCHL1
ENSG00000163032	7645.89	-0.0297422	0.0122182	-2.43424	0.0149229	0.155818	VSNL1
ENSG00000170027	8383.41	-0.0201881	0.00829343	-2.43423	0.0149236	0.155818	YWHAG
ENSG00000188690	525.888	-0.017614	0.00724196	-2.43222	0.0150066	0.156309	UROS
ENSG00000184408	538.989	-0.0182695	0.00751366	-2.43151	0.0150361	0.156418	KCND2
ENSG00000160014	13546.5	-0.0199968	0.00823472	-2.42836	0.0151675	0.156525	CALM3
ENSG00000008086	3761.42	-0.0191361	0.0078872	-2.42623	0.0152568	0.156525	CDKL5
ENSG00000151849	301.346	0.0180424	0.00742427	2.43019	0.0150909	0.156525	CENPJ
ENSG00000160679	501.912	0.0140506	0.00578047	2.4307	0.0150696	0.156525	CHTOP
ENSG00000153814	606.673	-0.0167689	0.00690824	-2.42738	0.0152082	0.156525	JAZF1
ENSG00000140464	514.38	0.0227083	0.00935582	2.42718	0.0152166	0.156525	PML
ENSG00000158079	355.516	0.0271777	0.0111987	2.42687	0.0152298	0.156525	PTPDC1
ENSG00000169891	1853.26	-0.0150102	0.00618321	-2.42758	0.0151998	0.156525	REPS2
ENSG00000205060	531.426	-0.0124694	0.00513928	-2.42629	0.0152541	0.156525	SLC35B4
ENSG00000100485	621.447	0.0170997	0.00704346	2.42774	0.0151931	0.156525	SOS2
ENSG00000166046	261.695	0.0300003	0.0123595	2.42731	0.0152114	0.156525	TCP11L2
ENSG00000135926	380.021	0.0339121	0.0139832	2.42521	0.0152997	0.156769	TMBIM1
ENSG00000145214	426.373	-0.0167241	0.00689933	-2.42402	0.0153497	0.157085	DGKQ
ENSG00000129158	255.128	-0.0152709	0.00630403	-2.4224	0.0154185	0.157592	SERGEF
ENSG00000262879	287.341	0.0143151	0.00591814	2.41885	0.0155696	0.157681	AC068152.1
ENSG00000139154	503.827	-0.0118598	0.00490294	-2.41891	0.015567	0.157681	AEBP2
ENSG00000187672	2628.2	-0.0157252	0.00650184	-2.41858	0.0155813	0.157681	ERC2
ENSG00000136240	281.316	0.0154264	0.00637827	2.41859	0.0155807	0.157681	KDELR2
ENSG00000204301	261.504	0.0282823	0.0116835	2.42071	0.0154904	0.157681	NOTCH4
ENSG00000065989	993.039	-0.0209598	0.00865662	-2.42125	0.0154674	0.157681	PDE4A
ENSG00000124226	269.887	0.0170242	0.00703643	2.41944	0.0155445	0.157681	RNF114
ENSG00000137491	832.464	0.0286478	0.0118296	2.4217	0.015448	0.157681	SLCO2B1
ENSG00000131507	2540.22	-0.0175953	0.00727934	-2.41716	0.0156423	0.158103	NDFIP1
ENSG00000135968	1625.21	-0.0151719	0.00628056	-2.41569	0.0157055	0.15837	GCC2
ENSG00000204592	860.503	0.0318137	0.0131851	2.41284	0.0158287	0.15837	HLA-E
ENSG00000175806	498.701	-0.0187567	0.00777101	-2.41367	0.0157927	0.15837	MSRA
ENSG00000170011	946.391	-0.0216861	0.00897862	-2.4153	0.0157221	0.15837	MYRIP
ENSG00000143157	874.34	0.013912	0.00576934	2.41138	0.0158924	0.15837	POGK
ENSG00000102312	231.653	-0.015953	0.0066126	-2.41252	0.0158427	0.15837	PORCN
ENSG00000213064	469.376	0.0304185	0.0126042	2.41336	0.015806	0.15837	SFT2D2
ENSG00000178947	815.61	-0.0179665	0.00744624	-2.41283	0.0158293	0.15837	SMIM10L2A
ENSG00000100321	3829.53	-0.0208992	0.00866762	-2.41118	0.0159009	0.15837	SYNGR1
ENSG00000127561	774.562	-0.023929	0.00992237	-2.41162	0.0158817	0.15837	SYNGR3
ENSG00000113312	412.31	-0.013534	0.00561255	-2.41138	0.0158923	0.15837	TTC1
ENSG00000104723	447.763	-0.0204256	0.00846909	-2.41178	0.0158747	0.15837	TUSC3
ENSG00000151491	317.559	0.023293	0.0096683	2.40921	0.015987	0.158829	EPS8
ENSG00000147065	749.945	0.029299	0.0121631	2.40885	0.0160029	0.158829	MSN
ENSG00000092068	693.21	-0.020382	0.0084615	-2.4088	0.0160051	0.158829	SLC7A8
ENSG00000108947	692.967	-0.0238569	0.00991052	-2.40723	0.016074	0.159319	EFNB3
ENSG00000113456	232.961	-0.018122	0.00753803	-2.40408	0.0162132	0.160504	RAD1
ENSG00000089818	834.143	-0.0177088	0.00736904	-2.40314	0.0162552	0.160532	NECAP1
ENSG00000049246	1031.65	0.0187965	0.00782141	2.40321	0.0162516	0.160532	PER3
ENSG00000171533	1289.6	-0.0141598	0.00589428	-2.40229	0.0162927	0.160709	MAP6
ENSG00000277586	7170.66	-0.0317664	0.0132294	-2.4012	0.0163415	0.160904	NEFL
ENSG00000115935	457.703	0.0421656	0.0175619	2.40097	0.0163518	0.160904	WIPF1
ENSG00000185737	1279.66	-0.0164316	0.00684714	-2.39977	0.0164052	0.161236	NRG3
ENSG00000073849	658.291	0.0224786	0.00936937	2.39916	0.0164327	0.161312	ST6GAL1
ENSG00000163956	1114.28	-0.0108773	0.00453551	-2.39826	0.016473	0.161498	LRPAP1
ENSG00000049759	2705.36	-0.0175644	0.00732503	-2.39786	0.0164911	0.161498	NEDD4L
ENSG00000144057	809.895	-0.021413	0.00893259	-2.39717	0.0165221	0.161572	ST6GAL2
ENSG00000111707	663.697	-0.0101277	0.00422546	-2.39682	0.0165381	0.161572	SUDS3
ENSG00000242588	235.326	0.0186082	0.00777438	2.39354	0.0166868	0.161914	AC108010.1
ENSG00000106976	10923.9	-0.0222309	0.00928999	-2.39299	0.0167115	0.161914	DNM1
ENSG00000084710	2558.72	-0.0172181	0.00718869	-2.39516	0.016613	0.161914	EFR3B
ENSG00000163166	501.051	0.0151406	0.00632617	2.39332	0.0166967	0.161914	IWS1
ENSG00000117360	442.848	0.0118544	0.00495155	2.39408	0.0166621	0.161914	PRPF3
ENSG00000214193	315.19	-0.0194469	0.00812453	-2.39361	0.0166836	0.161914	SH3D21
ENSG00000008056	7144.01	-0.0246142	0.0102784	-2.39476	0.0166312	0.161914	SYN1
ENSG00000178234	647.424	-0.0149323	0.00624186	-2.39229	0.0167437	0.162034	GALNT11
ENSG00000112983	656.104	0.0117035	0.0048947	2.39105	0.0168002	0.162163	BRD8
ENSG00000135912	359.462	0.0187794	0.00785432	2.39097	0.0168041	0.162163	TTLL4
ENSG00000169764	1014.53	-0.0158813	0.00664298	-2.3907	0.0168165	0.162163	UGP2
ENSG00000196159	533.995	0.0325457	0.0136194	2.38965	0.0168645	0.162435	FAT4
ENSG00000010278	325.686	0.04845	0.020282	2.38882	0.0169027	0.162612	CD9
ENSG00000118276	627.112	-0.0223277	0.00934927	-2.38817	0.0169323	0.162706	B4GALT6
ENSG00000153815	3358.79	-0.0141966	0.00594914	-2.38633	0.0170176	0.163333	CMIP
ENSG00000198673	607.46	-0.0264963	0.0111054	-2.38589	0.0170381	0.163338	FAM19A2
ENSG00000048405	442.68	0.013117	0.00551425	2.37875	0.0173714	0.166339	ZNF800
ENSG00000102409	1053.95	-0.014334	0.00603079	-2.3768	0.0174636	0.166942	BEX4
ENSG00000163069	556.774	0.0139644	0.00587589	2.37655	0.0174752	0.166942	SGCB
ENSG00000145685	241.822	0.0283055	0.0119126	2.37609	0.0174973	0.166958	LHFPL2
ENSG00000270953	309.113	-0.0304872	0.0128503	-2.37249	0.0176687	0.167811	AC007938.3
ENSG00000132842	373.961	0.0176289	0.00742979	2.37273	0.0176572	0.167811	AP3B1
ENSG00000071553	1225.31	-0.0147951	0.00623429	-2.37319	0.0176353	0.167811	ATP6AP1
ENSG00000157916	434.78	0.0109814	0.00462667	2.37349	0.0176209	0.167811	RER1
ENSG00000087470	1272.52	-0.0167336	0.0070593	-2.37043	0.0177675	0.168035	DNM1L
ENSG00000143575	360.065	-0.0143455	0.00605221	-2.37029	0.0177744	0.168035	HAX1
ENSG00000151276	2085.65	-0.0108267	0.00456522	-2.37157	0.0177129	0.168035	MAGI1
ENSG00000177963	514.394	-0.0128668	0.00542777	-2.37055	0.0177616	0.168035	RIC8A
ENSG00000167815	1026.23	-0.0139131	0.00587088	-2.36985	0.0177953	0.16804	PRDX2
ENSG00000075340	4913.89	-0.0211871	0.00894522	-2.36854	0.0178583	0.168056	ADD2
ENSG00000113161	809.904	-0.0240391	0.0101494	-2.36854	0.0178587	0.168056	HMGCR
ENSG00000215041	543.517	-0.0108227	0.00456828	-2.36911	0.0178311	0.168056	NEURL4
ENSG00000011523	765.653	0.00941989	0.00397943	2.36715	0.0179258	0.168495	CEP68
ENSG00000078053	1562.93	-0.0239534	0.0101247	-2.36584	0.0179894	0.168766	AMPH
ENSG00000197694	17430.5	-0.014017	0.00592511	-2.3657	0.017996	0.168766	SPTAN1
ENSG00000166833	2552.38	-0.0117106	0.00495483	-2.36346	0.018105	0.169208	NAV2
ENSG00000178691	294.485	0.0112819	0.00477259	2.3639	0.0180835	0.169208	SUZ12
ENSG00000169762	365.608	0.0126927	0.00537015	2.36356	0.0181004	0.169208	TAPT1
ENSG00000138071	1362.36	-0.0131345	0.00558053	-2.35363	0.0185911	0.169311	ACTR2
ENSG00000068650	999.03	0.0230348	0.00975011	2.36252	0.0181511	0.169311	ATP11A
ENSG00000182220	1044.17	-0.018173	0.0076981	-2.36071	0.0182401	0.169311	ATP6AP2
ENSG00000156735	661.893	-0.0196071	0.00831958	-2.35674	0.018436	0.169311	BAG4
ENSG00000226137	581.743	-0.0168199	0.00714855	-2.3529	0.0186275	0.169311	BAIAP2-DT
ENSG00000166681	1459.03	-0.016574	0.00704304	-2.35324	0.0186105	0.169311	BEX3
ENSG00000181789	820.22	-0.0135035	0.00572845	-2.35728	0.0184095	0.169311	COPG1
ENSG00000168329	363.114	0.0533379	0.02267	2.35279	0.0186331	0.169311	CX3CR1
ENSG00000187323	541.515	-0.0242993	0.0102964	-2.35999	0.0182752	0.169311	DCC
ENSG00000134001	392.024	-0.0133085	0.00564475	-2.35768	0.0183897	0.169311	EIF2S1
ENSG00000170271	656.991	0.0340352	0.0144545	2.35464	0.0185407	0.169311	FAXDC2
ENSG00000104290	1590.72	-0.0190347	0.00808329	-2.35483	0.0185314	0.169311	FZD3
ENSG00000168264	893.318	0.0181883	0.00772338	2.35496	0.0185245	0.169311	IRF2BP2
ENSG00000150093	519.202	0.0220541	0.00934033	2.36117	0.0182172	0.169311	ITGB1
ENSG00000081026	798.611	-0.0180708	0.00767935	-2.35317	0.0186142	0.169311	MAGI3
ENSG00000125148	575.113	0.0290502	0.0123341	2.35528	0.0185087	0.169311	MT2A
ENSG00000188811	227.282	0.0171155	0.00725741	2.35835	0.0183561	0.169311	NHLRC3
ENSG00000159086	411.932	0.0153059	0.00649387	2.35697	0.0184248	0.169311	PAXBP1
ENSG00000130175	1494.48	0.0152383	0.0064683	2.35585	0.0184804	0.169311	PRKCSH
ENSG00000137266	1102.81	0.0176625	0.00750611	2.35308	0.0186188	0.169311	SLC22A23
ENSG00000173548	278.805	0.021013	0.00891099	2.3581	0.0183688	0.169311	SNX33
ENSG00000154370	324.875	0.0163889	0.00695097	2.35779	0.0183839	0.169311	TRIM11
ENSG00000136295	2801.56	-0.0184365	0.00781606	-2.3588	0.0183342	0.169311	TTYH3
ENSG00000177889	687.42	-0.0169947	0.00720311	-2.35935	0.0183068	0.169311	UBE2N
ENSG00000159459	702.798	-0.0110057	0.00466397	-2.35972	0.0182888	0.169311	UBR1
ENSG00000221946	724.588	-0.0181599	0.00772305	-2.35139	0.0187035	0.169386	FXYD7
ENSG00000108828	350.023	0.0201165	0.00855374	2.35178	0.0186839	0.169386	VAT1
ENSG00000198740	806.536	0.020647	0.00878028	2.35152	0.0186967	0.169386	ZNF652
ENSG00000164096	584.24	0.0132493	0.00563649	2.35063	0.0187418	0.169535	C4orf3
ENSG00000141279	1226.01	-0.0094643	0.00402695	-2.35024	0.0187613	0.169535	NPEPPS
ENSG00000198356	355.324	-0.0136003	0.00580108	-2.34445	0.0190551	0.169619	ASNA1
ENSG00000105409	711.742	-0.0260638	0.0110987	-2.34836	0.0188561	0.169619	ATP1A3
ENSG00000151136	339.307	-0.0248029	0.010562	-2.34832	0.0188584	0.169619	BTBD11
ENSG00000184524	1740.18	-0.0218134	0.00929782	-2.34608	0.018972	0.169619	CEND1
ENSG00000236279	250.318	-0.0297857	0.0126883	-2.3475	0.0189001	0.169619	CLEC2L
ENSG00000116199	846.604	-0.0131043	0.00558662	-2.34567	0.0189931	0.169619	FAM20B
ENSG00000049239	429.918	0.0211077	0.00900475	2.34406	0.0190752	0.169619	H6PD
ENSG00000130758	1957.59	-0.0170931	0.00728537	-2.34622	0.0189648	0.169619	MAP3K10
ENSG00000068308	927.607	-0.00957781	0.00408681	-2.34359	0.0190991	0.169619	OTUD5
ENSG00000099864	3902.97	-0.0158504	0.00675358	-2.34696	0.0189272	0.169619	PALM
ENSG00000122733	2846.46	-0.0220441	0.00938588	-2.34864	0.0188421	0.169619	PHF24
ENSG00000155893	323.682	-0.0217023	0.0092595	-2.34379	0.0190891	0.169619	PXYLP1
ENSG00000117016	2675.9	-0.0253674	0.0108216	-2.34415	0.0190705	0.169619	RIMS3
ENSG00000174791	244.965	-0.0216754	0.00923862	-2.34617	0.0189674	0.169619	RIN1
ENSG00000198911	4524.79	-0.0120221	0.00511916	-2.34845	0.0188518	0.169619	SREBF2
ENSG00000130985	3094.59	-0.00944463	0.00403008	-2.34353	0.019102	0.169619	UBA1
ENSG00000129566	288.205	0.0242531	0.010353	2.34263	0.0191486	0.169664	TEP1
ENSG00000166402	1730.09	-0.0155745	0.00664806	-2.34272	0.0191438	0.169664	TUB
ENSG00000175602	846.132	-0.0155652	0.00664728	-2.34159	0.0192018	0.169951	CCDC85B
ENSG00000070761	278.381	-0.0154269	0.00659153	-2.34041	0.0192627	0.170145	CFAP20
ENSG00000135749	2005.85	-0.015557	0.00664726	-2.34036	0.0192653	0.170145	PCNX2
ENSG00000030066	235.004	0.0177192	0.00757365	2.33958	0.0193053	0.170313	NUP160
ENSG00000167671	1158.24	-0.012831	0.00548525	-2.33919	0.0193259	0.170313	UBXN6
ENSG00000005810	6727.51	-0.0159072	0.00680254	-2.33842	0.0193654	0.170478	MYCBP2
ENSG00000075151	3387.74	-0.00953812	0.00408113	-2.33713	0.0194324	0.170701	EIF4G3
ENSG00000101665	245.047	0.0180879	0.00773858	2.33736	0.0194202	0.170701	SMAD7
ENSG00000111696	898.389	-0.0234029	0.0100208	-2.33544	0.0195206	0.171167	NT5DC3
ENSG00000196313	1482.24	-0.0115131	0.00493002	-2.33531	0.0195273	0.171167	POM121
ENSG00000187135	632.407	-0.0200667	0.00859725	-2.33408	0.0195914	0.171545	VSTM2B
ENSG00000129219	231.73	0.0265735	0.0113873	2.3336	0.0196167	0.171583	PLD2
ENSG00000149582	535.342	-0.0201545	0.00863834	-2.33315	0.0196404	0.171607	TMEM25
ENSG00000036257	823.259	-0.007856	0.0033695	-2.3315	0.0197269	0.172179	CUL3
ENSG00000047346	388.713	0.0133309	0.0057203	2.33045	0.0197821	0.172204	FAM214A
ENSG00000145632	1190.24	-0.0226525	0.00972311	-2.32976	0.019819	0.172204	PLK2
ENSG00000154917	4728.97	-0.0184969	0.00793879	-2.32994	0.0198093	0.172204	RAB6B
ENSG00000160087	266.388	0.0124911	0.00536223	2.32946	0.0198349	0.172204	UBE2J2
ENSG00000130803	334.571	0.0102581	0.00440287	2.32987	0.0198131	0.172204	ZNF317
ENSG00000100523	1026.89	-0.0122797	0.00527491	-2.32794	0.0199153	0.172536	DDHD1
ENSG00000186577	525.973	-0.0154124	0.00662011	-2.32813	0.0199055	0.172536	SMIM29
ENSG00000121905	2151.58	-0.0220313	0.00946557	-2.32752	0.0199375	0.172546	HPCA
ENSG00000044115	1097.35	0.022551	0.00969195	2.32678	0.0199772	0.172707	CTNNA1
ENSG00000186416	362.411	-0.0208342	0.00895726	-2.32595	0.0200211	0.172879	NKRF
ENSG00000163486	1382.63	0.0112701	0.00484608	2.32561	0.0200394	0.172879	SRGAP2
ENSG00000159720	1079.53	-0.0135154	0.00581604	-2.32381	0.0201357	0.173528	ATP6V0D1
ENSG00000176788	4256.32	-0.0191887	0.00826025	-2.32302	0.0201779	0.173616	BASP1
ENSG00000261115	1810.66	-0.0207547	0.0089351	-2.32283	0.0201884	0.173616	TMEM178B
ENSG00000007168	2881.17	-0.0124619	0.00536613	-2.32233	0.0202154	0.173666	PAFAH1B1
ENSG00000129990	1930.29	-0.0207445	0.00893666	-2.32128	0.0202718	0.173968	SYT5
ENSG00000183454	5195.25	-0.022224	0.00957571	-2.32087	0.0202937	0.173973	GRIN2A
ENSG00000086015	1144.74	-0.00950922	0.00409999	-2.31933	0.0203771	0.17398	MAST2
ENSG00000171490	628.525	-0.0126756	0.00546302	-2.32025	0.0203271	0.17398	RSL1D1
ENSG00000148175	622.49	0.0306891	0.0132318	2.31935	0.020376	0.17398	STOM
ENSG00000163462	408.569	-0.0128873	0.00555658	-2.31929	0.0203795	0.17398	TRIM46
ENSG00000145526	609.565	-0.0256639	0.0110731	-2.31768	0.0204669	0.174076	CDH18
ENSG00000148719	442.48	0.00973239	0.00419949	2.31751	0.0204757	0.174076	DNAJB12
ENSG00000151883	428.91	-0.0175141	0.00755602	-2.3179	0.0204548	0.174076	PARP8
ENSG00000197343	699.24	0.0114776	0.004952	2.31777	0.020462	0.174076	ZNF655
ENSG00000196961	2086.24	-0.0149465	0.00645055	-2.31709	0.020499	0.174093	AP2A1
ENSG00000128739	404.041	-0.0169872	0.00733504	-2.3159	0.0205636	0.174461	SNRPN
ENSG00000178927	368.092	0.0185666	0.00802765	2.31282	0.0207323	0.174478	CYBC1
ENSG00000177663	391.068	0.0225271	0.00973871	2.31315	0.0207141	0.174478	IL17RA
ENSG00000075945	1219.77	-0.0175687	0.00759279	-2.31386	0.0206752	0.174478	KIFAP3
ENSG00000101460	657.153	-0.020065	0.00867871	-2.31198	0.0207788	0.174478	MAP1LC3A
ENSG00000159377	438.881	-0.0136381	0.00589264	-2.31442	0.0206445	0.174478	PSMB4
ENSG00000076067	347.468	0.0213358	0.00921948	2.31421	0.0206561	0.174478	RBMS2
ENSG00000129353	1003.71	0.019256	0.00832128	2.31407	0.0206638	0.174478	SLC44A2
ENSG00000092201	955.545	-0.0100755	0.00435731	-2.31233	0.0207597	0.174478	SUPT16H
ENSG00000130726	738.573	0.0114823	0.00496492	2.31268	0.0207404	0.174478	TRIM28
ENSG00000159840	1176.74	-0.0165161	0.00713805	-2.31381	0.0206784	0.174478	ZYX
ENSG00000165406	436.779	0.0202159	0.00874566	2.31153	0.0208034	0.174505	"MARCH8"
ENSG00000135709	4742.63	-0.0188182	0.00814896	-2.30927	0.0209285	0.175164	KIAA0513
ENSG00000149657	500.327	-0.0124528	0.00539587	-2.30784	0.0210078	0.175164	LSM14B
ENSG00000110697	1306.82	-0.0181204	0.00784927	-2.30855	0.0209686	0.175164	PITPNM1
ENSG00000162302	516.321	-0.0169331	0.00733654	-2.30805	0.0209963	0.175164	RPS6KA4
ENSG00000101347	362.47	0.0216648	0.00938101	2.30943	0.0209197	0.175164	SAMHD1
ENSG00000160326	263.41	-0.0233387	0.010113	-2.3078	0.0210103	0.175164	SLC2A6
ENSG00000105270	9429.6	-0.0155707	0.00674957	-2.30692	0.0210593	0.175394	CLIP3
ENSG00000134318	2244.69	-0.0158179	0.00687478	-2.30085	0.0214	0.178051	ROCK2
ENSG00000101421	862.243	-0.0118589	0.00515629	-2.29989	0.0214542	0.178321	CHMP4B
ENSG00000181929	257.107	-0.0142727	0.00620744	-2.29928	0.0214888	0.178427	PRKAG1
ENSG00000264522	821.327	0.0297735	0.0129586	2.2976	0.0215848	0.179042	OTUD7B
ENSG00000103154	774.637	-0.0300995	0.0131039	-2.29699	0.0216193	0.179147	NECAB2
ENSG00000170522	397.307	-0.0160224	0.00697988	-2.29551	0.0217038	0.179303	ELOVL6
ENSG00000163938	253.751	-0.0142202	0.00619384	-2.29585	0.0216842	0.179303	GNL3
ENSG00000014824	881.669	-0.0112991	0.0049218	-2.29573	0.0216916	0.179303	SLC30A9
ENSG00000182158	469.303	0.0294196	0.0128227	2.29433	0.0217714	0.179319	CREB3L2
ENSG00000138834	5327.61	-0.0120139	0.00523604	-2.29446	0.0217639	0.179319	MAPK8IP3
ENSG00000105426	6885.92	-0.0106688	0.00464958	-2.29456	0.0217582	0.179319	PTPRS
ENSG00000173898	5639.71	-0.0179975	0.00785129	-2.2923	0.0218885	0.180102	SPTBN2
ENSG00000163399	6010.06	-0.0213148	0.00930196	-2.29143	0.0219383	0.180149	ATP1A1
ENSG00000184203	562.818	-0.0136379	0.00595116	-2.29163	0.0219269	0.180149	PPP1R2
ENSG00000138175	501.742	-0.0120055	0.00524132	-2.29055	0.0219896	0.180214	ARL3
ENSG00000067992	687.129	-0.0249066	0.0108795	-2.28932	0.0220607	0.180214	PDK3
ENSG00000168159	1397.54	-0.0132404	0.00578354	-2.28932	0.0220609	0.180214	RNF187
ENSG00000123416	7559.3	-0.0228055	0.00996027	-2.28965	0.0220418	0.180214	TUBA1B
ENSG00000185262	306.733	0.0182705	0.00798179	2.28902	0.0220783	0.180214	UBALD2
ENSG00000167962	308.965	-0.0127132	0.00555144	-2.29008	0.0220166	0.180214	ZNF598
ENSG00000173320	2145.35	-0.0114182	0.00499025	-2.28811	0.0221312	0.180466	STOX2
ENSG00000270066	494.488	0.0228359	0.00998265	2.28756	0.0221633	0.180548	AL356488.2
ENSG00000003056	295.456	-0.0143237	0.00626377	-2.28675	0.0222107	0.180754	M6PR
ENSG00000124126	2337.92	0.0268334	0.0117399	2.28566	0.0222743	0.181092	PREX1
ENSG00000197043	1956.69	-0.0212299	0.00929622	-2.28371	0.0223883	0.181838	ANXA6
ENSG00000157870	534.191	-0.0169476	0.00742861	-2.28139	0.0225253	0.182495	PRXL2B
ENSG00000133318	7164.86	-0.0176379	0.00773309	-2.28083	0.0225583	0.182495	RTN3
ENSG00000153820	694.159	-0.0265917	0.011658	-2.28098	0.0225494	0.182495	SPHKAP
ENSG00000166448	4508.35	-0.0212794	0.00932831	-2.28116	0.022539	0.182495	TMEM130
ENSG00000185009	367.832	0.0128918	0.00565969	2.27783	0.0227366	0.183447	AP3M1
ENSG00000116120	351.607	-0.0183733	0.00806523	-2.27809	0.022721	0.183447	FARSB
ENSG00000073614	1048.41	0.0090541	0.00397507	2.27772	0.0227432	0.183447	KDM5A
ENSG00000107130	6552.6	-0.0200106	0.00878729	-2.27723	0.0227727	0.183504	NCS1
ENSG00000108439	268.717	-0.0126483	0.00555538	-2.27677	0.0228002	0.183545	PNPO
ENSG00000168959	2021.47	-0.0194045	0.00852662	-2.27576	0.0228607	0.183792	GRM5
ENSG00000105618	289.953	0.0104072	0.00457358	2.2755	0.0228758	0.183792	PRPF31
ENSG00000124608	302.283	-0.0139584	0.00613595	-2.27486	0.0229146	0.183923	AARS2
ENSG00000085433	1131.53	-0.0174519	0.00767394	-2.27418	0.0229551	0.184068	WDR47
ENSG00000163162	265.419	-0.0156136	0.00686971	-2.27282	0.023037	0.184544	RNF149
ENSG00000011258	226.373	0.0167203	0.00735957	2.27192	0.0230914	0.184646	MBTD1
ENSG00000198625	710.561	0.0149242	0.00656915	2.27186	0.0230949	0.184646	MDM4
ENSG00000184371	281.463	0.0375508	0.0165328	2.27129	0.0231295	0.184742	CSF1
ENSG00000173039	440.332	0.0158655	0.00699576	2.26788	0.0233368	0.186216	RELA
ENSG00000124942	3557.56	0.0351744	0.0155327	2.26455	0.0235405	0.187578	AHNAK
ENSG00000261675	321.786	-0.0257288	0.0113652	-2.26383	0.0235846	0.187578	AL022313.4
ENSG00000152092	3572.78	-0.0130845	0.00578041	-2.2636	0.023599	0.187578	ASTN1
ENSG00000164794	1040.57	-0.0265444	0.0117243	-2.26406	0.0235707	0.187578	KCNV1
ENSG00000155097	1721.27	-0.0174094	0.00769711	-2.26182	0.0237087	0.187902	ATP6V1C1
ENSG00000163884	239.805	0.0317783	0.0140475	2.2622	0.023685	0.187902	KLF15
ENSG00000055208	1094.86	0.0152779	0.00675457	2.26187	0.0237056	0.187902	TAB2
ENSG00000175221	578.463	-0.0109183	0.00483042	-2.26032	0.0238015	0.188456	MED16
ENSG00000134108	973.734	-0.0126986	0.00562	-2.25953	0.0238506	0.188662	ARL8B
ENSG00000097007	889.038	0.0202552	0.00897019	2.25806	0.0239421	0.188686	ABL1
ENSG00000119280	739.256	0.032015	0.0141785	2.258	0.0239459	0.188686	C1orf198
ENSG00000110721	509.426	-0.0148028	0.00655311	-2.2589	0.0238898	0.188686	CHKA
ENSG00000044446	256.058	0.0158228	0.00700531	2.25869	0.0239028	0.188686	PHKA2
ENSG00000124733	347.817	-0.0118196	0.00523629	-2.25726	0.0239921	0.188687	MEA1
ENSG00000166949	1121.49	-0.0156442	0.00692987	-2.2575	0.0239769	0.188687	SMAD3
ENSG00000105737	1311.01	-0.0144452	0.00640213	-2.25631	0.0240515	0.188973	GRIK5
ENSG00000120162	338.046	0.0278496	0.0123453	2.25589	0.0240773	0.188994	MOB3B
ENSG00000175899	1550.81	0.033632	0.0149109	2.25552	0.0241005	0.188995	A2M
ENSG00000134779	897.642	-0.0141736	0.00628698	-2.25444	0.0241686	0.189348	TPGS2
ENSG00000240764	770.404	-0.0207861	0.0092337	-2.25111	0.0243787	0.19081	PCDHGC5
ENSG00000186642	3615.47	-0.0168575	0.00748975	-2.25074	0.0244019	0.19081	PDE2A
ENSG00000169139	637.976	-0.0159587	0.00709304	-2.2499	0.0244551	0.191044	UBE2V2
ENSG00000221995	306.635	0.0248197	0.0110359	2.24899	0.0245131	0.191315	TIAF1
ENSG00000186635	858.385	0.0200211	0.00890915	2.24724	0.0246244	0.192	ARAP1
ENSG00000103507	396.014	-0.0108884	0.00485528	-2.24258	0.0249239	0.19228	BCKDK
ENSG00000138028	560.377	-0.0177476	0.00791574	-2.24207	0.0249569	0.19228	CGREF1
ENSG00000175216	2053.32	-0.00764076	0.00340632	-2.24311	0.0248895	0.19228	CKAP5
ENSG00000158856	4968.33	-0.0182742	0.00814538	-2.2435	0.0248646	0.19228	DMTN
ENSG00000166206	2988.29	-0.0236833	0.0105686	-2.24091	0.0250318	0.19228	GABRB3
ENSG00000164941	350.388	0.0113921	0.00507735	2.24371	0.0248512	0.19228	INTS8
ENSG00000096968	329.791	0.0113343	0.00505822	2.24076	0.0250416	0.19228	JAK2
ENSG00000167702	2626.7	-0.0173504	0.00774337	-2.24067	0.0250472	0.19228	KIFC2
ENSG00000070018	932.429	0.0130241	0.00581489	2.23979	0.0251047	0.19228	LRP6
ENSG00000180398	905.189	-0.0122254	0.00545847	-2.23972	0.0251094	0.19228	MCFD2
ENSG00000122140	238.402	0.0144483	0.00643515	2.24522	0.024754	0.19228	MRPS2
ENSG00000117598	301.012	-0.019103	0.00851834	-2.24257	0.0249245	0.19228	PLPPR5
ENSG00000105568	2133.01	-0.0126552	0.00564054	-2.24361	0.0248573	0.19228	PPP2R1A
ENSG00000163348	373.119	0.0136541	0.00607852	2.24629	0.0246853	0.19228	PYGO2
ENSG00000176783	345.161	0.0124005	0.00552751	2.24342	0.02487	0.19228	RUFY1
ENSG00000110911	649.694	0.0161019	0.00716954	2.24587	0.0247123	0.19228	SLC11A2
ENSG00000106089	1893.17	-0.0223485	0.00997824	-2.23973	0.0251087	0.19228	STX1A
ENSG00000137221	565.439	0.0329979	0.0147186	2.24193	0.0249662	0.19228	TJAP1
ENSG00000116747	818.225	0.0135217	0.0060267	2.24363	0.0248561	0.19228	TROVE2
ENSG00000119820	673.029	0.0134305	0.00599739	2.2394	0.0251301	0.19228	YIPF4
ENSG00000091592	1589.52	-0.0141994	0.00634208	-2.23892	0.0251611	0.192338	NLRP1
ENSG00000110514	3297.35	-0.0144886	0.00647337	-2.23819	0.0252089	0.192523	MADD
ENSG00000213760	1012.93	-0.0195767	0.0087538	-2.23637	0.0253275	0.19271	ATP6V1G2
ENSG00000114439	907.144	0.0225413	0.0100762	2.23708	0.0252809	0.19271	BBX
ENSG00000119537	314.331	0.0151899	0.00679145	2.23662	0.025311	0.19271	KDSR
ENSG00000155313	916.658	-0.0115906	0.00518176	-2.2368	0.0252992	0.19271	USP25
ENSG00000275835	301.065	-0.0153674	0.00687292	-2.23594	0.0253558	0.192747	TUBGCP5
ENSG00000142871	228.755	-0.0513649	0.0229889	-2.23433	0.0254611	0.193368	CYR61
ENSG00000154767	323.091	0.0195385	0.0087484	2.23338	0.0255238	0.193664	XPC
ENSG00000135164	1143.83	0.00883758	0.00395959	2.23194	0.0256189	0.193668	DMTF1
ENSG00000104529	980.99	0.0141211	0.00632467	2.2327	0.025569	0.193668	EEF1D
ENSG00000118762	377.417	0.0112788	0.0050532	2.23202	0.0256137	0.193668	PKD2
ENSG00000143469	411.54	-0.0148402	0.00664693	-2.23264	0.0255724	0.193668	SYT14
ENSG00000183696	259.579	-0.0247045	0.0110705	-2.23157	0.0256436	0.193676	UPP1
ENSG00000135298	2399.79	-0.0116165	0.00520771	-2.23063	0.0257059	0.193788	ADGRB3
ENSG00000042753	340.203	-0.0186802	0.00837307	-2.23098	0.0256825	0.193788	AP2S1
ENSG00000174437	6474.64	-0.013654	0.00612344	-2.22979	0.0257614	0.19385	ATP2A2
ENSG00000120675	498.805	-0.0160958	0.00721771	-2.23004	0.025745	0.19385	DNAJC15
ENSG00000181982	756.231	-0.0103433	0.00464222	-2.22809	0.0258744	0.194521	CCDC149
ENSG00000124767	475.514	-0.0142337	0.00638997	-2.2275	0.0259137	0.194549	GLO1
ENSG00000079337	1050.57	0.0216873	0.00973835	2.227	0.0259472	0.194549	RAPGEF3
ENSG00000182463	448.231	-0.0328695	0.0147597	-2.22697	0.0259494	0.194549	TSHZ2
ENSG00000129250	1921.34	0.0236496	0.0106279	2.22524	0.0260651	0.194696	KIF1C
ENSG00000142875	3505.35	-0.0135099	0.00607215	-2.2249	0.0260879	0.194696	PRKACB
ENSG00000068354	358.464	-0.0145561	0.00654111	-2.22533	0.0260589	0.194696	TBC1D25
ENSG00000186501	291.281	0.0130478	0.00586247	2.22564	0.026038	0.194696	TMEM222
ENSG00000169021	326.146	-0.0155812	0.0070025	-2.22509	0.0260754	0.194696	UQCRFS1
ENSG00000135439	7971.77	-0.0172569	0.0077603	-2.22374	0.0261659	0.195079	AGAP2
ENSG00000141480	898.88	-0.0123571	0.00555771	-2.22341	0.0261882	0.195079	ARRB2
ENSG00000134186	591.292	0.0119554	0.00537845	2.22282	0.0262276	0.195079	PRPF38B
ENSG00000136531	4641.4	-0.0211711	0.00952484	-2.22272	0.0262345	0.195079	SCN2A
ENSG00000179915	7218.81	-0.013666	0.00615007	-2.22209	0.0262771	0.195218	NRXN1
ENSG00000136044	502.18	0.0143036	0.00644475	2.21943	0.0264577	0.195319	APPL2
ENSG00000133703	633.786	-0.0161416	0.00726796	-2.22093	0.0263558	0.195319	KRAS
ENSG00000169116	1426.41	-0.0292329	0.013161	-2.22118	0.0263391	0.195319	PARM1
ENSG00000145675	4242.62	-0.0141574	0.00637879	-2.21945	0.0264559	0.195319	PIK3R1
ENSG00000198961	4123.9	-0.0141544	0.00637626	-2.21986	0.0264286	0.195319	PJA2
ENSG00000138835	233.339	0.029403	0.0132452	2.21989	0.0264261	0.195319	RGS3
ENSG00000100220	240.516	0.0153317	0.00690525	2.2203	0.0263985	0.195319	RTCB
ENSG00000185133	386.237	-0.0200345	0.00903411	-2.21765	0.0265787	0.196036	INPP5J
ENSG00000174233	572.405	-0.0105913	0.00477747	-2.21693	0.0266278	0.196221	ADCY6
ENSG00000111652	776.869	-0.0136739	0.00616898	-2.21656	0.0266535	0.196234	COPS7A
ENSG00000165819	271.417	0.0156284	0.00705334	2.21574	0.0267093	0.196292	METTL3
ENSG00000129625	2685.88	-0.0183461	0.00827906	-2.21596	0.0266943	0.196292	REEP5
ENSG00000145592	1419.62	0.0112047	0.00505813	2.21518	0.0267474	0.196396	RPL37
ENSG00000138107	1407.69	-0.0109751	0.00495919	-2.21307	0.0268925	0.196404	ACTR1A
ENSG00000101126	1036.89	0.00726746	0.00328368	2.2132	0.0268835	0.196404	ADNP
ENSG00000105649	3994.83	-0.0227215	0.0102631	-2.2139	0.0268354	0.196404	RAB3A
ENSG00000165752	625.594	-0.0183331	0.00827997	-2.21415	0.0268183	0.196404	STK32C
ENSG00000136451	404.938	0.0240114	0.0108471	2.21363	0.0268543	0.196404	VEZF1
ENSG00000028203	965.793	-0.00858326	0.00387672	-2.21405	0.0268253	0.196404	VEZT
ENSG00000134072	481.455	-0.0172738	0.00780891	-2.21206	0.0269627	0.196741	CAMK1
ENSG00000129159	1697.26	-0.0234795	0.0106211	-2.21066	0.0270597	0.197082	KCNC1
ENSG00000100678	447.347	-0.0173555	0.00785194	-2.21034	0.0270816	0.197082	SLC8A3
ENSG00000010256	770.967	-0.0122346	0.0055345	-2.2106	0.0270637	0.197082	UQCRC1
ENSG00000147010	1012.36	-0.0134152	0.00607167	-2.20948	0.0271414	0.197342	SH3KBP1
ENSG00000067141	1443.11	0.0185332	0.00839023	2.2089	0.0271813	0.197456	NEO1
ENSG00000073578	999.052	-0.0108941	0.00493346	-2.20821	0.0272296	0.197457	SDHA
ENSG00000121067	435.74	0.0091354	0.00413641	2.20853	0.0272074	0.197457	SPOP
ENSG00000125841	1711.75	-0.0169305	0.00766875	-2.20773	0.0272629	0.197523	NRSN2
ENSG00000087085	275.872	-0.0195944	0.00888755	-2.20471	0.0274747	0.198157	ACHE
ENSG00000123636	1970.87	0.016228	0.00736023	2.20483	0.0274663	0.198157	BAZ2B
ENSG00000166963	30326.3	-0.0139153	0.00631249	-2.20441	0.0274956	0.198157	MAP1A
ENSG00000116604	3309.72	-0.0133484	0.00605508	-2.2045	0.0274891	0.198157	MEF2D
ENSG00000133872	3247.38	-0.0131556	0.00596773	-2.20446	0.0274923	0.198157	SARAF
ENSG00000104435	3339.09	-0.0315243	0.0142976	-2.20486	0.0274642	0.198157	STMN2
ENSG00000087086	7341.56	0.0232236	0.0105426	2.20284	0.027606	0.198778	FTL
ENSG00000008853	2269.75	-0.018473	0.0083898	-2.20184	0.0276768	0.199113	RHOBTB2
ENSG00000001167	343.915	0.013262	0.0060279	2.2001	0.0277997	0.199663	NFYA
ENSG00000068615	582.536	-0.0197546	0.00897908	-2.20007	0.0278021	0.199663	REEP1
ENSG00000167972	2449.66	-0.0116804	0.00532815	-2.1922	0.0283651	0.199849	ABCA3
ENSG00000007402	468.017	-0.0177664	0.00808573	-2.19726	0.0280022	0.199849	CACNA2D2
ENSG00000183741	5121.99	-0.0145333	0.00662589	-2.19341	0.0282775	0.199849	CBX6
ENSG00000113361	458.393	0.0166667	0.00759467	2.19452	0.0281978	0.199849	CDH6
ENSG00000109606	621	0.00902963	0.00411126	2.19631	0.0280694	0.199849	DHX15
ENSG00000170629	433.602	-0.019209	0.00873784	-2.19837	0.0279227	0.199849	DPY19L2P2
ENSG00000106123	1885.7	-0.0248821	0.0113493	-2.1924	0.0283507	0.199849	EPHB6
ENSG00000068912	491.067	-0.0119955	0.00546778	-2.19385	0.0282458	0.199849	ERLEC1
ENSG00000165669	312.948	-0.0108274	0.00492352	-2.19911	0.0278701	0.199849	FAM204A
ENSG00000115461	1665.12	0.0258029	0.0117703	2.19221	0.028364	0.199849	IGFBP5
ENSG00000091409	419.482	0.0223288	0.0101816	2.19305	0.0283038	0.199849	ITGA6
ENSG00000137261	745.6	-0.0168861	0.00769788	-2.19361	0.0282637	0.199849	KIAA0319
ENSG00000181610	356.747	-0.0164018	0.00747883	-2.1931	0.0283002	0.199849	MRPS23
ENSG00000168502	1018.25	-0.0204525	0.00930931	-2.19699	0.0280212	0.199849	MTCL1
ENSG00000172915	3332.92	-0.0170239	0.00776473	-2.19247	0.0283457	0.199849	NBEA
ENSG00000085377	296.122	-0.0207089	0.00942396	-2.19747	0.027987	0.199849	PREP
ENSG00000188191	3349.26	-0.0187765	0.00855875	-2.19384	0.0282473	0.199849	PRKAR1B
ENSG00000152932	3683.68	-0.0259429	0.0118335	-2.19232	0.0283562	0.199849	RAB3C
ENSG00000119318	1363.31	-0.0109559	0.0049883	-2.19631	0.0280696	0.199849	RAD23B
ENSG00000117118	268.636	-0.0137952	0.00628381	-2.19536	0.0281376	0.199849	SDHB
ENSG00000127540	273.829	-0.0194554	0.00884855	-2.19871	0.0278985	0.199849	UQCR11
ENSG00000214655	1345.51	0.0112336	0.00511267	2.1972	0.0280062	0.199849	ZSWIM8
ENSG00000133134	763.678	-0.0198996	0.00908118	-2.19131	0.0284297	0.199871	BEX2
ENSG00000053438	996.114	-0.0263268	0.012013	-2.19153	0.0284137	0.199871	NNAT
ENSG00000149256	1998.24	-0.0167376	0.00763875	-2.19114	0.0284414	0.199871	TENM4
ENSG00000108797	3065.44	-0.0183586	0.00838409	-2.18969	0.0285467	0.200148	CNTNAP1
ENSG00000116793	341.609	-0.0166665	0.00761171	-2.18959	0.0285541	0.200148	PHTF1
ENSG00000006118	1633.71	-0.0159138	0.00726709	-2.18985	0.0285351	0.200148	TMEM132A
ENSG00000089169	5444.24	-0.0218769	0.00999402	-2.189	0.028597	0.200277	RPH3A
ENSG00000175390	665.549	-0.00907492	0.00414841	-2.18756	0.0287013	0.200664	EIF3F
ENSG00000166986	811.344	-0.0135905	0.00621249	-2.18761	0.0286977	0.200664	MARS
ENSG00000170074	497.692	-0.0291298	0.0133182	-2.18721	0.028727	0.200673	FAM153A
ENSG00000158711	720.28	0.0114958	0.00525932	2.1858	0.0288305	0.201208	ELK4
ENSG00000154127	243.208	-0.0251684	0.0115161	-2.18549	0.0288529	0.201208	UBASH3B
ENSG00000078124	455.992	0.0203207	0.00930107	2.18477	0.0289058	0.201234	ACER3
ENSG00000173227	501.617	-0.0244317	0.0111817	-2.18497	0.0288909	0.201234	SYT12
ENSG00000135018	1610.03	-0.012757	0.00583998	-2.18442	0.0289313	0.201241	UBQLN1
ENSG00000178531	3721.58	-0.0226825	0.0103865	-2.18384	0.0289741	0.201246	CTXN1
ENSG00000196924	1731.36	0.0232886	0.0106645	2.18374	0.0289813	0.201246	FLNA
ENSG00000164615	243.317	-0.0170567	0.00782084	-2.18092	0.0291892	0.20141	CAMLG
ENSG00000167971	2824.37	-0.0181245	0.00830803	-2.18157	0.0291414	0.20141	CASKIN1
ENSG00000184305	415.893	-0.0217679	0.00998184	-2.18075	0.0292016	0.20141	CCSER1
ENSG00000198380	601.151	-0.011985	0.00549581	-2.18076	0.0292011	0.20141	GFPT1
ENSG00000185090	246.921	-0.0144833	0.00663479	-2.18293	0.0290407	0.20141	MANEAL
ENSG00000173327	687.16	0.023296	0.0106733	2.18264	0.029062	0.20141	MAP3K11
ENSG00000009830	346.174	0.0168584	0.00772477	2.18238	0.0290818	0.20141	POMT2
ENSG00000112290	2257.24	-0.018003	0.00825436	-2.18103	0.0291813	0.20141	WASF1
ENSG00000165194	1588.88	-0.0239577	0.0109878	-2.1804	0.0292281	0.201423	PCDH19
ENSG00000162819	384.68	0.0125662	0.00577958	2.17423	0.0296877	0.201704	BROX
ENSG00000011114	550.249	0.0104533	0.00480714	2.17453	0.0296652	0.201704	BTBD7
ENSG00000136436	565.912	0.0160925	0.00739899	2.17496	0.0296332	0.201704	CALCOCO2
ENSG00000178773	257.768	-0.0325026	0.0149328	-2.17659	0.0295111	0.201704	CPNE7
ENSG00000150768	352.884	-0.0118744	0.00545354	-2.17738	0.0294522	0.201704	DLAT
ENSG00000196277	617.661	-0.0228522	0.0104898	-2.17851	0.0293682	0.201704	GRM7
ENSG00000030582	413.016	0.0175554	0.0080723	2.17477	0.0296477	0.201704	GRN
ENSG00000184916	417.498	-0.0161145	0.00740608	-2.17585	0.0295667	0.201704	JAG2
ENSG00000172264	384.33	-0.0171178	0.00785815	-2.17835	0.0293799	0.201704	MACROD2
ENSG00000128609	770.285	-0.0204019	0.00936935	-2.17752	0.029442	0.201704	NDUFA5
ENSG00000116288	612.503	-0.0113756	0.00522258	-2.17815	0.0293948	0.201704	PARK7
ENSG00000241973	7588.11	-0.0165182	0.00759367	-2.17526	0.0296105	0.201704	PI4KA
ENSG00000132334	868.411	-0.0111834	0.0051386	-2.17635	0.0295294	0.201704	PTPRE
ENSG00000161526	488.429	0.0110256	0.00506447	2.17705	0.029477	0.201704	SAP30BP
ENSG00000132872	1252.44	-0.0270115	0.0123945	-2.17931	0.0293085	0.201704	SYT4
ENSG00000173011	348.669	-0.0111996	0.00514825	-2.17542	0.0295986	0.201704	TADA2B
ENSG00000139364	2744.98	-0.0133291	0.00612541	-2.17603	0.0295533	0.201704	TMEM132B
ENSG00000124140	3734.79	-0.0208698	0.00960244	-2.17338	0.0297514	0.201802	SLC12A5
ENSG00000196502	384.414	-0.0169524	0.00779996	-2.1734	0.0297501	0.201802	SULT1A1
ENSG00000167549	834.423	-0.0202515	0.00932161	-2.17254	0.0298153	0.201922	CORO6
ENSG00000140854	607.39	-0.0121055	0.00557216	-2.17249	0.0298184	0.201922	KATNB1
ENSG00000107779	313.883	0.0132462	0.00610032	2.1714	0.0299012	0.202148	BMPR1A
ENSG00000106723	2012.65	-0.0133254	0.00613591	-2.1717	0.0298782	0.202148	SPIN1
ENSG00000148082	4508.08	-0.0171687	0.00790808	-2.17103	0.0299291	0.202169	SHC3
ENSG00000134775	858.386	-0.0142089	0.00654892	-2.16966	0.0300327	0.202219	FHOD3
ENSG00000050030	634.038	-0.0167764	0.00773242	-2.16963	0.0300352	0.202219	NEXMIF
ENSG00000186472	10452.3	-0.017986	0.00828708	-2.17037	0.0299792	0.202219	PCLO
ENSG00000100347	266.957	-0.0110981	0.00511489	-2.16976	0.0300249	0.202219	SAMM50
ENSG00000041353	613.306	-0.0324682	0.0149689	-2.16904	0.0300794	0.20235	RAB27B
ENSG00000165637	574.11	-0.0121531	0.00560477	-2.16834	0.0301325	0.202541	VDAC2
ENSG00000121671	1298.98	-0.0106245	0.00490257	-2.16714	0.0302243	0.202894	CRY2
ENSG00000112893	966.34	0.0289634	0.0133696	2.16637	0.0302831	0.202894	MAN2A1
ENSG00000173193	371.011	0.0343786	0.0158664	2.16675	0.0302538	0.202894	PARP14
ENSG00000130822	599.498	-0.0214803	0.00991541	-2.16635	0.0302842	0.202894	PNCK
ENSG00000137161	325.127	0.0121749	0.00562108	2.16594	0.0303158	0.20294	CNPY3
ENSG00000121769	440.521	-0.0261278	0.0120665	-2.16532	0.0303635	0.203093	FABP3
ENSG00000197885	330.187	-0.01647	0.00760906	-2.16452	0.0304246	0.203336	NKIRAS1
ENSG00000104728	756.94	0.0246036	0.0113689	2.16412	0.0304554	0.203376	ARHGEF10
ENSG00000166579	822.835	-0.0119612	0.0055284	-2.16359	0.0304955	0.203478	NDEL1
ENSG00000156345	332.885	-0.0155544	0.00719515	-2.16179	0.0306345	0.203541	CDK20
ENSG00000165507	271.959	0.0575561	0.0266265	2.16161	0.0306482	0.203541	DEPP1
ENSG00000164032	333.383	-0.016683	0.00771815	-2.16153	0.0306543	0.203541	H2AFZ
ENSG00000081154	921.75	-0.010039	0.00464168	-2.1628	0.0305565	0.203541	PCNP
ENSG00000123360	922.798	-0.0200356	0.0092662	-2.16223	0.0306005	0.203541	PDE1B
ENSG00000067715	9720.34	-0.0259454	0.0120021	-2.16174	0.0306379	0.203541	SYT1
ENSG00000149541	249.202	0.0143168	0.00662562	2.16082	0.0307096	0.203743	B3GAT3
ENSG00000102401	564.865	-0.0123004	0.00569613	-2.15944	0.030816	0.203754	ARMCX3
ENSG00000113805	728.71	-0.0247615	0.0114685	-2.1591	0.0308427	0.203754	CNTN3
ENSG00000110675	985.057	-0.0222197	0.010287	-2.15998	0.0307746	0.203754	ELMOD1
ENSG00000178177	298.68	0.0134777	0.00624063	2.15967	0.0307985	0.203754	LCORL
ENSG00000163629	930.557	0.018613	0.0086255	2.15791	0.0309352	0.203754	PTPN13
ENSG00000198301	371.535	-0.0125878	0.00583126	-2.15867	0.0308755	0.203754	SDAD1
ENSG00000158352	504.428	0.0375108	0.0173795	2.15834	0.0309013	0.203754	SHROOM4
ENSG00000089006	363.574	0.011631	0.00538962	2.15804	0.0309247	0.203754	SNX5
ENSG00000137413	235.767	0.0122849	0.00568842	2.15963	0.0308012	0.203754	TAF8
ENSG00000198420	548.307	-0.0136877	0.00634471	-2.15733	0.0309797	0.203883	TCAF1
ENSG00000106682	1298.44	-0.0104264	0.00483626	-2.15587	0.0310937	0.204339	EIF4H
ENSG00000107372	2043.42	-0.00922452	0.00427892	-2.15581	0.0310988	0.204339	ZFAND5
ENSG00000164535	388.784	-0.0137274	0.00636986	-2.15505	0.0311577	0.204397	DAGLB
ENSG00000166326	2682.19	-0.00936053	0.00434346	-2.15509	0.031155	0.204397	TRIM44
ENSG00000115977	5525.03	-0.0165001	0.00766047	-2.15393	0.031246	0.204519	AAK1
ENSG00000064309	303.207	-0.0198088	0.00919798	-2.1536	0.0312712	0.204519	CDON
ENSG00000118432	1396.33	-0.0248163	0.0115243	-2.15338	0.0312886	0.204519	CNR1
ENSG00000130311	674.06	-0.0113519	0.00527233	-2.15312	0.0313094	0.204519	DDA1
ENSG00000129682	1410.14	-0.0173089	0.00804098	-2.15259	0.0313511	0.204519	FGF13
ENSG00000146701	1202.95	-0.0129477	0.00601236	-2.15351	0.0312789	0.204519	MDH2
ENSG00000167257	396.791	0.00947261	0.00440045	2.15264	0.0313466	0.204519	RNF214
ENSG00000133424	1289.25	-0.0178074	0.00827535	-2.15187	0.0314079	0.204726	LARGE1
ENSG00000161544	228.158	-0.0215777	0.0100317	-2.15096	0.0314795	0.204784	CYGB
ENSG00000162073	488.674	0.0290643	0.0135132	2.1508	0.0314918	0.204784	PAQR4
ENSG00000173473	698.837	0.0134229	0.00624024	2.15102	0.0314745	0.204784	SMARCC1
ENSG00000112232	346.216	-0.018945	0.00881107	-2.15013	0.0315447	0.204894	KHDRBS2
ENSG00000146083	1466.68	-0.0105264	0.00489611	-2.14996	0.0315587	0.204894	RNF44
ENSG00000184678	343.71	0.0257999	0.0120097	2.14825	0.031694	0.205307	HIST2H2BE
ENSG00000214517	902.427	-0.0143742	0.00669126	-2.14821	0.0316972	0.205307	PPME1
ENSG00000235954	264.37	0.015118	0.00703751	2.1482	0.0316976	0.205307	TTC28-AS1
ENSG00000229180	558.035	0.0147582	0.00687368	2.14706	0.0317887	0.205673	AC006001.3
ENSG00000171148	633.543	-0.0115693	0.00538896	-2.14686	0.0318043	0.205673	TADA3
ENSG00000148300	255.886	0.0132171	0.00615812	2.1463	0.0318493	0.205801	REXO4
ENSG00000125901	263.461	-0.0132246	0.00616367	-2.14557	0.0319069	0.206011	MRPS26
ENSG00000124507	7585.67	-0.0162725	0.00758828	-2.14443	0.0319987	0.206278	PACSIN1
ENSG00000172348	1879.19	-0.0198339	0.0092483	-2.1446	0.0319852	0.206278	RCAN2
ENSG00000110583	278.166	0.0113944	0.00531684	2.14308	0.0321064	0.20681	NAA40
ENSG00000182768	748.911	-0.012962	0.00605136	-2.142	0.0321937	0.207209	NGRN
ENSG00000174136	870.139	-0.0136308	0.00636617	-2.14113	0.0322637	0.207496	RGMB
ENSG00000148606	760.067	-0.0123349	0.0057664	-2.13911	0.0324269	0.208382	POLR3A
ENSG00000134352	2360.71	0.0158796	0.00742509	2.13864	0.032465	0.208463	IL6ST
ENSG00000227372	305.177	0.0175327	0.00819929	2.13832	0.032491	0.208467	TP73-AS1
ENSG00000067191	1875.77	-0.0165047	0.00772034	-2.13782	0.0325315	0.20855	CACNB1
ENSG00000240694	3289.29	-0.0177783	0.00831721	-2.13753	0.0325548	0.20855	PNMA2
ENSG00000137821	414.975	-0.0133554	0.0062508	-2.13659	0.0326312	0.208712	LRRC49
ENSG00000183864	861.665	0.0203777	0.00953697	2.13671	0.0326216	0.208712	TOB2
ENSG00000131398	1587.77	-0.0250116	0.0117102	-2.13587	0.0326899	0.208762	KCNC3
ENSG00000178104	2491.34	-0.01112	0.00520569	-2.13613	0.0326691	0.208762	PDE4DIP
ENSG00000143819	739.831	0.0273401	0.0128053	2.13506	0.032756	0.20902	EPHX1
ENSG00000047365	1771.55	0.0177182	0.00830311	2.13392	0.0328493	0.209331	ARAP2
ENSG00000071967	335.378	0.0314049	0.0147209	2.13336	0.0328952	0.209331	CYBRD1
ENSG00000254377	959.271	-0.0239048	0.0112081	-2.13281	0.0329406	0.209331	MIR124-2HG
ENSG00000182957	368.75	0.0333864	0.0156485	2.13352	0.0328819	0.209331	SPATA13
ENSG00000116649	573.354	-0.0134567	0.00631	-2.13259	0.0329581	0.209331	SRM
ENSG00000197457	2589.93	-0.0156925	0.00735822	-2.13264	0.0329539	0.209331	STMN3
ENSG00000139579	346.723	-0.0116279	0.00545386	-2.13204	0.0330035	0.209457	NABP2
ENSG00000159363	2051.3	-0.0152367	0.00715158	-2.13054	0.033127	0.210078	ATP13A2
ENSG00000166159	458.044	-0.0216926	0.0101908	-2.12864	0.0332841	0.21064	LRTM2
ENSG00000059915	3344.86	-0.0164479	0.00772687	-2.12866	0.0332822	0.21064	PSD
ENSG00000171475	1784.79	-0.0107348	0.00504326	-2.12853	0.0332928	0.21064	WIPF2
ENSG00000131100	1232.1	-0.0165662	0.00778786	-2.12718	0.033405	0.211007	ATP6V1E1
ENSG00000111110	1164.98	-0.0112608	0.00529525	-2.12659	0.0334539	0.211007	PPM1H
ENSG00000142676	818.294	0.0120954	0.00568656	2.12701	0.0334194	0.211007	RPL11
ENSG00000076554	508.281	-0.013537	0.00636476	-2.12687	0.033431	0.211007	TPD52
ENSG00000139433	404.594	0.0325958	0.0153466	2.12397	0.0336723	0.212221	GLTP
ENSG00000171466	415.697	0.010955	0.00515928	2.12335	0.0337242	0.212385	ZNF562
ENSG00000100796	589.772	0.00871039	0.0041039	2.12246	0.0337989	0.212691	PPP4R3A
ENSG00000168918	363.527	0.0212587	0.0100217	2.12128	0.0338986	0.213155	INPP5D
ENSG00000164398	1037.9	-0.0189779	0.00895083	-2.12024	0.0339861	0.213214	ACSL6
ENSG00000162706	5410.39	-0.0193015	0.00910227	-2.12052	0.0339622	0.213214	CADM3
ENSG00000116044	411.438	0.0203578	0.00960086	2.12041	0.0339713	0.213214	NFE2L2
ENSG00000040608	597.602	-0.0236181	0.0111449	-2.11919	0.0340745	0.213441	RTN4R
ENSG00000105696	3159.85	-0.0169633	0.0080039	-2.11938	0.0340584	0.213441	TMEM59L
ENSG00000131016	3565.04	-0.0169813	0.00802274	-2.11665	0.0342896	0.213721	AKAP12
ENSG00000124198	1237.01	-0.0120335	0.00568228	-2.11772	0.0341988	0.213721	ARFGEF2
ENSG00000204681	6992.64	-0.0143616	0.00678717	-2.11599	0.0343459	0.213721	GABBR1
ENSG00000070610	1039.52	-0.00938304	0.0044352	-2.11558	0.0343802	0.213721	GBA2
ENSG00000197256	303.753	0.0288573	0.0136296	2.11726	0.034238	0.213721	KANK2
ENSG00000139200	1836.18	-0.0161957	0.00765189	-2.11656	0.0342973	0.213721	PIANP
ENSG00000066027	308.561	0.013141	0.00620918	2.11638	0.0343127	0.213721	PPP2R5A
ENSG00000138162	1026.02	-0.0116797	0.00552016	-2.11582	0.0343603	0.213721	TACC2
ENSG00000067369	1945.95	-0.00754113	0.00356295	-2.11654	0.0342987	0.213721	TP53BP1
ENSG00000111647	719.595	-0.0133436	0.00630033	-2.11793	0.0341814	0.213721	UHRF1BP1L
ENSG00000123144	606.518	-0.00958607	0.00453281	-2.11482	0.0344455	0.213965	TRIR
ENSG00000095203	1587.3	-0.0199095	0.00941688	-2.11424	0.0344948	0.214108	EPB41L4B
ENSG00000168214	912.98	0.0173342	0.00820557	2.11249	0.0346445	0.214875	RBPJ
ENSG00000138081	1174.78	-0.00931851	0.00441238	-2.1119	0.0346952	0.215026	FBXO11
ENSG00000072832	1697.14	-0.0126108	0.00597633	-2.11012	0.034848	0.215393	CRMP1
ENSG00000119185	422.025	-0.0126761	0.00600768	-2.10999	0.0348596	0.215393	ITGB1BP1
ENSG00000080371	611.346	0.0102421	0.0048527	2.1106	0.0348065	0.215393	RAB21
ENSG00000127481	4834.84	-0.00643897	0.00305158	-2.11004	0.0348547	0.215393	UBR4
ENSG00000183011	365.579	-0.0141972	0.00673105	-2.1092	0.034927	0.215646	NAA38
ENSG00000180155	1983.2	-0.0198666	0.00942373	-2.10814	0.0350188	0.215959	LYNX1
ENSG00000139625	873.255	-0.0112358	0.00533004	-2.10801	0.0350303	0.215959	MAP3K12
ENSG00000123989	809.66	-0.0135045	0.00640929	-2.10702	0.0351157	0.21616	CHPF
ENSG00000124615	227.91	0.0145867	0.00692245	2.10717	0.0351032	0.21616	MOCS1
ENSG00000109158	1592.26	-0.0247134	0.0117337	-2.10619	0.0351882	0.216281	GABRA4
ENSG00000164548	631.301	0.0106228	0.00504304	2.10642	0.0351676	0.216281	TRA2A
ENSG00000140575	949.333	0.022226	0.0105585	2.10504	0.0352881	0.216569	IQGAP1
ENSG00000159082	3032.68	-0.0186292	0.00884891	-2.10525	0.0352693	0.216569	SYNJ1
ENSG00000118200	2573.64	-0.00910507	0.00433094	-2.10233	0.0355245	0.217006	CAMSAP2
ENSG00000106078	3057.18	0.010999	0.00523033	2.10292	0.0354727	0.217006	COBL
ENSG00000104218	493.51	0.0107403	0.00511008	2.10179	0.0355713	0.217006	CSPP1
ENSG00000079435	237.843	0.0363903	0.0173114	2.1021	0.0355449	0.217006	LIPE
ENSG00000271601	276.207	0.0190029	0.00903608	2.103	0.0354654	0.217006	LIX1L
ENSG00000163428	524.601	0.0133121	0.00632887	2.10339	0.0354319	0.217006	LRRC58
ENSG00000196141	770.715	-0.0142652	0.00678601	-2.10215	0.0355406	0.217006	SPATS2L
ENSG00000156931	733.888	-0.00961877	0.00457548	-2.10224	0.0355319	0.217006	VPS8
ENSG00000163536	1332.53	-0.0189598	0.00902256	-2.10138	0.0356079	0.217068	SERPINI1
ENSG00000058091	1311.71	-0.0211202	0.0100636	-2.09867	0.0358459	0.217388	CDK14
ENSG00000104093	2476.2	-0.0150191	0.00715458	-2.09923	0.0357964	0.217388	DMXL2
ENSG00000165175	525.118	0.0258895	0.0123311	2.09952	0.0357707	0.217388	MID1IP1
ENSG00000105364	385.166	-0.0157033	0.00747869	-2.09974	0.0357517	0.217388	MRPL4
ENSG00000075391	2060.49	-0.0152383	0.00726056	-2.09877	0.0358367	0.217388	RASAL2
ENSG00000100505	3195.81	-0.0117166	0.0055829	-2.09867	0.0358463	0.217388	TRIM9
ENSG00000265763	306.182	0.02016	0.00960123	2.09973	0.0357526	0.217388	ZNF488
ENSG00000134247	438.607	-0.0155971	0.00743313	-2.09833	0.0358762	0.217408	PTGFRN
ENSG00000198799	500.622	0.0114558	0.00546239	2.09722	0.035974	0.21784	LRIG2
ENSG00000119688	388.589	0.0179302	0.00857467	2.09106	0.0365225	0.218513	ABCD4
ENSG00000165566	2603.9	0.0292915	0.0139909	2.09361	0.0362951	0.218513	AMER2
ENSG00000078725	1216.97	-0.0189948	0.00908603	-2.09055	0.0365687	0.218513	BRINP1
ENSG00000139182	3738.09	-0.0221375	0.0105931	-2.08979	0.0366363	0.218513	CLSTN3
ENSG00000205609	249.117	-0.0183522	0.0087767	-2.09102	0.0365265	0.218513	EIF3CL
ENSG00000145743	704.599	-0.0111612	0.00533658	-2.09146	0.0364872	0.218513	FBXL17
ENSG00000110074	347.629	-0.0116319	0.00556524	-2.0901	0.0366085	0.218513	FOXRED1
ENSG00000023572	227.659	-0.0188023	0.00898484	-2.09267	0.0363786	0.218513	GLRX2
ENSG00000092978	293.913	-0.0127353	0.00608061	-2.09441	0.0362232	0.218513	GPATCH2
ENSG00000198785	617.766	-0.0270575	0.0129241	-2.09357	0.0362987	0.218513	GRIN3A
ENSG00000133731	248.002	-0.0205437	0.00982388	-2.0912	0.0365105	0.218513	IMPA1
ENSG00000112139	660.402	0.0254652	0.0121829	2.09024	0.0365964	0.218513	MDGA1
ENSG00000244754	1538.95	0.0113103	0.00540882	2.09109	0.0365198	0.218513	N4BP2L2
ENSG00000162599	2020.41	0.0199568	0.00954353	2.09113	0.0365161	0.218513	NFIA
ENSG00000129951	334.873	-0.0256682	0.0122801	-2.09023	0.0365976	0.218513	PLPPR3
ENSG00000107758	1724.56	-0.0171122	0.00818854	-2.08977	0.0366382	0.218513	PPP3CB
ENSG00000162105	3406.99	-0.0169435	0.00809786	-2.09234	0.0364082	0.218513	SHANK2
ENSG00000157216	2317.1	-0.016554	0.00791877	-2.09047	0.0365755	0.218513	SSBP3
ENSG00000167112	307.486	-0.0143232	0.0068482	-2.09153	0.0364803	0.218513	TRUB2
ENSG00000114062	1315.58	-0.0158984	0.007608	-2.08969	0.0366456	0.218513	UBE3A
ENSG00000170242	984.088	0.0117269	0.00560058	2.09387	0.0362711	0.218513	USP47
ENSG00000091140	445.756	-0.0122753	0.00587645	-2.0889	0.0367165	0.218617	DLD
ENSG00000109819	645.446	-0.0221148	0.0105868	-2.0889	0.0367165	0.218617	PPARGC1A
ENSG00000182534	791.65	-0.0137696	0.00660013	-2.08626	0.0369551	0.219878	MXRA7
ENSG00000166925	952.036	0.0247927	0.0118893	2.08529	0.0370433	0.220242	TSC22D4
ENSG00000151729	1424.59	-0.0154823	0.00742902	-2.08403	0.0371573	0.22076	SLC25A4
ENSG00000061676	3039.49	-0.0122914	0.00590142	-2.08278	0.0372709	0.221114	NCKAP1
ENSG00000141380	489.684	0.0153595	0.00737404	2.08291	0.0372592	0.221114	SS18
ENSG00000148218	831.588	0.0162435	0.00780494	2.08119	0.0374168	0.221142	ALAD
ENSG00000131143	1412.31	-0.0121454	0.00584117	-2.07927	0.0375928	0.221142	COX4I1
ENSG00000119321	560.772	0.0108193	0.00519724	2.08175	0.0373654	0.221142	FKBP15
ENSG00000001084	379.623	0.0198773	0.00955619	2.08004	0.0375218	0.221142	GCLC
ENSG00000086758	8337.97	-0.00634986	0.00305375	-2.07937	0.0375836	0.221142	HUWE1
ENSG00000143473	959.634	-0.0248228	0.0119266	-2.08129	0.0374071	0.221142	KCNH1
ENSG00000101335	261.469	0.0442491	0.0212804	2.07933	0.0375869	0.221142	MYL9
ENSG00000185008	1217.06	-0.0150209	0.00722438	-2.07919	0.0375998	0.221142	ROBO2
ENSG00000137818	537.212	0.0150043	0.00720868	2.08143	0.0373948	0.221142	RPLP1
ENSG00000114120	763.884	-0.0100071	0.00480579	-2.0823	0.0373149	0.221142	SLC25A36
ENSG00000101849	430.3	0.0207371	0.0099718	2.07957	0.0375649	0.221142	TBL1X
ENSG00000105278	539.764	-0.0181761	0.00874015	-2.07961	0.0375617	0.221142	ZFR2
ENSG00000177875	385.674	-0.0252375	0.0121495	-2.07724	0.0377795	0.221583	CCDC184
ENSG00000156471	512.73	-0.0132889	0.00639561	-2.07782	0.0377259	0.221583	PTDSS1
ENSG00000070159	457.147	-0.0218335	0.0105108	-2.07724	0.0377795	0.221583	PTPN3
ENSG00000129103	305.885	-0.0165421	0.00796366	-2.0772	0.0377831	0.221583	SUMF2
ENSG00000265579	335.48	-0.021503	0.0103713	-2.07332	0.0381421	0.221589	AC023301.1
ENSG00000023330	460.26	-0.0113712	0.0054889	-2.07167	0.0382966	0.221589	ALAS1
ENSG00000172292	1436.96	-0.0198549	0.00957784	-2.073	0.0381724	0.221589	CERS6
ENSG00000175874	2971.79	-0.0222884	0.0107316	-2.07689	0.0378114	0.221589	CREG2
ENSG00000205593	556.978	-0.0144892	0.00699421	-2.0716	0.0383031	0.221589	DENND6B
ENSG00000141013	476.984	-0.0136099	0.00656846	-2.07201	0.0382647	0.221589	GAS8
ENSG00000128915	315.955	0.0147849	0.00713737	2.07147	0.0383148	0.221589	ICE2
ENSG00000124357	451.816	0.0120789	0.00583138	2.07136	0.0383254	0.221589	NAGK
ENSG00000142655	348.604	-0.0130716	0.00630526	-2.07313	0.0381603	0.221589	PEX14
ENSG00000183248	2963.24	-0.0151251	0.007298	-2.0725	0.0382186	0.221589	PRR36
ENSG00000101182	282.188	-0.0157547	0.00760445	-2.07178	0.0382864	0.221589	PSMA7
ENSG00000165916	511.309	-0.0126131	0.00608215	-2.07379	0.0380991	0.221589	PSMC3
ENSG00000132669	519.469	0.0199815	0.00962601	2.07578	0.037914	0.221589	RIN2
ENSG00000172922	264.936	0.0126673	0.00611124	2.07279	0.0381917	0.221589	RNASEH2C
ENSG00000225241	228.555	0.01427	0.00688751	2.07187	0.0382775	0.221589	RP11-640M9.2
ENSG00000040341	1123.08	-0.0142456	0.00687083	-2.07334	0.0381403	0.221589	STAU2
ENSG00000143337	540.869	0.0119469	0.00575567	2.07567	0.037924	0.221589	TOR1AIP1
ENSG00000067445	732.19	-0.0131288	0.0063366	-2.07189	0.0382755	0.221589	TRO
ENSG00000163714	1060.46	0.00816909	0.00393544	2.07577	0.0379149	0.221589	U2SURP
ENSG00000145198	947.698	-0.0201451	0.00971132	-2.07439	0.0380432	0.221589	VWA5B2
ENSG00000065427	349.795	-0.0125804	0.00607746	-2.07001	0.0384513	0.22216	KARS
ENSG00000196312	608.768	0.0105451	0.00509549	2.06949	0.0385002	0.222285	MFSD14C
ENSG00000141458	727.509	0.0298987	0.014456	2.06825	0.0386164	0.222486	NPC1
ENSG00000110076	5751.05	-0.0104672	0.00506072	-2.06832	0.0386095	0.222486	NRXN2
ENSG00000168824	397.837	-0.022542	0.0108986	-2.06835	0.0386075	0.222486	NSG1
ENSG00000100554	497.999	-0.0173616	0.00840958	-2.0645	0.0389702	0.223188	ATP6V1D
ENSG00000160097	273.611	-0.0233637	0.0113129	-2.06523	0.038901	0.223188	FNDC5
ENSG00000121964	1108.8	-0.0118407	0.00573103	-2.06607	0.0388216	0.223188	GTDC1
ENSG00000214548	24147.6	-0.0214	0.0103643	-2.06478	0.0389434	0.223188	MEG3
ENSG00000175198	330.02	0.00945744	0.0045798	2.06503	0.0389198	0.223188	PCCA
ENSG00000176225	292.558	0.0214379	0.0103862	2.06407	0.0390109	0.223188	RTTN
ENSG00000157005	470.822	-0.0457092	0.0221436	-2.06422	0.0389967	0.223188	SST
ENSG00000139973	2070.16	-0.0184652	0.00893531	-2.06654	0.0387777	0.223188	SYT16
ENSG00000144868	540.105	-0.0121022	0.00586309	-2.06413	0.0390055	0.223188	TMEM108
ENSG00000140153	324.972	0.0163235	0.0079065	2.06456	0.0389645	0.223188	WDR20
ENSG00000101367	438.693	0.0122716	0.0059472	2.06342	0.0390728	0.223386	MAPRE1
ENSG00000073910	2694.75	-0.0105556	0.00511672	-2.06297	0.0391158	0.223476	FRY
ENSG00000183258	597.591	-0.0110951	0.00538004	-2.06227	0.0391823	0.223631	DDX41
ENSG00000162426	255.299	-0.0160093	0.00776357	-2.06211	0.0391975	0.223631	SLC45A1
ENSG00000008118	710.978	-0.0231888	0.0112572	-2.05991	0.0394073	0.224671	CAMK1G
ENSG00000176749	2343.83	-0.0157365	0.00764386	-2.05872	0.0395215	0.224853	CDK5R1
ENSG00000197217	976.946	-0.012353	0.00599957	-2.05899	0.0394952	0.224853	ENTPD4
ENSG00000102003	4658.5	-0.0213366	0.0103638	-2.05876	0.039517	0.224853	SYP
ENSG00000065000	2521.8	-0.00747872	0.00363817	-2.05563	0.0398181	0.225132	AP3D1
ENSG00000156804	595.633	0.0201525	0.00979948	2.05649	0.0397354	0.225132	FBXO32
ENSG00000145864	3375.15	-0.0239877	0.0116675	-2.05593	0.0397889	0.225132	GABRB2
ENSG00000169567	845.516	-0.0164962	0.0080238	-2.05591	0.0397914	0.225132	HINT1
ENSG00000225630	8572.19	-0.0384909	0.0187079	-2.05747	0.0396414	0.225132	MTND2P28
ENSG00000130669	261.291	0.0183169	0.00890183	2.05766	0.0396229	0.225132	PAK4
ENSG00000135966	411.622	0.00990571	0.00481683	2.05648	0.0397362	0.225132	TGFBRAP1
ENSG00000067182	242.61	0.0250028	0.0121621	2.05579	0.0398023	0.225132	TNFRSF1A
ENSG00000103460	231.796	-0.0235519	0.0114552	-2.056	0.039783	0.225132	TOX3
ENSG00000204842	2233.07	-0.00688895	0.00335259	-2.05482	0.0398968	0.225181	ATXN2
ENSG00000005884	496.844	-0.0151224	0.00736197	-2.05412	0.0399643	0.225181	ITGA3
ENSG00000116141	674.824	-0.0145347	0.00707491	-2.05441	0.0399363	0.225181	MARK1
ENSG00000011485	727.61	-0.0104781	0.00510034	-2.0544	0.0399372	0.225181	PPP5C
ENSG00000126432	575.136	-0.0157318	0.00765751	-2.05443	0.0399345	0.225181	PRDX5
ENSG00000001629	1136.38	0.0136075	0.00662692	2.05336	0.0400374	0.225295	ANKIB1
ENSG00000108582	1029.21	0.0119119	0.00580336	2.05258	0.0401135	0.225295	CPD
ENSG00000134046	454.861	-0.0110163	0.00536977	-2.05153	0.0402151	0.225295	MBD2
ENSG00000164951	1904.29	-0.024708	0.0120393	-2.05227	0.0401432	0.225295	PDP1
ENSG00000188647	915.111	0.0175106	0.00853028	2.05276	0.0400959	0.225295	PTAR1
ENSG00000008294	2392.48	0.0107358	0.00523341	2.05139	0.0402292	0.225295	SPAG9
ENSG00000128578	390.644	-0.0218321	0.0106395	-2.05199	0.0401709	0.225295	STRIP2
ENSG00000151090	1786.27	-0.0183652	0.00894956	-2.05208	0.040162	0.225295	THRB
ENSG00000132846	239.957	0.0336968	0.0164266	2.05136	0.0402322	0.225295	ZBED3
ENSG00000144290	1812.57	-0.020193	0.0098462	-2.05084	0.0402825	0.225422	SLC4A10
ENSG00000168259	773.725	-0.00768365	0.00375007	-2.04894	0.0404681	0.22569	DNAJC7
ENSG00000276293	2661.29	-0.0106299	0.005187	-2.04934	0.040429	0.22569	PIP4K2B
ENSG00000144647	419.926	-0.0146247	0.00713745	-2.049	0.0404617	0.22569	POMGNT2
ENSG00000185900	259.102	-0.0168401	0.00821721	-2.04937	0.0404262	0.22569	POMK
ENSG00000178233	2238.75	-0.0180377	0.00880274	-2.0491	0.0404522	0.22569	TMEM151B
ENSG00000164323	314.651	0.0156838	0.00766008	2.04747	0.0406123	0.22634	CFAP97
ENSG00000204104	487.079	-0.0113744	0.00555652	-2.04704	0.0406545	0.226421	TRAF3IP1
ENSG00000126500	449.659	-0.0201047	0.00982548	-2.04618	0.0407384	0.22671	FLRT1
ENSG00000139613	3282.96	-0.00665	0.00325033	-2.04594	0.0407619	0.22671	SMARCC2
ENSG00000101489	2603.14	-0.0173285	0.00847095	-2.04564	0.0407919	0.226723	CELF4
ENSG00000121753	4072.61	-0.0165639	0.00810905	-2.04264	0.0410884	0.228061	ADGRB2
ENSG00000105419	1499.75	-0.0158443	0.00775675	-2.04265	0.0410871	0.228061	MEIS3
ENSG00000132530	435.326	0.0289396	0.0141713	2.04212	0.0411397	0.228191	XAF1
ENSG00000204851	1628.78	-0.0166712	0.008168	-2.04104	0.0412466	0.22863	PNMA8B
ENSG00000149633	524.598	0.0360688	0.0176745	2.04073	0.0412779	0.228648	KIAA1755
ENSG00000173660	578.46	-0.0178753	0.00876226	-2.04003	0.0413476	0.22888	UQCRH
ENSG00000149926	620.594	-0.0167263	0.00820785	-2.03783	0.0415665	0.229936	FAM57B
ENSG00000070010	269.582	0.0161466	0.00792536	2.03734	0.0416162	0.230055	UFD1
ENSG00000123240	1704.03	-0.0127069	0.00624007	-2.03633	0.0417168	0.230456	OPTN
ENSG00000278540	2020.24	-0.00912642	0.00448698	-2.03398	0.0419538	0.23089	ACACA
ENSG00000144580	304.586	0.0100792	0.00495343	2.03479	0.0418717	0.23089	CNOT9
ENSG00000110328	422.658	-0.0179302	0.00881434	-2.03421	0.0419306	0.23089	GALNT18
ENSG00000172260	2422.85	-0.0231793	0.0113966	-2.03387	0.0419645	0.23089	NEGR1
ENSG00000087191	521.188	-0.0099674	0.00489971	-2.03428	0.0419231	0.23089	PSMC5
ENSG00000099901	336.555	-0.0145654	0.00716124	-2.03392	0.0419597	0.23089	RANBP1
ENSG00000154898	492.992	0.0204364	0.0100513	2.0332	0.0420323	0.231107	CCDC144CP
ENSG00000119787	354.901	-0.0130563	0.00642703	-2.03146	0.0422082	0.231763	ATL2
ENSG00000100106	319.765	0.0214483	0.0105576	2.03156	0.0421986	0.231763	TRIOBP
ENSG00000100201	6665.53	0.0121959	0.00600511	2.03093	0.0422624	0.231905	DDX17
ENSG00000149531	296.874	-0.0176417	0.00869432	-2.02911	0.0424473	0.232624	FRG1BP
ENSG00000011677	646.729	-0.0202765	0.00999294	-2.02908	0.0424503	0.232624	GABRA3
ENSG00000135766	706.973	0.0101349	0.00499556	2.02878	0.0424804	0.232633	EGLN1
ENSG00000131873	297.837	0.0152167	0.00750258	2.0282	0.0425398	0.232637	CHSY1
ENSG00000104133	819.881	0.00961587	0.00474152	2.02802	0.0425585	0.232637	SPG11
ENSG00000135913	296.264	0.0134348	0.00662486	2.02794	0.0425663	0.232637	USP37
ENSG00000102181	1735.66	-0.0140469	0.0069282	-2.0275	0.0426116	0.232729	CD99L2
ENSG00000007080	563.533	-0.0112706	0.00556305	-2.02598	0.042767	0.233069	CCDC124
ENSG00000151468	568.902	-0.0211831	0.0104556	-2.02601	0.0427639	0.233069	CCDC3
ENSG00000178568	1803.63	-0.0164047	0.00809713	-2.02598	0.0427665	0.233069	ERBB4
ENSG00000104219	399.479	0.0130558	0.00644483	2.02578	0.0427877	0.233069	ZDHHC2
ENSG00000134851	683.494	0.0307863	0.0152028	2.02505	0.0428626	0.233322	TMEM165
ENSG00000107738	328.022	0.0286597	0.0141546	2.02476	0.0428916	0.233325	VSIR
ENSG00000077080	387.497	-0.0175993	0.0086998	-2.02295	0.0430784	0.233498	ACTL6B
ENSG00000144218	1465.79	-0.0131986	0.00652384	-2.02313	0.0430594	0.233498	AFF3
ENSG00000172500	361.896	-0.0148271	0.00733004	-2.02279	0.0430946	0.233498	FIBP
ENSG00000052802	364.939	-0.0196224	0.00969702	-2.02355	0.0430162	0.233498	MSMO1
ENSG00000119900	1697.51	0.0139513	0.00689557	2.02322	0.04305	0.233498	OGFRL1
ENSG00000048471	605.688	0.0181998	0.00899647	2.02299	0.0430743	0.233498	SNX29
ENSG00000164292	871.509	0.0215044	0.0106341	2.0222	0.0431557	0.233674	RHOBTB3
ENSG00000198053	5489.76	-0.0107996	0.00534341	-2.02111	0.0432682	0.234129	SIRPA
ENSG00000196990	253.623	-0.0260604	0.0128987	-2.02039	0.0433433	0.234225	FAM163B
ENSG00000163630	706.655	-0.0197528	0.00977555	-2.02063	0.0433177	0.234225	SYNPR
ENSG00000124164	1364.17	-0.00965371	0.00478096	-2.0192	0.0434663	0.234735	VAPB
ENSG00000103723	1940.21	-0.0155157	0.00768835	-2.01808	0.0435834	0.234931	AP3B2
ENSG00000122203	1048.25	-0.0108315	0.00536709	-2.01813	0.0435777	0.234931	KIAA1191
ENSG00000114686	282.714	-0.0132554	0.00656851	-2.01803	0.0435887	0.234931	MRPL3
ENSG00000077522	794.295	-0.0165582	0.00821227	-2.01627	0.0437714	0.235712	ACTN2
ENSG00000156453	2477.47	-0.0117741	0.0058401	-2.01608	0.0437911	0.235712	PCDH1
ENSG00000107551	891.324	0.0153487	0.0076158	2.01538	0.043865	0.235955	RASSF4
ENSG00000152556	955.789	-0.0113585	0.0056412	-2.01349	0.0440636	0.236867	PFKM
ENSG00000153933	628.148	-0.0141951	0.00705164	-2.01301	0.0441132	0.23694	DGKE
ENSG00000128266	1773.5	-0.0117385	0.00583322	-2.01236	0.0441817	0.23694	GNAZ
ENSG00000083642	1772.01	-0.0120591	0.00599364	-2.01198	0.0442218	0.23694	PDS5B
ENSG00000089682	253.3	0.0119066	0.00591714	2.01222	0.0441962	0.23694	RBM41
ENSG00000198794	3003.26	-0.013968	0.0069423	-2.01201	0.044219	0.23694	SCAMP5
ENSG00000213753	341.19	-0.0152091	0.00756097	-2.01152	0.0442705	0.237045	CENPBD1P1
ENSG00000124151	522.822	0.0116568	0.00579771	2.01058	0.0443693	0.237411	NCOA3
ENSG00000179542	768.791	-0.0212332	0.010562	-2.01033	0.0443968	0.237411	SLITRK4
ENSG00000266714	790.558	0.0245005	0.0121969	2.00875	0.0445641	0.238087	MYO15B
ENSG00000162032	330.584	0.0105381	0.00524654	2.00858	0.0445814	0.238087	SPSB3
ENSG00000198598	781.264	-0.0190647	0.00949924	-2.00697	0.0447528	0.238536	MMP17
ENSG00000135473	482.435	0.0155253	0.00773544	2.00704	0.0447456	0.238536	PAN2
ENSG00000079841	2909.29	-0.0156455	0.0077953	-2.00704	0.0447453	0.238536	RIMS1
ENSG00000106009	244.043	0.0120436	0.00600546	2.00543	0.0449167	0.238633	BRAT1
ENSG00000161082	2327.66	-0.0165554	0.00825124	-2.00641	0.0448125	0.238633	CELF5
ENSG00000171617	8569.84	-0.0215047	0.0107224	-2.00559	0.0449003	0.238633	ENC1
ENSG00000110427	6649.65	-0.0186048	0.00927525	-2.00586	0.0448716	0.238633	KIAA1549L
ENSG00000171314	454.081	-0.0133416	0.00665259	-2.00548	0.0449121	0.238633	PGAM1
ENSG00000154134	294.113	0.0147905	0.00738012	2.0041	0.0450596	0.239081	ROBO3
ENSG00000198933	504.244	-0.0136815	0.00682609	-2.0043	0.0450381	0.239081	TBKBP1
ENSG00000158109	774.548	-0.0137613	0.00686893	-2.00341	0.0451331	0.239316	TPRG1L
ENSG00000100418	752.459	-0.0100906	0.00503877	-2.00259	0.0452216	0.239497	DESI1
ENSG00000165209	990.39	-0.0202139	0.0100941	-2.00255	0.0452257	0.239497	STRBP
ENSG00000143502	665.815	-0.0150028	0.00749402	-2.00197	0.0452881	0.239673	SUSD4
ENSG00000165678	1190.81	-0.0141618	0.00708071	-2.00006	0.045494	0.240141	GHITM
ENSG00000147050	336.451	0.015968	0.00798287	2.00029	0.0454693	0.240141	KDM6A
ENSG00000250722	540.043	0.0391548	0.0195764	2.0001	0.045489	0.240141	SELENOP
ENSG00000136143	516.586	-0.0131867	0.00659299	-2.00011	0.045488	0.240141	SUCLA2
ENSG00000082701	1973.04	-0.0110423	0.00552461	-1.99874	0.0456361	0.240295	GSK3B
ENSG00000104369	337.152	-0.0207422	0.0103818	-1.99793	0.0457237	0.240295	JPH1
ENSG00000128585	1189.94	0.0086676	0.00433824	1.99796	0.0457215	0.240295	MKLN1
ENSG00000141084	398.559	0.00953908	0.00477458	1.99789	0.0457285	0.240295	RANBP10
ENSG00000196876	3265.72	-0.0189561	0.00948476	-1.99858	0.0456536	0.240295	SCN8A
ENSG00000204071	490.895	-0.0171296	0.00857153	-1.99843	0.0456705	0.240295	TCEAL6
ENSG00000165152	982.153	-0.0157688	0.00788743	-1.99923	0.0455836	0.240295	TMEM246
ENSG00000160211	456.428	-0.0139532	0.00698696	-1.99703	0.0458217	0.240348	G6PD
ENSG00000115041	1040.56	-0.0179034	0.0089652	-1.99699	0.0458267	0.240348	KCNIP3
ENSG00000062650	685.313	0.00846034	0.00423634	1.99709	0.0458158	0.240348	WAPL
ENSG00000238741	265.433	0.0166262	0.00832788	1.99645	0.0458845	0.240497	SCARNA7
ENSG00000053254	1007.64	0.00924461	0.00463226	1.9957	0.0459665	0.240773	FOXN3
ENSG00000165424	1831.29	0.0288674	0.014467	1.99539	0.0460006	0.240797	ZCCHC24
ENSG00000130707	312.09	-0.0208034	0.0104289	-1.99479	0.046066	0.240985	ASS1
ENSG00000155111	758.723	0.0182402	0.0091467	1.99419	0.0461315	0.241174	CDK19
ENSG00000261087	264.19	0.01832	0.00918898	1.99369	0.0461858	0.241304	AP003469.4
ENSG00000178605	444.886	0.0135106	0.00677844	1.99317	0.0462429	0.241323	GTPBP6
ENSG00000114993	444.484	0.0371518	0.01864	1.99312	0.0462484	0.241323	RTKN
ENSG00000117500	314.104	0.0144755	0.00726514	1.99246	0.0463207	0.241546	TMED5
ENSG00000165379	774.377	-0.0212226	0.010654	-1.99198	0.0463731	0.241665	LRFN5
ENSG00000154118	2685.56	-0.0148702	0.00746815	-1.99115	0.0464649	0.24199	JPH3
ENSG00000054793	5738.71	-0.0111602	0.00560805	-1.99003	0.0465871	0.242076	ATP9A
ENSG00000133313	1043.75	0.0146444	0.00735777	1.99033	0.0465547	0.242076	CNDP2
ENSG00000184708	598.018	-0.00852079	0.00428114	-1.99031	0.0465572	0.242076	EIF4ENIF1
ENSG00000139132	562.367	0.0148652	0.00747025	1.98992	0.0465997	0.242076	FGD4
ENSG00000153107	418.263	-0.0103563	0.0052074	-1.98876	0.0467276	0.242126	ANAPC1
ENSG00000123545	233.626	-0.016102	0.00809397	-1.98938	0.0466591	0.242126	NDUFAF4
ENSG00000166900	260.871	-0.0119313	0.00599813	-1.98917	0.0466824	0.242126	STX3
ENSG00000166548	368.057	0.0107036	0.00538177	1.98886	0.0467164	0.242126	TK2
ENSG00000151490	608.23	-0.0188534	0.0094826	-1.98821	0.0467888	0.24229	PTPRO
ENSG00000153234	360.564	-0.0397323	0.0199881	-1.9878	0.0468336	0.242368	NR4A2
ENSG00000122012	360.724	-0.0388943	0.0195693	-1.98752	0.0468651	0.242378	SV2C
ENSG00000100138	618.129	-0.0129437	0.00651388	-1.9871	0.046911	0.242462	SNU13
ENSG00000160961	275.187	0.0136009	0.00684626	1.98661	0.0469655	0.242591	ZNF333
ENSG00000148925	644.267	-0.0119303	0.00600717	-1.98601	0.0470326	0.242674	BTBD10
ENSG00000167202	334.416	0.0123795	0.00623359	1.98593	0.0470408	0.242674	TBC1D2B
ENSG00000036549	602.879	0.0123701	0.00623596	1.98368	0.0472917	0.243101	AC118549.1
ENSG00000108091	1365.06	-0.0151181	0.0076236	-1.98307	0.0473597	0.243101	CCDC6
ENSG00000168135	499.26	-0.0215638	0.010872	-1.98342	0.0473205	0.243101	KCNJ4
ENSG00000137177	974.607	0.0183187	0.00923991	1.98256	0.0474162	0.243101	KIF13A
ENSG00000126934	1019.28	-0.0080066	0.00403594	-1.98383	0.0472753	0.243101	MAP2K2
ENSG00000115839	856.818	-0.0100268	0.00505761	-1.98253	0.0474205	0.243101	RAB3GAP1
ENSG00000131381	912.791	-0.00899727	0.00453621	-1.98343	0.0473189	0.243101	RBSN
ENSG00000113140	1805.6	0.0265805	0.0133956	1.98427	0.0472254	0.243101	SPARC
ENSG00000102572	775.964	-0.0116591	0.00587994	-1.98287	0.0473822	0.243101	STK24
ENSG00000078902	2366.66	-0.0141742	0.00714929	-1.98261	0.0474112	0.243101	TOLLIP
ENSG00000115084	350.31	0.01227	0.00619127	1.98183	0.0474984	0.243347	SLC35F5
ENSG00000140022	1064.18	0.0268466	0.0135522	1.98098	0.0475935	0.243682	STON2
ENSG00000159658	1350.9	0.0146494	0.00739781	1.98024	0.047677	0.243957	EFCAB14
ENSG00000115307	488.729	0.0124055	0.00626797	1.97919	0.0477942	0.244404	AUP1
ENSG00000013441	660.123	0.0168199	0.00850104	1.97856	0.0478651	0.244462	CLK1
ENSG00000099917	1350.77	-0.00721596	0.00364668	-1.97878	0.047841	0.244462	MED15
ENSG00000273079	12374.9	-0.0183154	0.00926049	-1.9778	0.0479513	0.244603	GRIN2B
ENSG00000180357	1666.42	0.00877507	0.00443681	1.97779	0.0479525	0.244603	ZNF609
ENSG00000088448	616.816	0.0118692	0.00600205	1.97752	0.0479828	0.244605	ANKRD10
ENSG00000139044	240.177	-0.0209164	0.0105826	-1.97649	0.048099	0.244632	B4GALNT3
ENSG00000158636	581.546	0.0110663	0.00559915	1.97642	0.0481077	0.244632	EMSY
ENSG00000103449	682.946	0.0250262	0.0126621	1.97646	0.0481023	0.244632	SALL1
ENSG00000170876	320.278	0.0120294	0.00608527	1.9768	0.048064	0.244632	TMEM43
ENSG00000179104	563.186	0.028125	0.0142343	1.97587	0.0481698	0.244796	TMTC2
ENSG00000197006	724.855	-0.0108629	0.00549888	-1.97548	0.0482142	0.24487	METTL9
ENSG00000135074	355.937	-0.0172203	0.00872249	-1.97424	0.0483542	0.245251	ADAM19
ENSG00000170540	1031.23	-0.0134578	0.0068468	-1.96556	0.0493498	0.245251	ARL6IP1
ENSG00000167995	284.508	0.0367253	0.018656	1.96855	0.0490045	0.245251	BEST1
ENSG00000100425	567.796	-0.00949992	0.00481646	-1.97239	0.0485656	0.245251	BRD1
ENSG00000160469	2908.51	-0.0123106	0.00625986	-1.9666	0.0492294	0.245251	BRSK1
ENSG00000198668	18779	-0.0139085	0.00705422	-1.97166	0.0486487	0.245251	CALM1
ENSG00000135535	395.992	0.0130934	0.0066382	1.97243	0.0485603	0.245251	CD164
ENSG00000105401	877.4	-0.011608	0.00590375	-1.96621	0.049274	0.245251	CDC37
ENSG00000086065	302.377	-0.0126117	0.00639723	-1.97143	0.0486747	0.245251	CHMP5
ENSG00000204624	351.547	-0.0200793	0.0101887	-1.97074	0.0487541	0.245251	DISP3
ENSG00000157851	1095.71	0.0219308	0.0111597	1.96517	0.0493941	0.245251	DPYSL5
ENSG00000024422	446.63	0.0209198	0.0106233	1.96923	0.0489267	0.245251	EHD2
ENSG00000147475	314.902	0.0125603	0.00638405	1.96746	0.0491307	0.245251	ERLIN2
ENSG00000118564	661.737	0.00984465	0.00500411	1.96731	0.049147	0.245251	FBXL5
ENSG00000120063	476.858	0.0182176	0.00923796	1.97203	0.0486057	0.245251	GNA13
ENSG00000172354	843.789	-0.0103477	0.00526562	-1.96514	0.0493977	0.245251	GNB2
ENSG00000214753	460.493	-0.0111141	0.00564466	-1.96896	0.0489577	0.245251	HNRNPUL2
ENSG00000171223	730.583	-0.0419686	0.0213188	-1.96862	0.0489966	0.245251	JUNB
ENSG00000107104	771.224	0.0203624	0.0103552	1.96638	0.0492543	0.245251	KANK1
ENSG00000171385	1929.64	-0.0159564	0.00809966	-1.97	0.0488378	0.245251	KCND3
ENSG00000186231	314.307	0.0265131	0.0134696	1.96836	0.0490265	0.245251	KLHL32
ENSG00000171798	3020.23	-0.0162798	0.00828184	-1.96572	0.0493305	0.245251	KNDC1
ENSG00000105088	1403.41	-0.0205242	0.0103954	-1.97435	0.0483422	0.245251	OLFM2
ENSG00000076641	480.785	0.0149409	0.00757181	1.97323	0.0484699	0.245251	PAG1
ENSG00000137841	291.429	0.0300734	0.0152715	1.96925	0.0489248	0.245251	PLCB2
ENSG00000168495	301.359	0.0108784	0.00552798	1.96788	0.0490822	0.245251	POLR3D
ENSG00000148334	387.104	-0.011535	0.0058464	-1.97301	0.0484945	0.245251	PTGES2
ENSG00000156482	790.544	0.0137023	0.00697071	1.96569	0.0493339	0.245251	RPL30
ENSG00000089057	2176.66	-0.00837421	0.0042517	-1.96962	0.0488824	0.245251	SLC23A2
ENSG00000115904	1053.05	0.0090771	0.0046016	1.97259	0.0485419	0.245251	SOS1
ENSG00000006282	408.629	-0.0139367	0.00707824	-1.96895	0.0489587	0.245251	SPATA20
ENSG00000185518	4392.13	-0.0223416	0.0113648	-1.96586	0.0493148	0.245251	SV2B
ENSG00000215712	242.542	-0.0143298	0.00728142	-1.968	0.0490683	0.245251	TMEM242
ENSG00000099899	269.304	0.0124575	0.00632102	1.97081	0.0487457	0.245251	TRMT2A
ENSG00000196236	301.783	0.0122022	0.00620725	1.9658	0.0493221	0.245251	XPNPEP3
ENSG00000166716	906.988	0.00805455	0.00409636	1.96627	0.0492675	0.245251	ZNF592
ENSG00000106400	266.272	0.0147236	0.00747497	1.96972	0.0488699	0.245251	ZNHIT1
ENSG00000188227	374.943	0.0117193	0.00596503	1.96466	0.0494534	0.245379	ZNF793
ENSG00000143409	280.861	0.0298164	0.0151851	1.96353	0.0495848	0.245635	MINDY1
ENSG00000184613	2339.48	-0.0233936	0.0119162	-1.96318	0.0496256	0.245635	NELL2
ENSG00000087074	508.695	-0.0303754	0.0154746	-1.96292	0.0496551	0.245635	PPP1R15A
ENSG00000141622	926.682	-0.0168734	0.00859536	-1.96308	0.0496365	0.245635	RNF165
ENSG00000115183	533.721	0.022575	0.0114965	1.96364	0.0495723	0.245635	TANC1
ENSG00000118971	2318.72	-0.0128691	0.00655995	-1.96177	0.049789	0.246088	CCND2
ENSG00000157657	263.068	0.015885	0.00809791	1.96162	0.0498068	0.246088	ZNF618
ENSG00000108349	1575.29	0.00935642	0.0047765	1.95885	0.0501307	0.24669	CASC3
ENSG00000130287	3778.15	-0.0188516	0.0096236	-1.95889	0.0501255	0.24669	NCAN
ENSG00000102760	442.922	0.0238051	0.0121531	1.95877	0.0501395	0.24669	RGCC
ENSG00000160307	908.939	0.0273992	0.0139857	1.95909	0.0501025	0.24669	S100B
ENSG00000177098	639.263	-0.0226944	0.0115781	-1.96012	0.0499822	0.24669	SCN4B
ENSG00000164889	263.316	0.0277576	0.0141648	1.95961	0.0500412	0.24669	SLC4A2
ENSG00000136631	504.303	-0.00908074	0.00463576	-1.95884	0.0501311	0.24669	VPS45
ENSG00000184156	3105.5	-0.0176494	0.00901436	-1.95792	0.0502392	0.246884	KCNQ3
ENSG00000177084	407.687	0.0166825	0.00851951	1.95815	0.0502127	0.246884	POLE
ENSG00000156486	297.309	-0.0239729	0.0122459	-1.95763	0.0502733	0.246903	KCNS2
ENSG00000141524	289.876	0.0379926	0.0194128	1.95709	0.0503364	0.247065	TMC6
ENSG00000179403	423.844	0.0371511	0.0189888	1.95647	0.0504097	0.247276	VWA1
ENSG00000112695	381.956	-0.0163221	0.00834532	-1.95583	0.0504847	0.247348	COX7A2
ENSG00000137501	1619.17	-0.0172173	0.00880263	-1.95593	0.0504732	0.247348	SYTL2
ENSG00000189067	239.91	0.0323215	0.0165333	1.95493	0.0505908	0.247571	LITAF
ENSG00000152520	360.125	0.0121095	0.00619384	1.95508	0.0505731	0.247571	PAN3
ENSG00000107938	300.946	-0.010536	0.00539108	-1.95434	0.0506607	0.247747	EDRF1
ENSG00000164300	672.723	0.0218239	0.0111681	1.95412	0.0506873	0.247747	SERINC5
ENSG00000154473	309.203	0.0116555	0.00596885	1.95273	0.0508518	0.248029	BUB3
ENSG00000142453	790.646	-0.0103033	0.00527624	-1.95278	0.050846	0.248029	CARM1
ENSG00000103479	650.009	0.0121414	0.00621738	1.95282	0.0508411	0.248029	RBL2
ENSG00000167766	472.371	0.0165455	0.00847355	1.95261	0.0508661	0.248029	ZNF83
ENSG00000144583	614.017	-0.0192549	0.0098648	-1.95188	0.0509524	0.248087	"MARCH4"
ENSG00000120658	335.547	0.0109554	0.0056139	1.95149	0.0509992	0.248087	ENOX1
ENSG00000121957	470.016	0.0235819	0.0120831	1.95165	0.0509801	0.248087	GPSM2
ENSG00000103091	538.764	0.0103402	0.00529694	1.95211	0.0509248	0.248087	WDR59
ENSG00000072415	457.879	0.0131748	0.00675256	1.95109	0.0510469	0.248171	MPP5
ENSG00000099331	1740.69	0.0199922	0.010249	1.95065	0.051099	0.248278	MYO9B
ENSG00000134371	491.951	0.00978786	0.00501907	1.95013	0.0511602	0.24828	CDC73
ENSG00000154305	1507.31	-0.0101919	0.00522586	-1.95027	0.0511434	0.24828	MIA3
ENSG00000100422	648.946	-0.013584	0.0069703	-1.94884	0.0513149	0.248552	CERK
ENSG00000131459	251.982	-0.0183432	0.00941441	-1.94841	0.0513654	0.248552	GFPT2
ENSG00000166987	604.403	0.0167146	0.00857865	1.94839	0.0513681	0.248552	MBD6
ENSG00000196535	2800.86	0.014661	0.00752439	1.94846	0.0513602	0.248552	MYO18A
ENSG00000137642	5263.61	-0.0121486	0.00623341	-1.94895	0.0513017	0.248552	SORL1
ENSG00000172137	334.499	-0.0365946	0.0187895	-1.94761	0.0514621	0.248566	CALB2
ENSG00000105887	1792.66	-0.0129355	0.00664094	-1.94784	0.0514344	0.248566	MTPN
ENSG00000108239	357.389	0.0228354	0.0117243	1.9477	0.0514503	0.248566	TBC1D12
ENSG00000136521	417.007	-0.0166418	0.00854999	-1.94641	0.051605	0.24911	NDUFB5
ENSG00000095015	246.367	0.0180505	0.00927547	1.94605	0.051649	0.249175	MAP3K1
ENSG00000124194	372.251	-0.0178942	0.00919711	-1.94564	0.0516986	0.249267	GDAP1L1
ENSG00000102225	1709.34	-0.0113084	0.00581538	-1.94457	0.0518264	0.249617	CDK16
ENSG00000128731	3043.39	-0.0105475	0.0054242	-1.94453	0.0518321	0.249617	HERC2
ENSG00000198171	864.095	0.00908929	0.00467493	1.94426	0.0518638	0.249623	DDRGK1
ENSG00000213918	360.941	0.0137092	0.00705455	1.94331	0.0519784	0.250028	DNASE1
ENSG00000163516	421.012	0.0118701	0.00611171	1.94218	0.0521151	0.250112	ANKZF1
ENSG00000171811	402.292	-0.0223001	0.0114804	-1.94245	0.0520826	0.250112	CFAP46
ENSG00000107099	248.415	0.0303047	0.0156088	1.94151	0.0521961	0.250112	DOCK8
ENSG00000065809	368.299	0.0431881	0.0222412	1.94181	0.0521605	0.250112	FAM107B
ENSG00000109738	453.179	-0.0232023	0.0119427	-1.94279	0.0520411	0.250112	GLRB
ENSG00000108352	1143.96	-0.0156813	0.00807669	-1.94155	0.0521922	0.250112	RAPGEFL1
ENSG00000212864	676.072	-0.0158775	0.0081784	-1.9414	0.0522099	0.250112	RNF208
ENSG00000111229	392.409	-0.0153137	0.00789284	-1.94021	0.0523543	0.250128	ARPC3
ENSG00000108509	3297.67	-0.0124274	0.0064048	-1.94033	0.0523395	0.250128	CAMTA2
ENSG00000134852	1256.79	-0.0110767	0.00570671	-1.94099	0.0522596	0.250128	CLOCK
ENSG00000184220	244.734	-0.0134967	0.00696575	-1.93758	0.0526748	0.250128	CMSS1
ENSG00000105856	236.672	0.0168688	0.00870283	1.93831	0.0525855	0.250128	HBP1
ENSG00000128594	1421.25	-0.0175947	0.00907499	-1.93881	0.0525243	0.250128	LRRC4
ENSG00000072952	994.597	0.0232991	0.0120257	1.93744	0.0526913	0.250128	MRVI1
ENSG00000134440	964.413	-0.0125584	0.00648225	-1.93736	0.0527019	0.250128	NARS
ENSG00000169914	403.626	-0.0114855	0.00592377	-1.93888	0.0525162	0.250128	OTUD3
ENSG00000177614	2008.85	-0.0140669	0.00726041	-1.93748	0.0526868	0.250128	PGBD5
ENSG00000117461	281.554	-0.0182654	0.00941481	-1.94008	0.0523705	0.250128	PIK3R3
ENSG00000175166	1128.59	-0.010251	0.00528936	-1.93804	0.0526177	0.250128	PSMD2
ENSG00000197323	1301.78	-0.00697301	0.0035991	-1.93744	0.0526921	0.250128	TRIM33
ENSG00000129003	2771.43	0.00683917	0.00352551	1.93991	0.0523903	0.250128	VPS13C
ENSG00000131116	249.17	-0.0129802	0.00669194	-1.93967	0.0524196	0.250128	ZNF428
ENSG00000196458	358.717	0.0124505	0.00642049	1.93918	0.0524797	0.250128	ZNF605
ENSG00000167037	794.16	-0.0171486	0.00885608	-1.93637	0.0528224	0.250432	SGSM1
ENSG00000185278	603.035	0.0145997	0.0075399	1.93633	0.0528272	0.250432	ZBTB37
ENSG00000172375	1084.21	-0.0117268	0.0060576	-1.93589	0.0528814	0.250544	C2CD2L
ENSG00000162409	565.08	-0.0152474	0.00787777	-1.9355	0.0529286	0.250623	PRKAA2
ENSG00000075240	570.209	-0.0143274	0.00741033	-1.93344	0.0531824	0.250958	GRAMD4
ENSG00000163596	748.254	-0.0110133	0.00569769	-1.93293	0.0532444	0.250958	ICA1L
ENSG00000121774	591.254	-0.00955755	0.00494459	-1.93293	0.0532446	0.250958	KHDRBS1
ENSG00000188786	310.65	0.012763	0.00659895	1.9341	0.0531007	0.250958	MTF1
ENSG00000173611	1036.65	-0.0180691	0.00934681	-1.93318	0.0532139	0.250958	SCAI
ENSG00000117069	460.64	-0.0237557	0.0122844	-1.93381	0.0531368	0.250958	ST6GALNAC5
ENSG00000174306	1801.79	0.0100379	0.00519264	1.93311	0.0532228	0.250958	ZHX3
ENSG00000109917	519.104	-0.0104095	0.00538482	-1.93312	0.0532215	0.250958	ZPR1
ENSG00000142235	2106.5	-0.0122954	0.00636312	-1.93229	0.0533237	0.25101	LMTK3
ENSG00000075415	1107.39	-0.0119424	0.00618107	-1.9321	0.0533477	0.25101	SLC25A3
ENSG00000164609	622.156	-0.0112073	0.00579962	-1.93242	0.0533081	0.25101	SLU7
ENSG00000151025	1307.38	-0.0201516	0.0104331	-1.9315	0.0534215	0.251213	GPR158
ENSG00000069667	1042.5	-0.0158422	0.00820523	-1.93075	0.0535141	0.251504	RORA
ENSG00000142192	13302.9	-0.0127411	0.00660388	-1.92934	0.0536887	0.25218	APP
ENSG00000144231	248.757	0.00968427	0.00502414	1.92755	0.0539112	0.253079	POLR2D
ENSG00000117020	3422.74	-0.00986173	0.00511822	-1.92679	0.054006	0.253125	AKT3
ENSG00000112972	916.832	-0.0203413	0.0105581	-1.92661	0.0540283	0.253125	HMGCS1
ENSG00000100105	246.419	0.0157425	0.0081727	1.92623	0.0540755	0.253125	PATZ1
ENSG00000109756	3170.67	-0.00933573	0.0048461	-1.92644	0.0540492	0.253125	RAPGEF2
ENSG00000145147	826.845	-0.0172656	0.00896267	-1.92639	0.0540559	0.253125	SLIT2
ENSG00000185774	932.732	-0.0191498	0.00994363	-1.92583	0.0541254	0.253214	KCNIP4
ENSG00000130748	399.111	-0.0161537	0.00839096	-1.92513	0.0542134	0.253481	TMEM160
ENSG00000146112	267.178	0.0230038	0.0119535	1.92444	0.0542996	0.253739	PPP1R18
ENSG00000185825	529.989	-0.0106051	0.00551147	-1.92418	0.0543317	0.253744	BCAP31
ENSG00000147533	517.623	0.020779	0.0108012	1.92376	0.0543844	0.253845	GOLGA7
ENSG00000104722	4603.89	-0.0367374	0.0191169	-1.92172	0.054641	0.254898	NEFM
ENSG00000165029	551.82	0.0235052	0.0122342	1.92127	0.0546973	0.255015	ABCA1
ENSG00000081189	7345.51	-0.0206814	0.0107662	-1.92097	0.0547357	0.255049	MEF2C
ENSG00000116133	1772.61	-0.0169127	0.00881042	-1.91962	0.0549059	0.255468	DHCR24
ENSG00000142197	548.512	-0.0140298	0.00730903	-1.91951	0.0549193	0.255468	DOP1B
ENSG00000005812	478.219	0.00932016	0.00485525	1.9196	0.054908	0.255468	FBXL3
ENSG00000133958	1740.28	-0.012455	0.00649044	-1.91898	0.0549874	0.255515	UNC79
ENSG00000105939	285.71	0.0246964	0.0128698	1.91894	0.0549917	0.255515	ZC3HAV1
ENSG00000100239	1060.93	-0.008489	0.00442532	-1.91828	0.0550755	0.255759	PPP6R2
ENSG00000115806	601.968	-0.010534	0.00549507	-1.917	0.0552378	0.256138	GORASP2
ENSG00000139323	233.236	0.016604	0.00866211	1.91686	0.0552562	0.256138	POC1B
ENSG00000129646	260.218	0.0204858	0.0106873	1.91684	0.0552577	0.256138	QRICH2
ENSG00000188229	1192.85	-0.0136643	0.00712927	-1.91665	0.0552823	0.256138	TUBB4B
ENSG00000168385	1710.18	0.0174392	0.00910811	1.91469	0.0555318	0.256621	"SEPT2"
ENSG00000167797	255.046	0.0157413	0.00822168	1.91462	0.0555415	0.256621	CDK2AP2
ENSG00000177380	1222.42	-0.0146176	0.00763466	-1.91464	0.0555382	0.256621	PPFIA3
ENSG00000143842	367.064	0.0177863	0.0092898	1.9146	0.0555432	0.256621	SOX13
ENSG00000100596	752.944	0.0211391	0.0110402	1.91475	0.055525	0.256621	SPTLC2
ENSG00000149927	1098.26	-0.0209044	0.0109223	-1.91393	0.0556289	0.256872	DOC2A
ENSG00000164405	245.776	-0.0154359	0.0080691	-1.91296	0.0557532	0.257156	UQCRQ
ENSG00000104231	227.048	-0.0144358	0.00754632	-1.91296	0.0557527	0.257156	ZFAND1
ENSG00000172943	480.621	0.0122346	0.0063979	1.91228	0.05584	0.257411	PHF8
ENSG00000100364	2577.22	0.014619	0.00764734	1.91165	0.0559214	0.257449	KIAA0930
ENSG00000163875	380.76	-0.0138362	0.00723847	-1.91148	0.0559426	0.257449	MEAF6
ENSG00000163029	403.057	0.009636	0.00504045	1.91174	0.0559102	0.257449	SMC6
ENSG00000040933	1817.13	-0.0133162	0.00696805	-1.91104	0.0559993	0.257565	INPP4A
ENSG00000169862	6059.8	-0.00813424	0.0042653	-1.90707	0.0565111	0.259743	CTNND2
ENSG00000184905	933.002	-0.0140761	0.00738173	-1.90688	0.0565363	0.259743	TCEAL2
ENSG00000197860	1140.12	-0.0158387	0.00830723	-1.90662	0.0565697	0.259751	SGTB
ENSG00000176165	1668.15	-0.0108723	0.00570412	-1.90604	0.0566452	0.259858	FOXG1
ENSG00000103160	262.832	-0.0135127	0.00708972	-1.90595	0.0566565	0.259858	HSDL1
ENSG00000116754	1574.42	0.00817296	0.00429046	1.90491	0.0567915	0.260332	SRSF11
ENSG00000187239	1704.45	0.0216179	0.0113534	1.90409	0.056898	0.260528	FNBP1
ENSG00000138757	1798.48	-0.0131173	0.00688841	-1.90425	0.0568776	0.260528	G3BP2
ENSG00000182389	1675.73	-0.0181015	0.0095186	-1.9017	0.0572101	0.261208	CACNB4
ENSG00000218739	451.099	-0.0100981	0.00530865	-1.9022	0.0571453	0.261208	CEBPZOS
ENSG00000127804	268.568	0.0121988	0.00641641	1.90119	0.0572769	0.261208	METTL16
ENSG00000167566	530.348	0.012532	0.00659215	1.90104	0.0572964	0.261208	NCKAP5L
ENSG00000213024	328.263	0.0109026	0.00573122	1.90232	0.0571292	0.261208	NUP62
ENSG00000126254	254.399	0.0116076	0.00610507	1.90131	0.0572609	0.261208	RBM42
ENSG00000137154	1035.22	0.0134783	0.00709008	1.901	0.0573017	0.261208	RPS6
ENSG00000130640	696.004	-0.00698445	0.00367179	-1.90219	0.0571462	0.261208	TUBGCP2
ENSG00000176593	442.395	0.0127362	0.00670449	1.89965	0.0574791	0.261389	AC008969.1
ENSG00000072071	6014.68	-0.0128892	0.00678331	-1.90013	0.0574157	0.261389	ADGRL1
ENSG00000159592	590.888	0.0107522	0.00566033	1.89958	0.0574883	0.261389	GPBP1L1
ENSG00000082996	433.438	0.0210367	0.011075	1.89948	0.0575012	0.261389	RNF13
ENSG00000141252	2277.91	-0.00938942	0.00494079	-1.90039	0.057382	0.261389	VPS53
ENSG00000166348	1452.26	0.0252822	0.0133121	1.8992	0.0575386	0.261414	USP54
ENSG00000185504	234.59	0.0127586	0.00671904	1.89887	0.0575815	0.261464	FAAP100
ENSG00000198837	1317.43	-0.0082841	0.00436435	-1.89813	0.0576789	0.261761	DENND4B
ENSG00000158290	614.238	0.00797977	0.00420661	1.89696	0.0578333	0.262026	CUL4B
ENSG00000198843	669.402	-0.00880715	0.00464255	-1.89705	0.0578211	0.262026	SELENOT
ENSG00000143499	368.284	-0.0232084	0.012233	-1.89719	0.0578024	0.262026	SMYD2
ENSG00000235106	589.605	-0.0131008	0.00690972	-1.89599	0.0579608	0.262406	BRD3OS
ENSG00000131504	680.109	-0.0142006	0.00749326	-1.89511	0.0580774	0.262406	DIAPH1
ENSG00000140403	1176.39	-0.0221245	0.0116745	-1.89512	0.0580765	0.262406	DNAJA4
ENSG00000065154	566.4	-0.0109492	0.00577549	-1.8958	0.0579869	0.262406	OAT
ENSG00000128881	1818.94	-0.0112185	0.00591903	-1.89532	0.0580502	0.262406	TTBK2
ENSG00000187446	939.194	-0.0118109	0.00623609	-1.89395	0.0582311	0.262955	CHP1
ENSG00000117114	1362.77	-0.0195262	0.0103165	-1.89272	0.0583952	0.263026	ADGRL2
ENSG00000126243	539.568	-0.0126734	0.00669509	-1.89293	0.0583665	0.263026	LRFN3
ENSG00000197121	782.263	-0.0160892	0.0084994	-1.89298	0.0583602	0.263026	PGAP1
ENSG00000112531	5189.09	0.0260828	0.0137855	1.89205	0.0584847	0.263026	QKI
ENSG00000165476	351.645	0.0282877	0.0149466	1.89258	0.0584132	0.263026	REEP3
ENSG00000198689	880.957	-0.0141608	0.00748424	-1.89208	0.0584805	0.263026	SLC9A6
ENSG00000171703	773.251	-0.00861875	0.0045556	-1.8919	0.0585038	0.263026	TCEA2
ENSG00000189241	3026.98	-0.0142233	0.00751442	-1.8928	0.0583844	0.263026	TSPYL1
ENSG00000139910	1505.5	-0.0109213	0.00577557	-1.89095	0.0586309	0.263453	NOVA1
ENSG00000185219	899.29	0.00846078	0.004475	1.89068	0.0586677	0.263474	ZNF445
ENSG00000166889	355.571	0.0112733	0.00596498	1.88992	0.0587685	0.263782	PATL1
ENSG00000158019	239.19	-0.011243	0.00595118	-1.88921	0.0588641	0.263907	BABAM2
ENSG00000178982	613.288	-0.00956784	0.0050657	-1.88875	0.0589253	0.263907	EIF3K
ENSG00000172661	347.023	0.0109289	0.00578595	1.88887	0.0589094	0.263907	WASHC2C
ENSG00000140395	276.468	-0.00957637	0.00506896	-1.88922	0.0588626	0.263907	WDR61
ENSG00000148600	331.526	-0.0216023	0.011442	-1.88798	0.0590289	0.263937	CDHR1
ENSG00000084731	5227.49	-0.0152411	0.00807199	-1.88814	0.0590066	0.263937	KIF3C
ENSG00000197879	292.466	0.0170314	0.00901946	1.8883	0.0589857	0.263937	MYO1C
ENSG00000108528	430.435	-0.0113109	0.00599195	-1.88768	0.0590696	0.263975	SLC25A11
ENSG00000157500	803.791	0.00828681	0.0043918	1.88688	0.0591762	0.264097	APPL1
ENSG00000151746	1270.71	-0.0093987	0.00498076	-1.887	0.0591604	0.264097	BICD1
ENSG00000100345	3873.65	0.0125058	0.00662823	1.88675	0.0591935	0.264097	MYH9
ENSG00000279348	335.141	-0.0148745	0.00788708	-1.88593	0.0593038	0.264301	AC012513.3
ENSG00000126267	530.502	-0.0135657	0.00719226	-1.88616	0.0592737	0.264301	COX6B1
ENSG00000034510	1351.95	-0.0211991	0.011243	-1.88554	0.0593566	0.264392	TMSB10
ENSG00000113578	1069.73	0.0283449	0.0150423	1.88435	0.0595171	0.264703	FGF1
ENSG00000163517	418.201	0.0193187	0.0102535	1.88411	0.0595495	0.264703	HDAC11
ENSG00000104205	251.905	0.0184845	0.00981113	1.88403	0.0595605	0.264703	SGK3
ENSG00000166432	461.831	0.0152596	0.00810032	1.88383	0.0595881	0.264703	ZMAT1
ENSG00000257267	320.387	0.0127369	0.00676087	1.88391	0.0595773	0.264703	ZNF271P
ENSG00000018236	3533.14	-0.0132844	0.00705422	-1.88318	0.0596754	0.264803	CNTN1
ENSG00000091129	6215.69	-0.0122997	0.00653086	-1.88332	0.0596566	0.264803	NRCAM
ENSG00000132694	2011.62	-0.0102109	0.00542514	-1.88215	0.0598154	0.265001	ARHGEF11
ENSG00000102931	385.102	0.0108482	0.00576448	1.8819	0.0598495	0.265001	ARL2BP
ENSG00000111731	935.956	-0.0115425	0.00613152	-1.88249	0.0597693	0.265001	C2CD5
ENSG00000073464	1456.54	-0.013538	0.00719325	-1.88204	0.0598309	0.265001	CLCN4
ENSG00000172932	543.947	-0.00948528	0.00504465	-1.88026	0.0600721	0.265626	ANKRD13D
ENSG00000126773	749.92	-0.00772513	0.00410819	-1.88042	0.0600504	0.265626	PCNX4
ENSG00000223501	608.962	0.00905465	0.00481592	1.88015	0.0600878	0.265626	VPS52
ENSG00000106635	517.321	-0.0106059	0.00564305	-1.87947	0.0601806	0.265671	BCL7B
ENSG00000107186	1821.56	-0.00891763	0.00474398	-1.87978	0.0601382	0.265671	MPDZ
ENSG00000179262	983.807	-0.00953215	0.00507202	-1.87936	0.0601953	0.265671	RAD23A
ENSG00000008869	752.339	-0.00784344	0.00417409	-1.87908	0.0602338	0.265696	HEATR5B
ENSG00000182255	397.304	-0.0223675	0.0119058	-1.87871	0.0602842	0.265696	KCNA4
ENSG00000107263	2022.02	-0.00908218	0.00483453	-1.87861	0.0602984	0.265696	RAPGEF1
ENSG00000104907	275.221	0.0105367	0.00561034	1.87808	0.0603702	0.265869	TRMT1
ENSG00000145495	2905.61	-0.00857104	0.00456455	-1.87774	0.0604168	0.265932	"MARCH6"
ENSG00000074071	282.975	-0.0100802	0.0053702	-1.87705	0.0605106	0.265965	MRPS34
ENSG00000146247	1209.85	0.0096069	0.0051183	1.87697	0.060522	0.265965	PHIP
ENSG00000119906	740.647	0.0146742	0.00781636	1.87737	0.0604669	0.265965	SLF2
ENSG00000101639	794.607	0.0105726	0.00563676	1.87566	0.0607019	0.26644	CEP192
ENSG00000108433	492.157	0.00808305	0.00430987	1.87547	0.0607277	0.26644	GOSR2
ENSG00000189306	431.295	-0.0177821	0.00947985	-1.87578	0.0606852	0.26644	RRP7A
ENSG00000140577	644.97	0.0174458	0.0093107	1.87374	0.0609661	0.266537	CRTC3
ENSG00000079819	3193.71	0.0101277	0.0054048	1.87384	0.0609527	0.266537	EPB41L2
ENSG00000146830	987.437	0.0108459	0.00578937	1.87342	0.0610102	0.266537	GIGYF1
ENSG00000096384	7876.26	-0.0140019	0.00747183	-1.87396	0.0609361	0.266537	HSP90AB1
ENSG00000130731	432.581	-0.0117979	0.00629546	-1.87403	0.0609257	0.266537	METTL26
ENSG00000157538	330.294	0.00980145	0.00523107	1.8737	0.0609718	0.266537	VPS26C
ENSG00000186812	413.063	0.015024	0.00801946	1.87345	0.0610069	0.266537	ZNF397
ENSG00000196263	363.894	0.01377	0.00735007	1.87345	0.0610057	0.266537	ZNF471
ENSG00000168710	2277.23	0.0158982	0.00848975	1.87263	0.0611191	0.26687	AHCYL1
ENSG00000134780	1292.62	-0.016821	0.00899161	-1.87074	0.0613813	0.267697	DAGLA
ENSG00000170759	2517.44	0.0136986	0.00732335	1.87054	0.0614083	0.267697	KIF5B
ENSG00000267541	471.15	-0.0304493	0.0162823	-1.87009	0.061472	0.267697	MTCO2P2
ENSG00000103035	514.041	-0.0118526	0.00633531	-1.87088	0.0613622	0.267697	PSMD7
ENSG00000185252	233.482	-0.0126471	0.00676246	-1.87019	0.0614568	0.267697	ZNF74
ENSG00000114331	734.914	0.00952131	0.00509271	1.8696	0.0615398	0.26785	ACAP2
ENSG00000137497	4083.35	0.0109003	0.0058332	1.86867	0.0616685	0.268268	NUMA1
ENSG00000137815	1132.04	-0.00952501	0.00509875	-1.86811	0.0617473	0.268468	RTF1
ENSG00000189058	1654.81	0.0304957	0.0163304	1.86742	0.0618425	0.268739	APOD
ENSG00000162989	910.549	-0.0195955	0.0105006	-1.86613	0.0620225	0.269041	KCNJ3
ENSG00000173692	915.881	-0.00995387	0.00533551	-1.86559	0.0620991	0.269041	PSMD1
ENSG00000143878	2079.07	0.0158209	0.00848069	1.86552	0.0621092	0.269041	RHOB
ENSG00000146950	585.779	-0.0157613	0.00844385	-1.8666	0.0619573	0.269041	SHROOM2
ENSG00000111490	497.958	-0.0226269	0.0121267	-1.86587	0.0620595	0.269041	TBC1D30
ENSG00000162664	593.589	0.0105183	0.00563656	1.86609	0.0620291	0.269041	ZNF326
ENSG00000213983	886.882	0.0182363	0.00978756	1.86322	0.062432	0.269212	AP1G2
ENSG00000082213	295.759	-0.0130952	0.00702859	-1.86313	0.0624446	0.269212	C5orf22
ENSG00000179242	642.909	-0.0141515	0.00759047	-1.86438	0.0622679	0.269212	CDH4
ENSG00000106991	452.603	0.0266521	0.0142997	1.86382	0.0623474	0.269212	ENG
ENSG00000148180	1420.67	0.031783	0.0170579	1.86324	0.0624281	0.269212	GSN
ENSG00000164134	504.562	0.00813098	0.00436166	1.86419	0.0622945	0.269212	NAA15
ENSG00000102900	775.306	-0.0114543	0.00614223	-1.86485	0.0622024	0.269212	NUP93
ENSG00000184672	553.501	-0.0193199	0.0103611	-1.86466	0.0622292	0.269212	RALYL
ENSG00000211584	1154.47	0.0215574	0.0115677	1.86358	0.0623801	0.269212	SLC48A1
ENSG00000197774	429.015	-0.0163807	0.00880514	-1.86036	0.0628352	0.26976	EME2
ENSG00000237765	277.846	0.0116912	0.00628283	1.86082	0.0627702	0.26976	FAM200B
ENSG00000068400	1486.85	-0.00851843	0.00457592	-1.86158	0.0626627	0.26976	GRIPAP1
ENSG00000165671	1832.51	0.00673804	0.00362081	1.86092	0.0627553	0.26976	NSD1
ENSG00000149090	261.242	-0.024491	0.0131607	-1.86092	0.0627556	0.26976	PAMR1
ENSG00000145725	740.828	-0.0109575	0.00588954	-1.86049	0.0628156	0.26976	PPIP5K2
ENSG00000142599	4995.58	-0.00713372	0.00383134	-1.86194	0.0626115	0.26976	RERE
ENSG00000168818	236.618	0.0112797	0.00606286	1.86045	0.0628214	0.26976	STX18
ENSG00000088543	229.466	-0.012995	0.00698794	-1.85964	0.062937	0.269772	C3orf18
ENSG00000165458	701.536	0.0136115	0.00731782	1.86005	0.0628785	0.269772	INPPL1
ENSG00000131263	1388.9	-0.010358	0.00556979	-1.85968	0.0629302	0.269772	RLIM
ENSG00000100242	1162.59	0.0249286	0.0134069	1.85938	0.0629737	0.269788	SUN2
ENSG00000132953	406.12	0.00835181	0.00449341	1.85868	0.0630727	0.270071	XPO4
ENSG00000075651	304.062	0.0377842	0.0203415	1.85749	0.0632409	0.27065	PLD1
ENSG00000004059	464.238	-0.0118383	0.00638742	-1.85337	0.0638291	0.270761	ARF5
ENSG00000069849	322.789	-0.0157062	0.00847177	-1.85394	0.063747	0.270761	ATP1B3
ENSG00000085719	411.53	0.0136071	0.00732899	1.85661	0.0633668	0.270761	CPNE3
ENSG00000204178	446.727	-0.00903765	0.00487367	-1.85438	0.0636843	0.270761	MACO1
ENSG00000173436	254.273	-0.0120023	0.00646848	-1.8555	0.0635242	0.270761	MINOS1
ENSG00000008710	6371.76	-0.0133141	0.00718307	-1.85354	0.0638045	0.270761	PKD1
ENSG00000169230	524.307	-0.00808159	0.00435454	-1.8559	0.0634676	0.270761	PRELID1
ENSG00000139174	596.706	-0.0141103	0.00759982	-1.85667	0.0633584	0.270761	PRICKLE1
ENSG00000137040	243.213	-0.0141589	0.0076382	-1.8537	0.063782	0.270761	RANBP6
ENSG00000125249	1219.92	-0.0101269	0.00546387	-1.85343	0.0638204	0.270761	RAP2A
ENSG00000116574	367.235	0.0369632	0.0199215	1.85544	0.0635333	0.270761	RHOU
ENSG00000130147	328.468	0.023796	0.0128374	1.85365	0.0637893	0.270761	SH3BP4
ENSG00000059804	803.631	-0.0174877	0.00943282	-1.85392	0.0637504	0.270761	SLC2A3
ENSG00000145934	1975.97	-0.0166694	0.00897995	-1.85629	0.0634119	0.270761	TENM2
ENSG00000163960	740.215	0.00864965	0.00466055	1.85593	0.0634636	0.270761	UBXN7
ENSG00000182141	407.116	0.0185813	0.0100112	1.85605	0.0634467	0.270761	ZNF708
ENSG00000151612	1089.7	-0.0091932	0.00495683	-1.85465	0.0636456	0.270761	ZNF827
ENSG00000151458	504.559	-0.0134947	0.00728486	-1.85243	0.0639636	0.270942	ANKRD50
ENSG00000198898	535	-0.0112712	0.00608546	-1.85215	0.0640042	0.270942	CAPZA2
ENSG00000121940	510.194	0.00988965	0.00533911	1.8523	0.0639826	0.270942	CLCC1
ENSG00000224597	441.673	0.00857135	0.0046265	1.85266	0.0639305	0.270942	SVIL-AS1
ENSG00000099968	786	-0.00929466	0.005019	-1.8519	0.0640408	0.270957	BCL2L13
ENSG00000141425	1066.46	-0.00805359	0.00435024	-1.8513	0.0641269	0.271181	RPRD1A
ENSG00000186063	234.051	0.0125201	0.00676758	1.85	0.0643129	0.271739	AIDA
ENSG00000172733	257.218	-0.0122997	0.00664878	-1.84992	0.0643251	0.271739	PURG
ENSG00000060069	263.277	0.0128995	0.00697413	1.84963	0.0643673	0.271777	CTDP1
ENSG00000122008	401.747	0.012328	0.00666602	1.84937	0.064404	0.271791	POLK
ENSG00000271347	336.159	-0.0195416	0.0105748	-1.84795	0.0646093	0.271891	AC124312.5
ENSG00000150764	777.805	0.0160785	0.00870129	1.84783	0.0646269	0.271891	DIXDC1
ENSG00000158445	4227.26	-0.0183997	0.00995406	-1.84846	0.0645359	0.271891	KCNB1
ENSG00000107077	512.401	0.00912684	0.00493808	1.84826	0.0645651	0.271891	KDM4C
ENSG00000075142	654.314	-0.0124089	0.00671529	-1.84786	0.0646227	0.271891	SRI
ENSG00000174460	373.609	-0.0243539	0.0131787	-1.84798	0.0646057	0.271891	ZCCHC12
ENSG00000179091	479.19	-0.0110338	0.00597237	-1.84748	0.0646781	0.2719	CYC1
ENSG00000083799	963.295	0.00867731	0.00469773	1.84713	0.0647285	0.2719	CYLD
ENSG00000133884	433.515	0.0116204	0.0062905	1.84729	0.0647048	0.2719	DPF2
ENSG00000103335	480.347	0.0176903	0.00957988	1.84661	0.0648035	0.272075	PIEZO1
ENSG00000057704	235.989	0.0323896	0.0175455	1.84604	0.0648868	0.272285	TMCC3
ENSG00000133265	334.988	-0.0133967	0.00725989	-1.8453	0.0649932	0.272592	HSPBP1
ENSG00000213676	619.094	0.00813587	0.00440987	1.84492	0.0650489	0.272686	ATF6B
ENSG00000176248	425.028	0.0107318	0.00582162	1.84343	0.0652663	0.272907	ANAPC2
ENSG00000158161	336.012	0.0118695	0.00643715	1.8439	0.065197	0.272907	EYA3
ENSG00000100360	411.747	-0.0110943	0.00601685	-1.84387	0.0652026	0.272907	IFT27
ENSG00000138709	481.386	-0.0116732	0.00633239	-1.84342	0.0652682	0.272907	LARP1B
ENSG00000178802	403.256	-0.0106917	0.00579763	-1.84416	0.0651601	0.272907	MPI
ENSG00000091039	1127.16	-0.00818883	0.00444322	-1.843	0.0653297	0.273024	OSBPL8
ENSG00000166710	809.283	0.0268673	0.0145843	1.8422	0.0654453	0.273368	B2M
ENSG00000109270	313.01	-0.010586	0.0057483	-1.84159	0.0655346	0.273601	LAMTOR3
ENSG00000111799	408.235	-0.0168921	0.00917541	-1.84101	0.0656194	0.273816	COL12A1
ENSG00000215021	484.859	-0.00918239	0.0049899	-1.8402	0.0657393	0.274176	PHB2
ENSG00000112294	1000.39	-0.0114031	0.00619873	-1.83958	0.0658302	0.274386	ALDH5A1
ENSG00000181090	1021.78	0.00993477	0.0054011	1.8394	0.0658567	0.274386	EHMT1
ENSG00000221978	935.636	0.00973116	0.0052981	1.83673	0.0662502	0.275885	CCNL2
ENSG00000129691	392.175	-0.00936946	0.00510487	-1.8354	0.066447	0.276243	ASH2L
ENSG00000063245	2220.13	-0.0104134	0.00567545	-1.83482	0.0665326	0.276243	EPN1
ENSG00000183090	358.191	-0.0448417	0.0244429	-1.83455	0.0665723	0.276243	FREM3
ENSG00000177733	662.771	-0.00851816	0.004643	-1.83463	0.0665612	0.276243	HNRNPA0
ENSG00000163913	632.182	-0.00893546	0.00486951	-1.83498	0.0665085	0.276243	IFT122
ENSG00000113575	1032.94	-0.0119084	0.00648701	-1.83573	0.066397	0.276243	PPP2CA
ENSG00000186815	954.08	0.00979927	0.00534011	1.83503	0.0665011	0.276243	TPCN1
ENSG00000164116	727.74	-0.0167994	0.00915998	-1.834	0.0666535	0.2763	GUCY1A1
ENSG00000138668	1043.25	-0.00886593	0.00483382	-1.83415	0.0666322	0.2763	HNRNPD
ENSG00000133816	3031.66	-0.0180669	0.00985452	-1.83336	0.0667488	0.276555	MICAL2
ENSG00000061918	1229.88	-0.0183981	0.0100385	-1.83275	0.0668399	0.276737	GUCY1B1
ENSG00000130517	364.024	0.0109479	0.00597432	1.8325	0.0668773	0.276737	PGPEP1
ENSG00000091656	1141.6	0.019591	0.0106915	1.83238	0.0668941	0.276737	ZFHX4
ENSG00000103222	353.845	-0.0113043	0.00617529	-1.83057	0.0671642	0.277173	ABCC1
ENSG00000107864	1078.28	-0.0130411	0.00712319	-1.8308	0.0671306	0.277173	CPEB3
ENSG00000135677	375.481	0.0090309	0.00493346	1.83054	0.0671689	0.277173	GNS
ENSG00000136040	668.132	-0.01529	0.00834919	-1.83132	0.0670531	0.277173	PLXNC1
ENSG00000100095	3107.67	-0.0113419	0.00619578	-1.83058	0.0671634	0.277173	SEZ6L
ENSG00000158604	391.806	0.00950209	0.0051915	1.83032	0.0672028	0.277173	TMED4
ENSG00000102290	568.739	-0.0195009	0.010656	-1.83004	0.0672441	0.277204	PCDH11X
ENSG00000114021	247.607	-0.0115582	0.00631959	-1.82895	0.067407	0.277736	NIT2
ENSG00000275066	622.921	0.00826557	0.00452021	1.82858	0.0674622	0.277797	SYNRG
ENSG00000069329	1024.71	-0.0103588	0.00566548	-1.8284	0.0674898	0.277797	VPS35
ENSG00000186260	6296.96	-0.0172923	0.00946121	-1.8277	0.0675946	0.277965	MRTFB
ENSG00000100304	503.013	-0.0114157	0.00624602	-1.82767	0.0675985	0.277965	TTLL12
ENSG00000156958	288.526	0.00935373	0.00511969	1.82701	0.0676979	0.278039	GALK2
ENSG00000133104	610.651	0.0133391	0.00730131	1.82695	0.0677079	0.278039	SPART
ENSG00000107742	4402.14	-0.0116612	0.00638313	-1.82688	0.0677182	0.278039	SPOCK2
ENSG00000110330	320.297	0.0102828	0.00562969	1.82653	0.0677702	0.278112	BIRC2
ENSG00000058600	360.13	0.0101329	0.00554985	1.82579	0.0678817	0.278291	POLR3E
ENSG00000106617	905.061	-0.01234	0.00675812	-1.82596	0.0678566	0.278291	PRKAG2
ENSG00000115548	611.795	0.00968647	0.00530757	1.82503	0.0679964	0.278483	KDM3A
ENSG00000125779	442.618	-0.0103326	0.00566138	-1.82511	0.0679844	0.278483	PANK2
[truncated: 20,730 more rows]
