# Supplementary material for: Neuron-specific transcriptomic signatures indicate neuroinflammation and altered neuronal activity in ASD temporal cortex
Source: Proc Natl Acad Sci U S A. 2023 Mar 2;120(10):e2206758120. doi: 10.1073/pnas.2206758120 (PMC10013873; doi:10.1073/pnas.2206758120)
Supplement: Supplementary file 4 — Dataset S03 (XLSX) [file pnas.2206758120.sd03.xlsx]

## Sheet: Dataset S3
geneid	genename	moduleColor	moduleNumber
ENSG00000227232	WASH7P	grey	Block-M0
ENSG00000238009	AL627309.1	grey	Block-M0
ENSG00000237683	AL627309.1	yellow	Block-M4
ENSG00000241860	AL627309.5	turquoise	Block-M1
ENSG00000228463	AP006222.2	grey	Block-M0
ENSG00000230021	AL669831.3	grey	Block-M0
ENSG00000225972	MTND1P23	brown	Block-M3
ENSG00000225630	MTND2P28	brown	Block-M3
ENSG00000237973	MTCO1P12	brown	Block-M3
ENSG00000229344	MTCO2P12	brown	Block-M3
ENSG00000240409	MTATP8P1	grey	Block-M0
ENSG00000248527	MTATP6P1	brown	Block-M3
ENSG00000198744	MTCO3P12	brown	Block-M3
ENSG00000228327	AL669831.1	grey	Block-M0
ENSG00000235373	RP11-206L10.3	grey	Block-M0
ENSG00000237491	AL669831.5	yellow	Block-M4
ENSG00000230092	AL669831.4	grey	Block-M0
ENSG00000228794	LINC01128	blue	Block-M2
ENSG00000225880	LINC00115	grey	Block-M0
ENSG00000230368	FAM41C	grey	Block-M0
ENSG00000230699	AL645608.2	brown	Block-M3
ENSG00000223764	LINC02593	grey	Block-M0
ENSG00000187634	SAMD11	grey	Block-M0
ENSG00000188976	NOC2L	grey	Block-M0
ENSG00000187961	KLHL17	grey	Block-M0
ENSG00000272512	AL645608.7	lightcyan	Block-M16
ENSG00000188290	HES4	cyan	Block-M14
ENSG00000187608	ISG15	grey	Block-M0
ENSG00000188157	AGRN	cyan	Block-M14
ENSG00000217801	AL390719.1	grey	Block-M0
ENSG00000131591	C1orf159	grey	Block-M0
ENSG00000186891	TNFRSF18	grey	Block-M0
ENSG00000186827	TNFRSF4	brown	Block-M3
ENSG00000078808	SDF4	grey	Block-M0
ENSG00000176022	B3GALT6	grey	Block-M0
ENSG00000184163	C1QTNF12	grey	Block-M0
ENSG00000260179	AL162741.1	yellow	Block-M4
ENSG00000160087	UBE2J2	turquoise	Block-M1
ENSG00000230415	LINC01786	grey	Block-M0
ENSG00000162572	SCNN1D	grey	Block-M0
ENSG00000131584	ACAP3	grey	Block-M0
ENSG00000169972	PUSL1	grey	Block-M0
ENSG00000127054	INTS11	turquoise	Block-M1
ENSG00000240731	AL139287.1	grey	Block-M0
ENSG00000224051	CPTP	purple	Block-M10
ENSG00000169962	TAS1R3	grey	Block-M0
ENSG00000107404	DVL1	lightyellow	Block-M19
ENSG00000162576	MXRA8	pink	Block-M8
ENSG00000175756	AURKAIP1	brown	Block-M3
ENSG00000221978	CCNL2	grey	Block-M0
ENSG00000224870	AL391244.1	grey	Block-M0
ENSG00000242485	MRPL20	magenta	Block-M9
ENSG00000272455	AL391244.3	grey	Block-M0
ENSG00000235098	ANKRD65	grey	Block-M0
ENSG00000225905	AL391244.2	grey	Block-M0
ENSG00000205116	TMEM88B	green	Block-M5
ENSG00000179403	VWA1	green	Block-M5
ENSG00000215915	ATAD3C	grey	Block-M0
ENSG00000160072	ATAD3B	grey	Block-M0
ENSG00000197785	ATAD3A	grey	Block-M0
ENSG00000205090	TMEM240	purple	Block-M10
ENSG00000160075	SSU72	grey	Block-M0
ENSG00000215014	AL645728.1	magenta	Block-M9
ENSG00000228594	FNDC10	grey	Block-M0
ENSG00000272106	AL691432.2	grey	Block-M0
ENSG00000197530	MIB2	midnightblue	Block-M15
ENSG00000189409	MMP23B	grey	Block-M0
ENSG00000248333	CDK11B	grey	Block-M0
ENSG00000189339	SLC35E2B	purple	Block-M10
ENSG00000008128	CDK11A	grey	Block-M0
ENSG00000268575	AL031282.2	grey	Block-M0
ENSG00000215790	SLC35E2A	grey	Block-M0
ENSG00000008130	NADK	grey	Block-M0
ENSG00000078369	GNB1	blue	Block-M2
ENSG00000231050	AL109917.1	grey	Block-M0
ENSG00000169885	CALML6	grey	Block-M0
ENSG00000178821	TMEM52	grey	Block-M0
ENSG00000142609	CFAP74	grey	Block-M0
ENSG00000233542	AL391845.2	grey	Block-M0
ENSG00000187730	GABRD	red	Block-M6
ENSG00000067606	PRKCZ	blue	Block-M2
ENSG00000182873	PRKCZ-AS1	turquoise	Block-M1
ENSG00000162585	FAAP20	grey	Block-M0
ENSG00000269554	AL590822.2	grey	Block-M0
ENSG00000157933	SKI	black	Block-M7
ENSG00000116151	MORN1	grey	Block-M0
ENSG00000269896	AL513477.1	grey	Block-M0
ENSG00000272420	AL513477.2	grey	Block-M0
ENSG00000178642	AL513477.1	grey	Block-M0
ENSG00000157916	RER1	grey	Block-M0
ENSG00000157911	PEX10	grey	Block-M0
ENSG00000149527	PLCH2	cyan	Block-M14
ENSG00000157881	PANK4	grey	Block-M0
ENSG00000197921	HES5	violet	Block-M32
ENSG00000272449	AL139246.5	brown	Block-M3
ENSG00000238164	TNFRSF14-AS1	brown	Block-M3
ENSG00000157873	TNFRSF14	lightyellow	Block-M19
ENSG00000157870	PRXL2B	purple	Block-M10
ENSG00000215912	TTC34	brown	Block-M3
ENSG00000283259	AC242022.1	brown	Block-M3
ENSG00000177133	LINC00982	lightcyan	Block-M16
ENSG00000142611	PRDM16	lightcyan	Block-M16
ENSG00000279839	AL512383.1	grey	Block-M0
ENSG00000130762	ARHGEF16	grey	Block-M0
ENSG00000162591	MEGF6	grey	Block-M0
ENSG00000238260	AL513320.1	grey	Block-M0
ENSG00000158109	TPRG1L	grey	Block-M0
ENSG00000116213	WRAP73	grey	Block-M0
ENSG00000078900	TP73	grey	Block-M0
ENSG00000227372	TP73-AS1	grey	Block-M0
ENSG00000130764	LRRC47	grey	Block-M0
ENSG00000116198	CEP104	grey	Block-M0
ENSG00000169598	DFFB	grey	Block-M0
ENSG00000198912	C1orf174	grey	Block-M0
ENSG00000236423	LINC01134	grey	Block-M0
ENSG00000233304	LINC01346	brown	Block-M3
ENSG00000284703	AL805961.2	cyan	Block-M14
ENSG00000196581	AJAP1	red	Block-M6
ENSG00000236948	AL365255.1	grey	Block-M0
ENSG00000131697	NPHP4	lightyellow	Block-M19
ENSG00000069424	KCNAB2	white	Block-M27
ENSG00000116254	CHD5	purple	Block-M10
ENSG00000116251	RPL22	royalblue	Block-M20
ENSG00000226944	AL031847.1	grey	Block-M0
ENSG00000158286	RNF207	grey	Block-M0
ENSG00000116237	ICMT	grey	Block-M0
ENSG00000158292	GPR153	purple	Block-M10
ENSG00000097021	ACOT7	blue	Block-M2
ENSG00000271746	AL031848.2	grey	Block-M0
ENSG00000187017	ESPN	grey	Block-M0
ENSG00000215788	TNFRSF25	tan	Block-M12
ENSG00000171680	PLEKHG5	orange	Block-M25
ENSG00000162408	NOL9	grey	Block-M0
ENSG00000204859	ZBTB48	grey	Block-M0
ENSG00000162413	KLHL21	turquoise	Block-M1
ENSG00000116273	PHF13	grey	Block-M0
ENSG00000041988	THAP3	turquoise	Block-M1
ENSG00000007923	DNAJC11	grey	Block-M0
ENSG00000237436	CAMTA1-DT	grey	Block-M0
ENSG00000171735	CAMTA1	red	Block-M6
ENSG00000237402	CAMTA1-IT1	black	Block-M7
ENSG00000270171	AL359881.3	grey	Block-M0
ENSG00000269978	AL359881.1	grey	Block-M0
ENSG00000049245	VAMP3	lightgreen	Block-M18
ENSG00000269925	Z98884.2	grey	Block-M0
ENSG00000049246	PER3	grey	Block-M0
ENSG00000116288	PARK7	saddlebrown	Block-M29
ENSG00000284747	AL034417.4	grey	Block-M0
ENSG00000116285	ERRFI1	tan	Block-M12
ENSG00000238290	AL034417.2	grey	Block-M0
ENSG00000162426	SLC45A1	darkgrey	Block-M24
ENSG00000142599	RERE	turquoise	Block-M1
ENSG00000224315	RPL7P7	turquoise	Block-M1
ENSG00000228423	AL357552.2	grey	Block-M0
ENSG00000074800	ENO1	brown	Block-M3
ENSG00000142583	SLC2A5	salmon	Block-M13
ENSG00000180758	GPR157	grey	Block-M0
ENSG00000228526	MIR34AHG	grey	Block-M0
ENSG00000049239	H6PD	grey	Block-M0
ENSG00000171621	SPSB1	grey	Block-M0
ENSG00000284693	AL928921.2	grey	Block-M0
ENSG00000171612	SLC25A33	grey	Block-M0
ENSG00000231181	AL954705.1	grey	Block-M0
ENSG00000188807	TMEM201	grey	Block-M0
ENSG00000171608	PIK3CD	grey	Block-M0
ENSG00000171603	CLSTN1	blue	Block-M2
ENSG00000178585	CTNNBIP1	grey	Block-M0
ENSG00000162441	LZIC	lightgreen	Block-M18
ENSG00000173614	NMNAT1	grey	Block-M0
ENSG00000202415	RN7SKP269	grey	Block-M0
ENSG00000162444	RBP7	grey	Block-M0
ENSG00000130939	UBE4B	grey	Block-M0
ENSG00000054523	KIF1B	darkorange	Block-M26
ENSG00000199562	RNU6-37P	grey	Block-M0
ENSG00000265945	RN7SL721P	grey	Block-M0
ENSG00000284642	AL139424.2	grey	Block-M0
ENSG00000142657	PGD	magenta	Block-M9
ENSG00000175279	CENPS	grey	Block-M0
ENSG00000241563	CORT	grey	Block-M0
ENSG00000160049	DFFA	turquoise	Block-M1
ENSG00000142655	PEX14	grey	Block-M0
ENSG00000243267	RN7SL614P	grey	Block-M0
ENSG00000130940	CASZ1	grey	Block-M0
ENSG00000272078	AL139423.1	brown	Block-M3
ENSG00000120948	TARDBP	turquoise	Block-M1
ENSG00000271895	AL109811.3	grey	Block-M0
ENSG00000116649	SRM	grey	Block-M0
ENSG00000171824	EXOSC10	grey	Block-M0
ENSG00000226849	AL109811.1	grey	Block-M0
ENSG00000198793	MTOR	grey	Block-M0
ENSG00000120942	UBIAD1	grey	Block-M0
ENSG00000204624	DISP3	lightyellow	Block-M19
ENSG00000116661	FBXO2	brown	Block-M3
ENSG00000132879	FBXO44	red	Block-M6
ENSG00000116663	FBXO6	grey	Block-M0
ENSG00000116670	MAD2L2	grey	Block-M0
ENSG00000162490	DRAXIN	grey	Block-M0
ENSG00000177674	AGTRAP	salmon	Block-M13
ENSG00000177000	MTHFR	grey	Block-M0
ENSG00000011021	CLCN6	grey	Block-M0
ENSG00000175206	NPPA	grey	Block-M0
ENSG00000116685	KIAA2013	lightgreen	Block-M18
ENSG00000083444	PLOD1	turquoise	Block-M1
ENSG00000116688	MFN2	grey	Block-M0
ENSG00000116691	MIIP	grey	Block-M0
ENSG00000028137	TNFRSF1B	darkturquoise	Block-M23
ENSG00000048707	VPS13D	white	Block-M27
ENSG00000162496	DHRS3	darkgreen	Block-M22
ENSG00000162494	LRRC38	grey	Block-M0
ENSG00000162493	PDPN	grey	Block-M0
ENSG00000116731	PRDM2	red	Block-M6
ENSG00000189337	KAZN	darkorange	Block-M26
ENSG00000175147	TMEM51-AS1	grey	Block-M0
ENSG00000171729	TMEM51	greenyellow	Block-M11
ENSG00000142621	FHAD1	grey	Block-M0
ENSG00000228140	AL031283.1	grey	Block-M0
ENSG00000142634	EFHD2	skyblue	Block-M28
ENSG00000132906	CASP9	grey	Block-M0
ENSG00000116138	DNAJC16	grey	Block-M0
ENSG00000116771	AGMAT	grey	Block-M0
ENSG00000237301	AL121992.1	grey	Block-M0
ENSG00000235084	CHCHD2P6	grey	Block-M0
ENSG00000197312	DDI2	grey	Block-M0
ENSG00000116786	PLEKHM2	grey	Block-M0
ENSG00000162461	SLC25A34	yellow	Block-M4
ENSG00000162458	FBLIM1	grey	Block-M0
ENSG00000233954	UQCRHL	grey	Block-M0
ENSG00000178715	AL450998.1	grey	Block-M0
ENSG00000179743	FLJ37453	grey	Block-M0
ENSG00000065526	SPEN	turquoise	Block-M1
ENSG00000116809	ZBTB17	grey	Block-M0
ENSG00000183888	SRARP	black	Block-M7
ENSG00000173641	HSPB7	grey	Block-M0
ENSG00000186510	CLCNKA	brown	Block-M3
ENSG00000232456	AL355994.2	grey	Block-M0
ENSG00000185519	FAM131C	grey	Block-M0
ENSG00000142627	EPHA2	grey	Block-M0
ENSG00000142632	ARHGEF19	grey	Block-M0
ENSG00000237276	ANO7L1	grey	Block-M0
ENSG00000204377	C1orf134	grey	Block-M0
ENSG00000132881	CPLANE2	grey	Block-M0
ENSG00000233929	MT1XP1	grey	Block-M0
ENSG00000037637	FBXO42	grey	Block-M0
ENSG00000055070	SZRD1	pink	Block-M8
ENSG00000157191	NECAP2	darkgreen	Block-M22
ENSG00000226029	LINC01772	grey	Block-M0
ENSG00000080947	CROCCP3	yellow	Block-M4
ENSG00000206652	RNU1-1	grey	Block-M0
ENSG00000233421	LINC01783	grey	Block-M0
ENSG00000225710	AL355149.1	magenta	Block-M9
ENSG00000219481	NBPF1	grey	Block-M0
ENSG00000215908	CROCCP2	grey	Block-M0
ENSG00000186301	MST1P2	grey	Block-M0
ENSG00000236698	EIF1AXP1	grey	Block-M0
ENSG00000268869	ESPNP	grey	Block-M0
ENSG00000058453	CROCC	grey	Block-M0
ENSG00000186715	MST1L	grey	Block-M0
ENSG00000228549	BX284668.2	grey	Block-M0
ENSG00000238142	BX284668.5	grey	Block-M0
ENSG00000159363	ATP13A2	white	Block-M27
ENSG00000117118	SDHB	grey	Block-M0
ENSG00000117115	PADI2	green	Block-M5
ENSG00000159339	PADI4	grey	Block-M0
ENSG00000179051	RCC2	turquoise	Block-M1
ENSG00000074964	ARHGEF10L	lightyellow	Block-M19
ENSG00000117154	IGSF21	darkgrey	Block-M24
ENSG00000280222	AL365209.1	cyan	Block-M14
ENSG00000009709	PAX7	grey	Block-M0
ENSG00000159423	ALDH4A1	grey	Block-M0
ENSG00000169991	IFFO2	grey	Block-M0
ENSG00000272084	AL137127.1	grey	Block-M0
ENSG00000127481	UBR4	grey	Block-M0
ENSG00000230424	AL035413.1	lightgreen	Block-M18
ENSG00000127463	EMC1	grey	Block-M0
ENSG00000053372	MRTO4	grey	Block-M0
ENSG00000211454	AKR7L	grey	Block-M0
ENSG00000162482	AKR7A3	grey	Block-M0
ENSG00000053371	AKR7A2	grey	Block-M0
ENSG00000200403	RNU6-1099P	grey	Block-M0
ENSG00000040487	PQLC2	grey	Block-M0
ENSG00000077549	CAPZB	grey	Block-M0
ENSG00000173436	MINOS1	grey	Block-M0
ENSG00000158747	NBL1	purple	Block-M10
ENSG00000226396	AL031727.1	grey	Block-M0
ENSG00000158748	HTR6	midnightblue	Block-M15
ENSG00000162542	TMCO4	grey	Block-M0
ENSG00000169914	OTUD3	grey	Block-M0
ENSG00000127472	PLA2G5	greenyellow	Block-M11
ENSG00000162543	UBXN10	orange	Block-M25
ENSG00000158816	VWA5B1	grey	Block-M0
ENSG00000236963	LINC01141	lightyellow	Block-M19
ENSG00000226487	AL139254.1	grey	Block-M0
ENSG00000162545	CAMK2N1	midnightblue	Block-M15
ENSG00000090432	MUL1	grey	Block-M0
ENSG00000183114	FAM43B	grey	Block-M0
ENSG00000158825	CDA	grey	Block-M0
ENSG00000158828	PINK1	white	Block-M27
ENSG00000117242	PINK1-AS	grey	Block-M0
ENSG00000244038	DDOST	grey	Block-M0
ENSG00000117245	KIF17	grey	Block-M0
ENSG00000235432	AL663074.2	grey	Block-M0
ENSG00000189410	SH2D5	purple	Block-M10
ENSG00000127483	HP1BP3	turquoise	Block-M1
ENSG00000075151	EIF4G3	blue	Block-M2
ENSG00000233072	RPS15AP6	grey	Block-M0
ENSG00000266867	AL031005.1	grey	Block-M0
ENSG00000117298	ECE1	grey	Block-M0
ENSG00000227001	NBPF2P	grey	Block-M0
ENSG00000187952	HS6ST1P1	darkred	Block-M21
ENSG00000142794	NBPF3	brown	Block-M3
ENSG00000162551	ALPL	grey	Block-M0
ENSG00000076864	RAP1GAP	blue	Block-M2
ENSG00000090686	USP48	turquoise	Block-M1
ENSG00000142798	HSPG2	darkturquoise	Block-M23
ENSG00000218510	LINC00339	grey	Block-M0
ENSG00000285721	AL031281.2	grey	Block-M0
ENSG00000070831	CDC42	grey	Block-M0
ENSG00000230068	CDC42-IT1	grey	Block-M0
ENSG00000162552	WNT4	grey	Block-M0
ENSG00000184677	ZBTB40	turquoise	Block-M1
ENSG00000237200	ZBTB40-IT1	grey	Block-M0
ENSG00000070886	EPHA8	grey	Block-M0
ENSG00000173372	C1QA	salmon	Block-M13
ENSG00000159189	C1QC	salmon	Block-M13
ENSG00000173369	C1QB	salmon	Block-M13
ENSG00000133216	EPHB2	grey	Block-M0
ENSG00000004487	KDM1A	grey	Block-M0
ENSG00000169641	LUZP1	red	Block-M6
ENSG00000179546	HTR1D	black	Block-M7
ENSG00000261326	LINC01355	turquoise	Block-M1
ENSG00000125944	HNRNPR	magenta	Block-M9
ENSG00000125945	ZNF436	grey	Block-M0
ENSG00000249087	ZNF436-AS1	grey	Block-M0
ENSG00000204219	TCEA3	grey	Block-M0
ENSG00000088280	ASAP3	grey	Block-M0
ENSG00000117318	ID3	darkturquoise	Block-M23
ENSG00000142676	RPL11	royalblue	Block-M20
ENSG00000011007	ELOA	grey	Block-M0
ENSG00000236810	ELOA-AS1	grey	Block-M0
ENSG00000057757	PITHD1	blue	Block-M2
ENSG00000011009	LYPLA2	grey	Block-M0
ENSG00000117308	GALE	grey	Block-M0
ENSG00000117305	HMGCL	grey	Block-M0
ENSG00000179163	FUCA1	grey	Block-M0
ENSG00000189266	PNRC2	turquoise	Block-M1
ENSG00000188529	SRSF10	grey	Block-M0
ENSG00000185436	IFNLR1	grey	Block-M0
ENSG00000001460	STPG1	turquoise	Block-M1
ENSG00000001461	NIPAL3	grey	Block-M0
ENSG00000117602	RCAN3	grey	Block-M0
ENSG00000184454	NCMAP	grey	Block-M0
ENSG00000133226	SRRM1	grey	Block-M0
ENSG00000169504	CLIC4	lightgreen	Block-M18
ENSG00000020633	RUNX3	grey	Block-M0
ENSG00000117614	SYF2	grey	Block-M0
ENSG00000284602	AL031432.4	turquoise	Block-M1
ENSG00000284657	AL031432.5	grey	Block-M0
ENSG00000117616	RSRP1	grey	Block-M0
ENSG00000224183	SDHDP6	grey	Block-M0
ENSG00000183726	TMEM50A	magenta	Block-M9
ENSG00000188672	RHCE	grey	Block-M0
ENSG00000204178	MACO1	turquoise	Block-M1
ENSG00000157978	LDLRAP1	green	Block-M5
ENSG00000117643	MAN1C1	darkred	Block-M21
ENSG00000162430	SELENON	lightcyan	Block-M16
ENSG00000228172	AL020996.1	grey	Block-M0
ENSG00000117640	MTFR1L	grey	Block-M0
ENSG00000127423	AUNIP	grey	Block-M0
ENSG00000182749	PAQR7	brown	Block-M3
ENSG00000117632	STMN1	blue	Block-M2
ENSG00000158006	PAFAH2	lightgreen	Block-M18
ENSG00000158008	EXTL1	purple	Block-M10
ENSG00000175087	PDIK1L	grey	Block-M0
ENSG00000197245	FAM110D	grey	Block-M0
ENSG00000142684	ZNF593	grey	Block-M0
ENSG00000142675	CNKSR1	turquoise	Block-M1
ENSG00000236155	AL355877.1	grey	Block-M0
ENSG00000130695	CEP85	grey	Block-M0
ENSG00000142669	SH3BGRL3	grey60	Block-M17
ENSG00000158062	UBXN11	purple	Block-M10
ENSG00000169442	CD52	grey	Block-M0
ENSG00000117682	DHDDS	grey	Block-M0
ENSG00000225891	AL513365.2	grey	Block-M0
ENSG00000198830	HMGN2	grey	Block-M0
ENSG00000117676	RPS6KA1	grey	Block-M0
ENSG00000260063	AL512408.1	grey	Block-M0
ENSG00000117713	ARID1A	grey	Block-M0
ENSG00000060642	PIGV	grey	Block-M0
ENSG00000204160	ZDHHC18	grey	Block-M0
ENSG00000142751	GPN2	turquoise	Block-M1
ENSG00000198746	GPATCH3	grey	Block-M0
ENSG00000090273	NUDC	grey	Block-M0
ENSG00000253368	TRNP1	blue	Block-M2
ENSG00000090020	SLC9A1	white	Block-M27
ENSG00000225159	NPM1P39	grey	Block-M0
ENSG00000142784	WDTC1	grey	Block-M0
ENSG00000243659	FO393419.3	yellow	Block-M4
ENSG00000186501	TMEM222	grey	Block-M0
ENSG00000241547	ACTG1P20	grey	Block-M0
ENSG00000142765	SYTL1	brown	Block-M3
ENSG00000142733	MAP3K6	grey	Block-M0
ENSG00000181773	GPR3	cyan	Block-M14
ENSG00000158195	WASF2	lightgreen	Block-M18
ENSG00000126705	AHDC1	purple	Block-M10
ENSG00000000938	FGR	greenyellow	Block-M11
ENSG00000235912	AL031729.1	grey	Block-M0
ENSG00000126709	IFI6	grey	Block-M0
ENSG00000009780	FAM76A	grey	Block-M0
ENSG00000117758	STX12	grey	Block-M0
ENSG00000269971	AL020997.2	grey	Block-M0
ENSG00000117751	PPP1R8	grey	Block-M0
ENSG00000252947	SCARNA1	grey	Block-M0
ENSG00000130775	THEMIS2	grey	Block-M0
ENSG00000117748	RPA2	turquoise	Block-M1
ENSG00000130768	SMPDL3B	grey	Block-M0
ENSG00000158156	XKR8	grey	Block-M0
ENSG00000158161	EYA3	turquoise	Block-M1
ENSG00000240750	RN7SL559P	turquoise	Block-M1
ENSG00000228589	SPCS2P4	grey	Block-M0
ENSG00000169403	PTAFR	salmon	Block-M13
ENSG00000126698	DNAJC8	grey60	Block-M17
ENSG00000130770	ATP5IF1	saddlebrown	Block-M29
ENSG00000270605	AL353622.1	grey	Block-M0
ENSG00000130766	SESN2	tan	Block-M12
ENSG00000130772	MED18	grey	Block-M0
ENSG00000204138	PHACTR4	lightgreen	Block-M18
ENSG00000229820	CR391992.1	grey	Block-M0
ENSG00000180198	RCC1	grey	Block-M0
ENSG00000242125	SNHG3	grey	Block-M0
ENSG00000200087	SNORA73B	grey	Block-M0
ENSG00000180098	TRNAU1AP	turquoise	Block-M1
ENSG00000197989	SNHG12	grey	Block-M0
ENSG00000120656	TAF12	turquoise	Block-M1
ENSG00000270103	AL360012.1	grey	Block-M0
ENSG00000162419	GMEB1	turquoise	Block-M1
ENSG00000198492	YTHDF2	magenta	Block-M9
ENSG00000116329	OPRD1	orange	Block-M25
ENSG00000159023	EPB41	tan	Block-M12
ENSG00000225616	AL138785.1	grey	Block-M0
ENSG00000253304	TMEM200B	brown	Block-M3
ENSG00000116350	SRSF4	turquoise	Block-M1
ENSG00000116353	MECR	grey	Block-M0
ENSG00000060656	PTPRU	grey	Block-M0
ENSG00000186056	MATN1-AS1	grey	Block-M0
ENSG00000162511	LAPTM5	salmon	Block-M13
ENSG00000162512	SDC3	violet	Block-M32
ENSG00000134644	PUM1	grey	Block-M0
ENSG00000084628	NKAIN1	turquoise	Block-M1
ENSG00000060688	SNRNP40	grey	Block-M0
ENSG00000229447	AC114495.2	magenta	Block-M9
ENSG00000121766	ZCCHC17	grey60	Block-M17
ENSG00000229044	AL451070.1	grey	Block-M0
ENSG00000121769	FABP3	blue	Block-M2
ENSG00000168528	SERINC2	grey	Block-M0
ENSG00000142910	TINAGL1	greenyellow	Block-M11
ENSG00000121764	HCRTR1	cyan	Block-M14
ENSG00000162517	PEF1	grey	Block-M0
ENSG00000235790	AC114488.2	grey	Block-M0
ENSG00000084636	COL16A1	grey	Block-M0
ENSG00000121753	ADGRB2	darkgrey	Block-M24
ENSG00000134668	SPOCD1	grey	Block-M0
ENSG00000269967	AL136115.2	turquoise	Block-M1
ENSG00000184007	PTP4A2	green	Block-M5
ENSG00000121774	KHDRBS1	grey	Block-M0
ENSG00000121775	TMEM39B	cyan	Block-M14
ENSG00000025800	KPNA6	grey	Block-M0
ENSG00000084652	TXLNA	turquoise	Block-M1
ENSG00000160050	CCDC28B	grey	Block-M0
ENSG00000224066	AL049795.1	brown	Block-M3
ENSG00000160051	IQCC	grey	Block-M0
ENSG00000160055	TMEM234	grey	Block-M0
ENSG00000084623	EIF3I	grey	Block-M0
ENSG00000220785	MTMR9LP	pink	Block-M8
ENSG00000183615	FAM167B	grey	Block-M0
ENSG00000116478	HDAC1	lightgreen	Block-M18
ENSG00000175130	MARCKSL1	green	Block-M5
ENSG00000162526	TSSK3	grey	Block-M0
ENSG00000225828	FAM229A	turquoise	Block-M1
ENSG00000160058	BSDC1	grey	Block-M0
ENSG00000273274	ZBTB8B	grey	Block-M0
ENSG00000160062	ZBTB8A	brown	Block-M3
ENSG00000176261	ZBTB8OS	grey	Block-M0
ENSG00000162521	RBBP4	turquoise	Block-M1
ENSG00000162520	SYNC	brown	Block-M3
ENSG00000162522	KIAA1522	orange	Block-M25
ENSG00000134684	YARS	blue	Block-M2
ENSG00000116497	S100PBP	grey	Block-M0
ENSG00000160097	FNDC5	red	Block-M6
ENSG00000121905	HPCA	darkgrey	Block-M24
ENSG00000121900	TMEM54	grey	Block-M0
ENSG00000116514	RNF19B	grey	Block-M0
ENSG00000004455	AK2	lightgreen	Block-M18
ENSG00000142920	AZIN2	grey	Block-M0
ENSG00000278997	AL662907.1	grey	Block-M0
ENSG00000116525	TRIM62	green	Block-M5
ENSG00000279179	AL662907.2	grey	Block-M0
ENSG00000284721	AL662907.3	grey	Block-M0
ENSG00000160094	ZNF362	tan	Block-M12
ENSG00000270115	AL513327.3	grey	Block-M0
ENSG00000225313	AL513327.1	grey	Block-M0
ENSG00000134686	PHC2	grey	Block-M0
ENSG00000222112	RN7SKP16	turquoise	Block-M1
ENSG00000121903	ZSCAN20	turquoise	Block-M1
ENSG00000121904	CSMD2	black	Block-M7
ENSG00000142698	C1orf94	grey	Block-M0
ENSG00000163866	SMIM12	grey	Block-M0
ENSG00000189280	GJB5	grey	Block-M0
ENSG00000188910	GJB3	grey	Block-M0
ENSG00000187513	GJA4	grey	Block-M0
ENSG00000116544	DLGAP3	purple	Block-M10
ENSG00000284773	AC114490.3	grey	Block-M0
ENSG00000163867	ZMYM6	turquoise	Block-M1
ENSG00000197056	ZMYM1	grey	Block-M0
ENSG00000116560	SFPQ	turquoise	Block-M1
ENSG00000146463	ZMYM4	tan	Block-M12
ENSG00000229994	RPL5P4	grey	Block-M0
ENSG00000142687	KIAA0319L	purple	Block-M10
ENSG00000020129	NCDN	red	Block-M6
ENSG00000239636	AC004865.2	grey	Block-M0
ENSG00000116819	TFAP2E	grey	Block-M0
ENSG00000126067	PSMB2	grey60	Block-M17
ENSG00000142686	C1orf216	blue	Block-M2
ENSG00000092853	CLSPN	grey	Block-M0
ENSG00000134698	AGO4	grey	Block-M0
ENSG00000092847	AGO1	grey	Block-M0
ENSG00000126070	AGO3	turquoise	Block-M1
ENSG00000092850	TEKT2	grey	Block-M0
ENSG00000116863	ADPRHL2	grey	Block-M0
ENSG00000171812	COL8A2	salmon	Block-M13
ENSG00000054116	TRAPPC3	grey	Block-M0
ENSG00000116871	MAP7D1	darkorange	Block-M26
ENSG00000054118	THRAP3	grey	Block-M0
ENSG00000214193	SH3D21	grey	Block-M0
ENSG00000142694	EVA1B	grey	Block-M0
ENSG00000116883	AL591845.1	grey	Block-M0
ENSG00000196182	STK40	black	Block-M7
ENSG00000181817	LSM10	grey	Block-M0
ENSG00000116885	OSCP1	grey	Block-M0
ENSG00000201448	SNORA63	grey	Block-M0
ENSG00000116898	MRPS15	grey	Block-M0
ENSG00000119535	CSF3R	salmon	Block-M13
ENSG00000163873	GRIK3	skyblue	Block-M28
ENSG00000223944	AL353604.1	darkred	Block-M21
ENSG00000233621	LINC01137	grey	Block-M0
ENSG00000163874	ZC3H12A	grey	Block-M0
ENSG00000163875	MEAF6	blue	Block-M2
ENSG00000163877	SNIP1	grey	Block-M0
ENSG00000163879	DNALI1	turquoise	Block-M1
ENSG00000134697	GNL2	grey	Block-M0
ENSG00000116922	C1orf109	grey	Block-M0
ENSG00000134690	CDCA8	grey	Block-M0
ENSG00000183317	EPHA10	grey	Block-M0
ENSG00000185090	MANEAL	grey	Block-M0
ENSG00000196449	YRDC	grey	Block-M0
ENSG00000197982	C1orf122	grey	Block-M0
ENSG00000188786	MTF1	grey	Block-M0
ENSG00000204084	INPP5B	turquoise	Block-M1
ENSG00000183431	SF3A3	magenta	Block-M9
ENSG00000183386	FHL3	grey	Block-M0
ENSG00000183520	UTP11	grey	Block-M0
ENSG00000185668	POU3F1	darkred	Block-M21
ENSG00000224592	AL139158.2	black	Block-M7
ENSG00000215895	AL354702.1	magenta	Block-M9
ENSG00000116954	RRAGC	grey	Block-M0
ENSG00000228436	AL139260.1	turquoise	Block-M1
ENSG00000214114	MYCBP	grey	Block-M0
ENSG00000158315	RHBDL2	green	Block-M5
ENSG00000199963	RNU6-605P	grey	Block-M0
ENSG00000174574	AKIRIN1	grey	Block-M0
ENSG00000168653	NDUFS5	grey	Block-M0
ENSG00000127603	MACF1	pink	Block-M8
ENSG00000183682	BMP8A	grey	Block-M0
ENSG00000237624	OXCT2P1	grey	Block-M0
ENSG00000243970	PPIEL	turquoise	Block-M1
ENSG00000090621	PABPC4	grey	Block-M0
ENSG00000163909	HEYL	grey	Block-M0
ENSG00000116981	NT5C1A	grey	Block-M0
ENSG00000116983	HPCAL4	grey	Block-M0
ENSG00000084072	PPIE	grey	Block-M0
ENSG00000225333	AL035404.1	grey	Block-M0
ENSG00000116985	BMP8B	grey	Block-M0
ENSG00000198754	OXCT2	grey	Block-M0
ENSG00000284719	AL033527.5	grey	Block-M0
ENSG00000043514	TRIT1	yellow	Block-M4
ENSG00000116990	MYCL	grey	Block-M0
ENSG00000168389	MFSD2A	greenyellow	Block-M11
ENSG00000228477	AL663070.1	black	Block-M7
ENSG00000131236	CAP1	royalblue	Block-M20
ENSG00000131238	PPT1	grey	Block-M0
ENSG00000117000	RLF	grey	Block-M0
ENSG00000259943	AL050341.2	grey	Block-M0
ENSG00000084073	ZMPSTE24	grey	Block-M0
ENSG00000049089	COL9A2	green	Block-M5
ENSG00000084070	SMAP2	blue	Block-M2
ENSG00000187801	ZFP69B	grey	Block-M0
ENSG00000260920	AL031985.3	grey	Block-M0
ENSG00000279667	AL603839.4	darkred	Block-M21
ENSG00000187815	ZFP69	grey	Block-M0
ENSG00000238287	AL603839.3	grey	Block-M0
ENSG00000164002	EXO5	grey	Block-M0
ENSG00000117010	ZNF684	grey	Block-M0
ENSG00000117016	RIMS3	red	Block-M6
ENSG00000272145	NFYC-AS1	grey	Block-M0
ENSG00000066136	NFYC	grey	Block-M0
ENSG00000117013	KCNQ4	grey	Block-M0
ENSG00000179862	CITED4	grey	Block-M0
ENSG00000171793	CTPS1	grey	Block-M0
ENSG00000281207	SLFNL1-AS1	grey	Block-M0
ENSG00000171790	SLFNL1	grey	Block-M0
ENSG00000010803	SCMH1	grey	Block-M0
ENSG00000204060	FOXO6	grey	Block-M0
ENSG00000127124	HIVEP3	grey	Block-M0
ENSG00000198815	FOXJ3	tan	Block-M12
ENSG00000177181	RIMKLA	red	Block-M6
ENSG00000066185	ZMYND12	grey	Block-M0
ENSG00000127125	PPCS	magenta	Block-M9
ENSG00000186409	CCDC30	tan	Block-M12
ENSG00000171960	PPIH	grey	Block-M0
ENSG00000285728	AC098484.4	grey	Block-M0
ENSG00000065978	YBX1	darkgreen	Block-M22
ENSG00000117385	P3H1	grey	Block-M0
ENSG00000164008	C1orf50	grey	Block-M0
ENSG00000274386	TMEM269	grey	Block-M0
ENSG00000177868	SVBP	grey	Block-M0
ENSG00000164010	ERMAP	grey	Block-M0
ENSG00000164011	ZNF691	grey	Block-M0
ENSG00000225099	ATP6V1E1P1	grey	Block-M0
ENSG00000117394	SLC2A1	greenyellow	Block-M11
ENSG00000284138	ATP6V0CP4	grey	Block-M0
ENSG00000227533	SLC2A1-AS1	grey	Block-M0
ENSG00000117395	EBNA1BP2	grey	Block-M0
ENSG00000243710	CFAP57	brown	Block-M3
ENSG00000179178	TMEM125	green	Block-M5
ENSG00000066056	TIE1	greenyellow	Block-M11
ENSG00000117400	MPL	grey	Block-M0
ENSG00000117399	CDC20	grey	Block-M0
ENSG00000066322	ELOVL1	green	Block-M5
ENSG00000159479	MED8	grey	Block-M0
ENSG00000198198	SZT2	grey	Block-M0
ENSG00000178922	HYI	grey	Block-M0
ENSG00000142949	PTPRF	grey	Block-M0
ENSG00000066135	KDM4A	black	Block-M7
ENSG00000236200	KDM4A-AS1	grey	Block-M0
ENSG00000126091	ST3GAL3	grey	Block-M0
ENSG00000233674	AL451062.2	grey	Block-M0
ENSG00000117407	ARTN	grey	Block-M0
ENSG00000237950	AL357079.1	grey	Block-M0
ENSG00000117408	IPO13	green	Block-M5
ENSG00000132768	DPH2	grey	Block-M0
ENSG00000117410	ATP6V0B	grey	Block-M0
ENSG00000117411	B4GALT2	cyan	Block-M14
ENSG00000159214	CCDC24	brown	Block-M3
ENSG00000196517	SLC6A9	green	Block-M5
ENSG00000230615	AL139220.2	grey	Block-M0
ENSG00000233514	AL356653.1	grey	Block-M0
ENSG00000178028	DMAP1	turquoise	Block-M1
ENSG00000117419	ERI3	purple	Block-M10
ENSG00000233602	ERI3-IT1	grey	Block-M0
ENSG00000187147	RNF220	green	Block-M5
ENSG00000126106	TMEM53	magenta	Block-M9
ENSG00000198520	ARMH1	grey	Block-M0
ENSG00000142945	KIF2C	grey	Block-M0
ENSG00000142937	RPS8	royalblue	Block-M20
ENSG00000142959	BEST4	grey	Block-M0
ENSG00000173846	PLK3	grey	Block-M0
ENSG00000222009	BTBD19	grey	Block-M0
ENSG00000117425	PTCH2	purple	Block-M10
ENSG00000070785	EIF2B3	grey60	Block-M17
ENSG00000126107	HECTD3	grey	Block-M0
ENSG00000126088	UROD	grey	Block-M0
ENSG00000162415	ZSWIM5	grey	Block-M0
ENSG00000281912	LINC01144	grey	Block-M0
ENSG00000186603	HPDL	grey	Block-M0
ENSG00000132781	MUTYH	grey	Block-M0
ENSG00000132773	TOE1	grey	Block-M0
ENSG00000070759	TESK2	grey	Block-M0
ENSG00000280670	CCDC163	grey	Block-M0
ENSG00000132763	MMACHC	grey	Block-M0
ENSG00000117450	PRDX1	grey	Block-M0
ENSG00000117448	AKR1A1	grey	Block-M0
ENSG00000132780	NASP	green	Block-M5
ENSG00000159588	CCDC17	grey	Block-M0
ENSG00000159592	GPBP1L1	grey	Block-M0
ENSG00000225447	RPS15AP10	grey	Block-M0
ENSG00000234329	AL604028.2	grey	Block-M0
ENSG00000159596	TMEM69	grey	Block-M0
ENSG00000197429	IPP	grey	Block-M0
ENSG00000230896	AL604028.1	grey	Block-M0
ENSG00000086015	MAST2	purple	Block-M10
ENSG00000117461	PIK3R3	orange	Block-M25
ENSG00000117472	TSPAN1	grey	Block-M0
ENSG00000085998	POMGNT1	grey	Block-M0
ENSG00000171357	LURAP1	grey	Block-M0
ENSG00000085999	RAD54L	grey	Block-M0
ENSG00000132128	LRRC41	grey	Block-M0
ENSG00000173660	UQCRH	blue	Block-M2
ENSG00000117481	NSUN4	turquoise	Block-M1
ENSG00000117480	FAAH	grey	Block-M0
ENSG00000232022	FAAHP1	grey	Block-M0
ENSG00000282881	AL136373.1	grey	Block-M0
ENSG00000162456	KNCN	brown	Block-M3
ENSG00000079277	MKNK1	black	Block-M7
ENSG00000142961	MOB3C	pink	Block-M8
ENSG00000123472	ATPAF1	blue	Block-M2
ENSG00000159658	EFCAB14	lightgreen	Block-M18
ENSG00000187048	CYP4A11	brown	Block-M3
ENSG00000186377	CYP4X1	grey	Block-M0
ENSG00000186160	CYP4Z1	grey	Block-M0
ENSG00000225506	CYP4A22-AS1	grey	Block-M0
ENSG00000162365	CYP4A22	grey	Block-M0
ENSG00000162367	TAL1	grey	Block-M0
ENSG00000123473	STIL	grey	Block-M0
ENSG00000162368	CMPK1	grey	Block-M0
ENSG00000269113	TRABD2B	grey	Block-M0
ENSG00000272491	AL109659.2	grey	Block-M0
ENSG00000132122	SPATA6	grey	Block-M0
ENSG00000224986	PPP1R8P1	turquoise	Block-M1
ENSG00000235105	AL356968.2	grey	Block-M0
ENSG00000186094	AGBL4	blue	Block-M2
ENSG00000162373	BEND5	grey	Block-M0
ENSG00000225623	AGBL4-IT1	grey	Block-M0
ENSG00000237478	AL390023.1	grey	Block-M0
ENSG00000162374	ELAVL4	red	Block-M6
ENSG00000230828	AL583843.1	tan	Block-M12
ENSG00000142700	DMRTA2	grey	Block-M0
ENSG00000185104	FAF1	darkorange	Block-M26
ENSG00000123080	CDKN2C	grey	Block-M0
ENSG00000203356	LINC01562	grey	Block-M0
ENSG00000123091	RNF11	blue	Block-M2
ENSG00000085831	TTC39A	grey	Block-M0
ENSG00000085832	EPS15	grey60	Block-M17
ENSG00000117859	OSBPL9	grey	Block-M0
ENSG00000232846	SLC25A6P3	grey	Block-M0
ENSG00000078618	NRDC	grey60	Block-M17
ENSG00000266993	AL050343.1	grey	Block-M0
ENSG00000169213	RAB3B	skyblue	Block-M28
ENSG00000117862	TXNDC12	grey	Block-M0
ENSG00000198841	KTI12	grey	Block-M0
ENSG00000134717	BTF3L4	blue	Block-M2
ENSG00000157077	ZFYVE9	red	Block-M6
ENSG00000224255	PDCL3P6	grey	Block-M0
ENSG00000213735	ANAPC10P1	grey	Block-M0
ENSG00000154222	CC2D1B	grey	Block-M0
ENSG00000272100	AL513218.1	grey	Block-M0
ENSG00000085840	ORC1	grey	Block-M0
ENSG00000134748	PRPF38A	turquoise	Block-M1
ENSG00000134744	TUT4	turquoise	Block-M1
ENSG00000116157	GPX7	grey	Block-M0
ENSG00000182183	SHISAL2A	grey	Block-M0
ENSG00000162377	COA7	grey	Block-M0
ENSG00000162378	ZYG11B	blue	Block-M2
ENSG00000228929	RPS13P2	grey	Block-M0
ENSG00000121310	ECHDC2	grey	Block-M0
ENSG00000116171	SCP2	grey	Block-M0
ENSG00000174348	PODN	darkturquoise	Block-M23
ENSG00000162383	SLC1A7	grey	Block-M0
ENSG00000157184	CPT2	grey	Block-M0
ENSG00000236723	AL606760.2	turquoise	Block-M1
ENSG00000162384	C1orf123	turquoise	Block-M1
ENSG00000162385	MAGOH	magenta	Block-M9
ENSG00000226754	AL606760.1	magenta	Block-M9
ENSG00000157193	LRP8	darkgrey	Block-M24
ENSG00000225675	LINC01771	grey	Block-M0
ENSG00000174332	GLIS1	orange	Block-M25
ENSG00000058804	NDC1	grey	Block-M0
ENSG00000058799	YIPF1	grey	Block-M0
ENSG00000081870	HSPB11	magenta	Block-M9
ENSG00000116212	LRRC42	grey	Block-M0
ENSG00000219102	HNRNPA3P12	grey	Block-M0
ENSG00000116209	TMEM59	darkorange	Block-M26
ENSG00000203276	AL353898.2	turquoise	Block-M1
ENSG00000116205	TCEANC2	grey	Block-M0
ENSG00000215883	CYB5RL	grey	Block-M0
ENSG00000116221	MRPL37	grey	Block-M0
ENSG00000157216	SSBP3	blue	Block-M2
ENSG00000162390	ACOT11	lightcyan	Block-M16
ENSG00000184313	MROH7	brown	Block-M3
ENSG00000271723	MROH7-TTC4	grey	Block-M0
ENSG00000243725	TTC4	grey	Block-M0
ENSG00000162396	PARS2	grey	Block-M0
ENSG00000006555	TTC22	brown	Block-M3
ENSG00000116133	DHCR24	grey60	Block-M17
ENSG00000162402	USP24	grey	Block-M0
ENSG00000260971	AC119674.1	grey	Block-M0
ENSG00000162407	PLPP3	pink	Block-M8
ENSG00000162409	PRKAA2	paleturquoise	Block-M31
ENSG00000187889	FYB2	grey	Block-M0
ENSG00000173406	DAB1	lightyellow	Block-M19
ENSG00000236888	RPS20P5	grey	Block-M0
ENSG00000229887	HNRNPA1P6	black	Block-M7
ENSG00000223416	RPS26P15	grey	Block-M0
ENSG00000233216	AL357373.1	grey	Block-M0
ENSG00000162600	OMA1	grey	Block-M0
ENSG00000162601	MYSM1	red	Block-M6
ENSG00000283445	AL136985.3	grey	Block-M0
ENSG00000177606	JUN	grey	Block-M0
ENSG00000234807	LINC01135	grey	Block-M0
ENSG00000232453	AC105277.1	grey	Block-M0
ENSG00000237352	LINC01358	grey	Block-M0
ENSG00000224609	HSD52	grey	Block-M0
ENSG00000172456	FGGY	grey	Block-M0
ENSG00000134709	HOOK1	grey	Block-M0
ENSG00000134716	CYP2J2	lightgreen	Block-M18
ENSG00000226476	LINC01748	grey	Block-M0
ENSG00000231252	AC099792.1	grey	Block-M0
ENSG00000162599	NFIA	pink	Block-M8
ENSG00000237928	NFIA-AS2	grey	Block-M0
ENSG00000270742	AC096947.1	pink	Block-M8
ENSG00000162604	TM2D1	grey	Block-M0
ENSG00000271200	AC099791.2	grey	Block-M0
ENSG00000132849	PATJ	grey	Block-M0
ENSG00000240563	L1TD1	grey	Block-M0
ENSG00000132854	KANK4	grey	Block-M0
ENSG00000162607	USP1	grey	Block-M0
ENSG00000116641	DOCK7	grey	Block-M0
ENSG00000213703	AL138847.1	grey	Block-M0
ENSG00000235545	AC103923.1	grey	Block-M0
ENSG00000125703	ATG4C	grey	Block-M0
ENSG00000088035	ALG6	grey	Block-M0
ENSG00000142856	ITGB3BP	turquoise	Block-M1
ENSG00000203965	EFCAB7	grey	Block-M0
ENSG00000116652	DLEU2L	tan	Block-M12
ENSG00000079739	PGM1	brown	Block-M3
ENSG00000185483	ROR1	grey	Block-M0
ENSG00000158966	CACHD1	lightcyan	Block-M16
ENSG00000162437	RAVER2	black	Block-M7
ENSG00000162434	JAK1	grey	Block-M0
ENSG00000226891	LINC01359	brown	Block-M3
ENSG00000185031	SLC2A3P2	grey	Block-M0
ENSG00000272506	AL357078.3	brown	Block-M3
ENSG00000212257	RNU6-1176P	grey	Block-M0
ENSG00000265996	MIR3671	grey	Block-M0
ENSG00000231485	AL357078.1	grey	Block-M0
ENSG00000162433	AK4	lightcyan	Block-M16
ENSG00000116675	DNAJC6	blue	Block-M2
ENSG00000213625	LEPROT	pink	Block-M8
ENSG00000116678	LEPR	salmon	Block-M13
ENSG00000184588	PDE4B	grey	Block-M0
ENSG00000118473	SGIP1	blue	Block-M2
ENSG00000264720	MIR3117	grey	Block-M0
ENSG00000152760	TCTEX1D1	grey	Block-M0
ENSG00000152763	WDR78	grey	Block-M0
ENSG00000198160	MIER1	magenta	Block-M9
ENSG00000116704	SLC35D1	grey	Block-M0
ENSG00000081985	IL12RB2	skyblue	Block-M28
ENSG00000142864	SERBP1	turquoise	Block-M1
ENSG00000116717	GADD45A	grey	Block-M0
ENSG00000172380	GNG12	darkturquoise	Block-M23
ENSG00000232284	GNG12-AS1	grey	Block-M0
ENSG00000162595	DIRAS3	grey	Block-M0
ENSG00000116729	WLS	lightcyan	Block-M16
ENSG00000234383	CTBP2P8	grey	Block-M0
ENSG00000024526	DEPDC1	grey	Block-M0
ENSG00000033122	LRRC7	grey	Block-M0
ENSG00000240692	RN7SL538P	yellow	Block-M4
ENSG00000229359	PIN1P1	grey	Block-M0
ENSG00000066557	LRRC40	grey	Block-M0
ENSG00000116754	SRSF11	turquoise	Block-M1
ENSG00000118454	ANKRD13C	grey	Block-M0
ENSG00000197568	HHLA3	turquoise	Block-M1
ENSG00000116761	CTH	grey	Block-M0
ENSG00000050628	PTGER3	grey	Block-M0
ENSG00000132485	ZRANB2	grey	Block-M0
ENSG00000229956	ZRANB2-AS2	grey	Block-M0
ENSG00000172260	NEGR1	blue	Block-M2
ENSG00000228853	NEGR1-IT1	grey	Block-M0
ENSG00000233994	GDI2P2	grey	Block-M0
ENSG00000227016	AL583808.2	grey	Block-M0
ENSG00000162620	LRRIQ3	grey	Block-M0
ENSG00000254685	FPGT	magenta	Block-M9
ENSG00000259030	FPGT-TNNI3K	grey	Block-M0
ENSG00000116783	TNNI3K	grey	Block-M0
ENSG00000162621	LRRC53	grey	Block-M0
ENSG00000178965	ERICH3	blue	Block-M2
ENSG00000116791	CRYZ	yellow	Block-M4
ENSG00000162623	TYW3	grey	Block-M0
ENSG00000137968	SLC44A5	midnightblue	Block-M15
ENSG00000230863	AL137803.1	grey	Block-M0
ENSG00000117054	ACADM	magenta	Block-M9
ENSG00000181227	DLSTP1	grey	Block-M0
ENSG00000137955	RABGGTB	turquoise	Block-M1
ENSG00000057468	MSH4	grey	Block-M0
ENSG00000184005	ST6GALNAC3	lightgreen	Block-M18
ENSG00000226415	TPI1P1	grey	Block-M0
ENSG00000117069	ST6GALNAC5	grey	Block-M0
ENSG00000230498	AL035409.1	tan	Block-M12
ENSG00000142892	PIGK	grey	Block-M0
ENSG00000226084	AC113935.1	grey	Block-M0
ENSG00000154027	AK5	blue	Block-M2
ENSG00000036549	AC118549.1	grey	Block-M0
ENSG00000077254	USP33	blue	Block-M2
ENSG00000180488	MIGA1	grey60	Block-M17
ENSG00000219201	AC138392.1	grey	Block-M0
ENSG00000235613	NSRP1P1	turquoise	Block-M1
ENSG00000162614	NEXN	grey	Block-M0
ENSG00000162613	FUBP1	turquoise	Block-M1
ENSG00000162616	DNAJB4	turquoise	Block-M1
ENSG00000137960	GIPC2	grey	Block-M0
ENSG00000122420	PTGFR	grey	Block-M0
ENSG00000137959	IFI44L	grey	Block-M0
ENSG00000137965	IFI44	grey	Block-M0
ENSG00000162618	ADGRL4	greenyellow	Block-M11
ENSG00000230787	PSAT1P3	brown	Block-M3
ENSG00000117114	ADGRL2	red	Block-M6
ENSG00000224494	HNRNPA3P14	grey	Block-M0
ENSG00000227288	AL138799.1	grey	Block-M0
ENSG00000227960	AL138799.2	grey	Block-M0
ENSG00000215875	ST13P20	grey	Block-M0
ENSG00000233290	AL157944.1	grey	Block-M0
ENSG00000236268	LINC01361	grey	Block-M0
ENSG00000285782	AC116099.1	grey	Block-M0
ENSG00000233008	LINC01725	grey	Block-M0
ENSG00000137941	TTLL7	grey	Block-M0
ENSG00000233061	TTLL7-IT1	grey	Block-M0
ENSG00000271576	AL359504.2	grey	Block-M0
ENSG00000142875	PRKACB	blue	Block-M2
ENSG00000213540	AL359504.1	grey	Block-M0
ENSG00000203943	SAMD13	grey	Block-M0
ENSG00000117133	RPF1	yellow	Block-M4
ENSG00000174021	GNG5	grey	Block-M0
ENSG00000285851	AL359762.3	grey	Block-M0
ENSG00000122432	SPATA1	grey	Block-M0
ENSG00000117151	CTBS	grey	Block-M0
ENSG00000117155	SSX2IP	red	Block-M6
ENSG00000171517	LPAR3	grey	Block-M0
ENSG00000162643	WDR63	grey	Block-M0
ENSG00000055732	MCOLN3	grey	Block-M0
ENSG00000280099	AL603750.1	grey	Block-M0
ENSG00000097096	SYDE2	grey	Block-M0
ENSG00000162642	C1orf52	grey	Block-M0
ENSG00000142867	BCL10	grey	Block-M0
ENSG00000153904	DDAH1	grey	Block-M0
ENSG00000282057	AC092807.3	grey	Block-M0
ENSG00000142871	CYR61	grey	Block-M0
ENSG00000117174	ZNHIT6	grey	Block-M0
ENSG00000171502	COL24A1	cyan	Block-M14
ENSG00000285210	AL136382.1	grey	Block-M0
ENSG00000122417	ODF2L	red	Block-M6
ENSG00000016602	CLCA4	green	Block-M5
ENSG00000236915	AL356270.1	grey	Block-M0
ENSG00000261737	AL049597.2	grey	Block-M0
ENSG00000097033	SH3GLB1	darkgreen	Block-M22
ENSG00000183291	SELENOF	grey	Block-M0
ENSG00000153936	HS2ST1	lightyellow	Block-M19
ENSG00000235251	AC093155.2	grey	Block-M0
ENSG00000225568	AC093155.1	grey	Block-M0
ENSG00000267272	LINC01140	grey	Block-M0
ENSG00000284240	AC099062.1	lightyellow	Block-M19
ENSG00000143013	LMO4	blue	Block-M2
ENSG00000237505	PKN2-AS1	grey	Block-M0
ENSG00000279778	AL445437.1	grey	Block-M0
ENSG00000065243	PKN2	darkgreen	Block-M22
ENSG00000207234	RNU6-125P	grey	Block-M0
ENSG00000241975	ELOCP19	grey	Block-M0
ENSG00000137947	GTF2B	magenta	Block-M9
ENSG00000137944	KYAT3	brown	Block-M3
ENSG00000213516	RBMXL1	grey	Block-M0
ENSG00000117226	GBP3	grey	Block-M0
ENSG00000117228	GBP1	grey	Block-M0
ENSG00000234518	PTGES3P1	grey	Block-M0
ENSG00000162645	GBP2	darkgreen	Block-M22
ENSG00000162654	GBP4	grey	Block-M0
ENSG00000154451	GBP5	grey	Block-M0
ENSG00000183347	GBP6	grey	Block-M0
ENSG00000225492	GBP1P1	grey	Block-M0
ENSG00000197147	LRRC8B	red	Block-M6
ENSG00000231999	LRRC8C-DT	grey	Block-M0
ENSG00000230735	AC093423.2	grey	Block-M0
ENSG00000171488	LRRC8C	black	Block-M7
ENSG00000171492	LRRC8D	grey	Block-M0
ENSG00000272672	AL391497.1	grey	Block-M0
ENSG00000228175	GEMIN8P4	grey	Block-M0
ENSG00000162664	ZNF326	grey	Block-M0
ENSG00000233593	AL590094.1	grey	Block-M0
ENSG00000232882	PHKA1P1	grey	Block-M0
ENSG00000122482	ZNF644	lightgreen	Block-M18
ENSG00000162669	HFM1	grey	Block-M0
ENSG00000097046	CDC7	cyan	Block-M14
ENSG00000069702	TGFBR3	greenyellow	Block-M11
ENSG00000172031	EPHX4	grey	Block-M0
ENSG00000230667	SETSIP	grey	Block-M0
ENSG00000189195	BTBD8	red	Block-M6
ENSG00000233401	PRKAR1AP1	magenta	Block-M9
ENSG00000273487	AC104836.1	tan	Block-M12
ENSG00000174842	GLMN	grey	Block-M0
ENSG00000122484	RPAP2	tan	Block-M12
ENSG00000067208	EVI5	grey	Block-M0
ENSG00000229992	HMGB3P9	grey	Block-M0
ENSG00000122406	RPL5	royalblue	Block-M20
ENSG00000154511	FAM69A	grey60	Block-M17
ENSG00000143033	MTF2	grey	Block-M0
ENSG00000117500	TMED5	grey	Block-M0
ENSG00000122483	CCDC18	grey	Block-M0
ENSG00000223745	CCDC18-AS1	grey	Block-M0
ENSG00000117505	DR1	grey	Block-M0
ENSG00000137942	FNBP1L	grey	Block-M0
ENSG00000137936	BCAR3	grey	Block-M0
ENSG00000224093	AL109613.1	brown	Block-M3
ENSG00000211575	MIR760	grey	Block-M0
ENSG00000260464	AL049796.1	grey	Block-M0
ENSG00000067334	DNTTIP2	grey	Block-M0
ENSG00000023909	GCLM	grey	Block-M0
ENSG00000198691	ABCA4	brown	Block-M3
ENSG00000137962	ARHGAP29	cyan	Block-M14
ENSG00000117528	ABCD3	pink	Block-M8
ENSG00000117525	F3	pink	Block-M8
ENSG00000224081	SLC44A3-AS1	grey	Block-M0
ENSG00000143036	SLC44A3	grey	Block-M0
ENSG00000117519	CNN3	pink	Block-M8
ENSG00000235501	AC105942.1	grey	Block-M0
ENSG00000172339	ALG14	grey	Block-M0
ENSG00000152078	TMEM56	tan	Block-M12
ENSG00000231992	AC092802.3	grey	Block-M0
ENSG00000226026	AC092802.1	grey	Block-M0
ENSG00000122481	RWDD3	grey	Block-M0
ENSG00000228971	AL356479.1	grey	Block-M0
ENSG00000228502	EEF1A1P11	grey	Block-M0
ENSG00000137970	RPL7P9	royalblue	Block-M20
ENSG00000117569	PTBP2	grey	Block-M0
ENSG00000188641	DPYD	grey	Block-M0
ENSG00000232542	DPYD-IT1	grey	Block-M0
ENSG00000228057	SEC63P1	grey	Block-M0
ENSG00000225206	MIR137HG	grey	Block-M0
ENSG00000259946	BX005019.1	grey	Block-M0
ENSG00000226053	LINC01776	grey	Block-M0
ENSG00000162627	SNX7	grey	Block-M0
ENSG00000117598	PLPPR5	grey	Block-M0
ENSG00000232825	AL445433.2	grey	Block-M0
ENSG00000227034	AL445433.1	grey	Block-M0
ENSG00000117600	PLPPR4	paleturquoise	Block-M31
ENSG00000099260	PALMD	greenyellow	Block-M11
ENSG00000156869	FRRS1	grey	Block-M0
ENSG00000162688	AGL	brown	Block-M3
ENSG00000228084	AC118553.1	grey	Block-M0
ENSG00000117620	SLC35A3	grey	Block-M0
ENSG00000283761	AC118553.2	grey	Block-M0
ENSG00000156875	MFSD14A	grey	Block-M0
ENSG00000156876	SASS6	grey	Block-M0
ENSG00000122435	TRMT13	turquoise	Block-M1
ENSG00000122477	LRRC39	grey	Block-M0
ENSG00000137992	DBT	grey	Block-M0
ENSG00000224616	RTCA-AS1	grey	Block-M0
ENSG00000137996	RTCA	grey	Block-M0
ENSG00000079335	CDC14A	greenyellow	Block-M11
ENSG00000181656	GPR88	lightyellow	Block-M19
ENSG00000162692	VCAM1	greenyellow	Block-M11
ENSG00000162694	EXTL2	grey	Block-M0
ENSG00000162695	SLC30A7	turquoise	Block-M1
ENSG00000117543	DPH5	turquoise	Block-M1
ENSG00000233184	AC093157.1	grey	Block-M0
ENSG00000225938	AL109741.1	grey	Block-M0
ENSG00000170989	S1PR1	lightcyan	Block-M16
ENSG00000183298	RPSAP19	grey	Block-M0
ENSG00000118733	OLFM3	blue	Block-M2
ENSG00000060718	COL11A1	grey	Block-M0
ENSG00000185946	RNPC3	grey	Block-M0
ENSG00000240038	AMY2B	grey	Block-M0
ENSG00000243480	AMY2A	grey	Block-M0
ENSG00000237897	AL512844.2	grey	Block-M0
ENSG00000232952	AL512844.1	grey	Block-M0
ENSG00000198890	PRMT6	grey	Block-M0
ENSG00000162631	NTNG1	red	Block-M6
ENSG00000224550	AC114491.1	grey	Block-M0
ENSG00000134215	VAV3	grey	Block-M0
ENSG00000085491	SLC25A24	grey	Block-M0
ENSG00000162636	FAM102B	blue	Block-M2
ENSG00000162639	HENMT1	grey	Block-M0
ENSG00000134186	PRPF38B	lightgreen	Block-M18
ENSG00000143107	FNDC7	grey	Block-M0
ENSG00000116266	STXBP3	green	Block-M5
ENSG00000121957	GPSM2	green	Block-M5
ENSG00000121940	CLCC1	grey	Block-M0
ENSG00000085433	WDR47	blue	Block-M2
ENSG00000244716	BX679664.3	grey	Block-M0
ENSG00000197780	TAF13	grey	Block-M0
ENSG00000273382	AL356488.3	grey	Block-M0
ENSG00000215717	TMEM167B	turquoise	Block-M1
ENSG00000270066	AL356488.2	grey	Block-M0
ENSG00000179902	C1orf194	grey	Block-M0
ENSG00000116299	KIAA1324	blue	Block-M2
ENSG00000031698	SARS	blue	Block-M2
ENSG00000143126	CELSR2	darkgrey	Block-M24
ENSG00000134222	PSRC1	grey	Block-M0
ENSG00000221986	MYBPHL	grey	Block-M0
ENSG00000134243	SORT1	grey	Block-M0
ENSG00000143106	PSMA5	brown	Block-M3
ENSG00000143028	SYPL2	lightcyan	Block-M16
ENSG00000162650	ATXN7L2	tan	Block-M12
ENSG00000174151	CYB561D1	grey	Block-M0
ENSG00000181754	AMIGO1	blue	Block-M2
ENSG00000156097	GPR61	red	Block-M6
ENSG00000065135	GNAI3	yellow	Block-M4
ENSG00000116337	AMPD2	lightyellow	Block-M19
ENSG00000168765	GSTM4	grey	Block-M0
ENSG00000213366	GSTM2	pink	Block-M8
ENSG00000134201	GSTM5	grey	Block-M0
ENSG00000134202	GSTM3	grey	Block-M0
ENSG00000184371	CSF1	lightgreen	Block-M18
ENSG00000168710	AHCYL1	darkgreen	Block-M22
ENSG00000143093	STRIP1	grey	Block-M0
ENSG00000258634	AL160006.1	grey	Block-M0
ENSG00000197106	SLC6A17	blue	Block-M2
ENSG00000224965	LINC02586	brown	Block-M3
ENSG00000116396	KCNC4	purple	Block-M10
ENSG00000227963	RBM15-AS1	grey	Block-M0
ENSG00000162775	RBM15	grey	Block-M0
ENSG00000224699	LAMTOR5-AS1	grey	Block-M0
ENSG00000168679	SLC16A4	grey	Block-M0
ENSG00000273373	AL355488.1	yellow	Block-M4
ENSG00000134248	LAMTOR5	grey	Block-M0
ENSG00000177301	KCNA2	red	Block-M6
ENSG00000259834	AL365361.1	grey	Block-M0
ENSG00000177272	KCNA3	black	Block-M7
ENSG00000237415	NRBF2P3	grey	Block-M0
ENSG00000143119	CD53	salmon	Block-M13
ENSG00000261654	AL360270.2	grey	Block-M0
ENSG00000121931	LRIF1	grey	Block-M0
ENSG00000156171	DRAM2	grey	Block-M0
ENSG00000134255	CEPT1	turquoise	Block-M1
ENSG00000162777	DENND2D	grey	Block-M0
ENSG00000173947	PIFO	grey	Block-M0
ENSG00000085465	OVGP1	grey	Block-M0
ENSG00000260948	AL390195.2	grey	Block-M0
ENSG00000243960	AL390195.1	grey	Block-M0
ENSG00000116455	WDR77	brown	Block-M3
ENSG00000116459	ATP5PB	grey	Block-M0
ENSG00000143110	C1orf162	turquoise	Block-M1
ENSG00000121933	TMIGD3	salmon	Block-M13
ENSG00000282608	ADORA3	salmon	Block-M13
ENSG00000116473	RAP1A	grey	Block-M0
ENSG00000231346	LINC01160	grey	Block-M0
ENSG00000197852	INKA2	lightyellow	Block-M19
ENSG00000227811	INKA2-AS1	grey	Block-M0
ENSG00000284830	AL049557.2	grey	Block-M0
ENSG00000064703	DDX20	grey	Block-M0
ENSG00000171385	KCND3	red	Block-M6
ENSG00000232558	KCND3-IT1	grey	Block-M0
ENSG00000231437	LINC01750	grey	Block-M0
ENSG00000143079	CTTNBP2NL	grey	Block-M0
ENSG00000134245	WNT2B	grey	Block-M0
ENSG00000273483	AL354760.1	turquoise	Block-M1
ENSG00000007341	ST7L	grey	Block-M0
ENSG00000116489	CAPZA1	magenta	Block-M9
ENSG00000155363	MOV10	greenyellow	Block-M11
ENSG00000155366	RHOC	pink	Block-M8
ENSG00000155367	PPM1J	grey	Block-M0
ENSG00000215866	LINC01356	grey	Block-M0
ENSG00000224167	AL390729.1	grey	Block-M0
ENSG00000155380	SLC16A1	turquoise	Block-M1
ENSG00000226419	SLC16A1-AS1	grey	Block-M0
ENSG00000238198	AL357055.3	grey	Block-M0
ENSG00000198799	LRIG2	grey	Block-M0
ENSG00000081026	MAGI3	red	Block-M6
ENSG00000232499	AL391058.1	grey	Block-M0
ENSG00000116793	PHTF1	red	Block-M6
ENSG00000232450	AL133517.1	grey	Block-M0
ENSG00000081019	RSBN1	tan	Block-M12
ENSG00000134242	PTPN22	grey	Block-M0
ENSG00000188761	BCL2L15	grey	Block-M0
ENSG00000134262	AP4B1	grey	Block-M0
ENSG00000118655	DCLRE1B	grey	Block-M0
ENSG00000235527	HIPK1-AS1	grey	Block-M0
ENSG00000163349	HIPK1	black	Block-M7
ENSG00000116774	OLFML3	darkturquoise	Block-M23
ENSG00000134207	SYT6	grey	Block-M0
ENSG00000197323	TRIM33	grey	Block-M0
ENSG00000236480	PKMP1	grey	Block-M0
ENSG00000116752	BCAS2	grey60	Block-M17
ENSG00000175984	DENND2C	grey	Block-M0
ENSG00000213281	NRAS	grey	Block-M0
ENSG00000009307	CSDE1	magenta	Block-M9
ENSG00000052723	SIKE1	magenta	Block-M9
ENSG00000134198	TSPAN2	grey	Block-M0
ENSG00000134259	NGF	grey	Block-M0
ENSG00000173218	VANGL1	grey	Block-M0
ENSG00000118729	CASQ2	grey	Block-M0
ENSG00000177551	NHLH2	grey	Block-M0
ENSG00000163393	SLC22A15	grey	Block-M0
ENSG00000173212	MAB21L3	grey	Block-M0
ENSG00000163399	ATP1A1	red	Block-M6
ENSG00000203865	ATP1A1-AS1	grey	Block-M0
ENSG00000116815	CD58	greenyellow	Block-M11
ENSG00000177173	NAP1L4P1	grey	Block-M0
ENSG00000143061	IGSF3	midnightblue	Block-M15
ENSG00000223489	NEFHP1	grey	Block-M0
ENSG00000134247	PTGFRN	darkgrey	Block-M24
ENSG00000134256	CD101	grey	Block-M0
ENSG00000116830	TTF2	grey	Block-M0
ENSG00000134253	TRIM45	grey	Block-M0
ENSG00000198162	MAN1A2	grey	Block-M0
ENSG00000279513	AL157902.2	grey	Block-M0
ENSG00000183508	TENT5C	grey	Block-M0
ENSG00000228217	PNRC2P1	grey	Block-M0
ENSG00000196505	GDAP2	turquoise	Block-M1
ENSG00000065183	WDR3	grey	Block-M0
ENSG00000155761	SPAG17	brown	Block-M3
ENSG00000092607	TBX15	greenyellow	Block-M11
ENSG00000116874	WARS2	grey	Block-M0
ENSG00000223575	RBMX2P3	grey	Block-M0
ENSG00000231365	AL359915.2	grey	Block-M0
ENSG00000232780	GAPDHP74	grey	Block-M0
ENSG00000235595	GAPDHP23	grey	Block-M0
ENSG00000229570	GAPDHP58	grey	Block-M0
ENSG00000226443	GAPDHP32	tan	Block-M12
ENSG00000239873	GAPDHP27	grey	Block-M0
ENSG00000240244	GAPDHP33	red	Block-M6
ENSG00000260941	LINC00622	grey	Block-M0
ENSG00000143067	ZNF697	grey	Block-M0
ENSG00000092621	PHGDH	pink	Block-M8
ENSG00000261662	AL359752.1	grey	Block-M0
ENSG00000134250	NOTCH2	lightcyan	Block-M16
ENSG00000273131	RP6-42F4.1	turquoise	Block-M1
ENSG00000236933	RP11-439A17.7	grey	Block-M0
ENSG00000188610	FAM72B	grey	Block-M0
ENSG00000213244	HIST2H3DP1	grey	Block-M0
ENSG00000223345	HIST2H2BA	grey	Block-M0
ENSG00000233029	RP11-439A17.9	grey	Block-M0
ENSG00000198019	FCGR1B	grey	Block-M0
ENSG00000171943	SRGAP2C	grey	Block-M0
ENSG00000269996	RP11-343N15.5	grey	Block-M0
ENSG00000227082	AC244021.1	grey	Block-M0
ENSG00000231752	EMBP1	grey	Block-M0
ENSG00000230880	RP11-417J8.3	grey	Block-M0
ENSG00000236055	RP11-423O2.2	grey	Block-M0
ENSG00000230255	RP11-423O2.1	grey	Block-M0
ENSG00000234978	RP11-423O2.5	grey	Block-M0
ENSG00000232745	ANKRD20A14P	grey	Block-M0
ENSG00000232274	RP11-782C8.2	grey	Block-M0
ENSG00000230850	RP11-782C8.1	grey	Block-M0
ENSG00000237291	RP11-782C8.4	grey	Block-M0
ENSG00000185044	RP11-435B5.4	grey	Block-M0
ENSG00000238261	RP11-435B5.5	grey	Block-M0
ENSG00000223804	RP6-206I17.1	grey	Block-M0
ENSG00000196369	SRGAP2B	grey	Block-M0
ENSG00000231360	AL592284.1	grey	Block-M0
ENSG00000236943	RP11-640M9.1	grey	Block-M0
ENSG00000225241	RP11-640M9.2	grey	Block-M0
ENSG00000270392	PFN1P2	grey	Block-M0
ENSG00000215861	WI2-1896O14.1	grey	Block-M0
ENSG00000168614	NBPF9	grey	Block-M0
ENSG00000254539	AC239804.1	yellow	Block-M4
ENSG00000178104	PDE4DIP	yellow	Block-M4
ENSG00000275131	AC241952.1	grey	Block-M0
ENSG00000268172	AL590452.1	grey	Block-M0
ENSG00000272755	AC245297.2	grey	Block-M0
ENSG00000265808	SEC22B	turquoise	Block-M1
ENSG00000177144	NUDT4B	grey	Block-M0
ENSG00000264343	NOTCH2NLA	greenyellow	Block-M11
ENSG00000213240	AC239799.1	lightcyan	Block-M16
ENSG00000271425	NBPF10	grey	Block-M0
ENSG00000233396	LINC01719	grey	Block-M0
ENSG00000265972	TXNIP	lightgreen	Block-M18
ENSG00000121851	POLR3GL	grey	Block-M0
ENSG00000272031	ANKRD34A	red	Block-M6
ENSG00000271601	LIX1L	pink	Block-M8
ENSG00000265241	RBM8A	grey	Block-M0
ENSG00000211451	GNRHR2	grey	Block-M0
ENSG00000131779	PEX11B	grey	Block-M0
ENSG00000143127	ITGA10	grey	Block-M0
ENSG00000198483	ANKRD35	brown	Block-M3
ENSG00000131788	PIAS3	grey	Block-M0
ENSG00000186364	NUDT17	grey	Block-M0
ENSG00000186141	POLR3C	grey	Block-M0
ENSG00000265491	RNF115	tan	Block-M12
ENSG00000174827	PDZK1	grey	Block-M0
ENSG00000117262	GPR89A	turquoise	Block-M1
ENSG00000152042	NBPF11	grey	Block-M0
ENSG00000232637	WI2-3658N16.1	grey	Block-M0
ENSG00000227733	RP4-565E6.1	grey	Block-M0
ENSG00000239475	HYDIN2	grey	Block-M0
ENSG00000186275	NBPF12	grey	Block-M0
ENSG00000234225	AC244394.2	grey	Block-M0
ENSG00000227242	NBPF13P	yellow	Block-M4
ENSG00000230832	AC241584.1	grey	Block-M0
ENSG00000131791	PRKAB2	turquoise	Block-M1
ENSG00000180867	PDIA3P1	turquoise	Block-M1
ENSG00000237188	AC242426.2	grey	Block-M0
ENSG00000131781	FMO5	grey	Block-M0
ENSG00000271721	RP11-337C18.9	grey	Block-M0
ENSG00000226015	CCT8P1	grey	Block-M0
ENSG00000236806	RPL7AP15	grey	Block-M0
ENSG00000131778	CHD1L	grey	Block-M0
ENSG00000116128	BCL9	grey	Block-M0
ENSG00000162836	ACP6	grey	Block-M0
ENSG00000265107	GJA5	greenyellow	Block-M11
ENSG00000188092	GPR89B	grey	Block-M0
ENSG00000203836	NBPF24	grey	Block-M0
ENSG00000234283	LINC01731	grey	Block-M0
ENSG00000202408	RNU1-122P	grey	Block-M0
ENSG00000272824	AC245100.7	grey	Block-M0
ENSG00000280649	AC245100.8	grey	Block-M0
ENSG00000122497	NBPF14	grey	Block-M0
ENSG00000223612	AC241585.1	grey	Block-M0
ENSG00000203832	NBPF20	brown	Block-M3
ENSG00000266338	NBPF15	black	Block-M7
ENSG00000203827	NBPF16	grey	Block-M0
ENSG00000223495	AC239859.2	brown	Block-M3
ENSG00000232527	RP11-14N7.2	grey	Block-M0
ENSG00000203825	AC239859.1	grey	Block-M0
ENSG00000206737	RNVU1-18	grey	Block-M0
ENSG00000232721	AC239800.2	grey	Block-M0
ENSG00000223779	AC239800.1	grey	Block-M0
ENSG00000242352	FAM91A3P	grey	Block-M0
ENSG00000263590	LINC02591	grey	Block-M0
ENSG00000265531	FCGR1CP	grey	Block-M0
ENSG00000233368	RP11-277L2.3	grey	Block-M0
ENSG00000275557	AC242842.1	grey	Block-M0
ENSG00000232151	RP11-353N4.8	grey	Block-M0
ENSG00000284842	FAM91A2P	grey	Block-M0
ENSG00000223759	RP11-353N4.4	brown	Block-M3
ENSG00000203815	AL358813.2	grey	Block-M0
ENSG00000197844	AL358813.1	grey	Block-M0
ENSG00000150337	FCGR1A	salmon	Block-M13
ENSG00000203814	HIST2H2BF	darkgreen	Block-M22
ENSG00000233030	AC243772.2	magenta	Block-M9
ENSG00000270882	HIST2H4A	turquoise	Block-M1
ENSG00000220323	HIST2H2BD	turquoise	Block-M1
ENSG00000261716	HIST2H2BC	turquoise	Block-M1
ENSG00000270276	HIST2H4B	grey	Block-M0
ENSG00000184678	HIST2H2BE	lightgreen	Block-M18
ENSG00000184260	HIST2H2AC	pink	Block-M8
ENSG00000184270	HIST2H2AB	grey	Block-M0
ENSG00000178096	BOLA1	grey	Block-M0
ENSG00000159164	SV2A	blue	Block-M2
ENSG00000143368	SF3B4	turquoise	Block-M1
ENSG00000014914	MTMR11	yellow	Block-M4
ENSG00000264522	OTUD7B	green	Block-M5
ENSG00000285184	AC244033.2	magenta	Block-M9
ENSG00000136631	VPS45	grey	Block-M0
ENSG00000023902	PLEKHO1	darkred	Block-M21
ENSG00000143401	ANP32E	grey	Block-M0
ENSG00000118298	CA14	green	Block-M5
ENSG00000117362	APH1A	grey	Block-M0
ENSG00000118292	C1orf54	grey	Block-M0
ENSG00000159208	CIART	grey	Block-M0
ENSG00000266472	MRPS21	saddlebrown	Block-M29
ENSG00000117360	PRPF3	turquoise	Block-M1
ENSG00000163125	RPRD2	tan	Block-M12
ENSG00000143374	TARS2	grey	Block-M0
ENSG00000143369	ECM1	grey	Block-M0
ENSG00000228126	FALEC	grey	Block-M0
ENSG00000237781	AL356356.1	grey	Block-M0
ENSG00000143382	ADAMTSL4	salmon	Block-M13
ENSG00000203804	ADAMTSL4-AS1	brown	Block-M3
ENSG00000143384	MCL1	darkturquoise	Block-M23
ENSG00000143420	ENSA	blue	Block-M2
ENSG00000143457	GOLPH3L	tan	Block-M12
ENSG00000143452	HORMAD1	grey	Block-M0
ENSG00000163131	CTSS	salmon	Block-M13
ENSG00000143387	CTSK	grey	Block-M0
ENSG00000143437	ARNT	turquoise	Block-M1
ENSG00000143379	SETDB1	grey	Block-M0
ENSG00000143418	CERS2	lightgreen	Block-M18
ENSG00000143412	ANXA9	grey	Block-M0
ENSG00000143409	MINDY1	green	Block-M5
ENSG00000143363	PRUNE1	grey	Block-M0
ENSG00000163141	BNIPL	yellow	Block-M4
ENSG00000143443	C1orf56	grey	Block-M0
ENSG00000197622	CDC42SE1	grey	Block-M0
ENSG00000213190	MLLT11	blue	Block-M2
ENSG00000143458	GABPB2	turquoise	Block-M1
ENSG00000261168	AL592424.1	grey	Block-M0
ENSG00000143434	SEMA6C	grey	Block-M0
ENSG00000163154	TNFAIP8L2	salmon	Block-M13
ENSG00000163156	SCNM1	turquoise	Block-M1
ENSG00000163155	LYSMD1	grey	Block-M0
ENSG00000163159	VPS72	turquoise	Block-M1
ENSG00000143398	PIP5K1A	yellow	Block-M4
ENSG00000159352	PSMD4	grey	Block-M0
ENSG00000143373	ZNF687	grey	Block-M0
ENSG00000143393	PI4KB	turquoise	Block-M1
ENSG00000143390	RFX5	brown	Block-M3
ENSG00000143416	SELENBP1	lightcyan	Block-M16
ENSG00000159377	PSMB4	grey60	Block-M17
ENSG00000143442	POGZ	turquoise	Block-M1
ENSG00000143375	CGN	green	Block-M5
ENSG00000143367	TUFT1	grey	Block-M0
ENSG00000143376	SNX27	tan	Block-M12
ENSG00000159409	CELF3	purple	Block-M10
ENSG00000143436	MRPL9	grey	Block-M0
ENSG00000143450	OAZ3	grey	Block-M0
ENSG00000249602	AL589765.4	grey	Block-M0
ENSG00000268288	AL589765.5	grey	Block-M0
ENSG00000182134	TDRKH	grey	Block-M0
ENSG00000203288	TDRKH-AS1	grey	Block-M0
ENSG00000225556	C2CD4D	grey60	Block-M17
ENSG00000234614	AL450992.2	grey	Block-M0
ENSG00000159445	THEM4	grey	Block-M0
ENSG00000197747	S100A10	grey	Block-M0
ENSG00000163191	S100A11	grey	Block-M0
ENSG00000159450	TCHH	grey	Block-M0
ENSG00000237975	FLG-AS1	grey	Block-M0
ENSG00000236427	AL589986.2	grey	Block-M0
ENSG00000203782	LOR	grey	Block-M0
ENSG00000197956	S100A6	turquoise	Block-M1
ENSG00000285867	BX470102.2	grey	Block-M0
ENSG00000188643	S100A16	lightcyan	Block-M16
ENSG00000189171	S100A13	grey	Block-M0
ENSG00000160678	S100A1	grey	Block-M0
ENSG00000160679	CHTOP	grey	Block-M0
ENSG00000143553	SNAPIN	turquoise	Block-M1
ENSG00000143621	ILF2	magenta	Block-M9
ENSG00000169418	NPR1	grey	Block-M0
ENSG00000143624	INTS3	grey	Block-M0
ENSG00000143554	SLC27A3	grey	Block-M0
ENSG00000143614	GATAD2B	turquoise	Block-M1
ENSG00000223599	AL513523.1	grey	Block-M0
ENSG00000284738	AL358472.5	grey	Block-M0
ENSG00000198837	DENND4B	grey	Block-M0
ENSG00000160741	CRTC2	lightgreen	Block-M18
ENSG00000143570	SLC39A1	grey	Block-M0
ENSG00000143578	CREB3L4	grey	Block-M0
ENSG00000143543	JTB	grey	Block-M0
ENSG00000285641	AL358472.6	grey	Block-M0
ENSG00000272654	AL358472.2	grey	Block-M0
ENSG00000143545	RAB13	grey	Block-M0
ENSG00000177954	RPS27	royalblue	Block-M20
ENSG00000231416	AL358472.1	yellow	Block-M4
ENSG00000143549	TPM3	paleturquoise	Block-M31
ENSG00000264384	RN7SL431P	grey	Block-M0
ENSG00000143612	C1orf43	magenta	Block-M9
ENSG00000143569	UBAP2L	blue	Block-M2
ENSG00000143575	HAX1	grey	Block-M0
ENSG00000143515	ATP8B2	darkred	Block-M21
ENSG00000238365	RNU7-57P	grey	Block-M0
ENSG00000226855	RPSAP17	grey	Block-M0
ENSG00000160712	IL6R	darkturquoise	Block-M23
ENSG00000169291	SHE	greenyellow	Block-M11
ENSG00000163239	TDRD10	greenyellow	Block-M11
ENSG00000160714	UBE2Q1	grey	Block-M0
ENSG00000160716	CHRNB2	white	Block-M27
ENSG00000160710	ADAR	blue	Block-M2
ENSG00000143603	KCNN3	pink	Block-M8
ENSG00000163344	PMVK	grey	Block-M0
ENSG00000163346	PBXIP1	pink	Block-M8
ENSG00000163348	PYGO2	turquoise	Block-M1
ENSG00000271380	AL451085.2	grey	Block-M0
ENSG00000160691	SHC1	black	Block-M7
ENSG00000173207	CKS1B	grey	Block-M0
ENSG00000160688	FLAD1	grey	Block-M0
ENSG00000160685	ZBTB7B	grey	Block-M0
ENSG00000163354	DCST2	grey	Block-M0
ENSG00000143537	ADAM15	grey	Block-M0
ENSG00000243364	EFNA4	grey	Block-M0
ENSG00000143590	EFNA3	grey	Block-M0
ENSG00000169242	EFNA1	grey	Block-M0
ENSG00000169241	SLC50A1	grey	Block-M0
ENSG00000179085	DPM3	grey	Block-M0
ENSG00000163463	KRTCAP2	grey	Block-M0
ENSG00000163462	TRIM46	cyan	Block-M14
ENSG00000185499	MUC1	grey	Block-M0
ENSG00000231064	AC234582.1	lightcyan	Block-M16
ENSG00000169231	THBS3	grey	Block-M0
ENSG00000173171	MTX1	brown	Block-M3
ENSG00000236263	AC234582.2	grey	Block-M0
ENSG00000160766	GBAP1	grey	Block-M0
ENSG00000177628	GBA	grey	Block-M0
ENSG00000160767	FAM189B	grey	Block-M0
ENSG00000116521	SCAMP3	grey	Block-M0
ENSG00000176444	CLK2	grey	Block-M0
ENSG00000143630	HCN3	grey	Block-M0
ENSG00000143627	PKLR	grey	Block-M0
ENSG00000160752	FDPS	grey	Block-M0
ENSG00000225855	RUSC1-AS1	grey	Block-M0
ENSG00000160753	RUSC1	grey	Block-M0
ENSG00000116539	ASH1L	tan	Block-M12
ENSG00000227773	ASH1L-IT1	grey	Block-M0
ENSG00000235919	ASH1L-AS1	grey	Block-M0
ENSG00000125459	MSTO1	grey	Block-M0
ENSG00000163374	YY1AP1	grey	Block-M0
ENSG00000132676	DAP3	grey	Block-M0
ENSG00000203761	MSTO2P	grey	Block-M0
ENSG00000116580	GON4L	cyan	Block-M14
ENSG00000132718	SYT11	grey60	Block-M17
ENSG00000143622	RIT1	grey	Block-M0
ENSG00000132680	KHDC4	yellow	Block-M4
ENSG00000116584	ARHGEF2	grey	Block-M0
ENSG00000273002	AL355388.2	grey	Block-M0
ENSG00000163479	SSR2	magenta	Block-M9
ENSG00000160803	UBQLN4	orange	Block-M25
ENSG00000116586	LAMTOR2	grey	Block-M0
ENSG00000254726	MEX3A	grey	Block-M0
ENSG00000160789	LMNA	grey	Block-M0
ENSG00000196189	SEMA4A	grey	Block-M0
ENSG00000160785	SLC25A44	grey	Block-M0
ENSG00000160783	PMF1	grey	Block-M0
ENSG00000160781	PAQR6	green	Block-M5
ENSG00000198952	SMG5	grey	Block-M0
ENSG00000163472	TMEM79	turquoise	Block-M1
ENSG00000198715	GLMP	grey	Block-M0
ENSG00000163468	CCT3	grey	Block-M0
ENSG00000125462	C1orf61	violet	Block-M32
ENSG00000116604	MEF2D	darkgrey	Block-M24
ENSG00000260460	AL365181.1	cyan	Block-M14
ENSG00000183856	IQGAP3	grey	Block-M0
ENSG00000163382	NAXE	brown	Block-M3
ENSG00000160818	GPATCH4	grey	Block-M0
ENSG00000132702	HAPLN2	green	Block-M5
ENSG00000272068	AL365181.2	grey	Block-M0
ENSG00000132692	BCAN	pink	Block-M8
ENSG00000272405	AL365181.3	black	Block-M7
ENSG00000229953	AL590666.2	grey	Block-M0
ENSG00000132688	NES	pink	Block-M8
ENSG00000143320	CRABP2	black	Block-M7
ENSG00000223356	AL590666.1	grey	Block-M0
ENSG00000143319	ISG20L2	grey	Block-M0
ENSG00000143303	RRNAD1	grey	Block-M0
ENSG00000143314	MRPL24	grey	Block-M0
ENSG00000143321	HDGF	turquoise	Block-M1
ENSG00000143294	PRCC	grey	Block-M0
ENSG00000198400	NTRK1	grey	Block-M0
ENSG00000187800	PEAR1	greenyellow	Block-M11
ENSG00000132694	ARHGEF11	white	Block-M27
ENSG00000237842	AL157713.1	grey	Block-M0
ENSG00000117036	ETV3	brown	Block-M3
ENSG00000183853	KIRREL1	grey	Block-M0
ENSG00000226520	KIRREL1-IT1	grey	Block-M0
ENSG00000227295	ELL2P1	magenta	Block-M9
ENSG00000231434	AL365440.1	grey	Block-M0
ENSG00000163563	MNDA	salmon	Block-M13
ENSG00000163565	IFI16	salmon	Block-M13
ENSG00000162706	CADM3	grey	Block-M0
ENSG00000222552	RNA5SP60	grey	Block-M0
ENSG00000225670	CADM3-AS1	grey	Block-M0
ENSG00000213088	ACKR1	grey	Block-M0
ENSG00000158716	DUSP23	grey	Block-M0
ENSG00000256029	SNHG28	grey	Block-M0
ENSG00000272668	AL590560.1	grey	Block-M0
ENSG00000213085	CFAP45	grey	Block-M0
ENSG00000158710	TAGLN2	darkturquoise	Block-M23
ENSG00000177807	KCNJ10	pink	Block-M8
ENSG00000143315	PIGM	grey	Block-M0
ENSG00000162728	KCNJ9	grey	Block-M0
ENSG00000162729	IGSF8	grey	Block-M0
ENSG00000018625	ATP1A2	lightcyan	Block-M16
ENSG00000132681	ATP1A4	grey	Block-M0
ENSG00000143318	CASQ1	grey	Block-M0
ENSG00000227741	AL121987.2	grey	Block-M0
ENSG00000162734	PEA15	grey	Block-M0
ENSG00000132716	DCAF8	grey	Block-M0
ENSG00000224261	RPSAP18	grey	Block-M0
ENSG00000162735	PEX19	grey	Block-M0
ENSG00000122218	COPA	grey	Block-M0
ENSG00000235082	SUMO1P3	grey	Block-M0
ENSG00000202078	Y_RNA	grey	Block-M0
ENSG00000162736	NCSTN	grey	Block-M0
ENSG00000171786	NHLH1	grey	Block-M0
ENSG00000162738	VANGL2	pink	Block-M8
ENSG00000066294	CD84	salmon	Block-M13
ENSG00000122223	CD244	brown	Block-M3
ENSG00000213080	AL354714.2	grey	Block-M0
ENSG00000158769	F11R	grey	Block-M0
ENSG00000215845	TSTD1	grey	Block-M0
ENSG00000158773	USF1	grey	Block-M0
ENSG00000186517	ARHGAP30	salmon	Block-M13
ENSG00000162755	KLHDC9	grey	Block-M0
ENSG00000143256	PFDN2	magenta	Block-M9
ENSG00000158793	NIT1	grey	Block-M0
ENSG00000158796	DEDD	grey	Block-M0
ENSG00000143222	UFC1	magenta	Block-M9
ENSG00000143258	USP21	turquoise	Block-M1
ENSG00000143224	PPOX	grey	Block-M0
ENSG00000158850	B4GALT3	grey	Block-M0
ENSG00000158859	ADAMTS4	green	Block-M5
ENSG00000158864	NDUFS2	grey	Block-M0
ENSG00000158869	FCER1G	salmon	Block-M13
ENSG00000158882	TOMM40L	grey	Block-M0
ENSG00000248485	PCP4L1	midnightblue	Block-M15
ENSG00000158887	MPZ	grey	Block-M0
ENSG00000143252	SDHC	grey	Block-M0
ENSG00000283696	AL592295.4	grey	Block-M0
ENSG00000215840	AL592295.1	grey	Block-M0
ENSG00000143226	FCGR2A	darkgreen	Block-M22
ENSG00000173110	HSPA6	grey	Block-M0
ENSG00000203747	FCGR3A	salmon	Block-M13
ENSG00000244682	FCGR2C	grey	Block-M0
ENSG00000225217	HSPA7	grey	Block-M0
ENSG00000072694	FCGR2B	grey	Block-M0
ENSG00000162746	FCRLB	grey	Block-M0
ENSG00000081721	DUSP12	grey	Block-M0
ENSG00000118217	ATF6	magenta	Block-M9
ENSG00000229808	AL391825.1	black	Block-M7
ENSG00000162745	OLFML2B	grey	Block-M0
ENSG00000198929	NOS1AP	skyblue	Block-M28
ENSG00000239887	C1orf226	grey	Block-M0
ENSG00000152332	UHMK1	skyblue	Block-M28
ENSG00000117143	UAP1	grey	Block-M0
ENSG00000162733	DDR2	greenyellow	Block-M11
ENSG00000132196	HSD17B7	turquoise	Block-M1
ENSG00000185860	CCDC190	grey	Block-M0
ENSG00000117152	RGS4	blue	Block-M2
ENSG00000143248	RGS5	grey	Block-M0
ENSG00000232995	RGS5	grey	Block-M0
ENSG00000143228	NUF2	grey	Block-M0
ENSG00000185630	PBX1	red	Block-M6
ENSG00000207082	RNU6-171P	grey	Block-M0
ENSG00000269887	AL391001.1	grey	Block-M0
ENSG00000271917	AL357568.2	grey	Block-M0
ENSG00000143171	RXRG	greenyellow	Block-M11
ENSG00000143198	MGST3	saddlebrown	Block-M29
ENSG00000143149	ALDH9A1	pink	Block-M8
ENSG00000143183	TMCO1	grey	Block-M0
ENSG00000224358	AL451074.2	grey	Block-M0
ENSG00000143179	UCK2	grey	Block-M0
ENSG00000188859	FAM78B	red	Block-M6
ENSG00000230898	AL596087.2	grey	Block-M0
ENSG00000215835	AL596087.1	grey	Block-M0
ENSG00000232341	RPL4P2	grey	Block-M0
ENSG00000143157	POGK	grey	Block-M0
ENSG00000152382	TADA1	magenta	Block-M9
ENSG00000143195	ILDR2	midnightblue	Block-M15
ENSG00000143194	MAEL	grey	Block-M0
ENSG00000198842	DUSP27	grey	Block-M0
ENSG00000143190	POU2F1	grey	Block-M0
ENSG00000272033	AL136984.1	grey	Block-M0
ENSG00000198821	CD247	grey	Block-M0
ENSG00000143162	CREG1	magenta	Block-M9
ENSG00000198771	RCSD1	grey	Block-M0
ENSG00000197965	MPZL1	grey	Block-M0
ENSG00000143199	ADCY10	grey	Block-M0
ENSG00000143158	MPC2	grey	Block-M0
ENSG00000143164	DCAF6	red	Block-M6
ENSG00000224837	GCSHP5	grey	Block-M0
ENSG00000143147	GPR161	black	Block-M7
ENSG00000143155	TIPRL	red	Block-M6
ENSG00000213064	SFT2D2	pink	Block-M8
ENSG00000143178	TBX19	grey	Block-M0
ENSG00000203601	LINC00970	grey	Block-M0
ENSG00000143153	ATP1B1	blue	Block-M2
ENSG00000143156	NME7	grey	Block-M0
ENSG00000117475	BLZF1	turquoise	Block-M1
ENSG00000117477	CCDC181	grey	Block-M0
ENSG00000117479	SLC19A2	grey	Block-M0
ENSG00000213062	AL021068.1	grey	Block-M0
ENSG00000198734	F5	grey	Block-M0
ENSG00000000460	C1orf112	grey	Block-M0
ENSG00000188404	SELL	grey	Block-M0
ENSG00000171806	METTL18	turquoise	Block-M1
ENSG00000000457	SCYL3	grey	Block-M0
ENSG00000075945	KIFAP3	blue	Block-M2
ENSG00000243051	RN7SL269P	grey	Block-M0
ENSG00000203260	AL356475.1	grey	Block-M0
ENSG00000120370	GORAB	grey	Block-M0
ENSG00000116132	PRRX1	pink	Block-M8
ENSG00000271811	Z97200.1	grey	Block-M0
ENSG00000094963	FMO2	black	Block-M7
ENSG00000076258	FMO4	grey	Block-M0
ENSG00000117523	PRRC2C	turquoise	Block-M1
ENSG00000239373	RN7SL425P	grey	Block-M0
ENSG00000233328	PFN1P1	grey	Block-M0
ENSG00000117533	VAMP4	grey	Block-M0
ENSG00000010165	METTL13	grey	Block-M0
ENSG00000197959	DNM3	grey60	Block-M17
ENSG00000233540	DNM3-IT1	grey	Block-M0
ENSG00000135845	PIGC	grey	Block-M0
ENSG00000094975	SUCO	grey	Block-M0
ENSG00000120337	TNFSF18	grey	Block-M0
ENSG00000230849	GOT2P2	grey	Block-M0
ENSG00000226375	AL022310.1	grey	Block-M0
ENSG00000117586	TNFSF4	grey	Block-M0
ENSG00000231615	AL645568.2	grey	Block-M0
ENSG00000203739	AL645568.1	turquoise	Block-M1
ENSG00000117592	PRDX6	pink	Block-M8
ENSG00000162753	SLC9C2	grey	Block-M0
ENSG00000183831	ANKRD45	grey	Block-M0
ENSG00000076321	KLHL20	grey	Block-M0
ENSG00000120334	CENPL	grey	Block-M0
ENSG00000117593	DARS2	grey	Block-M0
ENSG00000270084	GAS5-AS1	grey	Block-M0
ENSG00000234741	GAS5	grey	Block-M0
ENSG00000185278	ZBTB37	pink	Block-M8
ENSG00000135870	RC3H1	turquoise	Block-M1
ENSG00000236535	RC3H1-IT1	yellow	Block-M4
ENSG00000152061	RABGAP1L	blue	Block-M2
ENSG00000203737	GPR52	grey	Block-M0
ENSG00000237249	Z99127.3	grey	Block-M0
ENSG00000223525	RABGAP1L-IT1	grey	Block-M0
ENSG00000116161	CACYBP	grey	Block-M0
ENSG00000120333	MRPS14	magenta	Block-M9
ENSG00000120332	TNN	grey	Block-M0
ENSG00000235750	KIAA0040	grey	Block-M0
ENSG00000116147	TNR	grey	Block-M0
ENSG00000235628	TNR-IT1	grey	Block-M0
ENSG00000227740	AL513329.1	grey	Block-M0
ENSG00000230777	RPS29P5	grey	Block-M0
ENSG00000143207	COP1	grey	Block-M0
ENSG00000252906	SCARNA3	yellow	Block-M4
ENSG00000236021	AL359265.3	grey	Block-M0
ENSG00000116183	PAPPA2	grey	Block-M0
ENSG00000152092	ASTN1	purple	Block-M10
ENSG00000198797	BRINP2	darkgrey	Block-M24
ENSG00000227579	AL122019.1	brown	Block-M3
ENSG00000120341	SEC16B	grey	Block-M0
ENSG00000254154	CRYZL2P-SEC16B	grey	Block-M0
ENSG00000242193	CRYZL2P	grey	Block-M0
ENSG00000224687	RASAL2-AS1	grey	Block-M0
ENSG00000075391	RASAL2	red	Block-M6
ENSG00000213058	AL365357.1	grey	Block-M0
ENSG00000213057	C1orf220	grey	Block-M0
ENSG00000116191	RALGPS2	grey	Block-M0
ENSG00000116194	ANGPTL1	grey	Block-M0
ENSG00000116199	FAM20B	blue	Block-M2
ENSG00000186283	TOR3A	grey	Block-M0
ENSG00000143322	ABL2	grey	Block-M0
ENSG00000057252	SOAT1	grey	Block-M0
ENSG00000162779	AXDND1	grey	Block-M0
ENSG00000227141	AL160286.1	brown	Block-M3
ENSG00000162782	TDRD5	grey	Block-M0
ENSG00000143340	FAM163A	lightyellow	Block-M19
ENSG00000169905	TOR1AIP2	black	Block-M7
ENSG00000272906	AL353708.3	grey	Block-M0
ENSG00000143337	TOR1AIP1	pink	Block-M8
ENSG00000135837	CEP350	turquoise	Block-M1
ENSG00000235145	RPSAP16	grey	Block-M0
ENSG00000116260	QSOX1	grey	Block-M0
ENSG00000121454	LHX4	grey	Block-M0
ENSG00000230124	ACBD6	grey	Block-M0
ENSG00000143324	XPR1	midnightblue	Block-M15
ENSG00000135835	KIAA1614	grey	Block-M0
ENSG00000243155	AL162431.2	grey	Block-M0
ENSG00000232586	KIAA1614-AS1	grey	Block-M0
ENSG00000135823	STX6	grey	Block-M0
ENSG00000153029	MR1	grey	Block-M0
ENSG00000162783	IER5	grey	Block-M0
ENSG00000179452	LINC01699	grey	Block-M0
ENSG00000198216	CACNA1E	grey	Block-M0
ENSG00000272880	AL161734.1	grey	Block-M0
ENSG00000179930	ZNF648	grey	Block-M0
ENSG00000224810	AL355482.1	grey	Block-M0
ENSG00000228918	LINC01344	grey	Block-M0
ENSG00000135821	GLUL	lightcyan	Block-M16
ENSG00000135828	RNASEL	grey	Block-M0
ENSG00000143333	RGS16	grey	Block-M0
ENSG00000135824	RGS8	grey	Block-M0
ENSG00000135838	NPL	darkgreen	Block-M22
ENSG00000135829	DHX9	magenta	Block-M9
ENSG00000135862	LAMC1	greenyellow	Block-M11
ENSG00000058085	LAMC2	grey	Block-M0
ENSG00000157064	NMNAT2	blue	Block-M2
ENSG00000232860	SMG7-AS1	grey	Block-M0
ENSG00000116698	SMG7	grey	Block-M0
ENSG00000116701	NCF2	grey	Block-M0
ENSG00000162704	ARPC5	grey	Block-M0
ENSG00000143344	RGL1	grey	Block-M0
ENSG00000198756	COLGALT2	green	Block-M5
ENSG00000198860	TSEN15	grey	Block-M0
ENSG00000271387	AL445228.2	grey	Block-M0
ENSG00000116667	C1orf21	purple	Block-M10
ENSG00000230470	AL078645.1	grey	Block-M0
ENSG00000232036	AL078645.2	grey	Block-M0
ENSG00000285847	AL713852.1	grey	Block-M0
ENSG00000116406	EDEM3	grey	Block-M0
ENSG00000135842	FAM129A	darkturquoise	Block-M23
ENSG00000121481	RNF2	grey	Block-M0
ENSG00000121486	TRMT1L	grey	Block-M0
ENSG00000116668	SWT1	grey	Block-M0
ENSG00000279838	AL356273.3	grey	Block-M0
ENSG00000116679	IVNS1ABP	grey	Block-M0
ENSG00000143341	HMCN1	greenyellow	Block-M11
ENSG00000047410	TPR	grey	Block-M0
ENSG00000157181	ODR4	turquoise	Block-M1
ENSG00000262180	OCLM	grey	Block-M0
ENSG00000229739	AL596220.1	grey	Block-M0
ENSG00000273198	AL096803.3	grey	Block-M0
ENSG00000228238	AL096803.1	yellow	Block-M4
ENSG00000073756	PTGS2	midnightblue	Block-M15
ENSG00000273129	PACERR	grey	Block-M0
ENSG00000116711	PLA2G4A	black	Block-M7
ENSG00000162670	BRINP3	grey	Block-M0
ENSG00000237457	LINC01351	grey	Block-M0
ENSG00000150681	RGS18	grey	Block-M0
ENSG00000285280	AL390957.1	grey	Block-M0
ENSG00000226723	AL513175.1	grey	Block-M0
ENSG00000090104	RGS1	grey	Block-M0
ENSG00000231767	AL136454.1	magenta	Block-M9
ENSG00000116741	RGS2	yellow	Block-M4
ENSG00000234473	ZNF101P2	grey	Block-M0
ENSG00000116750	UCHL5	blue	Block-M2
ENSG00000116747	TROVE2	pink	Block-M8
ENSG00000023572	GLRX2	blue	Block-M2
ENSG00000134371	CDC73	lightgreen	Block-M18
ENSG00000162630	B3GALT2	skyblue	Block-M28
ENSG00000162687	KCNT2	lightyellow	Block-M19
ENSG00000000971	CFH	greenyellow	Block-M11
ENSG00000066279	ASPM	grey	Block-M0
ENSG00000177888	ZBTB41	grey	Block-M0
ENSG00000237861	AL513325.1	grey	Block-M0
ENSG00000134376	CRB1	lightcyan	Block-M16
ENSG00000213047	DENND1B	grey	Block-M0
ENSG00000203724	C1orf53	grey	Block-M0
ENSG00000151414	NEK7	green	Block-M5
ENSG00000081237	PTPRC	salmon	Block-M13
ENSG00000229989	MIR181A1HG	grey	Block-M0
ENSG00000203721	LINC00862	turquoise	Block-M1
ENSG00000162702	ZNF281	grey	Block-M0
ENSG00000118193	KIF14	grey	Block-M0
ENSG00000118197	DDX59	grey	Block-M0
ENSG00000260088	AL445483.1	grey	Block-M0
ENSG00000118200	CAMSAP2	red	Block-M6
ENSG00000163362	INAVA	grey	Block-M0
ENSG00000116852	KIF21B	cyan	Block-M14
ENSG00000229191	AL358473.1	brown	Block-M3
ENSG00000081248	CACNA1S	grey	Block-M0
ENSG00000116857	TMEM9	grey	Block-M0
ENSG00000163395	IGFN1	grey	Block-M0
ENSG00000081277	PKP1	grey	Block-M0
ENSG00000118194	TNNT2	grey	Block-M0
ENSG00000174307	PHLDA3	green	Block-M5
ENSG00000159176	CSRP1	lightgreen	Block-M18
ENSG00000224536	AC096677.1	grey	Block-M0
ENSG00000223396	RPS10P7	grey	Block-M0
ENSG00000134369	NAV1	grey	Block-M0
ENSG00000231871	IPO9-AS1	grey	Block-M0
ENSG00000264802	MIR5191	grey	Block-M0
ENSG00000200942	RNU6-501P	yellow	Block-M4
ENSG00000198700	IPO9	grey	Block-M0
ENSG00000198892	SHISA4	grey	Block-M0
ENSG00000223774	AL513217.1	grey	Block-M0
ENSG00000163431	LMOD1	grey	Block-M0
ENSG00000134375	TIMM17A	saddlebrown	Block-M29
ENSG00000176393	RNPEP	grey	Block-M0
ENSG00000163435	ELF3	grey	Block-M0
ENSG00000170075	GPR37L1	pink	Block-M8
ENSG00000143862	ARL8A	darkorange	Block-M26
ENSG00000243323	PTPRVP	grey	Block-M0
ENSG00000133067	LGR6	brown	Block-M3
ENSG00000077152	UBE2T	grey	Block-M0
ENSG00000077157	PPP1R12B	grey	Block-M0
ENSG00000232626	AC099336.1	grey	Block-M0
ENSG00000236439	AC099336.2	grey	Block-M0
ENSG00000143858	SYT2	red	Block-M6
ENSG00000226862	AC104463.2	turquoise	Block-M1
ENSG00000117139	KDM5B	darkred	Block-M21
ENSG00000235449	AC098934.3	grey	Block-M0
ENSG00000228288	PCAT6	grey	Block-M0
ENSG00000214796	AC098934.1	yellow	Block-M4
ENSG00000234996	AC098934.2	grey	Block-M0
ENSG00000183155	RABIF	grey	Block-M0
ENSG00000117153	KLHL12	grey	Block-M0
ENSG00000159346	ADIPOR1	magenta	Block-M9
ENSG00000159348	CYB5R1	grey	Block-M0
ENSG00000163444	TMEM183A	blue	Block-M2
ENSG00000143847	PPFIA4	orange	Block-M25
ENSG00000163485	ADORA1	darkorange	Block-M26
ENSG00000234775	AC105940.2	grey	Block-M0
ENSG00000133048	CHI3L1	yellow	Block-M4
ENSG00000133063	CHIT1	grey	Block-M0
ENSG00000159388	BTG2	grey	Block-M0
ENSG00000122176	FMOD	greenyellow	Block-M11
ENSG00000188783	PRELP	black	Block-M7
ENSG00000058668	ATP2B4	grey	Block-M0
ENSG00000221643	SNORA77	turquoise	Block-M1
ENSG00000058673	ZC3H11A	grey	Block-M0
ENSG00000257315	ZBED6	turquoise	Block-M1
ENSG00000182004	SNRPE	grey	Block-M0
ENSG00000143842	SOX13	pink	Block-M8
ENSG00000143845	ETNK2	grey	Block-M0
ENSG00000174567	GOLT1A	grey	Block-M0
ENSG00000143850	PLEKHA6	red	Block-M6
ENSG00000219133	AL592114.1	grey	Block-M0
ENSG00000158615	PPP1R15B	turquoise	Block-M1
ENSG00000133056	PIK3C2B	green	Block-M5
ENSG00000198625	MDM4	lightgreen	Block-M18
ENSG00000170382	LRRN2	purple	Block-M10
ENSG00000163531	NFASC	grey	Block-M0
ENSG00000229657	AL391822.1	grey	Block-M0
ENSG00000184144	CNTN2	green	Block-M5
ENSG00000174529	TMEM81	turquoise	Block-M1
ENSG00000117222	RBBP5	tan	Block-M12
ENSG00000133059	DSTYK	grey	Block-M0
ENSG00000133069	TMCC2	grey	Block-M0
ENSG00000163545	NUAK2	grey	Block-M0
ENSG00000162873	KLHDC8A	grey	Block-M0
ENSG00000235363	SNRPGP10	grey	Block-M0
ENSG00000281406	BLACAT1	grey	Block-M0
ENSG00000117266	CDK18	green	Block-M5
ENSG00000174514	MFSD4A	red	Block-M6
ENSG00000206762	RNU6-418P	grey	Block-M0
ENSG00000158711	ELK4	lightgreen	Block-M18
ENSG00000158715	SLC45A3	green	Block-M5
ENSG00000069275	NUCKS1	darkorange	Block-M26
ENSG00000117280	RAB29	grey	Block-M0
ENSG00000133065	SLC41A1	pink	Block-M8
ENSG00000162877	PM20D1	grey	Block-M0
ENSG00000174502	SLC26A9	grey	Block-M0
ENSG00000229874	RP11-312O7.2	grey	Block-M0
ENSG00000196550	FAM72A	grey	Block-M0
ENSG00000198049	AVPR1B	grey	Block-M0
ENSG00000163486	SRGAP2	grey	Block-M0
ENSG00000263528	IKBKE	grey	Block-M0
ENSG00000266094	RASSF5	grey	Block-M0
ENSG00000279946	AC244034.3	grey	Block-M0
ENSG00000143486	EIF2D	grey	Block-M0
ENSG00000143479	DYRK3	black	Block-M7
ENSG00000162889	MAPKAPK2	pink	Block-M8
ENSG00000162894	FCMR	grey	Block-M0
ENSG00000182795	C1orf116	grey	Block-M0
ENSG00000123836	PFKFB2	grey	Block-M0
ENSG00000180667	YOD1	grey	Block-M0
ENSG00000196352	CD55	green	Block-M5
ENSG00000203710	CR1	grey	Block-M0
ENSG00000117335	CD46	grey	Block-M0
ENSG00000234219	CDCA4P4	grey	Block-M0
ENSG00000203709	MIR29B2CHG	tan	Block-M12
ENSG00000174059	CD34	grey	Block-M0
ENSG00000284237	AL356275.1	grey	Block-M0
ENSG00000076356	PLXNA2	red	Block-M6
ENSG00000008118	CAMK1G	red	Block-M6
ENSG00000196878	LAMB3	grey	Block-M0
ENSG00000227591	AL031316.1	grey	Block-M0
ENSG00000123689	G0S2	grey	Block-M0
ENSG00000117594	HSD11B1	grey	Block-M0
ENSG00000009790	TRAF3IP3	grey	Block-M0
ENSG00000162757	C1orf74	grey	Block-M0
ENSG00000117595	IRF6	grey	Block-M0
ENSG00000117597	UTP25	grey	Block-M0
ENSG00000143469	SYT14	grey	Block-M0
ENSG00000203706	SERTAD4-AS1	grey	Block-M0
ENSG00000082497	SERTAD4	grey	Block-M0
ENSG00000228110	ST13P19	grey	Block-M0
ENSG00000054392	HHAT	grey	Block-M0
ENSG00000143473	KCNH1	red	Block-M6
ENSG00000279333	AC096636.1	grey	Block-M0
ENSG00000284299	AL590132.1	grey	Block-M0
ENSG00000224668	IPO8P1	midnightblue	Block-M15
ENSG00000234233	KCNH1-IT1	grey	Block-M0
ENSG00000234004	AC092017.2	grey	Block-M0
ENSG00000117625	RCOR3	grey	Block-M0
ENSG00000082512	TRAF5	grey	Block-M0
ENSG00000153363	LINC00467	grey	Block-M0
ENSG00000170385	SLC30A1	black	Block-M7
ENSG00000117650	NEK2	brown	Block-M3
ENSG00000123684	LPGAT1	darkorange	Block-M26
ENSG00000241395	RN7SL344P	grey	Block-M0
ENSG00000143493	INTS7	grey	Block-M0
ENSG00000143476	DTL	grey	Block-M0
ENSG00000220749	RPL21P28	grey	Block-M0
ENSG00000066027	PPP2R5A	grey	Block-M0
ENSG00000230063	AL360091.2	grey	Block-M0
ENSG00000225338	RPL23AP18	grey	Block-M0
ENSG00000065600	TMEM206	green	Block-M5
ENSG00000117691	NENF	grey	Block-M0
ENSG00000162772	ATF3	grey	Block-M0
ENSG00000123685	BATF3	grey	Block-M0
ENSG00000117697	NSL1	turquoise	Block-M1
ENSG00000203705	TATDN3	turquoise	Block-M1
ENSG00000198468	FLVCR1-DT	grey	Block-M0
ENSG00000162769	FLVCR1	grey	Block-M0
ENSG00000143494	VASH2	grey	Block-M0
ENSG00000174606	ANGEL2	turquoise	Block-M1
ENSG00000136643	RPS6KC1	grey	Block-M0
ENSG00000230461	PROX1-AS1	grey	Block-M0
ENSG00000117707	PROX1	grey	Block-M0
ENSG00000274895	AC011700.1	grey	Block-M0
ENSG00000143499	SMYD2	blue	Block-M2
ENSG00000152104	PTPN14	grey	Block-M0
ENSG00000213036	AL445305.1	grey	Block-M0
ENSG00000117724	CENPF	grey	Block-M0
ENSG00000250536	ABHD17AP3	grey	Block-M0
ENSG00000082482	KCNK2	grey	Block-M0
ENSG00000136636	KCTD3	grey	Block-M0
ENSG00000042781	USH2A	grey	Block-M0
ENSG00000196482	ESRRG	orange	Block-M25
ENSG00000092978	GPATCH2	grey	Block-M0
ENSG00000162814	SPATA17	grey	Block-M0
ENSG00000067533	RRP15	grey	Block-M0
ENSG00000092969	TGFB2	black	Block-M7
ENSG00000228063	LYPLAL1-DT	grey	Block-M0
ENSG00000143353	LYPLAL1	turquoise	Block-M1
ENSG00000277007	AC096642.1	yellow	Block-M4
ENSG00000215817	ZC3H11B	grey	Block-M0
ENSG00000196660	SLC30A10	grey	Block-M0
ENSG00000136628	EPRS	grey60	Block-M17
ENSG00000162813	BPNT1	grey	Block-M0
ENSG00000067704	IARS2	grey	Block-M0
ENSG00000118873	RAB3GAP2	grey	Block-M0
ENSG00000218283	MORF4L1P1	grey	Block-M0
ENSG00000116141	MARK1	blue	Block-M2
ENSG00000233012	HDAC1P2	grey	Block-M0
ENSG00000162817	C1orf115	grey	Block-M0
ENSG00000117791	MARC2	grey	Block-M0
ENSG00000186205	MARC1	darkred	Block-M21
ENSG00000136630	HLX	grey	Block-M0
ENSG00000143507	DUSP10	grey	Block-M0
ENSG00000276997	AL513314.2	grey	Block-M0
ENSG00000143512	HHIPL2	grey	Block-M0
ENSG00000143498	TAF1A	grey	Block-M0
ENSG00000225265	TAF1A-AS1	grey	Block-M0
ENSG00000154305	MIA3	red	Block-M6
ENSG00000272750	AL592148.3	grey	Block-M0
ENSG00000186063	AIDA	magenta	Block-M9
ENSG00000162819	BROX	grey	Block-M0
ENSG00000197520	FAM177B	grey	Block-M0
ENSG00000228106	AL392172.1	grey	Block-M0
ENSG00000154309	DISP1	grey	Block-M0
ENSG00000187554	TLR5	salmon	Block-M13
ENSG00000143502	SUSD4	red	Block-M6
ENSG00000162909	CAPN2	pink	Block-M8
ENSG00000143514	TP53BP2	pink	Block-M8
[truncated: 20,741 more rows]
