# Supplementary material for: Neuron-specific transcriptomic signatures indicate neuroinflammation and altered neuronal activity in ASD temporal cortex
Source: Proc Natl Acad Sci U S A. 2023 Mar 2;120(10):e2206758120. doi: 10.1073/pnas.2206758120 (PMC10013873; doi:10.1073/pnas.2206758120)
Supplement: Supplementary file 5 — Dataset S04 (XLSX) [file pnas.2206758120.sd04.xlsx]

## Sheet: M1_turquoise
query.number

## Sheet: M10_purple
query.number

## Sheet: M11_greenyellow
query.number

## Sheet: M12_tan
query.number

## Sheet: M13_salmon
query.number

## Sheet: M14_cyan
query.number

## Sheet: M15_midnightblue
query.number

## Sheet: M16_lightcyan
query.number

## Sheet: M17_grey60
query.number

## Sheet: M18_lightgreen
query.number

[truncated: 21 more sheets: M19_lightyellow, M2_blue, M20_royalblue, M21_darkred, M22_darkgreen, M23_darkturquoise, M24_darkgrey, M25_orange, M26_darkorange, M27_white, M28_skyblue, M29_saddlebrown, M3_brown, M31_paleturquoise, M32_violet, M4_yellow, M5_green, M6_red, M7_black, M8_pink …]
