# Supplementary material for: Neuron-specific transcriptomic signatures indicate neuroinflammation and altered neuronal activity in ASD temporal cortex
Source: Proc Natl Acad Sci U S A. 2023 Mar 2;120(10):e2206758120. doi: 10.1073/pnas.2206758120 (PMC10013873; doi:10.1073/pnas.2206758120)
Supplement: Supplementary file 6 — Dataset S05 (XLSX) [file pnas.2206758120.sd05.xlsx]

## Sheet: cluster_significance
cluster	status	loglr	df	p	p.adjust	genes
chr18:clu_51452_NA	Success	35.4726	6	2.61617e-13	9.28871e-09	EPB41L3
chr15:clu_48713_NA	Success	23.6321	4	1.34341e-09	2.38488e-05	APBA2
chr2:clu_3888_NA	Success	16.6116	2	6.10494e-08	0.000249185	"MARCH7"
chr5:clu_42940_NA	Success	18.2116	3	6.0938e-08	0.000249185	"SEPT8"
chr9:clu_32707_NA	Success	16.5013	2	6.81644e-08	0.000249185	ANKRD20A3
chr3:clu_36519_NA	Success	19.6602	4	5.9814e-08	0.000249185	CLASP2
chr17:clu_64480_NA	Success	14.7213	1	5.76003e-08	0.000249185	CNTNAP1
chr17:clu_65770_NA	Success	18.6222	3	4.08496e-08	0.000249185	COG1
chr13:clu_74050_NA	Success	16.4722	2	7.01832e-08	0.000249185	MED4
chr11:clu_31488_NA	Success	21.5054	5	3.67634e-08	0.000249185	ROBO3
chr3:clu_38357_NA	Success	22.7805	7	1.06409e-07	0.000314837	CD47
chr3:clu_36140_NA	Success	17.6637	3	1.03883e-07	0.000314837	IQSEC1
chr3:clu_36521_NA	Success	18.5121	4	1.7808e-07	0.000465022	CLASP2
chr13:clu_74676_NA	Success	13.6005	1	1.83363e-07	0.000465022	NALCN
chr22:clu_21233_NA	Success	16.9327	3	2.11515e-07	0.000489985	EWSR1
chr10:clu_16679_NA	Success	13.4209	1	2.20807e-07	0.000489985	PIK3AP1
chr1:clu_8410_NA	Success	17.941	4	3.06013e-07	0.000639118	MACF1
chr5:clu_41670_NA	Success	12.8775	1	3.87612e-07	0.000764566	NLN
chr8:clu_78753_NA	Success	21.2261	7	4.25488e-07	0.000795102	PKIA
chr19:clu_23030_NA	Success	14.5594	2	4.75269e-07	0.000843721	PIP5K1C
chr20:clu_76679_NA	Success	18.1374	5	8.36864e-07	0.00135058	GNAS
chr9:clu_31861_NA	Success	19.3633	6	8.09734e-07	0.00135058	SMARCA2
chr11:clu_28755_NA	Success	12.0469	1	9.17551e-07	0.0013955	NA
chr1:clu_13733_NA	Success	15.374	3	9.60476e-07	0.0013955	RYR2
chrX:clu_72147_NA	Success	15.3505	3	9.82611e-07	0.0013955	XIST
chr1:clu_8650_NA	Success	14.9912	3	1.39184e-06	0.00190066	PTPRF
chr7:clu_83053_NA	Success	17.4589	5	1.56261e-06	0.00205483	DOCK4
chr17:clu_66661_NA	Success	17.3653	5	1.70293e-06	0.00215937	FN3KRP
chr10:clu_14296_NA	Success	16.0405	4	1.84149e-06	0.00225456	NUDT5
chr14:clu_19271_NA	Success	17.1423	5	2.08977e-06	0.00247325	ACTN1
chr17:clu_64331_NA	Success	17.0791	5	2.2145e-06	0.00253631	SMARCE1,AC073508.2
chr11:clu_28045_NA	Success	15.6606	4	2.63258e-06	0.00286581	ABCC8
chr5:clu_43648_NA	Success	15.6231	4	2.72707e-06	0.00286581	LARP1
chr5:clu_41112_NA	Success	19.1131	7	2.74434e-06	0.00286581	PDZD2
chr19:clu_26096_NA	Success	12.7716	2	2.84017e-06	0.00288115	MYPOP
chr8:clu_77772_NA	Success	10.9209	1	2.96078e-06	0.00292007	SORBS3
chr17:clu_66310_NA	Success	12.6875	2	3.0896e-06	0.00296477	SGSH
chrX:clu_73157_NA	Success	12.4432	2	3.94431e-06	0.00368533	IDH3G
chr1:clu_9497_NA	Success	12.3323	2	4.40716e-06	0.00401221	NEGR1
chr13:clu_73823_NA	Success	10.4378	1	4.90115e-06	0.00421257	LHFPL6
chr18:clu_51752_NA	Success	14.9808	4	4.98318e-06	0.00421257	MIB1
chr10:clu_14342_NA	Success	12.2423	2	4.82188e-06	0.00421257	PRPF18
chr1:clu_11145_NA	Success	10.3358	1	5.45203e-06	0.00450173	S100A6
chr5:clu_42875_NA	Success	12.0666	2	5.74818e-06	0.00463839	RAPGEF6,AC008695.1
chr11:clu_28534_NA	Success	14.7333	4	6.28377e-06	0.0049579	DGKZ
chr1:clu_9396_NA	Success	18.0532	7	6.92187e-06	0.00534263	SGIP1
chr7:clu_81090_NA	Success	16.7309	6	8.5441e-06	0.00631997	HERPUD2
chr3:clu_39165_NA	Success	13.135	3	8.37289e-06	0.00631997	TF
chr9:clu_35446_NA	Success	16.6856	6	8.89433e-06	0.00644476	NSMF
chr10:clu_16087_NA	Success	11.5513	2	9.62356e-06	0.00683369	AGAP5,AC022400.3
chr14:clu_18180_NA	Success	11.4727	2	1.04109e-05	0.00686675	DHRS4L2,DHRS4L1,AL136419.1
chr12:clu_54551_NA	Success	11.5191	2	9.93852e-06	0.00686675	DIP2B
chr1:clu_6694_NA	Success	14.1902	4	1.04437e-05	0.00686675	KCNAB2
chr19:clu_26410_NA	Success	9.74733	1	1.00881e-05	0.00686675	NUCB1
chr5:clu_42583_NA	Success	15.2926	5	1.13101e-05	0.00717081	CAMK4
chr6:clu_66926_NA	Success	11.4019	2	1.11742e-05	0.00717081	PAK1IP1
chr17:clu_63073_NA	Success	12.6909	3	1.28474e-05	0.00800255	GAS7
chr1:clu_9476_NA	Success	11.2403	2	1.31346e-05	0.00804039	ANKRD13C
chr16:clu_46832_NA	Success	13.9053	4	1.36251e-05	0.00819931	CYLD
chr15:clu_49266_NA	Success	15.0633	5	1.3926e-05	0.00824071	STARD9
chr6:clu_68212_NA	Success	9.35919	1	1.51515e-05	0.00881892	AL365205.1,TOMM6
chr14:clu_19460_NA	Success	12.4229	3	1.66309e-05	0.00952389	ELMSAN1
chr18:clu_52355_NA	Success	10.9753	2	1.71194e-05	0.00964802	SEC11C
chr11:clu_29105_NA	Success	13.6054	4	1.80208e-05	0.00999732	TAF6L
chr7:clu_82058_NA	Success	15.8628	6	1.84167e-05	0.0100389	MAGI2
chr17:clu_66434_NA	Success	9.16063	1	1.86612e-05	0.0100389	SLC38A10
chr7:clu_81866_NA	Success	12.2135	3	2.03438e-05	0.0106577	GTF2I
chr13:clu_73654_NA	Success	10.7961	2	2.04796e-05	0.0106577	HSPH1
chr9:clu_32091_NA	Success	9.06134	1	2.0712e-05	0.0106577	ZDHHC21
chr3:clu_39666_NA	Success	15.6991	6	2.12759e-05	0.0107915	AC079594.2,TRIM59
chr17:clu_64316_NA	Success	9.00564	1	2.196e-05	0.010829	RAPGEFL1
chr22:clu_21439_NA	Success	13.4021	4	2.17762e-05	0.010829	SFI1
chr10:clu_15699_NA	Success	13.344	4	2.29847e-05	0.0111791	ANK3
chr16:clu_44975_NA	Success	8.86335	1	2.55021e-05	0.0121552	CASKIN1
chr19:clu_25070_NA	Success	11.9714	3	2.56765e-05	0.0121552	LGI4
chr16:clu_47785_NA	Success	8.7868	1	2.764e-05	0.0129126	ADAT1
chr19:clu_25690_NA	Success	14.2647	5	2.86737e-05	0.0132215	HNRNPUL1
chrX:clu_73133_NA	Success	8.70921	1	2.99906e-05	0.0136021	PLXNB3
chr1:clu_13726_NA	Success	8.70055	1	3.02652e-05	0.0136021	RYR2
chr11:clu_31618_NA	Success	12.9933	4	3.18411e-05	0.0141315	FLI1
chr21:clu_58471_NA	Success	10.338	2	3.23792e-05	0.0141929	PCBP3
chr3:clu_38774_NA	Success	16.2505	7	3.27886e-05	0.0141971	KALRN
chr10:clu_16755_NA	Success	10.2739	2	3.45209e-05	0.014767	ZFYVE27
chr13:clu_74551_NA	Success	14.0296	5	3.5443e-05	0.0148048	MBNL2
GL000225.1:clu_35733_NA	Success	12.8867	4	3.51532e-05	0.0148048	NA
chr1:clu_7744_NA	Success	12.8531	4	3.62683e-05	0.0149733	ZDHHC18
chr14:clu_19374_NA	Success	10.2123	2	3.67172e-05	0.0149844	SIPA1L1
chr20:clu_75976_NA	Success	10.1499	2	3.90802e-05	0.0154171	ERGIC3
chr2:clu_5757_NA	Success	8.47733	1	3.82833e-05	0.0154171	GIGYF2
chr7:clu_82487_NA	Success	13.9225	5	3.90284e-05	0.0154171	TRRAP
chr10:clu_16899_NA	Success	11.5086	3	4.00494e-05	0.0154969	SLF2
chr8:clu_77410_NA	Success	10.1228	2	4.01554e-05	0.0154969	TNKS
chr13:clu_75005_NA	Success	8.3912	1	4.19201e-05	0.016004	CHAMP1
chr9:clu_34972_NA	Success	8.3284	1	4.47893e-05	0.016565	ADAMTSL2
chr10:clu_16000_NA	Success	11.3942	3	4.46982e-05	0.016565	ASCC1
chr18:clu_51806_NA	Success	8.33995	1	4.42471e-05	0.016565	NPC1
chr2:clu_1788_NA	Success	9.98265	2	4.61946e-05	0.0169087	MEIS1
chr10:clu_14557_NA	Success	15.8002	7	4.81612e-05	0.0174486	ARHGAP21
chr16:clu_47923_NA	Success	11.2799	3	4.98792e-05	0.0178885	NECAB2
chr12:clu_55060_NA	Success	16.7279	8	5.09629e-05	0.0180944	R3HDM2,AC137834.1
chr1:clu_8930_NA	Success	9.8558	2	5.24422e-05	0.0184353	AGBL4
chr17:clu_63677_NA	Success	17.6194	9	5.40716e-05	0.0188217	FLOT2
chr19:clu_25339_NA	Success	14.598	6	5.58558e-05	0.019254	ZNF793
chr1:clu_6797_NA	Success	9.75361	2	5.80845e-05	0.0198297	CAMTA1
chr3:clu_38419_NA	Success	14.4845	6	6.16632e-05	0.0204612	PHLDB2
chr7:clu_82841_NA	Success	12.2813	4	6.15956e-05	0.0204612	RASA4,AC105052.1
chr6:clu_66884_NA	Success	12.2847	4	6.13997e-05	0.0204612	SSR1
chr8:clu_77881_NA	Success	8.01137	1	6.2586e-05	0.0205752	DOCK5
chr1:clu_8324_NA	Success	7.99342	1	6.37842e-05	0.0207704	MEAF6
chr4:clu_59076_NA	Success	9.65117	2	6.43499e-05	0.0207704	SORCS2
chr2:clu_3589_NA	Success	9.60689	2	6.72639e-05	0.0209367	DARS
chr8:clu_77710_NA	Success	7.92726	1	6.84032e-05	0.0209367	FAM160B2
chr5:clu_44224_NA	Success	10.9733	3	6.6923e-05	0.0209367	HNRNPH1
chr3:clu_36347_NA	Success	7.93441	1	6.78883e-05	0.0209367	KAT2B
chr22:clu_21307_NA	Success	7.93197	1	6.80634e-05	0.0209367	MTMR3
chr14:clu_19114_NA	Success	10.9763	3	6.67262e-05	0.0209367	SYNE2
chr7:clu_82110_NA	Success	9.56514	2	7.01311e-05	0.0212821	CACNA2D1
chr2:clu_4687_NA	Success	9.54118	2	7.18317e-05	0.0216134	DNAH7
chr13:clu_73552_NA	Success	9.49688	2	7.50857e-05	0.0220755	CDK8
chr1:clu_7673_NA	Success	9.48882	2	7.56931e-05	0.0220755	MTFR1L
chr15:clu_48726_NA	Success	9.49273	2	7.53981e-05	0.0220755	TJP1
chr10:clu_17247_NA	Success	12.0559	4	7.58544e-05	0.0220755	ZDHHC6
chr3:clu_37075_NA	Success	16.2269	8	7.72226e-05	0.022291	MAP4
chr11:clu_28325_NA	Success	9.43512	2	7.9869e-05	0.0223459	CD59
chr10:clu_17344_NA	Success	10.7955	3	7.9343e-05	0.0223459	EMX2OS
chr17:clu_62434_NA	Success	9.43435	2	7.99305e-05	0.0223459	P2RX5-TAX1BP3,P2RX5
chr4:clu_61794_NA	Success	9.44053	2	7.9438e-05	0.0223459	SPOCK3
chr2:clu_958_NA	Success	9.41394	2	8.15785e-05	0.0226285	BIRC6
chr12:clu_54789_NA	Success	16.1446	8	8.26613e-05	0.0227511	TESPA1
chr10:clu_15540_NA	Success	9.38011	2	8.43861e-05	0.0228151	ERCC6
chr8:clu_77382_NA	Success	13.0662	5	8.41152e-05	0.0228151	FAM66B
chr10:clu_17717_NA	Success	10.7223	3	8.51026e-05	0.0228151	JAKMIP3
chr22:clu_21706_NA	Success	7.70962	1	8.61069e-05	0.0228151	NA
chr15:clu_50567_NA	Success	13.0404	5	8.60723e-05	0.0228151	WDR61
chr3:clu_35920_NA	Success	14.0632	6	8.89488e-05	0.0233935	SRGAP3
chr19:clu_25447_NA	Success	11.839	4	9.26635e-05	0.0235001	ACTN4
chr7:clu_83930_NA	Success	12.9882	5	9.01823e-05	0.0235001	ASIC3
chr17:clu_64382_NA	Success	7.65019	1	9.16977e-05	0.0235001	CNP
chrX:clu_71311_NA	Success	7.64917	1	9.17974e-05	0.0235001	DMD
chr10:clu_17119_NA	Success	14.0183	6	9.24856e-05	0.0235001	SH3PXD2A
chr15:clu_49370_NA	Success	7.61614	1	9.50649e-05	0.0238052	PPIP5K1
chr6:clu_67755_NA	Success	7.61472	1	9.52075e-05	0.0238052	PSMB9
chrX:clu_70979_NA	Success	12.918	5	9.60124e-05	0.0238386	SHROOM2
chr11:clu_29613_NA	Success	7.5921	1	9.75156e-05	0.0240437	SIPA1
chr5:clu_43850_NA	Success	10.5526	3	0.000100111	0.0245133	PANK3
chr8:clu_78819_NA	Success	7.54397	1	0.000102616	0.0249548	RALYL
chr17:clu_66216_NA	Success	10.4983	3	0.000105452	0.025128	CYTH1
chr6:clu_66971_NA	Success	10.5087	3	0.000104407	0.025128	PHACTR1
chr12:clu_54448_NA	Success	11.7058	4	0.000104769	0.025128	PRPF40B
chrX:clu_71098_NA	Success	7.50951	1	0.000106433	0.0251928	TXLNG
chr9:clu_32028_NA	Success	13.8371	6	0.000108206	0.0252754	PTPRD
chr2:clu_3_NA	Success	12.7843	5	0.000108175	0.0252754	SH3YL1
chr3:clu_37295_NA	Success	9.11109	2	0.000110435	0.0254609	APEH
chr14:clu_18031_NA	Success	10.4564	3	0.000109764	0.0254609	RAB2B
chr19:clu_24448_NA	Success	9.08655	2	0.000113178	0.0256104	MAST3
chr2:clu_4342_NA	Success	12.7329	5	0.000113247	0.0256104	NFE2L2,AC019080.1
chr8:clu_79170_NA	Success	9.09671	2	0.000112034	0.0256104	UBR5
chr2:clu_4319_NA	Success	9.05498	2	0.000116807	0.0262484	MTX2
chr11:clu_29132_NA	Success	7.39399	1	0.0001203	0.0266952	SLC3A2
chr19:clu_24611_NA	Success	7.39833	1	0.000119747	0.0266952	SUGP1
chr20:clu_75781_NA	Success	9.00401	2	0.000122916	0.0269392	ASXL1
chr3:clu_35937_NA	Success	14.7011	7	0.000122185	0.0269392	SETD5
chr22:clu_20866_NA	Success	7.36486	1	0.000124075	0.0270262	PI4KA
chr3:clu_36865_NA	Success	10.3108	3	0.000126149	0.027055	ANO10
chr6:clu_69538_NA	Success	8.95377	2	0.000129248	0.027055	CDK19
chr3:clu_36545_NA	Success	8.953	2	0.000129348	0.027055	NA
chr9:clu_33196_NA	Success	15.5959	8	0.00012988	0.027055	PRUNE2
chr17:clu_66386_NA	Success	13.6223	6	0.000130303	0.027055	RPTOR
chr18:clu_52087_NA	Success	13.6299	6	0.000129444	0.027055	SLC14A1
chr17:clu_63787_NA	Success	7.34225	1	0.000127087	0.027055	SMURF2P1-LRRC37BP1,SMURF2P1
chr14:clu_19666_NA	Success	11.4791	4	0.000129089	0.027055	VIPAS39
chr22:clu_20773_NA	Success	7.30568	1	0.000132116	0.027199	COMT
chr22:clu_22029_NA	Success	13.6026	6	0.000132529	0.027199	RRP7A,RRP7BP
chr10:clu_17774_NA	Success	8.90577	2	0.000135605	0.0275123	NKX6-2
chr2:clu_3695_NA	Success	8.90806	2	0.000135294	0.0275123	ORC4
chr16:clu_47326_NA	Success	14.5538	7	0.000138293	0.0277407	CARMIL2
chr11:clu_31510_NA	Success	10.2163	3	0.000138066	0.0277407	TMEM218
chr2:clu_2948_NA	Success	7.23891	1	0.00014182	0.0282884	TGFBRAP1
chr2:clu_1613_NA	Success	8.8454	2	0.000144043	0.0285712	PAPOLG
chr1:clu_13279_NA	Success	8.83382	2	0.00014572	0.0287433	ENAH
chr15:clu_51023_NA	Success	8.77861	2	0.000153992	0.030068	CRTC3
chr11:clu_31392_NA	Success	7.16054	1	0.00015413	0.030068	SORL1
chr10:clu_17223_NA	Success	10.0685	3	0.000158994	0.0308475	PDCD4
chr1:clu_9110_NA	Success	8.72405	2	0.000162627	0.0313808	SSBP3
chr1:clu_11625_NA	Success	7.09716	1	0.000164868	0.0316413	IGSF8
chr19:clu_24003_NA	Success	7.06746	1	0.000170155	0.0323067	CALR
chrX:clu_72586_NA	Success	8.68208	2	0.000169598	0.0323067	PLS3
chr10:clu_14124_NA	Success	14.2833	7	0.000173525	0.0325979	AL450322.2
chr5:clu_41184_NA	Success	9.97903	3	0.000173173	0.0325979	DNAJC21
chr2:clu_4469_NA	Success	7.04122	1	0.00017497	0.0326965	DNAJC10
chr12:clu_53344_NA	Success	11.1214	4	0.000179307	0.0333315	EMG1
chr16:clu_45815_NA	Success	9.92212	3	0.000182837	0.033462	KNOP1
GL000224.1:clu_31815_NA	Success	7.00116	1	0.000182585	0.033462	NA
chr17:clu_66098_NA	Success	7.00164	1	0.000182493	0.033462	SNHG16
chr17:clu_64173_NA	Success	9.90974	3	0.00018501	0.0335672	PCGF2
chr12:clu_54863_NA	Success	11.0855	4	0.000185303	0.0335672	RPL41
chr7:clu_82919_NA	Success	8.5719	2	0.000189352	0.0338025	KMT2E
chr1:clu_10956_NA	Success	8.57659	2	0.000188466	0.0338025	RPRD2
chr21:clu_57904_NA	Success	11.0611	4	0.000189505	0.0338025	SYNJ1
chr1:clu_13947_NA	Success	8.56633	2	0.00019041	0.0338025	TRIM58
chr4:clu_59693_NA	Success	6.94754	1	0.000193303	0.0341455	GABRA2
chr11:clu_28057_NA	Success	6.92615	1	0.000197755	0.034321	ABCC8
chr6:clu_67066_NA	Success	6.91963	1	0.000199131	0.034321	NUP153
chr15:clu_50213_NA	Success	8.52961	2	0.000197531	0.034321	RPLP1
chr14:clu_19313_NA	Success	9.85096	3	0.000195678	0.034321	SRSF5
chr6:clu_67400_NA	Success	9.83731	3	0.000198244	0.034321	TRIM39,TRIM39-RPP21,RPP21
chr19:clu_23778_NA	Success	8.49747	2	0.000203983	0.0346528	DNM2
chr11:clu_28604_NA	Success	10.9878	4	0.000202673	0.0346528	LRP4
chr15:clu_48574_NA	Success	9.80919	3	0.000203632	0.0346528	SNHG14
chr18:clu_51968_NA	Success	14.0781	7	0.000206013	0.034831	INO80C,AC007998.2
chr19:clu_24188_NA	Success	6.88036	1	0.000207632	0.0349383	BRD4
chr5:clu_41014_NA	Success	8.44718	2	0.000214504	0.035423	BASP1
chr19:clu_25372_NA	Success	8.45109	2	0.000213668	0.035423	DPF1
chr14:clu_19687_NA	Success	12.0172	5	0.000213834	0.035423	NRXN3
chr16:clu_44555_NA	Success	8.46015	2	0.000211739	0.035423	RAB11FIP3
chr1:clu_8124_NA	Success	9.74672	3	0.000216127	0.035526	CSMD2
chr12:clu_56298_NA	Success	6.80891	1	0.000224049	0.035672	ANAPC7
chr7:clu_83931_NA	Success	8.41368	2	0.000221811	0.035672	ASIC3
chr17:clu_62402_NA	Success	8.4095	2	0.00022274	0.035672	ASPA
chr5:clu_44030_NA	Success	13.0039	6	0.000221908	0.035672	EIF4E1B,TSPAN17
chr16:clu_46017_NA	Success	6.82674	1	0.000219834	0.035672	GGA2
chr6:clu_68116_NA	Success	8.40562	2	0.000223607	0.035672	GLO1
chr6:clu_67845_NA	Success	8.40668	2	0.000223371	0.035672	SYNGAP1
chr3:clu_36520_NA	Success	10.865	4	0.000226803	0.0359492	CLASP2
chr16:clu_48292_NA	Success	10.8455	4	0.000230903	0.0364365	SPIRE2
chr17:clu_65772_NA	Success	11.9012	5	0.000236946	0.0370607	FAM104A
chr6:clu_69079_NA	Success	9.65275	3	0.000236379	0.0370607	SNX14
chr9:clu_34326_NA	Success	8.33518	2	0.000239925	0.037362	NEK6
chr7:clu_83235_NA	Success	6.7342	1	0.000242615	0.0374524	ARF5
chr2:clu_4029_NA	Success	6.73733	1	0.000241807	0.0374524	TTC21B
chr2:clu_1806_NA	Success	6.71793	1	0.00024686	0.0379283	AC017083.3,PPP3R1
chr17:clu_66076_NA	Success	6.71317	1	0.000248116	0.0379283	PRPSAP1
chr4:clu_59431_NA	Success	6.7102	1	0.000248903	0.0379283	STIM2
chr7:clu_82594_NA	Success	10.7542	4	0.000251021	0.0380877	LAMTOR4
chr9:clu_31850_NA	Success	8.28213	2	0.000252999	0.0382243	KANK1
chr11:clu_28641_NA	Success	9.57633	3	0.000254229	0.0382474	SPI1
chr3:clu_35843_NA	Success	6.68433	1	0.000255863	0.0383309	CRBN
chr12:clu_56869_NA	Success	10.7279	4	0.000257127	0.0383583	RSRC2
chr11:clu_31361_NA	Success	11.7878	5	0.000261915	0.0385863	GRIK4
chr17:clu_62385_NA	Success	9.54727	3	0.000261364	0.0385863	RAP1GAP2
chr5:clu_43642_NA	Success	8.25476	2	0.000260019	0.0385863	SAP30L
chr5:clu_42206_NA	Success	8.23648	2	0.000264816	0.0388525	CCNH
chr19:clu_25460_NA	Success	6.64194	1	0.000267697	0.0391135	RINL
chr22:clu_20612_NA	Success	8.2078	2	0.00027252	0.0391761	CECR7
chr1:clu_8197_NA	Success	8.21308	2	0.000271083	0.0391761	KIAA0319L
chr14:clu_18976_NA	Success	8.21733	2	0.000269936	0.0391761	PSMA3
chr1:clu_8781_NA	Success	13.7423	7	0.000272539	0.0391761	TESK2
chr12:clu_54845_NA	Success	11.7213	5	0.000277751	0.0394846	IKZF4
chr16:clu_46100_NA	Success	11.7202	5	0.000278022	0.0394846	KDM8
chr14:clu_18733_NA	Success	8.18955	2	0.00027754	0.0394846	SOS2
chr3:clu_37124_NA	Success	14.6554	8	0.000279643	0.0395567	SHISA5,PFKFB4
chr2:clu_3447_NA	Success	6.59332	1	0.000281953	0.0397252	ARHGEF4
chr12:clu_56576_NA	Success	8.15891	2	0.000286175	0.0400025	FBXO21
chr1:clu_11041_NA	Success	6.58249	1	0.000285229	0.0400025	SEMA6C
chr11:clu_27686_NA	Success	8.13152	2	0.00029412	0.0407919	APBB1
chr6:clu_67328_NA	Success	10.5836	4	0.000293398	0.0407919	GABBR1
chr3:clu_37084_NA	Success	10.5674	4	0.000297774	0.0408204	IP6K2
chr16:clu_47041_NA	Success	8.12599	2	0.000295751	0.0408204	KIFC3
chr1:clu_10837_NA	Success	13.6388	7	0.000297019	0.0408204	XXyac-YX155B6.6
chr17:clu_63556_NA	Success	11.6242	5	0.000302584	0.0411198	KSR1
chr15:clu_49692_NA	Success	8.10035	2	0.000303433	0.0411198	MYO5A
chr19:clu_23205_NA	Success	9.39398	3	0.000302432	0.0411198	PTPRS
chr1:clu_12812_NA	Success	6.51771	1	0.000305655	0.0412598	MFSD4A
chr19:clu_22773_NA	Success	8.08935	2	0.00030679	0.0412598	PCSK4
chr19:clu_26922_NA	Success	13.5781	7	0.000312368	0.0418514	MYADM,AC008440.3
chr6:clu_68138_NA	Success	8.06073	2	0.000315695	0.0420715	DAAM2
chr16:clu_47994_NA	Success	10.501	4	0.000316381	0.0420715	KIAA0513
chr10:clu_17067_NA	Success	12.5617	6	0.000323943	0.0429164	BORCS7,BORCS7-ASMT,AS3MT
chr8:clu_78952_NA	Success	15.3701	9	0.000327984	0.0432902	PDP1
chr19:clu_23927_NA	Success	11.508	5	0.000335211	0.0439175	MAN2B1
chr8:clu_77541_NA	Success	6.4345	1	0.00033407	0.0439175	TUSC3
chr4:clu_60791_NA	Success	7.99437	2	0.000337357	0.0440362	LAMTOR3
chr1:clu_9617_NA	Success	12.5025	6	0.000340719	0.0443122	IFI44
chr1:clu_9951_NA	Success	11.4734	5	0.000345551	0.0447766	AC105942.1,AC095033.1
chr1:clu_12894_NA	Success	9.22915	3	0.000353774	0.0453457	CD46
chr3:clu_39204_NA	Success	9.23035	3	0.00035337	0.0453457	EPHB1
chr12:clu_55528_NA	Success	6.3851	1	0.000352185	0.0453457	ZDHHC17
chr2:clu_4956_NA	Success	7.93562	2	0.000357769	0.0456927	ABI2
chr2:clu_1214_NA	Success	10.3567	4	0.000360891	0.0459263	EML4
chr1:clu_8875_NA	Success	9.18744	3	0.000368085	0.046505	ATPAF1,EFCAB14
chr3:clu_39331_NA	Success	7.90372	2	0.000369368	0.046505	SLC25A36
chr3:clu_36508_NA	Success	7.90883	2	0.000367485	0.046505	UBP1
chr22:clu_22387_NA	Success	10.3269	4	0.000370847	0.0465262	DENND6B
chr4:clu_59612_NA	Success	7.88629	2	0.000375862	0.0469894	APBB2
chr2:clu_1771_NA	Success	10.3038	4	0.00037873	0.0471818	NA
chr3:clu_36546_NA	Success	13.3312	7	0.000383258	0.0475789	ARPP21
chr1:clu_7749_NA	Success	7.862	2	0.000385101	0.0476412	GPN2
chr2:clu_349_NA	Success	7.83824	2	0.000394361	0.048282	GREB1
chr5:clu_41725_NA	Success	6.28214	1	0.000393189	0.048282	MRPS36
chr17:clu_63865_NA	Success	10.2654	4	0.000392237	0.048282	UTP6
chr2:clu_4591_NA	Success	11.308	5	0.000399651	0.04851	HIBCH
chr12:clu_57232_NA	Success	6.27094	1	0.000397932	0.04851	MMP17
chr14:clu_18845_NA	Success	7.82324	2	0.000400322	0.04851	PSMC6
chr10:clu_16115_NA	Success	6.25764	1	0.000403639	0.0487456	ZSWIM8
chr3:clu_36081_NA	Success	11.266	5	0.000414689	0.0492426	ATG7
chr1:clu_9376_NA	Success	6.24135	1	0.000410738	0.0492426	DNAJC6
chr1:clu_9462_NA	Success	7.79495	2	0.000411811	0.0492426	LRRC40
chrX:clu_72720_NA	Success	7.79033	2	0.000413715	0.0492426	TENM1
chr1:clu_11815_NA	Success	9.06436	3	0.000413764	0.0492426	TMCO1
chr4:clu_61024_NA	Success	7.7838	2	0.000416427	0.0492841	ANK2
chr14:clu_18431_NA	Success	9.05324	3	0.000418157	0.0493244	NPAS3
chr1:clu_9874_NA	Success	12.2548	6	0.000420731	0.0494638	EVI5
chr13:clu_74162_NA	Success	11.2229	5	0.000430677	0.0499171	AL162377.3,DHRS12
chr9:clu_33615_NA	Success	12.24	6	0.00042603	0.0499171	ERCC6L2
chr8:clu_78448_NA	Success	10.1621	4	0.000430944	0.0499171	FAM110B
chr1:clu_13073_NA	Success	6.19279	1	0.000432663	0.0499171	GPATCH2
chr8:clu_78309_NA	Success	6.19201	1	0.000433023	0.0499171	NA
chr15:clu_49334_NA	Success	7.74497	2	0.000432916	0.0499171	TP53BP1
chr2:clu_5038_NA	Success	13.1716	7	0.000437257	0.050126	KLF7
chr3:clu_39235_NA	Success	10.1451	4	0.000437659	0.050126	STAG1
chr7:clu_81275_NA	Success	10.1373	4	0.000440765	0.0503195	CAMK2B
chr9:clu_34673_NA	Success	6.15423	1	0.000450912	0.0508313	MIGA2
chr17:clu_65149_NA	Success	11.1769	5	0.000448411	0.0508313	STXBP4
chrY:clu_84514_NA	Success	13.1385	7	0.000449374	0.0508313	UTY
chr4:clu_59157_NA	Success	6.1541	1	0.000450975	0.0508313	WDR1
chr7:clu_82877_NA	Success	10.1081	4	0.000452628	0.0508562	PMPCB
chr5:clu_41092_NA	Success	6.14134	1	0.00045718	0.0508845	CDH6
chr19:clu_24372_NA	Success	6.14406	1	0.000455849	0.0508845	PGLS
chr12:clu_56867_NA	Success	6.14295	1	0.000456395	0.0508845	RSRC2
chr15:clu_49817_NA	Success	7.68327	2	0.000460468	0.0510904	ADAM10
chr1:clu_10321_NA	Success	6.12685	1	0.000464335	0.0513589	RAP1A
chr4:clu_58622_NA	Success	6.11864	1	0.000468442	0.0516522	PIGG
chr1:clu_12615_NA	Success	6.10941	1	0.0004731	0.0516844	ADIPOR1
chr14:clu_20532_NA	Success	6.11419	1	0.000470678	0.0516844	BRF1
chr11:clu_27819_NA	Success	14.0043	8	0.000472613	0.0516844	SCUBE2
chr10:clu_14269_NA	Success	8.90923	3	0.000479444	0.0522167	CELF2
chr1:clu_13353_NA	Success	11.0901	5	0.000483887	0.0524627	CDC42BPA
chr2:clu_1560_NA	Success	8.89783	3	0.000484657	0.0524627	PNPT1
chr5:clu_42203_NA	Success	11.0829	5	0.000486945	0.05255	RASA1
chr17:clu_66375_NA	Success	10.0229	4	0.000489122	0.0526251	RPTOR
chr16:clu_45962_NA	Success	7.61915	2	0.000490961	0.0526633	EEF2K
chr20:clu_76411_NA	Success	7.6159	2	0.000492555	0.0526752	ELMO2
GL000220.1:clu_52744_NA	Success	6.05908	1	0.000499329	0.0532392	NA
chr3:clu_37565_NA	Success	6.04053	1	0.000509367	0.0537493	DNAH1
chr7:clu_81083_NA	Success	11.0297	5	0.000510168	0.0537493	DPY19L2P1
chr1:clu_11725_NA	Success	7.58809	2	0.000506448	0.0537493	FCER1G
chr20:clu_76550_NA	Success	9.97765	4	0.000509649	0.0537493	SPATA2
chr21:clu_58498_NA	Success	7.57567	2	0.000512777	0.0538643	COL6A2
chr22:clu_21465_NA	Success	11.0196	5	0.000514683	0.053905	Z82190.2,YWHAH
chr12:clu_54790_NA	Success	7.56116	2	0.00052027	0.05433	TESPA1
chr9:clu_33080_NA	Success	10.996	5	0.000525455	0.0546237	SMC5
chr13:clu_73386_NA	Success	8.81126	3	0.00052616	0.0546237	ZMYM5
chr13:clu_75006_NA	Success	8.79781	3	0.000532914	0.0548874	CHAMP1
chr1:clu_11925_NA	Success	9.92447	4	0.000534883	0.0548874	KIFAP3
chrX:clu_72476_NA	Success	7.54032	2	0.000531228	0.0548874	MORC4
chr14:clu_19781_NA	Success	5.99686	1	0.000533799	0.0548874	PTPN21
chr16:clu_48311_NA	Success	10.9686	5	0.000538187	0.0550672	TCF25,AC092143.3
chr1:clu_8456_NA	Success	12.9044	7	0.000544876	0.0555915	CAP1
chr5:clu_41893_NA	Success	7.49832	2	0.000554012	0.0559147	FCHO2
chr19:clu_24500_NA	Success	5.96727	1	0.000551028	0.0559147	SSBP4
chr12:clu_56091_NA	Success	7.49773	2	0.000554344	0.0559147	WASHC4
chrX:clu_72148_NA	Success	5.96541	1	0.000552126	0.0559147	XIST
chr20:clu_75042_NA	Success	5.93496	1	0.000570476	0.0565775	CSNK2A1
chr2:clu_2043_NA	Success	9.86681	4	0.000563637	0.0565775	DCTN1,AC006030.1
chr22:clu_21670_NA	Success	5.94462	1	0.000564592	0.0565775	GCAT
chr1:clu_12364_NA	Success	5.93927	1	0.000567846	0.0565775	ODR4
chr7:clu_83243_NA	Success	5.93688	1	0.000569304	0.0565775	SND1
chr4:clu_62088_NA	Success	7.47427	2	0.000567498	0.0565775	SORBS2
chr7:clu_82286_NA	Success	8.71623	3	0.000575789	0.0569454	AKAP9
chr7:clu_81255_NA	Success	7.44077	2	0.000586832	0.057766	AEBP1
chr11:clu_30665_NA	Success	5.90784	1	0.00058734	0.057766	AMOTL1
chr20:clu_76562_NA	Success	11.8488	6	0.000593553	0.0582158	UBE2V1,TMEM189-UBE2V1,TMEM189
chr19:clu_25796_NA	Success	5.892	1	0.000597422	0.0582532	CIC
chr14:clu_20318_NA	Success	11.8426	6	0.000596645	0.0582532	HSP90AA1
chr8:clu_78387_NA	Success	5.88976	1	0.000598857	0.0582532	RB1CC1
chr2:clu_1832_NA	Success	7.41428	2	0.000602585	0.0582964	GFPT1
chr18:clu_51721_NA	Success	5.88557	1	0.00060156	0.0582964	NA
chr16:clu_45855_NA	Success	8.65983	3	0.000607416	0.0583135	CRYM
chr4:clu_61341_NA	Success	5.8743	1	0.000608893	0.0583135	ELF2
chr1:clu_11721_NA	Success	5.87112	1	0.000610973	0.0583135	NDUFS2
chr3:clu_37092_NA	Success	5.87123	1	0.000610904	0.0583135	PLXNB1
chr10:clu_17181_NA	Success	5.8789	1	0.000605886	0.0583135	SORCS1
chr3:clu_39067_NA	Success	5.85456	1	0.000621944	0.0592014	PIK3R4
chr7:clu_80366_NA	Success	5.84406	1	0.000629006	0.0597135	LFNG
chr4:clu_59659_NA	Success	9.70569	4	0.00065236	0.0608136	ATP8A1
chr1:clu_12773_NA	Success	5.81431	1	0.000649449	0.0608136	CNTN2
chr11:clu_28303_NA	Success	5.81504	1	0.000648939	0.0608136	CSTF3
chr12:clu_54657_NA	Success	5.80983	1	0.000652583	0.0608136	EIF4B
chr17:clu_66119_NA	Success	7.34126	2	0.000648231	0.0608136	MFSD11
chr14:clu_18783_NA	Success	5.81103	1	0.000651742	0.0608136	NIN
chr1:clu_8008_NA	Success	5.81623	1	0.00064811	0.0608136	TMEM39B
chrX:clu_71128_NA	Success	7.33163	2	0.000654508	0.0608333	CDKL5
chr3:clu_38975_NA	Success	5.78713	1	0.00066871	0.0608882	ACAD9
chr3:clu_38862_NA	Success	8.56343	3	0.000665526	0.0608882	ALDH1L1
chr3:clu_36552_NA	Success	8.56291	3	0.000665856	0.0608882	ARPP21
chr9:clu_33588_NA	Success	8.57323	3	0.000659377	0.0608882	C9orf3
chr2:clu_1507_NA	Success	7.31383	2	0.000666259	0.0608882	EML6
chrX:clu_72053_NA	Success	7.31239	2	0.000667221	0.0608882	MED12
chr1:clu_10450_NA	Success	12.6544	7	0.000668819	0.0608882	SLC22A15
chr9:clu_33095_NA	Success	9.69529	4	0.000658539	0.0608882	TRPM3
chr2:clu_1511_NA	Success	11.6986	6	0.000673769	0.061182	EML6
chr17:clu_62214_NA	Success	5.77091	1	0.00068048	0.061477	GLOD4
chr16:clu_45037_NA	Success	7.29416	2	0.000679495	0.061477	TBC1D24
chr12:clu_54535_NA	Success	7.28621	2	0.000684918	0.0617209	LIMA1
chr20:clu_76482_NA	Success	7.279	2	0.000689873	0.0618534	PREX1
chr10:clu_16622_NA	Success	14.4215	9	0.000688746	0.0618534	SORBS1
chr12:clu_56712_NA	Success	7.27371	2	0.000693534	0.062025	SRSF9,NRAV
chr15:clu_51077_NA	Success	7.26792	2	0.00069756	0.0622283	PRC1,AC068831.7
chr3:clu_40175_NA	Success	9.60505	4	0.00071465	0.0633046	DGKG
chr6:clu_67029_NA	Success	7.24287	2	0.000715257	0.0633046	DTNBP1
chr12:clu_54469_NA	Success	9.6018	4	0.000716757	0.0633046	FMNL3
chr17:clu_62352_NA	Success	5.7259	1	0.000714249	0.0633046	SGSM2
chr11:clu_28145_NA	Success	7.22559	2	0.000727722	0.0641135	NAV2
chr8:clu_78518_NA	Success	8.45269	3	0.000739125	0.0649461	YTHDF3
chr15:clu_49081_NA	Success	5.69196	1	0.00074083	0.0649461	ZFYVE19
chr17:clu_62948_NA	Success	5.6873	1	0.000744555	0.0651119	CHD3
chr19:clu_24228_NA	Success	5.68236	1	0.000748524	0.0652981	CYP4F11
chr2:clu_6075_NA	Success	5.67767	1	0.000752314	0.0654679	HDLBP
chr6:clu_68648_NA	Success	5.67075	1	0.000757941	0.0656739	DST
chr18:clu_52212_NA	Success	7.18432	2	0.000758381	0.0656739	MBD1
chr1:clu_11245_NA	Success	5.66147	1	0.000765555	0.0661339	ATP8B2
chrX:clu_72965_NA	Success	7.16366	2	0.000774217	0.0667198	SLITRK4
chr10:clu_14796_NA	Success	5.64046	1	0.000783079	0.0670455	CUL2
chr22:clu_21336_NA	Success	5.63977	1	0.000783661	0.0670455	SEC14L2
chr2:clu_5824_NA	Success	5.64378	1	0.000780278	0.0670455	USP40
chr2:clu_4764_NA	Success	5.63607	1	0.000786792	0.0671516	RFTN2
chr3:clu_40479_NA	Success	5.63306	1	0.000789349	0.0672082	BDH1
chr21:clu_57948_NA	Success	7.13548	2	0.000796345	0.0676417	IFNAR1
chr20:clu_75973_NA	Success	7.12231	2	0.000806902	0.0679145	CEP250
chr7:clu_81419_NA	Success	8.3571	3	0.000809121	0.0679145	COBL
chrX:clu_71296_NA	Success	7.12004	2	0.000808732	0.0679145	GK
chr1:clu_10170_NA	Success	7.12595	2	0.000803966	0.0679145	SARS
chr18:clu_52428_NA	Success	7.12754	2	0.000802693	0.0679145	VPS4B
chr17:clu_63736_NA	Success	7.10919	2	0.000817559	0.0684609	GIT1
chr19:clu_25596_NA	Success	12.3889	7	0.000830801	0.0694061	PLD3
chr1:clu_9536_NA	Success	9.43457	4	0.000833861	0.0694982	TYW3
chr17:clu_63236_NA	Success	9.425	4	0.000841103	0.0699376	LRRC75A
chr19:clu_23782_NA	Success	12.3678	7	0.000845167	0.0701114	LDLR
chr4:clu_61209_NA	Success	5.55756	1	0.000856271	0.0707021	KIAA1109
chr14:clu_18547_NA	Success	5.55826	1	0.000855624	0.0707021	TTC6
chr1:clu_11186_NA	Success	5.55243	1	0.000861018	0.0707649	DENND4B
chr22:clu_21667_NA	Success	5.55343	1	0.000860086	0.0707649	TRIOBP
chr6:clu_67354_NA	Success	9.38949	4	0.00086854	0.0710542	HLA-V,HLA-A,HLA-K,HLA-G
chr1:clu_12338_NA	Success	5.54478	1	0.000868152	0.0710542	IVNS1ABP
chr7:clu_83304_NA	Success	5.5346	1	0.000877736	0.0711197	CCDC136
chr11:clu_30715_NA	Success	7.04266	2	0.000873803	0.0711197	CNTN5
chr3:clu_39482_NA	Success	9.38127	4	0.000875014	0.0711197	HPS3
chr12:clu_53577_NA	Success	7.03953	2	0.00087654	0.0711197	MANSC1
chr1:clu_8928_NA	Success	5.53289	1	0.000879356	0.0711197	SPATA6
chr6:clu_70036_NA	Success	5.52682	1	0.000885135	0.0714244	ARFGEF3
chr5:clu_43659_NA	Success	5.52205	1	0.000889697	0.0716297	GEMIN5
chr1:clu_11022_NA	Success	7.01656	2	0.000896909	0.0720469	CERS2
chr7:clu_82316_NA	Success	11.3474	6	0.000905442	0.0721249	ANKIB1
chr1:clu_13137_NA	Success	8.23674	3	0.000906694	0.0721249	MARK1
chr17:clu_64971_NA	Success	7.00713	2	0.000905403	0.0721249	SPOP
chr1:clu_12840_NA	Success	5.50314	1	0.000908036	0.0721249	SRGAP2
chr9:clu_33678_NA	Success	8.23945	3	0.000904369	0.0721249	STRA6LP,CCDC180
chr14:clu_19399_NA	Success	5.4999	1	0.00091122	0.0722162	DCAF4
chr22:clu_20736_NA	Success	9.33381	4	0.00091335	0.0722238	HIRA,C22orf39
chr1:clu_9455_NA	Success	10.3578	5	0.00091661	0.0723205	LRRC7
chr22:clu_21014_NA	Success	5.48487	1	0.000926122	0.0728614	BCR
chr17:clu_63964_NA	Success	5.48342	1	0.000927569	0.0728614	LIG3
chr2:clu_3915_NA	Success	5.48096	1	0.000930035	0.0728938	PSMD14
chr22:clu_21426_NA	Success	8.20344	3	0.000935695	0.0731759	EIF4ENIF1
chr18:clu_52239_NA	Success	8.19773	3	0.000940759	0.0734102	SMAD4
chr10:clu_16826_NA	Success	6.95979	2	0.000949292	0.0737519	ENTPD7,CUTC
GL000192.1:clu_52712_NA	Success	11.2912	6	0.000949122	0.0737519	NA
chr20:clu_76250_NA	Success	5.4599	1	0.000951416	0.0737555	L3MBTL1
chr3:clu_38778_NA	Success	6.95364	2	0.000955157	0.0738842	KALRN
chrX:clu_73042_NA	Success	6.94171	2	0.000966611	0.0744458	CD99L2
chr19:clu_26304_NA	Success	13.1076	8	0.000964812	0.0744458	PLA2G4C
chr20:clu_75896_NA	Success	10.2922	5	0.000970363	0.074573	GGT7
chr1:clu_11198_NA	Success	5.43619	1	0.000976091	0.0746899	CRTC2
chr11:clu_27772_NA	Success	10.2866	5	0.000975085	0.0746899	TUB
chr13:clu_74816_NA	Success	5.43291	1	0.000979553	0.0747936	ANKRD10
chr11:clu_30981_NA	Success	9.23632	4	0.000997377	0.0750349	AP002884.3,BCO2,TEX12
chr3:clu_36055_NA	Success	11.2404	6	0.000990428	0.0750349	ATP2B2
chr6:clu_69574_NA	Success	10.2582	5	0.000999379	0.0750349	FYN
chr6:clu_70017_NA	Success	8.13907	3	0.000994392	0.0750349	MAP7
chr15:clu_50954_NA	Success	10.2678	5	0.000991149	0.0750349	MIR9-3HG
chr4:clu_60805_NA	Success	6.91411	2	0.000993666	0.0750349	PPP3CA
chr2:clu_1518_NA	Success	10.2579	5	0.00099962	0.0750349	RTN4
chr9:clu_34665_NA	Success	10.2675	5	0.000991329	0.0750349	SH3GLB2
chr2:clu_5135_NA	Success	9.22979	4	0.00100328	0.0751505	UNC80
chr11:clu_30860_NA	Success	9.22599	4	0.00100672	0.0752494	ATM
chr19:clu_22756_NA	Success	9.21406	4	0.00101761	0.0754286	APC2
chr22:clu_20778_NA	Success	6.89541	2	0.00101242	0.0754286	ARVCF
chr1:clu_10003_NA	Success	8.11557	3	0.00101672	0.0754286	PALMD
chr6:clu_66997_NA	Success	13.041	8	0.0010169	0.0754286	SIRT5
chr6:clu_70309_NA	Success	10.2323	5	0.0010221	0.0756036	SYNE1
chr7:clu_82737_NA	Success	6.8826	2	0.00102547	0.075695	PLOD3
chr3:clu_36979_NA	Success	6.87137	2	0.00103706	0.0762713	CCDC12
chr5:clu_43021_NA	Success	8.09408	3	0.00103757	0.0762713	TXNDC15
chr7:clu_82050_NA	Success	13.0066	8	0.00104483	0.0763308	APTR
chr12:clu_55690_NA	Success	9.18579	4	0.00104389	0.0763308	CEP290
chr15:clu_49066_NA	Success	8.09034	3	0.00104125	0.0763308	RMDN3
chr11:clu_29905_NA	Success	6.85788	2	0.00105114	0.0766337	CDK2AP2
chr1:clu_9719_NA	Success	5.35787	1	0.00106228	0.0766591	COL24A1
chr5:clu_44221_NA	Success	6.84879	2	0.00106074	0.0766591	HNRNPH1
chr8:clu_78978_NA	Success	10.193	5	0.00105754	0.0766591	INTS8
chr1:clu_8809_NA	Success	6.84976	2	0.00105971	0.0766591	MAST2
chr20:clu_76127_NA	Success	5.35909	1	0.00106088	0.0766591	TGM2
chr19:clu_22977_NA	Success	5.35531	1	0.00106522	0.0767156	NCLN
chr16:clu_47240_NA	Success	10.1706	5	0.00107827	0.0768844	HSF4
chr6:clu_69488_NA	Success	8.05605	3	0.00107553	0.0768844	MICAL1
chr22:clu_21800_NA	Success	6.83767	2	0.0010726	0.0768844	NA
chr13:clu_74289_NA	Success	12.073	7	0.00107396	0.0768844	PIBF1
chr8:clu_78621_NA	Success	9.1475	4	0.00108056	0.0768844	PREX2
chr11:clu_29531_NA	Success	9.14849	4	0.0010796	0.0768844	SNX32
chr5:clu_40634_NA	Success	8.04417	3	0.00108766	0.0772351	NA
chr14:clu_19370_NA	Success	6.82149	2	0.0010901	0.0772532	SIPA1L1
chr8:clu_78893_NA	Success	10.1448	5	0.00110261	0.0773999	DECR1
chr1:clu_9982_NA	Success	8.02277	3	0.00110986	0.0773999	DPYD
chr12:clu_56406_NA	Success	5.32394	1	0.00110198	0.0773999	HECTD4
chr8:clu_77992_NA	Success	9.12351	4	0.00110418	0.0773999	HMBOX1
chr3:clu_36132_NA	Success	9.1311	4	0.00109666	0.0773999	IQSEC1
chr16:clu_47790_NA	Success	11.1043	6	0.00110988	0.0773999	KARS
chr2:clu_2309_NA	Success	5.31574	1	0.00111178	0.0773999	MRPL35
chr10:clu_17097_NA	Success	5.32106	1	0.00110541	0.0773999	PDCD11
chr19:clu_22805_NA	Success	10.1487	5	0.0010989	0.0773999	REXO1
chr1:clu_10246_NA	Success	9.10602	4	0.00112172	0.0777866	AHCYL1
chr4:clu_62121_NA	Success	12.9181	8	0.00112028	0.0777866	FAT1
chr1:clu_13609_NA	Success	9.09319	4	0.00113477	0.0780814	ARID4B
chr2:clu_1074_NA	Success	6.78203	2	0.00113397	0.0780814	EIF2AK2
chr11:clu_28093_NA	Success	10.1121	5	0.00113422	0.0780814	HPS5
chr1:clu_8991_NA	Success	6.78577	2	0.00112973	0.0780814	NRDC
chr12:clu_56810_NA	Success	6.779	2	0.00113741	0.0781117	SETD1B
chr7:clu_81056_NA	Success	11.0613	6	0.00115048	0.0781611	BBS9
chr6:clu_67433_NA	Success	10.0978	5	0.00114842	0.0781611	C6orf136
chr3:clu_37462_NA	Success	9.07777	4	0.00115064	0.0781611	DOCK3
chr2:clu_5753_NA	Success	9.07787	4	0.00115053	0.0781611	EFHD1
chr20:clu_75171_NA	Success	12.8809	8	0.00115354	0.0781611	LZTS3,DDRGK1
chr1:clu_9745_NA	Success	9.07615	4	0.00115232	0.0781611	SH3GLB1
chr12:clu_54427_NA	Success	5.29229	1	0.00114035	0.0781611	SPATS2
chr11:clu_28734_NA	Success	9.05978	4	0.00116943	0.0787268	AC136759.1
chrX:clu_73260_NA	Success	5.26622	1	0.00117298	0.0787268	FAM50A
chr7:clu_82891_NA	Success	7.96769	3	0.0011691	0.0787268	RELN
chr20:clu_75476_NA	Success	5.26667	1	0.0011724	0.0787268	RRBP1
chr8:clu_77562_NA	Success	7.9643	3	0.00117286	0.0787268	ZDHHC2
chr2:clu_2697_NA	Success	7.95603	3	0.00118205	0.0791758	AC159540.1
chr4:clu_59188_NA	Success	5.25094	1	0.00119253	0.0791758	BOD1L1
chr17:clu_64215_NA	Success	7.94909	3	0.00118981	0.0791758	FBXL20
chr3:clu_40537_NA	Success	7.95361	3	0.00118475	0.0791758	LMLN
chr22:clu_21714_NA	Success	6.73447	2	0.0011892	0.0791758	PLA2G6
chr18:clu_52263_NA	Success	6.73125	2	0.00119304	0.0791758	POLI
chr9:clu_34649_NA	Success	5.24597	1	0.00119897	0.0792724	AL672142.1,NUP188
chr7:clu_82404_NA	Success	7.94193	3	0.00119788	0.0792724	PON2
chr1:clu_12088_NA	Success	12.8238	8	0.00120645	0.0794711	BRINP2
chr3:clu_37339_NA	Success	6.72127	2	0.00120501	0.0794711	UBA7
chr3:clu_40086_NA	Success	7.9317	3	0.0012095	0.0795247	CLCN2
chr1:clu_10406_NA	Success	7.92814	3	0.00121357	0.0796194	DCLRE1B
chr1:clu_9325_NA	Success	7.92457	3	0.00121767	0.0796194	EFCAB7
chr3:clu_40383_NA	Success	7.9253	3	0.00121682	0.0796194	TNK2
chr17:clu_64038_NA	Success	6.70763	2	0.00122156	0.0797271	GGNBP2
chr2:clu_2885_NA	Success	6.70189	2	0.00122859	0.0800388	MAP4K4
chr11:clu_28783_NA	Success	5.22136	1	0.00123134	0.0800712	SSRP1
chr12:clu_57228_NA	Success	10.9775	6	0.00123377	0.0800822	MMP17
chr22:clu_20922_NA	Success	10.011	5	0.00123792	0.0801223	P2RX6
chr18:clu_52386_NA	Success	10.0101	5	0.0012389	0.0801223	PIGN
chr2:clu_5662_NA	Success	5.21159	1	0.00124443	0.0803337	SP110
chr16:clu_47171_NA	Success	5.20853	1	0.00124857	0.0804545	TK2
chr4:clu_59246_NA	Success	8.97191	4	0.00126569	0.0814102	PROM1
chr20:clu_75146_NA	Success	7.87986	3	0.00127014	0.0815483	PCED1A
chr12:clu_55351_NA	Success	6.66242	2	0.00127805	0.0818925	RAP1B
chr7:clu_80955_NA	Success	6.66081	2	0.00128011	0.0818925	ZNRF2
chr10:clu_15707_NA	Success	7.86396	3	0.00128932	0.082312	ANK3
chr11:clu_27827_NA	Success	6.6521	2	0.00129131	0.082312	DENND5A
chr6:clu_68201_NA	Success	7.86012	3	0.001294	0.082336	TFEB
chr2:clu_2124_NA	Success	5.17308	1	0.00129744	0.0824075	MRPL19
chr16:clu_45399_NA	Success	5.16671	1	0.00130643	0.0826266	ATF7IP2
chr11:clu_30717_NA	Success	10.9076	6	0.00130788	0.0826266	CNTN5
chr6:clu_70358_NA	Success	5.16878	1	0.0013035	0.0826266	VIP
chr2:clu_2583_NA	Success	5.1637	1	0.0013107	0.0826577	ANKRD36C
chr1:clu_9207_NA	Success	11.8118	7	0.00132646	0.0835038	MYSM1
chr11:clu_31269_NA	Success	7.83187	3	0.00132894	0.0835116	VPS11
chr16:clu_47167_NA	Success	5.14373	1	0.00133937	0.0839993	AC010542.3,TK2
chr14:clu_18970_NA	Success	6.60598	2	0.00135226	0.0839993	ACTR10
chr11:clu_30664_NA	Success	10.8738	6	0.00134517	0.0839993	AMOTL1
chr22:clu_21010_NA	Success	5.14023	1	0.00134446	0.0839993	BCR
chr2:clu_6133_NA	Success	7.80939	3	0.00135742	0.0839993	ING5
chr3:clu_37094_NA	Success	5.1372	1	0.00134889	0.0839993	PLXNB1
chr5:clu_43669_NA	Success	9.9038	5	0.00135799	0.0839993	SGCD
chr6:clu_67591_NA	Success	8.8947	4	0.0013567	0.0839993	VWA7
chr14:clu_19138_NA	Success	11.7924	7	0.00134741	0.0839993	ZBTB1,HSPA2
chr11:clu_28842_NA	Success	7.80237	3	0.00136643	0.0843739	PATL1
chr22:clu_21673_NA	Success	6.59205	2	0.00137123	0.0843768	ANKRD54
chr17:clu_63473_NA	Success	11.7712	7	0.00137065	0.0843768	SPECC1
chr1:clu_11687_NA	Success	11.7648	7	0.00137774	0.0845818	F11R,AL591806.3,TSTD1
chr2:clu_544_NA	Success	8.8763	4	0.00137932	0.0845818	ITSN2
chr4:clu_60488_NA	Success	6.58134	2	0.00138599	0.0847073	HNRNPD
chr12:clu_53846_NA	Success	5.11125	1	0.00138737	0.0847073	INTS13
chr7:clu_82935_NA	Success	7.78536	3	0.00138853	0.0847073	PUS7
chr15:clu_50984_NA	Success	6.57625	2	0.00139306	0.0848381	ZNF710
chr2:clu_5007_NA	Success	7.77414	3	0.00140329	0.0851688	EEF1B2
chr17:clu_65539_NA	Success	12.6322	8	0.00140198	0.0851688	PLEKHM1P1
chr12:clu_54635_NA	Success	14.337	10	0.00140677	0.0852341	NR4A1
chr16:clu_48093_NA	Success	9.85734	5	0.00141353	0.0854978	AC134312.3,AC138512.1
chr19:clu_25689_NA	Success	5.08501	1	0.00142743	0.0857229	AXL
chr13:clu_74721_NA	Success	5.0895	1	0.0014205	0.0857229	BIVM-ERCC5,ERCC5
chr6:clu_67770_NA	Success	5.08655	1	0.00142504	0.0857229	HLA-DPA1
chr1:clu_12365_NA	Success	10.8009	6	0.00142932	0.0857229	ODR4
chr15:clu_48988_NA	Success	6.55291	2	0.00142596	0.0857229	RASGRP1
chr8:clu_79882_NA	Success	7.74712	3	0.00143949	0.0861875	ZNF623
chr1:clu_10148_NA	Success	11.7043	7	0.00144653	0.0864629	CLCC1
chr5:clu_42413_NA	Success	8.81833	4	0.00145307	0.0864632	CAST
chr3:clu_38767_NA	Success	14.2881	10	0.00145871	0.0864632	CCDC14
chr17:clu_63636_NA	Success	5.06779	1	0.00145434	0.0864632	KIAA0100
chr6:clu_70015_NA	Success	6.53024	2	0.00145865	0.0864632	MAP7
chr9:clu_32068_NA	Success	6.53486	2	0.00145193	0.0864632	MPDZ
chr2:clu_5275_NA	Success	7.73011	3	0.00146276	0.0865586	TNS1
chr1:clu_8800_NA	Success	10.7628	6	0.00147534	0.0868686	GPBP1L1
chr2:clu_4339_NA	Success	9.80858	5	0.00147421	0.0868686	NFE2L2,AC019080.1
chr5:clu_43538_NA	Success	11.6814	7	0.00147342	0.0868686	TCOF1
chr15:clu_49831_NA	Success	8.7863	4	0.00149546	0.0879078	SLTM
chr1:clu_11632_NA	Success	5.02617	1	0.00152154	0.0887065	ATP1A2
chr19:clu_26380_NA	Success	7.68891	3	0.00152065	0.0887065	CA11
chr2:clu_2051_NA	Success	8.7714	4	0.00151561	0.0887065	DCTN1
chr1:clu_11549_NA	Success	8.77206	4	0.00151471	0.0887065	RRNAD1
chr3:clu_40405_NA	Success	10.7283	6	0.00151824	0.0887065	SDHAP1
chr7:clu_83709_NA	Success	10.7144	6	0.00153587	0.0887376	AC073342.1
chr7:clu_82886_NA	Success	6.48309	2	0.00152907	0.0887376	DNAJC2
chr3:clu_37598_NA	Success	6.47783	2	0.00153715	0.0887376	NISCH
chr5:clu_41540_NA	Success	5.01654	1	0.00153754	0.0887376	RAB3C
chr22:clu_21921_NA	Success	8.76467	4	0.00152479	0.0887376	RANGAP1
chr3:clu_38616_NA	Success	5.01532	1	0.00153957	0.0887376	STXBP5L
chr19:clu_27192_NA	Success	9.76463	5	0.0015311	0.0887376	ZNF470,ZNF71
chr21:clu_58206_NA	Success	5.00958	1	0.00154919	0.0891477	MX1
chr1:clu_6775_NA	Success	6.4676	2	0.00155294	0.0891528	DNAJC11
chrX:clu_71998_NA	Success	9.74529	5	0.00155682	0.0891528	OPHN1
chr2:clu_1726_NA	Success	6.4659	2	0.00155559	0.0891528	WDPCP
chr15:clu_49704_NA	Success	9.736	5	0.00156931	0.0897234	MYO5A
chr10:clu_16573_NA	Success	4.99213	1	0.00157884	0.0898595	LGI1
chr18:clu_51841_NA	Success	4.99187	1	0.00157928	0.0898595	OSBPL1A
chr1:clu_8297_NA	Success	9.73204	5	0.00157467	0.0898595	OSCP1
chr4:clu_60223_NA	Success	10.6586	6	0.0016087	0.0913871	ADGRL3
chr17:clu_63468_NA	Success	7.61946	3	0.00162346	0.0916779	AKAP10
chr7:clu_82106_NA	Success	6.42277	2	0.00162415	0.0916779	CACNA2D1
chr1:clu_8342_NA	Success	4.9677	1	0.00162131	0.0916779	MTF1
chr2:clu_1586_NA	Success	6.42555	2	0.00161964	0.0916779	VRK2
chr11:clu_28434_NA	Success	6.41932	2	0.00162977	0.0918492	TTC17
chr6:clu_69214_NA	Success	10.6368	6	0.00163803	0.0921682	BACH2
chr13:clu_73543_NA	Success	6.39416	2	0.00167128	0.0927171	ATP8A2
chr5:clu_43479_NA	Success	4.94712	1	0.00165797	0.0927171	CAMK2A
chr16:clu_47207_NA	Success	6.39827	2	0.00166443	0.0927171	CIAO2B
chr5:clu_44110_NA	Success	4.94025	1	0.0016704	0.0927171	PDLIM7
chr9:clu_34900_NA	Success	6.39522	2	0.00166952	0.0927171	RALGDS,AL162417.1
chr12:clu_57072_NA	Success	4.94399	1	0.00166363	0.0927171	SCARB1
chr17:clu_63694_NA	Success	6.39549	2	0.00166907	0.0927171	SEZ6
chr13:clu_74377_NA	Success	12.4096	8	0.00166809	0.0927171	SLAIN1
chr20:clu_76669_NA	Success	8.67169	4	0.00165744	0.0927171	STX16,STX16-NPEPL1,NPEPL1
chr16:clu_46081_NA	Success	8.65802	4	0.00167787	0.092937	ARHGAP17
chr4:clu_60404_NA	Success	4.92442	1	0.0016994	0.0929692	"SEPT11"
chr7:clu_81799_NA	Success	7.57401	3	0.00169443	0.0929692	BUD23
chr6:clu_67018_NA	Success	6.38503	2	0.00168662	0.0929692	CD83
chr13:clu_73986_NA	Success	8.64755	4	0.00169369	0.0929692	COG3
chr6:clu_69601_NA	Success	6.37943	2	0.00169608	0.0929692	LAMA4
chr14:clu_19495_NA	Success	8.64605	4	0.00169597	0.0929692	LIN52
chr10:clu_15114_NA	Success	4.92985	1	0.00168938	0.0929692	NA
chr11:clu_28070_NA	Success	6.37898	2	0.00169686	0.0929692	USH1C
chr7:clu_83062_NA	Success	4.91644	1	0.0017142	0.0931184	DOCK4
chr1:clu_7524_NA	Success	4.91787	1	0.00171153	0.0931184	HSPG2
chr11:clu_31227_NA	Success	8.63345	4	0.00171524	0.0931184	PHLDB1
chr4:clu_59676_NA	Success	11.4978	7	0.00170758	0.0931184	YIPF7,GNPDA2
chr19:clu_26826_NA	Success	6.36946	2	0.00171309	0.0931184	ZNF836,AC011468.2
chr6:clu_69445_NA	Success	12.3564	8	0.00173861	0.0938014	ARMC2
chr2:clu_387_NA	Success	9.62039	5	0.00173338	0.0938014	NBAS
chr1:clu_10856_NA	Success	8.61772	4	0.00173958	0.0938014	NBPF15
chr5:clu_41180_NA	Success	12.3521	8	0.00174446	0.0938014	RAD1
chr1:clu_7836_NA	Success	6.35329	2	0.00174101	0.0938014	SESN2
chr16:clu_45278_NA	Success	4.89937	1	0.00174631	0.0938014	UBN1
chrY:clu_84489_NA	Success	4.89998	1	0.00174515	0.0938014	USP9Y
chr17:clu_66039_NA	Success	4.89516	1	0.00175433	0.0939477	ACOX1
chr11:clu_30531_NA	Success	4.89555	1	0.00175359	0.0939477	ME3
chr17:clu_62714_NA	Success	10.5514	6	0.00175822	0.0940147	XAF1
chr1:clu_9858_NA	Success	6.34006	2	0.0017642	0.0941922	GLMN
chr9:clu_33175_NA	Success	9.59813	5	0.00176685	0.0941922	NMRK1
chr2:clu_3313_NA	Success	6.33648	2	0.00177053	0.0942468	BIN1
chr6:clu_69422_NA	Success	6.33481	2	0.00177349	0.0942631	OSTM1
chr5:clu_40590_NA	Success	4.87561	1	0.00179204	0.0948534	EXOC3
chr8:clu_80110_NA	Success	6.32111	2	0.00179795	0.0948534	KIFC2
chr6:clu_69906_NA	Success	4.87375	1	0.00179566	0.0948534	MED23
chr17:clu_66134_NA	Success	8.5875	4	0.00178732	0.0948534	SEC14L1
chr1:clu_11880_NA	Success	6.32338	2	0.00179386	0.0948534	SFT2D2
chr3:clu_39377_NA	Success	9.57472	5	0.00180273	0.0949645	XRN1
chr14:clu_18958_NA	Success	7.50528	3	0.00180765	0.0950822	NAA30
chr7:clu_83957_NA	Success	9.56972	5	0.00181049	0.0950911	AGAP3
chr1:clu_12763_NA	Success	6.31132	2	0.00181564	0.0952205	NFASC
chr3:clu_38364_NA	Success	6.30631	2	0.00182476	0.095221	IFT57
chr3:clu_37958_NA	Success	6.305	2	0.00182715	0.095221	MAGI1
chr11:clu_29853_NA	Success	7.49276	3	0.00182906	0.095221	RAD9A
chr7:clu_81378_NA	Success	7.49598	3	0.00182353	0.095221	TNS3
chrX:clu_72075_NA	Success	8.56267	4	0.00182751	0.095221	ZMYM3
chr7:clu_81362_NA	Success	6.29995	2	0.00183639	0.095244	ADCY1
chr10:clu_15752_NA	Success	8.55492	4	0.00184023	0.095244	NRBF2
chr13:clu_74073_NA	Success	7.48724	3	0.00183859	0.095244	RCBTB2
chr12:clu_53240_NA	Success	7.48685	3	0.00183926	0.095244	ZNF384
chr3:clu_39656_NA	Success	9.54465	5	0.00184988	0.0956043	IFT80,AC079594.2,TRIM59
chr9:clu_34860_NA	Success	6.28602	2	0.00186217	0.0960991	SETX
chr1:clu_10138_NA	Success	4.83774	1	0.00186744	0.0962314	STXBP3
chr6:clu_68984_NA	Success	4.8295	1	0.00188426	0.0969576	IBTK
chr18:clu_51743_NA	Success	4.82493	1	0.00189366	0.0973002	GREB1L
chr4:clu_61026_NA	Success	8.51333	4	0.00191003	0.0979996	ANK2
chr4:clu_61401_NA	Success	7.44171	3	0.00191903	0.0983192	GAB1
chr1:clu_11175_NA	Success	6.2459	2	0.00193838	0.0991331	INTS3
chr5:clu_43880_NA	Success	4.80152	1	0.00194255	0.0991331	LCP2
chr21:clu_57714_NA	Success	9.48724	5	0.00194329	0.0991331	MIR99AHG
chr17:clu_63415_NA	Success	13.0603	9	0.00195215	0.0991575	EPN2
chr22:clu_21642_NA	Success	6.24156	2	0.00194682	0.0991575	GGA1
chr12:clu_56256_NA	Success	6.23962	2	0.0019506	0.0991575	GLTP
chr19:clu_23998_NA	Success	6.23481	2	0.00195999	0.0994137	FARSA
chr19:clu_26961_NA	Success	4.78547	1	0.00197682	0.0995849	CNOT3
chr9:clu_32705_NA	Success	10.4067	6	0.00198176	0.0995849	CYP4F59P,ANKRD20A3
chr2:clu_3520_NA	Success	9.4645	5	0.00198155	0.0995849	NCKAP5
chr12:clu_57051_NA	Success	6.22173	2	0.00198581	0.0995849	NCOR2
chr17:clu_63215_NA	Success	6.2222	2	0.00198488	0.0995849	PIGL
chr19:clu_22640_NA	Success	6.22477	2	0.00197978	0.0995849	R3HDM4
chr19:clu_24911_NA	Success	6.23009	2	0.00196928	0.0995849	ZNF507
chr18:clu_51661_NA	Success	11.3196	7	0.00196942	0.0995849	ZNF519
chr17:clu_65733_NA	Success	6.21776	2	0.0019937	0.0996189	KCNJ16
chr11:clu_28155_NA	Success	7.40169	3	0.00199262	0.0996189	NAV2
chr3:clu_38483_NA	Success	6.21716	2	0.0019949	0.0996189	SIDT1
chr14:clu_19334_NA	Success	6.21351	2	0.0020022	0.099703	MED6,AL357153.3
chr9:clu_32966_NA	Success	15.478	12	0.00200073	0.099703	NA
chr15:clu_50338_NA	Success	6.21077	2	0.00200769	0.0997338	INSYN1
chr2:clu_4814_NA	Success	8.45717	4	0.00200844	0.0997338	PPIL3
chr5:clu_43197_NA	Success	6.20594	2	0.00201741	0.0997605	ANKHD1,ANKHD1-EIF4EBP3
chr9:clu_34273_NA	Success	8.45349	4	0.00201506	0.0997605	PDCL
chr13:clu_74123_NA	Success	10.3874	6	0.00201351	0.0997605	SPRYD7
chr10:clu_15840_NA	Success	7.38541	3	0.00202335	0.099915	SLC25A16
chr2:clu_3038_NA	Success	7.38125	3	0.00203128	0.100168	LIMS3-LOC440895,AC013268.1,LINC01123
chr8:clu_77993_NA	Success	10.3749	6	0.00203437	0.100181	HMBOX1
chrX:clu_71440_NA	Success	7.37097	3	0.00205101	0.10086	FUNDC1
chr9:clu_33773_NA	Success	9.42266	5	0.00205389	0.100862	ERP44
chr6:clu_69331_NA	Success	4.74698	1	0.0020615	0.101096	GRIK2
chr22:clu_20658_NA	Success	4.74316	1	0.00207009	0.101308	MICAL3,AC016026.1
chr7:clu_83357_NA	Success	4.74252	1	0.00207153	0.101308	STRIP2
chr19:clu_23843_NA	Success	6.17099	2	0.00208916	0.10189	PLPPR2
chr19:clu_26549_NA	Success	10.344	6	0.00208697	0.10189	PRMT1
chr11:clu_28607_NA	Success	7.34671	3	0.0020983	0.102055	C11orf49
chr3:clu_37044_NA	Success	8.40936	4	0.00209615	0.102055	CSPG5
chr11:clu_28945_NA	Success	11.2375	7	0.00210284	0.102136	PPP1R32,AP003108.1
chr5:clu_42665_NA	Success	4.7267	1	0.00210758	0.102226	FEM1C
chrX:clu_71443_NA	Success	6.15979	2	0.0021127	0.102335	KDM6A
chr2:clu_4727_NA	Success	7.3354	3	0.00212072	0.102382	PGAP1
chr13:clu_74398_NA	Success	4.72094	1	0.00212086	0.102382	RBM26
chr2:clu_3999_NA	Success	4.71906	1	0.00212521	0.102382	SCN2A
chr10:clu_15845_NA	Success	7.33337	3	0.00212477	0.102382	TET1
chr7:clu_83921_NA	Success	4.70555	1	0.00215676	0.102786	ABCB8
chr6:clu_68089_NA	Success	4.70572	1	0.00215636	0.102786	CMTR1
chr5:clu_42321_NA	Success	10.3099	6	0.00214648	0.102786	FAM172A
chr17:clu_65951_NA	Success	12.086	8	0.00214445	0.102786	MYO15B
chr5:clu_40635_NA	Success	11.2132	7	0.00214398	0.102786	NA
chr18:clu_52514_NA	Success	4.70717	1	0.00215295	0.102786	NETO1
chr7:clu_82931_NA	Success	15.3711	12	0.0021564	0.102786	SRPK2
chr22:clu_22058_NA	Success	4.70559	1	0.00215667	0.102786	TTLL1
chr12:clu_55917_NA	Success	12.0624	8	0.00218398	0.102875	ANKS1B
chrX:clu_71126_NA	Success	4.6978	1	0.00217506	0.102875	CDKL5
chr2:clu_562_NA	Success	7.30209	3	0.00218814	0.102875	CENPO
chrX:clu_72034_NA	Success	4.68648	1	0.00220209	0.102875	DLG3
chr22:clu_21669_NA	Success	4.68717	1	0.00220043	0.102875	GCAT
chr12:clu_55231_NA	Success	7.30045	3	0.00219151	0.102875	MON2
chr13:clu_74668_NA	Success	6.12592	2	0.00218549	0.102875	NALCN
chrX:clu_72754_NA	Success	6.11899	2	0.00220067	0.102875	OCRL
chr7:clu_82125_NA	Success	4.6876	1	0.0021994	0.102875	PCLO
chr19:clu_26502_NA	Success	8.36917	4	0.00217279	0.102875	PIH1D1
chr12:clu_56464_NA	Success	11.1893	7	0.0021853	0.102875	RASAL1
chr14:clu_19410_NA	Success	10.2996	6	0.00216489	0.102875	RBM25
chr12:clu_53059_NA	Success	8.36278	4	0.00218523	0.102875	RHNO1,TULP3
chr1:clu_12630_NA	Success	6.12606	2	0.00218516	0.102875	TMEM183A
chr7:clu_83369_NA	Success	7.30392	3	0.00218438	0.102875	UBE2H
chr2:clu_1490_NA	Success	6.11702	2	0.00220502	0.102877	SPTBN1
chr22:clu_21844_NA	Success	7.29109	3	0.00221086	0.102926	CACNA1I
chr11:clu_30431_NA	Success	7.2906	3	0.00221187	0.102926	TENM4
chr2:clu_6092_NA	Success	10.2699	6	0.00221841	0.102975	FARP2
chr7:clu_82097_NA	Success	6.11082	2	0.00221873	0.102975	SEMA3C
chr20:clu_77085_NA	Success	4.67698	1	0.00222505	0.102999	MYT1
chr12:clu_56950_NA	Success	13.7166	10	0.00222319	0.102999	SBNO1
chrY:clu_84493_NA	Success	13.7106	10	0.00223305	0.103235	USP9Y
chr13:clu_73413_NA	Success	12.0316	8	0.00223652	0.103261	IFT88
chr16:clu_44504_NA	Success	6.10087	2	0.00224092	0.10333	FAM234A
chr3:clu_38434_NA	Success	6.09858	2	0.00224606	0.103381	ATG3
chr7:clu_83270_NA	Success	6.09312	2	0.00225835	0.103381	IMPDH1
chr2:clu_3720_NA	Success	4.66428	1	0.00225609	0.103381	KIF5C
chr6:clu_69693_NA	Success	8.32715	4	0.00225586	0.103381	MCM9
chr1:clu_12721_NA	Success	4.6675	1	0.00224818	0.103381	PIK3C2B
chr15:clu_49298_NA	Success	4.6629	1	0.0022595	0.103381	UBR1
chr17:clu_65066_NA	Success	7.26358	3	0.00226874	0.103535	CACNA1G
chr7:clu_83485_NA	Success	10.2396	6	0.00227452	0.103535	CYREN
chr9:clu_34227_NA	Success	4.65777	1	0.00227218	0.103535	RAB14
chr4:clu_60282_NA	Success	9.30728	5	0.00226708	0.103535	RUFY3
chr2:clu_6_NA	Success	7.25912	3	0.00227824	0.103571	SH3YL1
chr18:clu_51808_NA	Success	9.29144	5	0.00229799	0.103922	ANKRD29
chr1:clu_12171_NA	Success	9.2921	5	0.0022967	0.103922	CEP350
chr17:clu_62866_NA	Success	6.07459	2	0.0023006	0.103922	SENP3,SENP3-EIF4A1
chr10:clu_15956_NA	Success	12.8464	9	0.00229324	0.103922	SLC29A3,CDH23
chr1:clu_9000_NA	Success	9.2957	5	0.00228964	0.103922	ZFYVE9
chrX:clu_72122_NA	Success	6.06991	2	0.00231139	0.103942	AL133500.1,HDAC8
chr19:clu_25738_NA	Success	4.64215	1	0.00231127	0.103942	ARHGEF1
chr14:clu_20565_NA	Success	8.30272	4	0.0023056	0.103942	MTA1
chr3:clu_37651_NA	Success	9.28391	5	0.00231282	0.103942	NEK4
chr6:clu_66778_NA	Success	4.64041	1	0.00231567	0.103942	SERPINB9
chr10:clu_14351_NA	Success	9.27392	5	0.00233266	0.104464	FRMD4A
chr19:clu_24391_NA	Success	6.06052	2	0.00233319	0.104464	UNC13A
chr3:clu_38797_NA	Success	4.63224	1	0.00233641	0.104474	KALRN
chr7:clu_80548_NA	Success	6.05791	2	0.00233929	0.104474	RAC1
chr7:clu_83014_NA	Success	4.62551	1	0.00235364	0.104588	DLD
chr4:clu_59687_NA	Success	6.05346	2	0.00234973	0.104588	GABRG1
chr3:clu_40520_NA	Success	6.05286	2	0.00235112	0.104588	LRCH3
chr20:clu_76349_NA	Success	4.62605	1	0.00235225	0.104588	PLTP
chr6:clu_68384_NA	Success	6.04856	2	0.00236125	0.104795	POLR1C
chr13:clu_74808_NA	Success	7.21781	3	0.00236835	0.104798	CARS2
chr1:clu_6830_NA	Success	7.21814	3	0.00236763	0.104798	RERE
chr12:clu_54607_NA	Success	7.21567	3	0.00237313	0.104798	SLC4A8
chr19:clu_26996_NA	Success	6.04431	2	0.00237133	0.104798	TTYH1
chr5:clu_43811_NA	Success	11.0822	7	0.00237973	0.10496	NA
chr2:clu_1103_NA	Success	11.0774	7	0.00238896	0.105236	RMDN2,CYP1B1-AS1
chr16:clu_46838_NA	Success	6.03546	2	0.00239239	0.105256	CYLD
chr11:clu_29193_NA	Success	4.60628	1	0.00240362	0.105358	AP000721.1,OTUB1
chr13:clu_73417_NA	Success	6.03197	2	0.00240075	0.105358	IFT88
chr18:clu_52005_NA	Success	7.20212	3	0.00240349	0.105358	TPGS2
chr7:clu_81192_NA	Success	6.02546	2	0.00241643	0.105463	C7orf25,AC010132.3
chr3:clu_38765_NA	Success	10.1675	6	0.00241359	0.105463	MYLK
chr4:clu_61852_NA	Success	8.2534	4	0.00240932	0.105463	NEK1
chr1:clu_11802_NA	Success	8.24668	4	0.00242382	0.105463	PBX1
chr17:clu_65460_NA	Success	10.1637	6	0.00242117	0.105463	STRADA,AC046185.1
chr9:clu_33789_NA	Success	4.59951	1	0.00242145	0.105463	TEX10
chr5:clu_44190_NA	Success	8.2444	4	0.00242874	0.105494	CLK4
chr5:clu_42646_NA	Success	6.01966	2	0.00243049	0.105494	KCNN2
chr1:clu_13602_NA	Success	6.01041	2	0.00245309	0.1057	ARID4B
chr1:clu_6927_NA	Success	8.2338	4	0.0024518	0.1057	KIF1B
chr20:clu_76772_NA	Success	10.1479	6	0.00245288	0.1057	LSM14B
chr12:clu_54213_NA	Success	6.01124	2	0.00245105	0.1057	RPAP3
chr8:clu_78421_NA	Success	6.01336	2	0.00244586	0.1057	TGS1
chr16:clu_47060_NA	Success	8.23378	4	0.00245185	0.1057	USB1
chr20:clu_75769_NA	Success	7.17645	3	0.00246212	0.10596	POFUT1
chr12:clu_53512_NA	Success	7.1682	3	0.00248125	0.106655	GABARAPL1
chr1:clu_7888_NA	Success	5.99698	2	0.00248626	0.106741	PTPRU
chr5:clu_43054_NA	Success	4.57291	1	0.00249287	0.106895	SPOCK1
chr19:clu_24407_NA	Success	7.15855	3	0.00250381	0.107235	FCHO1
chr12:clu_56364_NA	Success	10.1193	6	0.00251103	0.107414	ACAD10
chr2:clu_617_NA	Success	4.5598	1	0.00252887	0.107619	ASXL2
chr19:clu_23024_NA	Success	5.97346	2	0.00254541	0.107619	CACTIN
chr19:clu_26555_NA	Success	8.203	4	0.00252006	0.107619	CPT1C
chr22:clu_21211_NA	Success	11.862	8	0.002549	0.107619	HSCB
chr8:clu_79800_NA	Success	7.13864	3	0.00255101	0.107619	LY6E
chr14:clu_20563_NA	Success	4.55317	1	0.00254726	0.107619	MTA1
chr4:clu_62080_NA	Success	9.17191	5	0.00254498	0.107619	PDLIM3
chr17:clu_64308_NA	Success	8.19471	4	0.00253874	0.107619	RAPGEFL1
chrX:clu_71103_NA	Success	5.97838	2	0.00253292	0.107619	RBBP7
chr19:clu_27294_NA	Success	4.55355	1	0.0025462	0.107619	RPS5
chr1:clu_9109_NA	Success	7.13816	3	0.00255218	0.107619	TCEANC2
chr16:clu_47457_NA	Success	5.97374	2	0.00254471	0.107619	TERF2
chr10:clu_17650_NA	Success	4.54483	1	0.0025706	0.108267	PTPRE
chr3:clu_38545_NA	Success	10.0876	6	0.00257734	0.108422	AC092691.1
chr1:clu_7279_NA	Success	5.95922	2	0.00258194	0.108487	SDHB
chr8:clu_79239_NA	Success	5.95695	2	0.00258779	0.108605	LRP12
chr18:clu_51639_NA	Success	5.95536	2	0.00259191	0.108649	CEP192
chr11:clu_31501_NA	Success	5.95293	2	0.00259821	0.108785	HEPACAM
chr12:clu_53749_NA	Success	5.94278	2	0.00262473	0.108923	ABCC9
chr16:clu_46927_NA	Success	4.52868	1	0.0026164	0.108923	AMFR
chrX:clu_70918_NA	Success	5.94553	2	0.00261752	0.108923	CD99
chr19:clu_25231_NA	Success	4.52517	1	0.00262647	0.108923	CLIP3
chr22:clu_20711_NA	Success	10.9665	7	0.00260895	0.108923	DGCR9,AC000095.2
chr2:clu_119_NA	Success	4.52317	1	0.0026322	0.108923	EIPR1
chr4:clu_61418_NA	Success	4.53075	1	0.00261049	0.108923	FREM3
chr1:clu_12867_NA	Success	4.52522	1	0.00262631	0.108923	MAPKAPK2
chr4:clu_60372_NA	Success	5.94061	2	0.00263041	0.108923	SDAD1
chr17:clu_63548_NA	Success	10.0683	6	0.00261854	0.108923	WSB1
chr17:clu_64728_NA	Success	4.5181	1	0.00264685	0.109275	ACBD4
chr6:clu_69790_NA	Success	5.93498	2	0.00264529	0.109275	HDDC2
chr3:clu_38091_NA	Success	4.51605	1	0.00265279	0.109393	FAM86DP,AC139453.2
chr17:clu_65558_NA	Success	4.51042	1	0.00266919	0.109941	AXIN2,AC004805.1
chr16:clu_48232_NA	Success	8.13457	4	0.00267848	0.110076	CPNE7
chr15:clu_50931_NA	Success	4.50718	1	0.00267866	0.110076	RLBP1
chr6:clu_70007_NA	Success	5.9177	2	0.00269139	0.110471	BCLAF1
chr6:clu_68974_NA	Success	4.50019	1	0.00269923	0.110492	BCKDHB
chr16:clu_48345_NA	Success	8.12526	4	0.00270079	0.110492	GAS8
chr14:clu_20545_NA	Success	5.91405	2	0.00270123	0.110492	PACS2
chr7:clu_80979_NA	Success	7.07574	3	0.00270604	0.110561	GARS
chr15:clu_51195_NA	Success	4.49442	1	0.00271634	0.110855	SYNM
chr19:clu_26284_NA	Success	11.7755	8	0.00272442	0.111012	BICRA
chr2:clu_3578_NA	Success	4.49102	1	0.00272645	0.111012	UBXN4
chr20:clu_76212_NA	Success	4.4881	1	0.00273518	0.111216	CHD6
chr17:clu_62996_NA	Success	4.48676	1	0.00273919	0.111216	CTC1
chr11:clu_28272_NA	Success	13.4267	10	0.00274712	0.111216	IMMP1L
chr3:clu_40312_NA	Success	7.06074	3	0.00274439	0.111216	LSG1
chr17:clu_65474_NA	Success	7.06037	3	0.00274532	0.111216	PSMC5
chr6:clu_68375_NA	Success	5.896	2	0.00275042	0.111223	TJAP1
chr22:clu_21898_NA	Success	4.47967	1	0.00276055	0.111328	EP300
chr13:clu_73687_NA	Success	4.48019	1	0.00275897	0.111328	FRY
chr7:clu_80987_NA	Success	7.05208	3	0.00276674	0.111328	INMT-MINDY4,MINDY4
chr12:clu_57025_NA	Success	9.07308	5	0.00276869	0.111328	NCOR2
chr3:clu_38144_NA	Success	12.5968	9	0.00276433	0.111328	ROBO1
chr15:clu_49224_NA	Success	8.09334	4	0.00277864	0.111601	GANC
chr3:clu_40266_NA	Success	8.08934	4	0.00278853	0.111746	ATP13A4
chr15:clu_49105_NA	Success	9.06506	5	0.00278768	0.111746	RTF1
chr14:clu_18322_NA	Success	13.4045	10	0.00279181	0.111751	STXBP6
chr1:clu_9622_NA	Success	11.726	8	0.00282986	0.112285	ADGRL2
chr4:clu_59469_NA	Success	4.45764	1	0.00282793	0.112285	ARAP2
chr2:clu_5747_NA	Success	5.87104	2	0.00281994	0.112285	DIS3L2
chr1:clu_9073_NA	Success	12.5591	9	0.0028431	0.112285	LRP8
chr11:clu_27612_NA	Success	5.86375	2	0.00284058	0.112285	OSBPL5
chr1:clu_6557_NA	Success	9.05627	5	0.00280862	0.112285	PLCH2
chr19:clu_26456_NA	Success	5.86347	2	0.00284136	0.112285	PPFIA3
chr5:clu_42204_NA	Success	4.45338	1	0.00284117	0.112285	RASA1
chr19:clu_24572_NA	Success	5.87082	2	0.00282056	0.112285	SUGP2
chr10:clu_17483_NA	Success	7.03328	3	0.00281594	0.112285	TACC2
chr5:clu_40975_NA	Success	9.04454	5	0.0028368	0.112285	TRIO
chr19:clu_25024_NA	Success	10.8628	7	0.00283233	0.112285	UBA2
chr10:clu_16315_NA	Success	8.0661	4	0.00284681	0.112306	NRG3
chr12:clu_54931_NA	Success	4.45024	1	0.00285096	0.112346	PAN2
chr3:clu_37263_NA	Success	4.44628	1	0.00286335	0.112459	AMT,AC104452.1
chr10:clu_15753_NA	Success	5.85106	2	0.00287684	0.112459	JMJD1C
chr4:clu_58755_NA	Success	8.05664	4	0.00287085	0.112459	LETM1
chr1:clu_8263_NA	Success	9.95671	6	0.00286939	0.112459	MAP7D1
chr1:clu_9131_NA	Success	7.01202	3	0.00287261	0.112459	MROH7,MROH7-TTC4
chr1:clu_13343_NA	Success	7.00958	3	0.00287918	0.112459	PSEN2
chr16:clu_47534_NA	Success	5.85239	2	0.00287304	0.112459	ST3GAL2
chr16:clu_48123_NA	Success	8.05906	4	0.00286468	0.112459	ZC3H18
chr1:clu_8531_NA	Success	4.4389	1	0.00288659	0.112625	RIMKLA
chr2:clu_1988_NA	Success	5.8448	2	0.00289492	0.112798	ALMS1
chr14:clu_19549_NA	Success	4.43349	1	0.00290374	0.112798	EIF2B2
chrX:clu_72191_NA	Success	7.00122	3	0.00290184	0.112798	PBDC1
chr7:clu_83587_NA	Success	5.84275	2	0.00290084	0.112798	UBN2
chr2:clu_5097_NA	Success	10.8297	7	0.00290753	0.112822	MAP2
chr1:clu_10999_NA	Success	6.99731	3	0.00291248	0.11289	ARNT
chr12:clu_56965_NA	Success	9.93446	6	0.00292213	0.113141	RILPL1
chr16:clu_47523_NA	Success	12.5206	9	0.00292594	0.113165	DDX19B,AC012184.2
chr12:clu_53445_NA	Success	9.00351	5	0.00293763	0.113494	PHC1
chr4:clu_59289_NA	Success	13.3298	10	0.00294727	0.113736	LCORL
chr20:clu_75245_NA	Success	8.02595	4	0.00295031	0.113736	LINC01730,AL109804.1,AP5S1
chr12:clu_53134_NA	Success	9.91694	6	0.00296434	0.113811	AC005833.1,GALNT8,AC006063.1
chr19:clu_22963_NA	Success	5.81843	2	0.00297227	0.113811	AES
chr12:clu_53268_NA	Success	4.41146	1	0.0029747	0.113811	CD4
chr1:clu_9188_NA	Success	6.97967	3	0.00296102	0.113811	DAB1
chr16:clu_47376_NA	Success	8.01779	4	0.00297179	0.113811	LCAT
chr11:clu_29342_NA	Success	4.41698	1	0.00295676	0.113811	MEN1
chr20:clu_76093_NA	Success	8.98877	5	0.00297469	0.113811	RPN2
chr9:clu_32024_NA	Success	6.97267	3	0.00298051	0.113911	PTPRD
chr6:clu_70676_NA	Success	5.81336	2	0.00298738	0.114051	AFDN
chr15:clu_50135_NA	Success	8.00937	4	0.00299413	0.114185	SMAD3
chr17:clu_63315_NA	Success	5.8076	2	0.00300465	0.114285	DRG2
chr11:clu_27900_NA	Success	4.40179	1	0.00300639	0.114285	EIF4G2
chr14:clu_19923_NA	Success	14.1053	11	0.00300539	0.114285	TRIP11,ATXN3
chr14:clu_17961_NA	Success	7.99858	4	0.00302298	0.114618	CCNB1IP1
chr1:clu_12455_NA	Success	6.95712	3	0.00302426	0.114618	DENND1B
chr14:clu_18798_NA	Success	14.8845	12	0.00302485	0.114618	TRIM9
chr10:clu_16917_NA	Success	5.79936	2	0.0030295	0.114672	LZTS2
chr3:clu_38988_NA	Success	8.9628	5	0.00304111	0.114744	ISY1-RAB43,ISY1
chr8:clu_78750_NA	Success	8.96364	5	0.00303893	0.114744	PEX2
chr2:clu_4118_NA	Success	6.95307	3	0.00303574	0.114744	PPIG
chr3:clu_40190_NA	Success	4.38735	1	0.00305436	0.115122	EIF4A2
chr7:clu_81174_NA	Success	6.9441	3	0.00306134	0.115263	CDK13
chr2:clu_3591_NA	Success	8.95093	5	0.00307196	0.11554	DARS
chr7:clu_82988_NA	Success	5.78346	2	0.00307806	0.115647	COG5
chr5:clu_44139_NA	Success	10.7508	7	0.00309453	0.11602	FAM153A
chr7:clu_80438_NA	Success	4.37607	1	0.00309238	0.11602	RADIL
chr3:clu_36709_NA	Success	8.93839	5	0.00310485	0.116046	GORASP1
chr5:clu_43478_NA	Success	5.77474	2	0.00310501	0.116046	PPARGC1B
chr18:clu_52286_NA	Success	11.6057	8	0.00310307	0.116046	TCF4
chr15:clu_49317_NA	Success	6.92557	3	0.00311495	0.11618	ADAL
chr17:clu_66534_NA	Success	6.92549	3	0.00311516	0.11618	CENPX
chr5:clu_41247_NA	Success	4.36797	1	0.00312	0.116239	NIPBL
chr10:clu_17502_NA	Success	6.92165	3	0.0031264	0.116355	NA
chr14:clu_17963_NA	Success	4.36303	1	0.00313695	0.11657	CCNB1IP1
chr12:clu_54829_NA	Success	10.7324	7	0.00313973	0.11657	DGKA
chr21:clu_57758_NA	Success	4.36155	1	0.00314203	0.11657	MRPL39
chr9:clu_31945_NA	Success	8.92243	5	0.00314726	0.116631	PLGRKT
chr18:clu_51598_NA	Success	5.76028	2	0.00315023	0.116631	PRELID3A
chr6:clu_69899_NA	Success	6.90837	3	0.00316552	0.116953	AKAP7
chr20:clu_76292_NA	Success	10.7221	7	0.00316541	0.116953	PABPC1L
chr8:clu_77446_NA	Success	5.75411	2	0.00316974	0.116987	PINX1,XKR6
chr7:clu_84037_NA	Success	4.3498	1	0.0031828	0.117046	KMT2C
chr3:clu_36993_NA	Success	4.34993	1	0.00318233	0.117046	NBEAL2
chr8:clu_77945_NA	Success	10.7145	7	0.00318452	0.117046	SCARA3
chr2:clu_5486_NA	Success	4.34987	1	0.00318256	0.117046	STK11IP
chr3:clu_36016_NA	Success	6.90084	3	0.00318791	0.117049	CRELD1
chr8:clu_77394_NA	Success	7.93752	4	0.00319151	0.11706	PRAG1
chr12:clu_55679_NA	Success	5.73909	2	0.00321768	0.11768	CEP290
chr9:clu_32452_NA	Success	8.89614	5	0.00321833	0.11768	DNAJB5
chr1:clu_7713_NA	Success	4.33982	1	0.00321784	0.11768	UBXN11
chr6:clu_70479_NA	Success	5.73499	2	0.0032309	0.118014	DYNLT1
chr11:clu_30908_NA	Success	6.88547	3	0.00323412	0.118014	ZC3H12C
chr8:clu_78130_NA	Success	4.33206	1	0.00324538	0.118144	BAG4
chr19:clu_22708_NA	Success	6.88317	3	0.0032411	0.118144	CBARP
chr15:clu_49910_NA	Success	5.72981	2	0.00324768	0.118144	VPS13C
chr3:clu_36010_NA	Success	9.80109	6	0.00325876	0.118337	IL17RC,CRELD1
chr17:clu_62582_NA	Success	4.3276	1	0.00326129	0.118337	MINK1
chr1:clu_8657_NA	Success	5.72512	2	0.00326297	0.118337	PTPRF
chr2:clu_4075_NA	Success	4.32506	1	0.00327042	0.118486	CERS6
chr1:clu_8763_NA	Success	5.7209	2	0.00327677	0.118595	UROD
chr10:clu_15917_NA	Success	4.31869	1	0.00329334	0.119073	PPA1
chr5:clu_44196_NA	Success	8.8421	5	0.00336937	0.119587	AC113348.2,ZNF354A,AACSP1
chr10:clu_15698_NA	Success	10.6587	7	0.00332772	0.119587	ANK3
chr15:clu_50982_NA	Success	6.84772	3	0.00335044	0.119587	AP3S2,C15orf38-AP3S2,ARPIN
chr6:clu_67545_NA	Success	5.69622	2	0.00335864	0.119587	BAG6
chr20:clu_75195_NA	Success	4.29661	1	0.00337417	0.119587	C20orf194
chr7:clu_82954_NA	Success	13.1463	10	0.00336603	0.119587	CDHR3
chr7:clu_81215_NA	Success	4.30345	1	0.00334891	0.119587	COA1
chr3:clu_37426_NA	Success	9.75695	6	0.00337828	0.119587	CYB561D2,Z84492.1
chr22:clu_21459_NA	Success	5.69072	2	0.00337715	0.119587	DEPDC5
chr9:clu_32233_NA	Success	7.87856	4	0.00336302	0.119587	FOCAD
chr17:clu_64845_NA	Success	6.85261	3	0.00333515	0.119587	GOSR2,AC005670.2
chr13:clu_74420_NA	Success	9.76727	6	0.00334995	0.119587	NA
chr9:clu_35038_NA	Success	4.31172	1	0.00331864	0.119587	OLFM1
chr3:clu_35913_NA	Success	5.694	2	0.00336609	0.119587	RAD18
chr3:clu_39350_NA	Success	8.86191	5	0.00331321	0.119587	RASA2
chr18:clu_51397_NA	Success	5.70319	2	0.0033353	0.119587	SMCHD1
chr17:clu_62510_NA	Success	9.77058	6	0.00334092	0.119587	SPNS2
chr4:clu_62001_NA	Success	4.31146	1	0.0033196	0.119587	TRAPPC11
chr21:clu_58388_NA	Success	5.69179	2	0.00337354	0.119587	TRPM2
chr19:clu_25580_NA	Success	5.70694	2	0.00332282	0.119587	TTC9B
chr10:clu_15433_NA	Success	5.69748	2	0.00335439	0.119587	WASHC2C
chr4:clu_60920_NA	Success	8.8372	5	0.00338341	0.119649	AC096564.1,AC096564.2
chr19:clu_23123_NA	Success	6.8317	3	0.00340103	0.119838	MPND
chr11:clu_29365_NA	Success	5.68332	2	0.00340223	0.119838	PPP2R5B
chr13:clu_73789_NA	Success	7.86647	4	0.00339928	0.119838	SUPT20H
chr12:clu_55651_NA	Success	8.83386	5	0.003393	0.119838	TMTC2
chr16:clu_45236_NA	Success	8.82637	5	0.00341463	0.119902	CDIP1
chr17:clu_66052_NA	Success	4.28671	1	0.00341104	0.119902	EXOC7
chr16:clu_46107_NA	Success	6.82652	3	0.00341756	0.119902	FLJ21408,IL4R
chr19:clu_24971_NA	Success	5.67954	2	0.00341512	0.119902	SLC7A10
chr5:clu_43707_NA	Success	4.28361	1	0.0034227	0.119962	CLINT1
chr9:clu_33253_NA	Success	7.85763	4	0.00342604	0.119962	TLE4
chr8:clu_77665_NA	Success	9.73583	6	0.00343696	0.120176	GFRA2
chr11:clu_30611_NA	Success	4.2793	1	0.00343892	0.120176	SLC36A4
chr8:clu_79106_NA	Success	9.73275	6	0.0034456	0.120291	RNF19A
chr7:clu_82849_NA	Success	6.8142	3	0.0034572	0.120459	FAM185A
chr7:clu_80664_NA	Success	9.72876	6	0.00345683	0.120459	THSD7A
chr7:clu_81305_NA	Success	4.27324	1	0.00346193	0.120506	OGDH
chr7:clu_81080_NA	Success	12.2905	9	0.00347127	0.120672	DPY19L2P1
chr2:clu_2599_NA	Success	8.80621	5	0.00347351	0.120672	GPAT2
chr1:clu_8483_NA	Success	9.71689	6	0.00349044	0.120724	EXO5
chr19:clu_27117_NA	Success	4.26536	1	0.00349201	0.120724	ISOC2
chr6:clu_68720_NA	Success	4.26576	1	0.00349049	0.120724	KHDRBS2
chr3:clu_38317_NA	Success	4.26738	1	0.00348429	0.120724	NXPE3
chr11:clu_28777_NA	Success	5.65882	2	0.00348664	0.120724	SSRP1
chr4:clu_59066_NA	Success	4.26328	1	0.0035	0.120883	SORCS2
chr12:clu_55222_NA	Success	4.26054	1	0.00351055	0.121129	USP15
chr4:clu_60508_NA	Success	8.79226	5	0.00351483	0.121159	SEC31A
chr7:clu_80998_NA	Success	8.78489	5	0.00353684	0.121501	ADCYAP1R1
chr22:clu_21232_NA	Success	4.25317	1	0.00353909	0.121501	EWSR1
chr1:clu_9860_NA	Success	6.78833	3	0.00354187	0.121501	GLMN
chr1:clu_10189_NA	Success	8.78631	5	0.00353259	0.121501	PSRC1
chr2:clu_5080_NA	Success	8.78731	5	0.0035296	0.121501	PTH2R,AC019185.2
chr2:clu_11_NA	Success	5.64024	2	0.00355203	0.12167	ACP1
chr11:clu_28747_NA	Success	4.24944	1	0.00355363	0.12167	NA
chr6:clu_70463_NA	Success	4.24848	1	0.00355738	0.121681	TULP4
chr2:clu_3232_NA	Success	4.24224	1	0.0035819	0.121816	CFAP221
chr11:clu_29221_NA	Success	14.6396	12	0.00358068	0.121816	NUDT22,DNAJC4
chr21:clu_58310_NA	Success	4.24576	1	0.00356804	0.121816	PDXK
chr15:clu_50500_NA	Success	6.77918	3	0.00357232	0.121816	SCAPER
chr4:clu_58929_NA	Success	4.24542	1	0.00356939	0.121816	TMEM128
chr3:clu_39883_NA	Success	6.77659	3	0.00358098	0.121816	ZNF639
chr5:clu_42747_NA	Success	5.63065	2	0.00358626	0.121847	SNCAIP
chr4:clu_58847_NA	Success	5.62904	2	0.00359204	0.121927	MFSD10
chr3:clu_40265_NA	Success	5.61857	2	0.00362984	0.12274	ATP13A4
chr19:clu_24049_NA	Success	5.61935	2	0.003627	0.12274	CACNA1A
chrX:clu_71896_NA	Success	4.23062	1	0.00362795	0.12274	KLF8
chr14:clu_18822_NA	Success	9.67206	6	0.00362026	0.12274	TXNDC16
chrX:clu_72031_NA	Success	5.61443	2	0.00364488	0.123132	DLG3
chr12:clu_55076_NA	Success	4.21986	1	0.00367113	0.123548	MARS
chr5:clu_41382_NA	Success	5.60752	2	0.00367017	0.123548	PAIP1
chr13:clu_74642_NA	Success	4.21988	1	0.00367103	0.123548	PCCA
chr14:clu_19163_NA	Success	9.65642	6	0.00366667	0.123548	RAB15
chr10:clu_14159_NA	Success	5.60054	2	0.00369587	0.124145	GDI2
chr13:clu_74545_NA	Success	6.74381	3	0.00369242	0.124145	MBNL2
chr2:clu_2092_NA	Success	6.73772	3	0.00371354	0.124158	AUP1
chr9:clu_34155_NA	Success	4.21186	1	0.00370358	0.124158	BRINP1
chr20:clu_76919_NA	Success	9.64494	6	0.00370107	0.124158	CHRNA4
chr14:clu_19539_NA	Success	5.59478	2	0.00371723	0.124158	DLST
chr1:clu_8670_NA	Success	7.76566	4	0.00371706	0.124158	KDM4A,AL451062.3,ST3GAL3
chr14:clu_19162_NA	Success	9.64075	6	0.00371371	0.124158	RAB15
chr2:clu_2751_NA	Success	6.73327	3	0.00372899	0.124434	INPP4A
chr12:clu_54210_NA	Success	4.2003	1	0.00375096	0.12505	RPAP3
chr2:clu_768_NA	Success	4.19757	1	0.00376223	0.125245	NRBP1
chr17:clu_64153_NA	Success	14.5668	12	0.00376388	0.125245	SRCIN1
chr1:clu_12168_NA	Success	10.4997	7	0.00377109	0.12525	TOR1AIP1
chr6:clu_67483_NA	Success	6.72182	3	0.00376914	0.12525	VARS2
chr17:clu_65273_NA	Success	4.19356	1	0.00377891	0.125393	"SEPT4"
chr4:clu_61738_NA	Success	6.71796	3	0.00378275	0.125403	FSTL5
chr17:clu_64392_NA	Success	6.71566	3	0.0037909	0.125478	NKIRAS2
chr3:clu_39236_NA	Success	7.74228	4	0.00379486	0.125478	SLC35G2,NCK1
chr8:clu_79459_NA	Success	5.57391	2	0.00379561	0.125478	TATDN1
chr11:clu_30737_NA	Success	6.71192	3	0.00380419	0.125643	CEP126
chr11:clu_29343_NA	Success	4.18666	1	0.00380769	0.125643	MEN1
chr2:clu_10_NA	Success	4.18181	1	0.00382809	0.125927	ACP1
chr3:clu_37740_NA	Success	10.4795	7	0.00383132	0.125927	CACNA2D3
chr14:clu_20088_NA	Success	6.70315	3	0.00383548	0.125927	GSKIP
chr15:clu_50297_NA	Success	8.68852	5	0.00383756	0.125927	HEXA,AC009690.1
chr19:clu_26992_NA	Success	7.73332	4	0.0038251	0.125927	LAIR1
chr22:clu_21445_NA	Success	5.56658	2	0.00382352	0.125927	PISD
chr15:clu_50161_NA	Success	8.68718	5	0.0038419	0.125953	MAP2K5
chr9:clu_32200_NA	Success	5.56034	2	0.00384745	0.126018	SLC24A2
chr2:clu_4422_NA	Success	5.55926	2	0.00385162	0.126038	SESTD1
chr2:clu_2763_NA	Success	5.55714	2	0.0038598	0.126156	MGAT4A
chr9:clu_32033_NA	Success	10.4686	7	0.00386436	0.126156	PTPRD
chr10:clu_17394_NA	Success	5.55557	2	0.00386588	0.126156	SFXN4
chr4:clu_61574_NA	Success	5.55214	2	0.00387913	0.126357	FBXW7
chr6:clu_68283_NA	Success	6.69105	3	0.00387912	0.126357	PEX6
chr3:clu_36827_NA	Success	4.16483	1	0.00390029	0.126846	NKTR
chr1:clu_7388_NA	Success	4.1646	1	0.0039013	0.126846	PQLC2
chr11:clu_28031_NA	Success	7.7088	4	0.00390904	0.126981	PIK3C2A
chr4:clu_60389_NA	Success	4.1589	1	0.00392584	0.12741	CCDC158
chr7:clu_82367_NA	Success	5.53635	2	0.00394087	0.127584	BET1
chr13:clu_73518_NA	Success	7.69932	4	0.00394197	0.127584	MTMR6
chr15:clu_49702_NA	Success	6.67554	3	0.00393573	0.127584	MYO5A
chr1:clu_10151_NA	Success	7.69783	4	0.00394716	0.127636	WDR47
chr17:clu_66638_NA	Success	8.65166	5	0.00395906	0.127823	FOXK2
chr14:clu_18901_NA	Success	8.65134	5	0.00396014	0.127823	MAPK1IP1L
chr1:clu_9312_NA	Success	12.1108	9	0.00396445	0.127845	AC103923.1,ATG4C
chr6:clu_70168_NA	Success	4.1482	1	0.00397236	0.127984	SHPRH
chr3:clu_37321_NA	Success	4.14677	1	0.00397865	0.128071	RNF123
chr18:clu_52380_NA	Success	5.52564	2	0.00398334	0.128105	PIGN
chr12:clu_56380_NA	Success	8.64255	5	0.00398968	0.128173	MAPKAPK5-AS1,AC003029.1
chrX:clu_72250_NA	Success	5.5233	2	0.00399266	0.128173	RPS6KA6
chr9:clu_34976_NA	Success	9.54813	6	0.0040041	0.128424	FAM163B
chr1:clu_13025_NA	Success	12.0951	9	0.00401059	0.128516	ANGEL2
chr3:clu_36263_NA	Success	8.63421	5	0.00401788	0.128634	COLQ,HACL1
chr16:clu_47638_NA	Success	5.5128	2	0.0040348	0.12896	AP1G1
chr6:clu_69930_NA	Success	4.13368	1	0.0040364	0.12896	SLC18B1
chr3:clu_36072_NA	Success	6.64783	3	0.00403897	0.12896	SLC6A1
chr12:clu_54914_NA	Success	4.13161	1	0.00404563	0.129057	CS,AC073896.1
chr21:clu_58175_NA	Success	4.12758	1	0.00406363	0.129497	DSCAM
chr19:clu_26887_NA	Success	9.52902	6	0.00406673	0.129497	ZNF347
chr1:clu_13283_NA	Success	6.63599	3	0.00408387	0.129694	ENAH
chr9:clu_32558_NA	Success	4.12357	1	0.00408164	0.129694	HINT2,AL133410.3
GL000225.1:clu_35578_NA	Success	12.0729	9	0.00407678	0.129694	NA
chr1:clu_12592_NA	Success	5.49605	2	0.00410296	0.130184	PPP1R12B
chr1:clu_6330_NA	Success	7.652	4	0.00411049	0.130306	LINC01786
chr9:clu_35397_NA	Success	4.11279	1	0.0041304	0.130704	NELFB
chr10:clu_16876_NA	Success	7.6474	4	0.00412725	0.130704	SEC31B
chr6:clu_67621_NA	Success	7.64458	4	0.00413757	0.130814	EHMT2
chr12:clu_56495_NA	Success	4.10849	1	0.00415003	0.131091	TPCN1
chr9:clu_32286_NA	Success	5.48363	2	0.00415421	0.131107	TEK
chr16:clu_46308_NA	Success	4.10557	1	0.0041634	0.13128	TMEM219
chr2:clu_2168_NA	Success	9.49764	6	0.00417163	0.131423	CTNNA2
chr12:clu_56348_NA	Success	6.60867	3	0.00418943	0.131556	ATXN2
chr2:clu_770_NA	Success	5.47606	2	0.00418581	0.131556	NRBP1
chr14:clu_19866_NA	Success	4.10034	1	0.00418748	0.131556	RPS6KA5
chr11:clu_28769_NA	Success	16.6775	15	0.00419068	0.131556	TMX2,TMX2-CTNND1,CTNND1,AP001931.1
chr14:clu_17978_NA	Success	6.60335	3	0.00421026	0.132054	TEP1
chr4:clu_61457_NA	Success	5.46708	2	0.00422354	0.132162	ABCE1
chr7:clu_80915_NA	Success	9.48133	6	0.00422717	0.132162	CREB5
chr6:clu_68098_NA	Success	4.09148	1	0.00422858	0.132162	MDGA1
chr16:clu_45598_NA	Success	4.0922	1	0.0042252	0.132162	PKD1P6
chr1:clu_13459_NA	Success	11.191	8	0.00425511	0.132395	ABCB10
chr5:clu_42284_NA	Success	4.08874	1	0.00424139	0.132395	ADGRV1
chr13:clu_74756_NA	Success	12.8216	10	0.00425083	0.132395	AL138694.1,MYO16
chr6:clu_68723_NA	Success	5.45868	2	0.00425918	0.132395	KHDRBS2-OT
chr18:clu_52259_NA	Success	8.56437	5	0.00426199	0.132395	MBD2
chr6:clu_66825_NA	Success	7.61103	4	0.00426215	0.132395	SLC22A23
chr1:clu_7630_NA	Success	4.08452	1	0.00426113	0.132395	SRRM1
chr5:clu_43468_NA	Success	6.58844	3	0.00426929	0.132452	CSNK1A1
chr15:clu_50318_NA	Success	5.45406	2	0.0042789	0.132452	NEO1,AC103874.1
chr13:clu_74394_NA	Success	6.58705	3	0.00427482	0.132452	RBM26
chr12:clu_54568_NA	Success	5.45478	2	0.00427581	0.132452	SLC11A2
chr10:clu_14056_NA	Success	11.9998	9	0.00430181	0.132921	ADARB2
chr19:clu_26353_NA	Success	4.07585	1	0.00430206	0.132921	GRWD1
chr20:clu_77063_NA	Success	8.5524	5	0.00430528	0.132921	TCEA2
chr2:clu_3995_NA	Success	4.07271	1	0.00431699	0.133167	SCN3A
chr3:clu_38237_NA	Success	6.57115	3	0.00433877	0.133606	AC021660.3,CPOX
chr1:clu_8801_NA	Success	10.3214	7	0.00433626	0.133606	TMEM69
chr17:clu_63846_NA	Success	4.06664	1	0.004346	0.133713	NF1
chr2:clu_4837_NA	Success	6.56344	3	0.00437011	0.133974	CFLAR
chr19:clu_26517_NA	Success	10.3137	7	0.00436252	0.133974	FCGRT
chr1:clu_12753_NA	Success	6.56341	3	0.00437023	0.133974	NFASC
chrX:clu_73143_NA	Success	4.06095	1	0.00437337	0.133974	PLXNB3,SRPK3
chr7:clu_82385_NA	Success	8.53581	5	0.00436593	0.133974	SGCE
chr14:clu_18263_NA	Success	10.3083	7	0.00438106	0.134094	NEDD8-MDP1,NEDD8
chr3:clu_40090_NA	Success	6.55886	3	0.00438881	0.134216	POLR2H
chr7:clu_81124_NA	Success	7.57624	4	0.00439519	0.134295	ELMO1
chr3:clu_36176_NA	Success	7.57523	4	0.0043991	0.134299	TPRXL,TMEM43
chr5:clu_42972_NA	Success	4.05329	1	0.00441049	0.134416	FSTL4
chr15:clu_51291_NA	Success	7.57257	4	0.00440945	0.134416	WASH3P
chr6:clu_69002_NA	Success	5.41595	2	0.00444512	0.13509	DOP1A
chr2:clu_3953_NA	Success	10.2895	7	0.00444601	0.13509	KCNH7
chr4:clu_60598_NA	Success	4.04526	1	0.00444972	0.13509	MAPK10
chr11:clu_30819_NA	Success	13.5456	11	0.00445164	0.13509	MSANTD4,KBTBD3
chr6:clu_69482_NA	Success	6.54658	3	0.0044394	0.13509	PPIL6
chr15:clu_49235_NA	Success	11.1274	8	0.00446514	0.135166	CAPN3,AC012651.1
chr10:clu_14437_NA	Success	5.41136	2	0.00446555	0.135166	STAM
chr17:clu_63053_NA	Success	6.54153	3	0.00446039	0.135166	STX8
chr13:clu_73966_NA	Success	4.04127	1	0.00446938	0.135166	GTF2F2
chr7:clu_81433_NA	Success	7.55077	4	0.00449517	0.135831	VSTM2A
chr3:clu_37476_NA	Success	5.40095	2	0.00451229	0.136001	DCAF1
chr2:clu_5967_NA	Success	5.40139	2	0.00451031	0.136001	NDUFA10
chr19:clu_23974_NA	Success	6.52927	3	0.00451169	0.136001	RTBDN
chr5:clu_43091_NA	Success	9.39089	6	0.00454849	0.136127	FAM53C
chr15:clu_49573_NA	Success	7.53679	4	0.004551	0.136127	GABPB1-AS1
chr1:clu_13657_NA	Success	10.2606	7	0.00454723	0.136127	GPR137B
chr1:clu_9260_NA	Success	7.5402	4	0.00453735	0.136127	NFIA
chr17:clu_63574_NA	Success	4.02964	1	0.00452713	0.136127	NLK
chr8:clu_77625_NA	Success	6.52524	3	0.00452869	0.136127	PSD3
chr4:clu_60644_NA	Success	9.39684	6	0.00452663	0.136127	SPP1
chr20:clu_76613_NA	Success	4.02489	1	0.00455093	0.136127	TSHZ2
chr12:clu_52889_NA	Success	4.02746	1	0.00453802	0.136127	WASH8P
chr12:clu_53941_NA	Success	9.38759	6	0.00456065	0.136217	CAPRIN2
chr17:clu_66137_NA	Success	5.39006	2	0.00456168	0.136217	SEC14L1
chr7:clu_83119_NA	Success	5.38822	2	0.00457009	0.136239	CTTNBP2
chr12:clu_56441_NA	Success	7.53299	4	0.0045663	0.136239	RPH3A
chr11:clu_30168_NA	Success	4.01899	1	0.00458067	0.13644	ATG16L2
chr3:clu_40131_NA	Success	4.01807	1	0.00458532	0.136464	VPS8
chr1:clu_7943_NA	Success	9.3784	6	0.00459468	0.136537	COL16A1
chr8:clu_78430_NA	Success	5.38269	2	0.00459545	0.136537	RPS20
chr4:clu_58839_NA	Success	5.38107	2	0.00460288	0.136597	ADD1
chr11:clu_28596_NA	Success	4.013	1	0.00461105	0.136597	LRP4
chr12:clu_55548_NA	Success	5.3789	2	0.00461288	0.136597	NAV3
chr12:clu_57053_NA	Success	4.01359	1	0.00460807	0.136597	NCOR2
chr19:clu_26451_NA	Success	5.37525	2	0.00462977	0.136983	PPFIA3
chr10:clu_17555_NA	Success	9.36788	6	0.00463396	0.136993	CHST15
chr3:clu_37990_NA	Success	5.37156	2	0.00464685	0.136996	FAM19A1
chr13:clu_74813_NA	Success	7.51186	4	0.00465226	0.136996	ING1
chr2:clu_4309_NA	Success	6.49525	3	0.00465721	0.136996	LNPK
chr19:clu_23685_NA	Success	5.37167	2	0.00464636	0.136996	MRPL4
chr5:clu_44174_NA	Success	5.37326	2	0.00463899	0.136996	PHYKPL
chr11:clu_27756_NA	Success	5.3701	2	0.00465366	0.136996	PPFIBP2
chr20:clu_76281_NA	Success	5.36385	2	0.00468284	0.137636	ADA
chr6:clu_69967_NA	Success	5.36225	2	0.00469034	0.137742	HBS1L
chr2:clu_4603_NA	Success	6.48549	3	0.00469979	0.137906	MFSD6
chr17:clu_63553_NA	Success	7.49712	4	0.00471318	0.13807	KSR1
chr2:clu_2959_NA	Success	8.44538	5	0.00471169	0.13807	NCK2
chr22:clu_22458_NA	Success	8.4424	5	0.00472352	0.138146	CHKB-CPT1B,CHKB
chr7:clu_83316_NA	Success	5.35594	2	0.00472004	0.138146	FLNC
chr7:clu_81077_NA	Success	9.34248	6	0.00473013	0.138225	DPY19L2P1
chr7:clu_80934_NA	Success	3.9877	1	0.00474175	0.138451	ZNRF2P2
chr1:clu_12680_NA	Success	5.34901	2	0.00475285	0.138569	ATP2B4
chr3:clu_35974_NA	Success	3.98395	1	0.00476143	0.138569	OGG1
chr20:clu_76660_NA	Success	3.98461	1	0.00475792	0.138569	RAB22A
chr4:clu_59158_NA	Success	5.34829	2	0.0047563	0.138569	WDR1
chr17:clu_62536_NA	Success	6.46958	3	0.00477002	0.138599	ARRB2
chr14:clu_18479_NA	Success	10.1993	7	0.00477024	0.138599	PPP2R3C
chr3:clu_39561_NA	Success	6.46578	3	0.00478699	0.138746	ARHGEF26
chr11:clu_27599_NA	Success	3.97933	1	0.00478581	0.138746	CARS
chr20:clu_76297_NA	Success	5.34184	2	0.00478705	0.138746	TOMM34
chr5:clu_40847_NA	Success	3.97316	1	0.00481851	0.139544	ADCY2
chr1:clu_11511_NA	Success	5.33064	2	0.00484099	0.140081	MEF2D
chr17:clu_64484_NA	Success	3.96533	1	0.00486039	0.140144	CNTNAP1
chr12:clu_54003_NA	Success	5.32712	2	0.00485802	0.140144	DNM1L
chr17:clu_62653_NA	Success	3.96311	1	0.00487237	0.140144	NUP88
chr19:clu_26307_NA	Success	5.3254	2	0.00486642	0.140144	PLA2G4C
chr9:clu_34629_NA	Success	5.32369	2	0.00487475	0.140144	TBC1D13
chr6:clu_69727_NA	Success	8.40506	5	0.00487437	0.140144	TBC1D32
chr4:clu_62069_NA	Success	6.44679	3	0.0048725	0.140144	UFSP2
chr12:clu_56007_NA	Success	11.0125	8	0.00486962	0.140144	WASHC3
chr15:clu_48714_NA	Success	5.32015	2	0.00489204	0.1403	APBA2
chr19:clu_22535_NA	Success	9.30173	6	0.00488849	0.1403	NA
chr8:clu_78704_NA	Success	3.96007	1	0.00488876	0.1403	TERF1
chr1:clu_6492_NA	Success	6.44067	3	0.00490038	0.140396	CFAP74
chr6:clu_67426_NA	Success	5.31785	2	0.00490329	0.140396	PPP1R10
chr21:clu_58190_NA	Success	6.43659	3	0.00491907	0.140621	DSCAM
chr19:clu_25158_NA	Success	10.9993	8	0.00491845	0.140621	U2AF1L4,AD000671.2
chr7:clu_82676_NA	Success	3.95259	1	0.00492936	0.140802	ACTL6B
chr22:clu_22495_NA	Success	3.95154	1	0.00493509	0.140852	SHANK3
chrX:clu_71110_NA	Success	5.30718	2	0.00495587	0.141332	NHS
chr2:clu_3192_NA	Success	3.94639	1	0.00496328	0.14143	DPP10
chr4:clu_60090_NA	Success	6.42222	3	0.00498538	0.141512	DANCR
chr2:clu_1950_NA	Success	5.30047	2	0.00498923	0.141512	EXOC6B
chr3:clu_40526_NA	Success	6.42121	3	0.00499009	0.141512	LRCH3
chr8:clu_77659_NA	Success	3.94228	1	0.00498586	0.141512	LZTS1
chr1:clu_7354_NA	Success	3.94292	1	0.00498235	0.141512	UBR4
chr16:clu_46346_NA	Success	6.42357	3	0.0049791	0.141512	YPEL3
chr3:clu_36477_NA	Success	5.29903	2	0.00499645	0.14158	DYNC1LI1
chr1:clu_8352_NA	Success	3.93675	1	0.00501644	0.142032	INPP5B
chr17:clu_64345_NA	Success	5.29168	2	0.00503331	0.142397	HAP1
chr3:clu_38749_NA	Success	3.93193	1	0.00504326	0.142564	MYLK
chr6:clu_68191_NA	Success	3.93089	1	0.00504904	0.142614	FOXP4
chr2:clu_5619_NA	Success	5.28427	2	0.00507073	0.143038	AGFG1
chr1:clu_13816_NA	Success	6.40372	3	0.00507209	0.143038	CEP170
chr2:clu_4081_NA	Success	5.28237	2	0.00508038	0.143058	CERS6
chr8:clu_80026_NA	Success	9.25293	6	0.00508489	0.143058	HSF1
chr16:clu_47946_NA	Success	8.35516	5	0.00508323	0.143058	TAF1C
chr3:clu_36363_NA	Success	7.40982	4	0.00509028	0.143096	UBE2E2
chr3:clu_40269_NA	Success	7.40575	4	0.00510858	0.143176	ATP13A4
chr9:clu_32441_NA	Success	6.39648	3	0.0051064	0.143176	GALT
chr2:clu_5949_NA	Success	5.2767	2	0.00510926	0.143176	HDAC4
chr17:clu_63697_NA	Success	7.40626	4	0.00510628	0.143176	MYO18A
chr9:clu_35066_NA	Success	9.24377	6	0.00512259	0.143323	KCNT1
chr11:clu_29116_NA	Success	3.91853	1	0.00511857	0.143323	NXF1
chr22:clu_22342_NA	Success	5.27167	2	0.005135	0.143558	TUBGCP6
chr4:clu_59113_NA	Success	5.26877	2	0.00514992	0.143635	ACOX3
chr2:clu_3254_NA	Success	5.26945	2	0.00514644	0.143635	PTPN4
chrX:clu_73327_NA	Success	10.1024	7	0.00514407	0.143635	RAB39B,AC234781.1,CLIC2
chr22:clu_22447_NA	Success	5.26678	2	0.00516022	0.14381	SCO2,TYMP
chr15:clu_50085_NA	Success	5.26527	2	0.005168	0.143914	DENND4A
chr4:clu_61544_NA	Success	5.26131	2	0.00518851	0.144145	LRBA
chr1:clu_6973_NA	Success	6.3794	3	0.00518836	0.144145	MTOR
chr8:clu_78056_NA	Success	8.33095	5	0.00518771	0.144145	NRG1
chr19:clu_23003_NA	Success	3.90268	1	0.00520916	0.144493	FZR1
chr9:clu_33366_NA	Success	5.25736	2	0.00520906	0.144493	TUT7
chr12:clu_56121_NA	Success	3.89667	1	0.0052439	0.145246	TCP11L2
chr1:clu_11219_NA	Success	6.36785	3	0.00524449	0.145246	TPM3
chr9:clu_35520_NA	Success	13.2993	11	0.00528166	0.145934	CACNA1B
chr1:clu_11657_NA	Success	5.24373	2	0.0052805	0.145934	DCAF8,AL139011.2
chr17:clu_62875_NA	Success	3.89077	1	0.0052783	0.145934	MPDU1
GL000195.1:clu_73350_NA	Success	11.7108	9	0.00531596	0.146768	CU633906.1,CU633967.1,CU634019.1,CU638689.5,FP236241.1
chrY:clu_84501_NA	Success	5.23351	2	0.00533475	0.146982	DDX3Y
chr6:clu_69956_NA	Success	11.7064	9	0.00533273	0.146982	SGK1
chr20:clu_75037_NA	Success	5.23325	2	0.00533615	0.146982	TBC1D20
chr11:clu_30348_NA	Success	7.35368	4	0.00534829	0.147202	ACER3
chr17:clu_65426_NA	Success	10.8864	8	0.00535475	0.147266	TANC2
chr2:clu_245_NA	Success	3.87642	1	0.00536282	0.147374	YWHAQ
chr15:clu_50158_NA	Success	3.87516	1	0.00537029	0.147465	MAP2K5
chr19:clu_27177_NA	Success	6.3409	3	0.0053778	0.147557	ZNF582-AS1,ZNF583
chrM:clu_44372_NA	Success	3.87245	1	0.00538645	0.147566	NA
chr17:clu_66106_NA	Success	5.22414	2	0.00538501	0.147566	ST6GALNAC1
chr2:clu_610_NA	Success	5.22121	2	0.00540079	0.147644	DTNB
chr6:clu_67712_NA	Success	7.34238	4	0.00540176	0.147644	GPSM3
chr17:clu_64247_NA	Success	3.87119	1	0.00539398	0.147644	STARD3
chr12:clu_56985_NA	Success	6.33354	3	0.00541478	0.147886	EIF2B1
chr4:clu_60229_NA	Success	5.21703	2	0.00542343	0.148008	EPHA5
chr22:clu_21464_NA	Success	3.86421	1	0.0054358	0.148232	C22orf24
chr9:clu_35054_NA	Success	9.16295	6	0.00546732	0.148977	PPP1R26-AS1
chr11:clu_30425_NA	Success	7.32707	4	0.00547501	0.149072	TENM4
chr22:clu_21723_NA	Success	6.31982	3	0.0054844	0.149213	TMEM184B
chr11:clu_28018_NA	Success	3.85361	1	0.00550003	0.149524	PLEKHA7
chr12:clu_53970_NA	Success	5.20184	2	0.00550641	0.149583	DENND5B
chr18:clu_51446_NA	Success	10.8465	8	0.00551754	0.149771	LINC00667
chr20:clu_76780_NA	Success	6.3114	3	0.00552759	0.149929	MTG2
chr3:clu_38154_NA	Success	6.30983	3	0.00553568	0.150034	GBE1
chr22:clu_21007_NA	Success	7.3051	4	0.00558186	0.15117	RAB36
chr15:clu_50079_NA	Success	9.13389	6	0.00559669	0.151226	INTS14
chr1:clu_10669_NA	Success	10.828	8	0.00559481	0.151226	NBPF8,RP11-640M9.2
chr1:clu_8058_NA	Success	6.29963	3	0.00558848	0.151226	RBBP4
chr6:clu_67161_NA	Success	3.83503	1	0.00561445	0.15159	GPLD1
chr16:clu_48131_NA	Success	6.29258	3	0.00562525	0.151651	MVD
chr17:clu_65946_NA	Success	3.83358	1	0.00562348	0.151651	MYO15B
chr9:clu_35008_NA	Success	6.28948	3	0.0056415	0.151974	WDR5
chr7:clu_83932_NA	Success	5.1756	2	0.00565284	0.152164	ASIC3
chr11:clu_30158_NA	Success	3.82397	1	0.00568372	0.152879	ARAP1
chr22:clu_21541_NA	Success	5.16426	2	0.00571729	0.153386	APOL6
chr3:clu_37748_NA	Success	5.16258	2	0.00572693	0.153386	CACNA2D3
chr1:clu_10985_NA	Success	5.16424	2	0.00571743	0.153386	ENSA
chr22:clu_21278_NA	Success	6.27219	3	0.00573306	0.153386	NIPSNAP1
chr19:clu_24175_NA	Success	7.27483	4	0.00573244	0.153386	NOTCH3
chr16:clu_44485_NA	Success	3.81554	1	0.00573711	0.153386	NPRL3
chr12:clu_56643_NA	Success	5.16331	2	0.00572272	0.153386	PRKAB1
chr16:clu_45582_NA	Success	5.16547	2	0.00571041	0.153386	RRN3
chr2:clu_3845_NA	Success	5.15971	2	0.00574336	0.153437	PKP4
chr14:clu_20188_NA	Success	6.26824	3	0.00575419	0.153544	BEGAIN
chr13:clu_74144_NA	Success	9.09899	6	0.005756	0.153544	FAM124A
chr5:clu_42783_NA	Success	8.20549	5	0.00576359	0.153631	GRAMD2B
chr7:clu_80616_NA	Success	10.7872	8	0.00576855	0.153648	UMAD1,AC007161.3
chr1:clu_13574_NA	Success	10.786	8	0.00577352	0.153665	TARBP1
chr3:clu_38267_NA	Success	9.95145	7	0.00578326	0.153809	NIT2
chr14:clu_18986_NA	Success	6.26032	3	0.00579675	0.154052	ARID4A
chr5:clu_41389_NA	Success	3.80324	1	0.00581589	0.154441	NNT
chr17:clu_62465_NA	Success	5.14644	2	0.00582008	0.154441	ZZEF1
chr9:clu_34381_NA	Success	3.80073	1	0.00583213	0.154571	GAPVD1
chr19:clu_27193_NA	Success	12.3765	10	0.00583371	0.154571	ZNF71,SMIM17,AC006115.1
chr18:clu_51409_NA	Success	5.1426	2	0.0058425	0.154574	MYOM1
chr19:clu_25871_NA	Success	3.79978	1	0.00583823	0.154574	XRCC1
chr17:clu_62871_NA	Success	3.79841	1	0.00584714	0.154581	SENP3-EIF4A1,EIF4A1
chr20:clu_76673_NA	Success	11.5778	9	0.00585615	0.154704	STX16-NPEPL1,NPEPL1
chr6:clu_69109_NA	Success	11.5728	9	0.0058775	0.154805	AL049697.1,SLC35A1
chr22:clu_21071_NA	Success	8.1795	5	0.00589048	0.154805	CABIN1
chr7:clu_81279_NA	Success	7.24394	4	0.00589021	0.154805	CAMK2B
chr12:clu_54872_NA	Success	5.13602	2	0.00588107	0.154805	ESYT1
chr2:clu_291_NA	Success	5.13479	2	0.00588829	0.154805	NOL10
chr13:clu_74308_NA	Success	7.24573	4	0.00588097	0.154805	TBC1D4
chr10:clu_14824_NA	Success	11.572	9	0.00588099	0.154805	ZNF33A
chr10:clu_15958_NA	Success	3.78902	1	0.00590833	0.155159	CDH23
chr6:clu_69755_NA	Success	3.78713	1	0.00592079	0.155257	CLVS2
chr5:clu_41594_NA	Success	3.78767	1	0.00591722	0.155257	IPO11
chr11:clu_28660_NA	Success	14.6494	13	0.00593598	0.15554	CELF1
chr14:clu_19927_NA	Success	12.3471	10	0.00595635	0.155893	ATXN3
chr10:clu_14352_NA	Success	5.12298	2	0.00595823	0.155893	FRMD4A
chr1:clu_9603_NA	Success	5.11715	2	0.00599306	0.156574	FUBP1
chr12:clu_54270_NA	Success	6.22527	3	0.00598888	0.156574	ZNF641
chr5:clu_43501_NA	Success	3.77106	1	0.00602731	0.156681	CSF1R
chr6:clu_68204_NA	Success	3.77343	1	0.00601147	0.156681	FRS3
chr1:clu_6362_NA	Success	3.77095	1	0.00602806	0.156681	INTS11
chr7:clu_80518_NA	Success	7.21777	4	0.0060272	0.156681	PMS2
chr2:clu_2218_NA	Success	3.77145	1	0.00602472	0.156681	TGOLN2
chr7:clu_80828_NA	Success	3.77477	1	0.00600253	0.156681	TRA2A
chr19:clu_27299_NA	Success	7.22134	4	0.00600833	0.156681	ZNF584
chr3:clu_36257_NA	Success	3.77012	1	0.00603357	0.156709	COLQ
chr18:clu_52647_NA	Success	6.20982	3	0.00607555	0.157141	ATP9B
chr9:clu_32983_NA	Success	11.5268	9	0.00607685	0.157141	BMS1P11
chr17:clu_65184_NA	Success	5.09842	2	0.00610639	0.157141	DGKE
chr10:clu_16566_NA	Success	6.20785	3	0.00608668	0.157141	FRA10AC1
chr1:clu_12980_NA	Success	3.75761	1	0.00611795	0.157141	LPGAT1
chr18:clu_52602_NA	Success	5.1057	2	0.0060621	0.157141	MBP
chr18:clu_51761_NA	Success	6.20637	3	0.00609507	0.157141	MIB1
chr3:clu_37110_NA	Success	7.20807	4	0.0060788	0.157141	PLXNB1
chr2:clu_5437_NA	Success	6.2042	3	0.00610742	0.157141	PTPRN
chr17:clu_66070_NA	Success	8.1364	5	0.00610689	0.157141	QRICH2
chr21:clu_58315_NA	Success	3.76148	1	0.00609172	0.157141	RRP1
chr3:clu_37391_NA	Success	3.76252	1	0.00608475	0.157141	SLC38A3
chr7:clu_80741_NA	Success	7.20196	4	0.00611145	0.157141	SNX13
chr8:clu_79178_NA	Success	3.76108	1	0.00609443	0.157141	UBR5
chr12:clu_56085_NA	Success	5.09603	2	0.00612099	0.157141	WASHC4
chr1:clu_13963_NA	Success	7.20143	4	0.00611432	0.157141	ZNF692
chr11:clu_30634_NA	Success	3.75551	1	0.00613225	0.157316	C11orf54,AP001273.2
chr1:clu_10429_NA	Success	6.19778	3	0.00614398	0.157344	BCAS2
chr19:clu_23735_NA	Success	5.09296	2	0.00613984	0.157344	KEAP1
chr13:clu_73729_NA	Success	8.12779	5	0.00615105	0.157344	NBEA
chr4:clu_60133_NA	Success	3.75315	1	0.00614833	0.157344	TMEM165
chr10:clu_15803_NA	Success	9.01083	6	0.00617827	0.157813	HERC4
chr6:clu_68227_NA	Success	3.74896	1	0.006177	0.157813	MRPS10,GUCA1B
chr9:clu_33646_NA	Success	7.18784	4	0.0061877	0.15794	CDC14B
chr4:clu_61864_NA	Success	5.08281	2	0.00620246	0.158203	AADAT
chr5:clu_41495_NA	Success	7.18126	4	0.00622353	0.158626	IL6ST
chr11:clu_30968_NA	Success	6.18284	3	0.00622991	0.158675	DLAT
chr4:clu_59583_NA	Success	8.10651	5	0.0062615	0.159365	PDS5A
chr12:clu_55115_NA	Success	3.73393	1	0.006281	0.159429	ARHGEF25
chr3:clu_38213_NA	Success	3.73439	1	0.00627783	0.159429	ARL13B
chr17:clu_64232_NA	Success	7.16779	4	0.00629759	0.159429	CDK12
chr5:clu_43019_NA	Success	9.84653	7	0.00627224	0.159429	DDX46,C5orf24
chr1:clu_13275_NA	Success	6.1731	3	0.00628663	0.159429	LBR
chr6:clu_66828_NA	Success	10.6684	8	0.00630443	0.159429	NA
chr16:clu_44673_NA	Success	9.84423	7	0.0062834	0.159429	RPUSD1
chr5:clu_43749_NA	Success	7.16819	4	0.00629533	0.159429	SLU7
chr10:clu_17212_NA	Success	3.73087	1	0.0063024	0.159429	SMC3
chr13:clu_74522_NA	Success	3.72951	1	0.00631192	0.159505	UGGT2
chr5:clu_42873_NA	Success	6.16314	3	0.0063451	0.16023	RAPGEF6,AC008695.1
chr2:clu_2844_NA	Success	9.82921	7	0.00635673	0.160409	NPAS2
GL000192.1:clu_52728_NA	Success	5.0526	2	0.00639269	0.161114	NA
chr3:clu_39130_NA	Success	3.71792	1	0.00639375	0.161114	NPHP3-ACAD11,NPHP3
chr2:clu_5426_NA	Success	5.0516	2	0.0063991	0.161135	PTPRN
chr16:clu_46891_NA	Success	7.1476	4	0.00641012	0.161298	RPGRIP1L
chr9:clu_35304_NA	Success	3.70729	1	0.00646971	0.161311	AL807752.6,NPDC1
chr10:clu_17468_NA	Success	5.04087	2	0.00646815	0.161311	ATE1
chr17:clu_66706_NA	Success	6.15109	3	0.00641654	0.161311	B3GNTL1
chr17:clu_65550_NA	Success	6.1486	3	0.00643141	0.161311	GNA13
chr3:clu_40298_NA	Success	12.23	10	0.00646874	0.161311	LINC00884
chr2:clu_1174_NA	Success	7.14537	4	0.00642268	0.161311	MAP4K3
chrX:clu_73211_NA	Success	10.6414	8	0.00643288	0.161311	MECP2
chr15:clu_49154_NA	Success	5.04357	2	0.00645068	0.161311	MGA
chr11:clu_31325_NA	Success	5.0425	2	0.00645758	0.161311	NECTIN1
chr17:clu_66514_NA	Success	7.13787	4	0.00646508	0.161311	PCYT2
chr14:clu_18371_NA	Success	3.71118	1	0.00644183	0.161311	SCFD1
chr10:clu_17177_NA	Success	3.71037	1	0.00644766	0.161311	SORCS1
chr21:clu_58152_NA	Success	3.71125	1	0.00644134	0.161311	WRB,WRB-SH3BGR
chr1:clu_13221_NA	Success	10.6318	8	0.00647929	0.161437	AC138393.1,FBXO28
chr16:clu_47249_NA	Success	6.13951	3	0.00648596	0.161489	E2F4
chrX:clu_71533_NA	Success	5.03713	2	0.00649237	0.161536	ARAF
chr4:clu_61036_NA	Success	10.6216	8	0.0065289	0.161565	CAMK2D
chr6:clu_67202_NA	Success	7.12684	4	0.00652794	0.161565	CMAHP
chr1:clu_8966_NA	Success	7.12578	4	0.00653399	0.161565	EPS15
chr4:clu_61213_NA	Success	3.69993	1	0.00652292	0.161565	KIAA1109
chr7:clu_80441_NA	Success	5.03299	2	0.00651926	0.161565	MMD2
chr9:clu_32293_NA	Success	7.12569	4	0.0065345	0.161565	MOB3B
chr4:clu_60459_NA	Success	5.0332	2	0.00651793	0.161565	PAQR3
chr19:clu_24525_NA	Success	8.05626	5	0.00653006	0.161565	REX1BD
chr20:clu_75929_NA	Success	3.70135	1	0.00651259	0.161565	TRPC4AP
chr14:clu_19635_NA	Success	3.69523	1	0.00655704	0.162009	ZDHHC22
chr13:clu_74619_NA	Success	3.69342	1	0.00657027	0.162224	TM9SF2
chr10:clu_14735_NA	Success	11.4167	9	0.00658163	0.162391	ARHGAP12
chr1:clu_7871_NA	Success	8.92753	6	0.00660479	0.162703	EPB41
chr2:clu_1426_NA	Success	5.01966	2	0.0066068	0.162703	NRXN1
chr22:clu_22015_NA	Success	6.11945	3	0.00660802	0.162703	TCF20
chr7:clu_81643_NA	Success	5.01833	2	0.00661559	0.162776	KCTD7,AC027644.4
chr2:clu_1543_NA	Success	3.68458	1	0.00663517	0.162807	CCDC88A
chr19:clu_26630_NA	Success	5.01539	2	0.00663507	0.162807	MYH14
chr17:clu_65114_NA	Success	8.03724	5	0.00663463	0.162807	NME1,NME1-NME2,NME2
chr7:clu_82340_NA	Success	3.68506	1	0.00663164	0.162807	RBM48
chr19:clu_24259_NA	Success	7.10686	4	0.00664329	0.162894	C19orf44
chrX:clu_71034_NA	Success	5.01235	2	0.00665524	0.163074	OFD1
chr16:clu_46146_NA	Success	6.11085	3	0.00666104	0.163103	XPO6
chr1:clu_9199_NA	Success	6.1098	3	0.00666754	0.16315	MYSM1
chr4:clu_60820_NA	Success	7.10071	4	0.00667917	0.16321	SLC39A8
chr7:clu_82480_NA	Success	3.67896	1	0.00667678	0.16321	TRRAP
chr15:clu_48568_NA	Success	5.0074	2	0.00668828	0.16332	SNHG14
chr17:clu_62645_NA	Success	3.67504	1	0.00670596	0.163639	RABEP1
chr17:clu_66319_NA	Success	5.00355	2	0.00671405	0.163724	SLC26A11
chr7:clu_81689_NA	Success	8.90371	6	0.00673193	0.164019	AUTS2
chr15:clu_49828_NA	Success	3.66991	1	0.00674438	0.164019	SLTM
chrX:clu_72348_NA	Success	4.99832	2	0.00674925	0.164019	TIMM8A
chr22:clu_20810_NA	Success	3.6696	1	0.00674669	0.164019	ZDHHC8
chr19:clu_23877_NA	Success	3.66981	1	0.00674509	0.164019	ZNF653
chr16:clu_45300_NA	Success	4.99272	2	0.00678721	0.164267	C16orf89
chr2:clu_578_NA	Success	4.99354	2	0.00678164	0.164267	DNAJC27
chr15:clu_48619_NA	Success	4.99441	2	0.00677575	0.164267	GABRA5
chr1:clu_12989_NA	Success	4.99421	2	0.00677708	0.164267	INTS7
chr5:clu_44246_NA	Success	3.66425	1	0.00678699	0.164267	MGAT4B
chr4:clu_58662_NA	Success	3.6646	1	0.00678434	0.164267	PCGF3
chr12:clu_55636_NA	Success	6.08871	3	0.00679947	0.16434	PPFIA2
chr22:clu_22417_NA	Success	4.99117	2	0.00679769	0.16434	SBF1
chr21:clu_57951_NA	Success	3.65963	1	0.00682196	0.164547	IFNAR1
chr2:clu_3434_NA	Success	4.98805	2	0.00681894	0.164547	PTPN18
chr11:clu_27973_NA	Success	3.66064	1	0.00681431	0.164547	RRAS2
chr1:clu_7675_NA	Success	3.65861	1	0.00682969	0.164622	STMN1
chr6:clu_66981_NA	Success	6.08259	3	0.00683824	0.164716	PHACTR1
chr1:clu_9548_NA	Success	8.87949	6	0.00686361	0.165215	RABGGTB
chr8:clu_77362_NA	Success	7.06881	4	0.00686854	0.165222	MCPH1
chr1:clu_7868_NA	Success	7.98867	5	0.00690907	0.166084	EPB41
chr16:clu_44773_NA	Success	6.06922	3	0.00692364	0.166307	UNKL
chr2:clu_457_NA	Success	3.64581	1	0.00692772	0.166307	WDR35
chr15:clu_49579_NA	Success	4.97124	2	0.00693452	0.166358	USP8
chr15:clu_49710_NA	Success	6.06514	3	0.00694994	0.166616	FAM214A
chr10:clu_17003_NA	Success	3.64141	1	0.00696173	0.166786	GBF1
chr16:clu_45610_NA	Success	4.9657	2	0.00697304	0.166831	MARF1
chr20:clu_77059_NA	Success	4.96503	2	0.00697772	0.166831	PRPF6
chr19:clu_26429_NA	Success	7.05194	4	0.00697079	0.166831	SNRNP70
chr19:clu_25741_NA	Success	7.97047	5	0.00701471	0.166972	ARHGEF1
chr10:clu_17528_NA	Success	3.63523	1	0.00700981	0.166972	C10orf88
chr19:clu_24040_NA	Success	7.96695	5	0.00703533	0.166972	CACNA1A
chr19:clu_26345_NA	Success	4.95692	2	0.00703456	0.166972	KDELR1
chr12:clu_56596_NA	Success	6.05312	3	0.00702797	0.166972	KSR2
chr12:clu_53171_NA	Success	4.95764	2	0.00702951	0.166972	LTBR
chr1:clu_6435_NA	Success	4.9618	2	0.00700031	0.166972	MIB2
chr2:clu_1144_NA	Success	3.63633	1	0.00700122	0.166972	MORN2
chr2:clu_1326_NA	Success	4.95976	2	0.00701459	0.166972	PRKCE
chr9:clu_34913_NA	Success	8.851	6	0.00702171	0.166972	RALGDS,AL162417.1
chr6:clu_67458_NA	Success	3.63755	1	0.0069917	0.166972	TUBB
chr5:clu_42823_NA	Success	4.95536	2	0.00704557	0.167103	SLC12A2
chr3:clu_38996_NA	Success	3.62981	1	0.00705222	0.167142	COPG1
chr3:clu_36586_NA	Success	3.62689	1	0.00707521	0.167142	LRRFIP2
chr1:clu_12551_NA	Success	3.62757	1	0.00706982	0.167142	NAV1
chr16:clu_45759_NA	Success	4.95283	2	0.00706342	0.167142	SMG1
chr7:clu_80254_NA	Success	3.62686	1	0.00707545	0.167142	SUN1
chr9:clu_32387_NA	Success	6.04807	3	0.00706097	0.167142	UBE2R2
chr16:clu_46278_NA	Success	3.62604	1	0.00708189	0.167182	MAZ
chr1:clu_7287_NA	Success	6.04034	3	0.00711184	0.167444	PADI2
chr20:clu_76668_NA	Success	4.94755	2	0.00710077	0.167444	STX16,STX16-NPEPL1
chr15:clu_49755_NA	Success	9.68395	7	0.00710973	0.167444	TEX9
chr7:clu_83726_NA	Success	3.62275	1	0.0071079	0.167444	ZYX
chr7:clu_80800_NA	Success	3.62137	1	0.00711883	0.167498	RAPGEF5,STEAP1B
chr11:clu_27402_NA	Success	6.03849	3	0.00712403	0.167506	HRAS
chrX:clu_71873_NA	Success	6.0378	3	0.00712862	0.167506	MAGED2
chr16:clu_45020_NA	Success	6.0357	3	0.00714252	0.167644	ABCA17P
chrX:clu_70898_NA	Success	4.94149	2	0.00714394	0.167644	AKAP17A
chr16:clu_47904_NA	Success	4.9391	2	0.00716106	0.167935	CDH13
chr1:clu_9721_NA	Success	3.61474	1	0.00717159	0.168004	COL24A1
chr10:clu_17446_NA	Success	7.94363	5	0.00717345	0.168004	WDR11
chr9:clu_33234_NA	Success	3.61201	1	0.00719347	0.168112	CEP78
chr12:clu_54112_NA	Success	4.93475	2	0.00719228	0.168112	CNTN1
chr3:clu_35967_NA	Success	3.61097	1	0.00720174	0.168112	CPNE9
chr22:clu_21411_NA	Success	6.02775	3	0.00719543	0.168112	PIK3IP1
chr14:clu_19817_NA	Success	4.93391	2	0.00719828	0.168112	TTC8
chr1:clu_7024_NA	Success	3.60326	1	0.00726391	0.168562	AGTRAP
chr2:clu_3866_NA	Success	7.93042	5	0.00725282	0.168562	BAZ2B
chr9:clu_35335_NA	Success	4.92387	2	0.00727092	0.168562	DPP7
chrX:clu_72831_NA	Success	3.60735	1	0.00723086	0.168562	FAM122B
chr11:clu_28727_NA	Success	4.9256	2	0.00725837	0.168562	FOLH1
chr17:clu_64400_NA	Success	3.60152	1	0.007278	0.168562	KAT2A
chr11:clu_31709_NA	Success	3.60272	1	0.00726829	0.168562	OPCML
chr8:clu_77600_NA	Success	13.5989	12	0.00723602	0.168562	PCM1
chr2:clu_1099_NA	Success	9.65667	7	0.00726039	0.168562	RMDN2
chr4:clu_60903_NA	Success	4.92784	2	0.00724213	0.168562	TBCK
chr17:clu_63589_NA	Success	6.02136	3	0.00723827	0.168562	TMEM199,AC002094.1
chr4:clu_61931_NA	Success	6.01573	3	0.00727613	0.168562	WDR17
chr9:clu_33721_NA	Success	3.59868	1	0.00730107	0.168884	ANP32B
chr13:clu_74590_NA	Success	4.91951	2	0.00730269	0.168884	DOCK9
chr10:clu_15654_NA	Success	3.59747	1	0.00731091	0.168884	IPMK
chr1:clu_8816_NA	Success	3.5977	1	0.00730905	0.168884	MAST2
chr1:clu_9913_NA	Success	6.0067	3	0.00733739	0.169385	BCAR3
chr11:clu_27636_NA	Success	4.91403	2	0.00734283	0.1694	STIM1
chr21:clu_58000_NA	Success	4.91273	2	0.00735242	0.169419	ITSN1
chr2:clu_557_NA	Success	3.5923	1	0.00735319	0.169419	NCOA1
chrX:clu_72066_NA	Success	3.59164	1	0.00735863	0.169435	MED12
chr17:clu_64209_NA	Success	3.59062	1	0.00736695	0.169516	FBXL20
chr8:clu_78686_NA	Success	3.58912	1	0.00737928	0.16969	EYA1
chr9:clu_34234_NA	Success	3.58744	1	0.00739317	0.16979	GSN
chr2:clu_3248_NA	Success	8.78657	6	0.00739234	0.16979	PTPN4
chr2:clu_3206_NA	Success	11.2525	9	0.00740912	0.170003	NA
chr10:clu_14189_NA	Success	4.90465	2	0.00741202	0.170003	PFKFB3
chr12:clu_57079_NA	Success	13.56	12	0.00742543	0.1702	UBC
chr2:clu_5652_NA	Success	4.90186	2	0.00743277	0.170258	FBXO36
chr9:clu_33264_NA	Success	7.89832	5	0.00744932	0.170527	TLE1
chr18:clu_51943_NA	Success	3.57981	1	0.00745631	0.170578	DTNA
chr8:clu_79857_NA	Success	4.89722	2	0.00746732	0.170719	PLEC
chr2:clu_928_NA	Success	6.97203	4	0.00747575	0.170767	SPAST
chr3:clu_38422_NA	Success	6.97153	4	0.00747901	0.170767	TAGLN3
chr2:clu_5594_NA	Success	10.4283	8	0.00753824	0.170936	AC010735.2,RHBDD1
chr5:clu_42702_NA	Success	4.89116	2	0.00751271	0.170936	DMXL1
chr13:clu_74593_NA	Success	5.97802	3	0.00753528	0.170936	DOCK9
chr14:clu_19083_NA	Success	3.57401	1	0.0075047	0.170936	LINC00643
chr17:clu_63349_NA	Success	4.88698	2	0.0075442	0.170936	LLGL1
chr3:clu_37962_NA	Success	8.76801	6	0.00750259	0.170936	MAGI1
chr5:clu_42237_NA	Success	4.88735	2	0.00754136	0.170936	MEF2C
chr2:clu_2513_NA	Success	3.57332	1	0.00751048	0.170936	NA
chr12:clu_56136_NA	Success	4.88823	2	0.00753472	0.170936	RFX4
chr1:clu_8071_NA	Success	10.4293	8	0.0075325	0.170936	S100PBP
chr5:clu_43578_NA	Success	8.7688	6	0.00749789	0.170936	TNIP1
chr1:clu_7075_NA	Success	6.96218	4	0.00754043	0.170936	VPS13D
chr22:clu_21162_NA	Success	3.56706	1	0.00756309	0.171159	ASPHD2
chr14:clu_18567_NA	Success	5.97396	3	0.00756369	0.171159	GEMIN2
chr10:clu_16482_NA	Success	4.8836	2	0.00756973	0.171187	HECTD2
chr2:clu_547_NA	Success	5.97201	3	0.00757742	0.171252	ITSN2
chrX:clu_72303_NA	Success	3.56462	1	0.00758372	0.171285	DIAPH2
chr19:clu_23699_NA	Success	5.97019	3	0.00759019	0.171322	AC011511.1,FDX2,AC011511.4
chr7:clu_84298_NA	Success	4.88006	2	0.00759655	0.171357	ESYT2
chr6:clu_66940_NA	Success	9.59655	7	0.00760346	0.171404	SYCP2L,AL024498.2
chr13:clu_73659_NA	Success	5.96511	3	0.00762606	0.171804	HSPH1
chr19:clu_22707_NA	Success	3.55669	1	0.00765104	0.17217	CBARP
chr16:clu_44986_NA	Success	3.55658	1	0.00765199	0.17217	PGP
chr5:clu_41297_NA	Success	8.74247	6	0.00765691	0.172171	LIFR
chr16:clu_44877_NA	Success	6.94377	4	0.00766278	0.172194	SYNGR3
chr17:clu_66399_NA	Success	8.7385	6	0.00768119	0.172499	BAIAP2
chr2:clu_579_NA	Success	4.86715	2	0.00769527	0.172597	DNAJC27
chr17:clu_63600_NA	Success	4.86722	2	0.00769476	0.172597	UNC119
chr11:clu_28107_NA	Success	5.95366	3	0.00770751	0.172762	TSG101
chr8:clu_80032_NA	Success	4.86329	2	0.00772504	0.172863	HSF1
chr3:clu_39635_NA	Success	4.8631	2	0.0077265	0.172863	IQCJ-SCHIP1,IQCJ
chr6:clu_70123_NA	Success	4.86308	2	0.00772664	0.172863	PEX3
chr5:clu_41588_NA	Success	3.54682	1	0.00773575	0.172958	KIF2A
chr14:clu_19685_NA	Success	10.3921	8	0.00774328	0.172982	NRXN3
chr20:clu_75076_NA	Success	3.54557	1	0.00774656	0.172982	NSFL1C
chr5:clu_44147_NA	Success	5.94689	3	0.00775605	0.173085	FAM153A
chr17:clu_66038_NA	Success	6.92318	4	0.00780189	0.173781	ACOX1
chr6:clu_68628_NA	Success	4.85451	2	0.00779311	0.173781	DST
chr15:clu_51049_NA	Success	10.3824	8	0.00779899	0.173781	MAN2A2
chr3:clu_38446_NA	Success	4.84816	2	0.00784281	0.17382	BOC
chr10:clu_14308_NA	Success	3.5356	1	0.00783326	0.17382	CAMK1D
chr1:clu_8505_NA	Success	4.84826	2	0.007842	0.17382	CTPS1
chr5:clu_43920_NA	Success	5.93773	3	0.00782217	0.17382	ERGIC1
chr12:clu_57386_NA	Success	3.53843	1	0.00780861	0.17382	GOLGA3
chr9:clu_34806_NA	Success	3.53778	1	0.00781423	0.17382	PRRC2B
chr14:clu_20033_NA	Success	5.9375	3	0.00782388	0.17382	SERPINA1
chr11:clu_30274_NA	Success	7.837	5	0.00783913	0.17382	XRRA1
chr17:clu_62554_NA	Success	3.53319	1	0.00785435	0.173967	PLD2
chr4:clu_60651_NA	Success	5.93249	3	0.00786028	0.173989	PKD2
chr19:clu_24900_NA	Success	5.9306	3	0.00787404	0.174186	ZNF536
chr1:clu_9619_NA	Success	4.84271	2	0.00788568	0.174326	ADGRL4
chr11:clu_29417_NA	Success	6.90847	4	0.00790279	0.174326	CAPN1
chr16:clu_45389_NA	Success	4.83965	2	0.00790984	0.174326	GRIN2A
chr12:clu_55617_NA	Success	4.83993	2	0.0079076	0.174326	LIN7A
chr19:clu_26524_NA	Success	3.52812	1	0.00789899	0.174326	NOSIP
chr12:clu_54458_NA	Success	3.52755	1	0.00790402	0.174326	PRPF40B
chr3:clu_37855_NA	Success	4.83878	2	0.00791669	0.174369	PDHB
chr11:clu_28310_NA	Success	5.9223	3	0.00793494	0.174554	HIPK3
chr6:clu_70022_NA	Success	3.52428	1	0.0079329	0.174554	MAP3K5
chr7:clu_81808_NA	Success	8.68838	6	0.00799389	0.174649	ABHD11
chr8:clu_79761_NA	Success	3.51893	1	0.00798042	0.174649	ADGRB1
chr17:clu_63469_NA	Success	4.83239	2	0.00796742	0.174649	AKAP10
chr12:clu_56764_NA	Success	10.3556	8	0.0079553	0.174649	CAMKK2
chr1:clu_11672_NA	Success	5.91337	3	0.0080009	0.174649	COPA
chr5:clu_42437_NA	Success	3.52136	1	0.00795877	0.174649	LNPEP
chr3:clu_37073_NA	Success	5.91865	3	0.00796181	0.174649	MAP4
chr6:clu_68705_NA	Success	5.91733	3	0.00797157	0.174649	NA
chr1:clu_9550_NA	Success	3.51638	1	0.00800321	0.174649	RABGGTB
chr3:clu_36322_NA	Success	6.89433	4	0.00800106	0.174649	SATB1-AS1
chr18:clu_52354_NA	Success	3.51739	1	0.0079942	0.174649	SEC11C
chr15:clu_49492_NA	Success	4.83111	2	0.00797767	0.174649	SEMA6D
chr6:clu_67080_NA	Success	4.83216	2	0.00796931	0.174649	TPMT
chrX:clu_73167_NA	Success	7.81101	5	0.00801034	0.174697	PDZD4
chr5:clu_42261_NA	Success	3.51309	1	0.00803265	0.174781	ADGRV1
chr12:clu_53961_NA	Success	3.5138	1	0.00802632	0.174781	DDX11
chr2:clu_628_NA	Success	7.80919	5	0.00802243	0.174781	RAB10
chr18:clu_52427_NA	Success	3.51295	1	0.00803387	0.174781	VPS4B
chr12:clu_53158_NA	Success	3.51216	1	0.00804097	0.174828	VWF
chr5:clu_43998_NA	Success	7.80419	5	0.0080558	0.175028	ARL10,HIGD2A
chr17:clu_64887_NA	Success	4.82084	2	0.00806001	0.175028	TBKBP1
chr1:clu_12449_NA	Success	7.80167	5	0.00807273	0.175197	CRB1
chr1:clu_11302_NA	Success	3.5063	1	0.00809378	0.175547	ADAM15
chr22:clu_21891_NA	Success	4.81349	2	0.00811951	0.17589	ST13
chr3:clu_35852_NA	Success	7.79487	5	0.00811846	0.17589	SUMF1
chr16:clu_45190_NA	Success	6.87185	4	0.0081596	0.176389	CREBBP
chr1:clu_11413_NA	Success	4.80578	2	0.00818228	0.176389	DAP3
chrX:clu_72453_NA	Success	3.49754	1	0.00817344	0.176389	FAM199X
chr14:clu_19184_NA	Success	4.80584	2	0.00818179	0.176389	GPHN
chr2:clu_3653_NA	Success	3.49909	1	0.00815931	0.176389	LRP1B
chr6:clu_70633_NA	Success	4.80604	2	0.00818018	0.176389	MPC1
chr6:clu_66768_NA	Success	7.78918	5	0.0081569	0.176389	WRNIP1
chr15:clu_50010_NA	Success	4.80795	2	0.0081646	0.176389	ZNF609
chr3:clu_38033_NA	Success	6.8665	4	0.00819786	0.17639	FOXP1,AC097634.4
chr14:clu_18523_NA	Success	6.86707	4	0.00819372	0.17639	MBIP
chr1:clu_12040_NA	Success	6.86588	4	0.00820223	0.17639	RABGAP1L
chr1:clu_11968_NA	Success	4.80434	2	0.00819412	0.17639	VAMP4
chr7:clu_80382_NA	Success	3.49296	1	0.0082153	0.176564	IQCE
chr12:clu_56654_NA	Success	4.80014	2	0.00822859	0.176743	CIT
chr22:clu_21260_NA	Success	3.48945	1	0.00824762	0.176938	NEFH
chr15:clu_50825_NA	Success	4.79825	2	0.00824415	0.176938	WDR73
chr9:clu_34530_NA	Success	3.48833	1	0.00825795	0.177052	DNM1
chr2:clu_4931_NA	Success	5.87816	3	0.00826629	0.177124	CARF
chr10:clu_16846_NA	Success	3.48648	1	0.00827506	0.177205	CHUK
chr2:clu_3883_NA	Success	3.4849	1	0.0082897	0.177267	AC009506.1
chr6:clu_67120_NA	Success	4.78947	2	0.00831684	0.177267	CDKAL1
chr17:clu_66550_NA	Success	5.87188	3	0.00831453	0.177267	GPS1
chr15:clu_50434_NA	Success	3.48435	1	0.00829476	0.177267	MAN2C1
chr1:clu_6686_NA	Success	9.47932	7	0.00831788	0.177267	NPHP4
chr14:clu_18493_NA	Success	5.87382	3	0.00829958	0.177267	RALGAPA1
chr2:clu_1042_NA	Success	3.48276	1	0.00830954	0.177267	STRN
chr3:clu_38474_NA	Success	4.79088	2	0.00830511	0.177267	USF3
chr6:clu_67998_NA	Success	3.47992	1	0.008336	0.177546	MAPK14
chr3:clu_36632_NA	Success	6.84392	4	0.00836094	0.177971	VILL
chr10:clu_14215_NA	Success	3.47634	1	0.00836936	0.178043	SFMBT2
chr9:clu_35291_NA	Success	4.78191	2	0.00838	0.178056	ABCA2
chr1:clu_12292_NA	Success	4.78221	2	0.00837747	0.178056	RGL1
chr2:clu_3753_NA	Success	4.77933	2	0.0084016	0.178408	RIF1
chr2:clu_1921_NA	Success	4.77769	2	0.0084154	0.178595	ZNF638
chr14:clu_20239_NA	Success	6.83383	4	0.0084349	0.178745	AL117190.1,MEG8
chr4:clu_60345_NA	Success	4.77553	2	0.0084336	0.178745	RCHY1
chr2:clu_6105_NA	Success	4.77506	2	0.0084376	0.178745	STK25
chr3:clu_37756_NA	Success	3.4674	1	0.00845342	0.178807	ERC2
chr17:clu_64631_NA	Success	4.77293	2	0.0084556	0.178807	UBTF
chr16:clu_44886_NA	Success	5.85487	3	0.00844656	0.178807	ZNF598
chr21:clu_58013_NA	Success	3.46451	1	0.00848082	0.17913	ATP5PO,AP000311.1
chr7:clu_82378_NA	Success	3.46371	1	0.0084884	0.17913	CASD1
chr11:clu_27403_NA	Success	5.8492	3	0.0084911	0.17913	LRRC56
chr7:clu_80648_NA	Success	5.85018	3	0.00848339	0.17913	PHF14
chr1:clu_8333_NA	Success	3.46253	1	0.00849957	0.179203	EPHA10
chr8:clu_77423_NA	Success	3.46194	1	0.00850524	0.179216	LINC00599
chr8:clu_78504_NA	Success	5.84574	3	0.00851833	0.179279	ASPH
chr6:clu_68592_NA	Success	3.46099	1	0.00851428	0.179279	GCLC
chr7:clu_80266_NA	Success	5.84389	3	0.00853296	0.179434	C7orf50
chr7:clu_80555_NA	Success	4.76348	2	0.00853582	0.179434	DAGLB,KDELR2
chr7:clu_81168_NA	Success	3.45705	1	0.00855183	0.179453	CDK13
chr19:clu_23263_NA	Success	5.84259	3	0.00854322	0.179453	MLLT1
chr12:clu_54780_NA	Success	4.76161	2	0.00855186	0.179453	PPP1R1A
chr19:clu_24661_NA	Success	3.45519	1	0.00856966	0.179551	ATP13A1
chr19:clu_23275_NA	Success	4.75965	2	0.00856861	0.179551	GTF2F1
chr7:clu_82444_NA	Success	6.81538	4	0.0085717	0.179551	LMTK2
chr2:clu_921_NA	Success	8.59832	6	0.00858709	0.179767	DPY30
chr3:clu_36952_NA	Success	5.83576	3	0.00859745	0.179772	SETD2
chr5:clu_42064_NA	Success	7.72623	5	0.00859431	0.179772	TENT2
chr1:clu_11979_NA	Success	4.74465	2	0.00869811	0.181449	DNM3
chr6:clu_67072_NA	Success	4.74484	2	0.00869647	0.181449	KIF13A
chr3:clu_38439_NA	Success	5.82469	3	0.008686	0.181449	NEPRO
chr6:clu_70174_NA	Success	3.44214	1	0.00869572	0.181449	SHPRH
chr10:clu_16847_NA	Success	3.43931	1	0.00872328	0.181764	CHUK
chr16:clu_45170_NA	Success	3.43834	1	0.00873281	0.181764	DNASE1
chr16:clu_45842_NA	Success	8.57699	6	0.00873369	0.181764	ERI2,DCUN1D3
chr17:clu_65831_NA	Success	5.81979	3	0.0087255	0.181764	GRIN2C
chr15:clu_49074_NA	Success	6.79136	4	0.00875309	0.181848	DNAJC17
chr5:clu_41097_NA	Success	3.43651	1	0.00875064	0.181848	DROSHA
chr1:clu_11720_NA	Success	6.79239	4	0.00874528	0.181848	NDUFS2
chrX:clu_72378_NA	Success	4.73704	2	0.00876457	0.18198	ZMAT1
chr3:clu_39261_NA	Success	3.43427	1	0.00877264	0.182041	ARMC8
chr20:clu_76268_NA	Success	11.7906	10	0.00879299	0.182357	OSER1-DT
chr2:clu_1663_NA	Success	4.73289	2	0.00880101	0.182417	USP34
chr17:clu_62602_NA	Success	4.72021	2	0.00891329	0.183385	CAMTA2
chr1:clu_10046_NA	Success	5.79536	3	0.00892518	0.183385	CDC14A
chr9:clu_33104_NA	Success	4.72511	2	0.00886974	0.183385	CEMIP2
chr15:clu_50092_NA	Success	7.68638	5	0.00888289	0.183385	DENND4A
chr16:clu_46093_NA	Success	5.79917	3	0.00889372	0.183385	HS3ST4,AC093516.1
chr7:clu_80293_NA	Success	3.41978	1	0.00891612	0.183385	MICALL2
chr6:clu_68309_NA	Success	6.76926	4	0.00892332	0.183385	MRPL2
chr1:clu_10283_NA	Success	5.80071	3	0.00888109	0.183385	NA
chr19:clu_27048_NA	Success	3.42406	1	0.00887348	0.183385	PPP1R12C
chr14:clu_20028_NA	Success	4.7254	2	0.00886713	0.183385	PPP4R4
chr20:clu_75139_NA	Success	4.72043	2	0.00891139	0.183385	PTPRA
chr12:clu_52972_NA	Success	5.80221	3	0.00886874	0.183385	RAD52
chr17:clu_63753_NA	Success	3.4213	1	0.00890089	0.183385	SSH2
chr21:clu_57905_NA	Success	9.3896	7	0.0089079	0.183385	SYNJ1
chr17:clu_65246_NA	Success	5.79881	3	0.00889667	0.183385	TSPOAP1
chr21:clu_58497_NA	Success	5.79055	3	0.00896502	0.183396	COL6A2
chr19:clu_23880_NA	Success	3.41532	1	0.00896077	0.183396	ECSIT
chr19:clu_24169_NA	Success	3.41732	1	0.00894067	0.183396	ILVBL
chr17:clu_64031_NA	Success	4.7142	2	0.00896704	0.183396	MYO19
chr1:clu_13796_NA	Success	10.9869	9	0.00896257	0.183396	OPN3,CHML
chr3:clu_39720_NA	Success	9.38131	7	0.00896437	0.183396	PDCD10
chr8:clu_77804_NA	Success	3.4152	1	0.00896192	0.183396	TNFRSF10B
chr2:clu_1644_NA	Success	6.76584	4	0.00894998	0.183396	USP34
chr22:clu_21557_NA	Success	5.78943	3	0.00897423	0.183399	APOL2
chr4:clu_59664_NA	Success	3.41313	1	0.00898272	0.183399	ATP8A1
chr16:clu_47883_NA	Success	5.78863	3	0.00898088	0.183399	CMIP
chr3:clu_37249_NA	Success	5.78764	3	0.00898915	0.183425	USP4
chr18:clu_51944_NA	Success	5.78573	3	0.00900503	0.183644	DTNA
chr9:clu_32353_NA	Success	4.70708	2	0.00903114	0.18407	CHMP5
chr10:clu_15572_NA	Success	7.66527	5	0.00903952	0.184135	NCOA4
chr6:clu_67556_NA	Success	3.40639	1	0.00905077	0.184259	CSNK2B,AL662899.2
chr8:clu_79282_NA	Success	3.40495	1	0.00906539	0.184427	NUDCD1
chr2:clu_1769_NA	Success	4.70285	2	0.00906941	0.184427	SLC1A4
chr15:clu_50722_NA	Success	3.40382	1	0.00907682	0.184472	CPEB1,AC245033.1
chr10:clu_15411_NA	Success	8.5213	6	0.00912797	0.184723	"MARCH8"
chr15:clu_50183_NA	Success	4.69759	2	0.00911722	0.184723	CORO2B
chr11:clu_30303_NA	Success	4.69814	2	0.00911223	0.184723	GDPD5
chr1:clu_10990_NA	Success	8.52591	6	0.00909468	0.184723	GOLPH3L
chr9:clu_34640_NA	Success	3.39864	1	0.00912965	0.184723	KYAT1
chr11:clu_28251_NA	Success	4.6961	2	0.00913078	0.184723	MPPED2
chr4:clu_61625_NA	Success	4.69617	2	0.00913015	0.184723	PLRG1
chr2:clu_1468_NA	Success	4.69761	2	0.00911706	0.184723	PSME4
chr19:clu_23959_NA	Success	4.69291	2	0.00915995	0.185102	ASNA1
chr4:clu_60155_NA	Success	4.69317	2	0.00915758	0.185102	EXOC1
chr14:clu_18115_NA	Success	3.39323	1	0.00918516	0.1854	BCL2L2,BCL2L2-PABPN1
chr7:clu_83686_NA	Success	4.6906	2	0.00918118	0.1854	EPHB6
chr1:clu_7631_NA	Success	4.68955	2	0.00919078	0.185408	SRRM1
chrX:clu_71072_NA	Success	8.50702	6	0.0092318	0.185719	CA5BP1
chrX:clu_73007_NA	Success	3.38884	1	0.00923044	0.185719	CXorf40A
chr12:clu_56710_NA	Success	4.68388	2	0.0092431	0.185719	GATC,AL021546.1
chr2:clu_5971_NA	Success	6.73047	4	0.00922997	0.185719	GPC1
chr18:clu_51492_NA	Success	3.38699	1	0.00924966	0.185719	PTPRM
chr17:clu_66059_NA	Success	4.68471	2	0.00923545	0.185719	RNF157
chr12:clu_52965_NA	Success	6.72757	4	0.00925326	0.185719	WNK1
chr1:clu_7543_NA	Success	4.68405	2	0.00924155	0.185719	ZBTB40
chr2:clu_4509_NA	Success	3.388	1	0.00923916	0.185719	ZC3H15
chr1:clu_12169_NA	Success	3.38589	1	0.00926108	0.185771	TOR1AIP1
chr2:clu_3788_NA	Success	6.72257	4	0.00929365	0.186109	FMNL2
chr1:clu_11056_NA	Success	7.63204	5	0.00929162	0.186109	PIP5K1A
chr17:clu_65551_NA	Success	4.67913	2	0.00928705	0.186109	RGS9
chr4:clu_61011_NA	Success	3.38085	1	0.00931348	0.186401	LARP7
chr19:clu_23954_NA	Success	3.37943	1	0.00932839	0.186594	TNPO2
chrX:clu_71359_NA	Success	6.71624	4	0.00934498	0.186821	RPGR
chr6:clu_67516_NA	Success	3.37722	1	0.00935151	0.186846	DDX39B,ATP6V1G2-DDX39B
chr12:clu_56098_NA	Success	4.67087	2	0.0093641	0.186992	APPL2
chr12:clu_56346_NA	Success	5.74143	3	0.00938191	0.187243	ATXN2
chr15:clu_48722_NA	Success	8.48439	6	0.00939864	0.187471	FAM189A1
chrY:clu_84340_NA	Success	10.9177	9	0.00941562	0.187613	PCDH11Y
chr7:clu_81263_NA	Success	4.66531	2	0.0094163	0.187613	POLD2
chr10:clu_16645_NA	Success	3.37054	1	0.00942171	0.187615	ENTPD1
chr1:clu_12905_NA	Success	4.66373	2	0.00943118	0.187698	PLXNA2
chr17:clu_63571_NA	Success	11.6873	10	0.00944493	0.187867	AC005697.1,LYRM9,LINC01992
chr4:clu_61255_NA	Success	3.36761	1	0.00945274	0.187917	HSPA4L
chr4:clu_58638_NA	Success	5.7307	3	0.00947552	0.188264	NA
chr1:clu_9679_NA	Success	3.36474	1	0.00948319	0.188311	SSX2IP
chr1:clu_12693_NA	Success	3.36423	1	0.00948865	0.188315	ZC3H11A,ZBED6
chr12:clu_55210_NA	Success	5.72772	3	0.00950163	0.188361	FAM19A2
chr10:clu_16331_NA	Success	4.65646	2	0.00949999	0.188361	RGR
chr16:clu_47710_NA	Success	6.69638	4	0.00950789	0.188375	AC009053.1
chr9:clu_33921_NA	Success	5.72602	3	0.00951659	0.188375	FAM206A
chr13:clu_74489_NA	Success	11.676	10	0.00951906	0.188375	LINC00391
chr5:clu_43914_NA	Success	5.72523	3	0.00952355	0.188375	SH3PXD2B
chr15:clu_50585_NA	Success	6.69378	4	0.00952942	0.188386	HYKK,PSMA4
chr6:clu_67801_NA	Success	4.65193	2	0.00954317	0.188553	VPS52
chr7:clu_84038_NA	Success	3.35758	1	0.00955964	0.188733	KMT2C
chr11:clu_27883_NA	Success	3.35728	1	0.00956289	0.188733	MRVI1
chr2:clu_5480_NA	Success	9.29275	7	0.00958994	0.189161	OBSL1
chr2:clu_3234_NA	Success	6.68358	4	0.0096144	0.189186	CFAP221
chr5:clu_41266_NA	Success	4.64601	2	0.00959979	0.189186	CPLANE1
chr6:clu_70487_NA	Success	3.35232	1	0.00961618	0.189186	EZR
chr9:clu_33355_NA	Success	4.64553	2	0.00960443	0.189186	NAA35
chr19:clu_23203_NA	Success	5.71458	3	0.00961781	0.189186	PTPRS
chr16:clu_44682_NA	Success	5.71322	3	0.0096299	0.189319	GNG13
chr2:clu_207_NA	Success	6.67832	4	0.00965844	0.189775	MBOAT2
chr10:clu_14804_NA	Success	4.63887	2	0.00966861	0.189869	CCNY
chr20:clu_76505_NA	Success	4.63788	2	0.00967818	0.189952	CSE1L
chr3:clu_37716_NA	Success	3.34579	1	0.00968698	0.19002	CACNA1D
chr7:clu_80942_NA	Success	8.44432	6	0.00970133	0.190196	SCRN1
chr14:clu_20126_NA	Success	4.63414	2	0.00971442	0.190323	CCNK
chr12:clu_57278_NA	Success	9.27457	7	0.0097234	0.190323	EP400P1
chr10:clu_15079_NA	Success	6.67056	4	0.00972385	0.190323	NA
chr1:clu_10053_NA	Success	6.66694	4	0.00975455	0.190818	EXTL2
chr18:clu_52351_NA	Success	5.6974	3	0.0097718	0.191051	ZNF532
chr8:clu_79510_NA	Success	4.62764	2	0.00977782	0.191063	ASAP1
chr17:clu_66406_NA	Success	5.69572	3	0.00978707	0.191138	AATK
chr17:clu_65280_NA	Success	4.62539	2	0.00979985	0.191283	TRIM37
chr20:clu_75784_NA	Success	4.62183	2	0.00983476	0.191345	ASXL1
chrX:clu_73261_NA	Success	3.33126	1	0.00984617	0.191345	FAM50A
chr15:clu_50279_NA	Success	4.62305	2	0.00982282	0.191345	PARP6
chr20:clu_75463_NA	Success	3.33138	1	0.00984487	0.191345	PCSK2
chr3:clu_39164_NA	Success	6.66038	4	0.00981038	0.191345	TF,TFP1
chr2:clu_4186_NA	Success	4.62261	2	0.00982715	0.191345	TLK1
chr12:clu_55169_NA	Success	3.33135	1	0.00984516	0.191345	TSPAN31
chrX:clu_72375_NA	Success	7.56407	5	0.0098286	0.191345	ZMAT1,NXF5
chr2:clu_6021_NA	Success	6.65434	4	0.00986196	0.191548	KIF1A
chr8:clu_77783_NA	Success	6.65166	4	0.00988499	0.191576	CCAR2
chr16:clu_47409_NA	Success	3.32793	1	0.00988303	0.191576	SMPD3
chr1:clu_7509_NA	Success	4.61722	2	0.00988023	0.191576	USP48
chr5:clu_42088_NA	Success	11.6237	10	0.00986905	0.191576	ZFYVE16
chr3:clu_40168_NA	Success	3.32452	1	0.00992096	0.191854	ETV5
chr12:clu_54282_NA	Success	4.61337	2	0.0099183	0.191854	KANSL2
chr11:clu_30515_NA	Success	5.68154	3	0.00991617	0.191854	PICALM
chr3:clu_38307_NA	Success	6.64826	4	0.00991422	0.191854	RPL24
chrX:clu_72792_NA	Success	3.32269	1	0.0099413	0.192137	ENOX2
chr17:clu_65919_NA	Success	3.32223	1	0.00994644	0.192137	TMEM94
chr12:clu_55969_NA	Success	3.32159	1	0.0099536	0.192171	ANO4
chr19:clu_23204_NA	Success	6.64257	4	0.00996337	0.192171	PTPRS
chr22:clu_20946_NA	Success	5.67629	3	0.0099644	0.192171	UBE2L3,CCDC116
chr9:clu_34010_NA	Success	4.60765	2	0.00997525	0.192171	PTBP3
chrX:clu_72899_NA	Success	4.60799	2	0.00997187	0.192171	RBMX
chr19:clu_23164_NA	Success	6.64058	4	0.00998068	0.192171	MYDGF
chr19:clu_27281_NA	Success	7.53921	5	0.0100325	0.19223	AC020915.3
chr12:clu_56652_NA	Success	4.6055	2	0.00999672	0.19223	CIT
chr7:clu_84062_NA	Success	3.3167	1	0.0100084	0.19223	DPP6
chr17:clu_65862_NA	Success	3.31672	1	0.0100082	0.19223	KCTD2
chr19:clu_26270_NA	Success	5.66987	3	0.0100237	0.19223	NAPA
chr1:clu_13547_NA	Success	3.31834	1	0.00999	0.19223	PCNX2
chr19:clu_23242_NA	Success	3.31491	1	0.0100286	0.19223	RANBP3
chr15:clu_48575_NA	Success	5.66925	3	0.0100294	0.19223	SNHG14
chr1:clu_9993_NA	Success	7.54025	5	0.0100239	0.19223	SNX7
chr8:clu_77975_NA	Success	4.59996	2	0.0100522	0.192504	FZD3
chr7:clu_82345_NA	Success	3.31109	1	0.0100717	0.192774	FAM133B
chr11:clu_29721_NA	Success	4.59691	2	0.0100829	0.192884	CNIH2
chr5:clu_40745_NA	Success	7.52884	5	0.0101187	0.193196	AC091849.2,SDHAP3
chr4:clu_58841_NA	Success	3.30685	1	0.0101197	0.193196	ADD1
chr17:clu_64668_NA	Success	6.62335	4	0.0101312	0.193196	DBF4B
chr2:clu_4544_NA	Success	4.59185	2	0.0101341	0.193196	GULP1
chr11:clu_28021_NA	Success	3.30749	1	0.0101124	0.193196	RPS13
chr10:clu_16874_NA	Success	3.30531	1	0.0101373	0.193196	SEC31B
chr1:clu_13209_NA	Success	3.30619	1	0.0101272	0.193196	TP53BP2
chr4:clu_61039_NA	Success	3.30415	1	0.0101505	0.193319	CAMK2D
chr20:clu_76992_NA	Success	4.58982	2	0.0101546	0.193319	RTEL1,RTEL1-TNFRSF6B
chr1:clu_7698_NA	Success	8.384	6	0.0101748	0.193516	CNKSR1
chr14:clu_19867_NA	Success	6.61829	4	0.0101759	0.193516	RPS6KA5
chr22:clu_20951_NA	Success	4.58589	2	0.0101947	0.19377	PPIL2
chr1:clu_10043_NA	Success	5.65093	3	0.0102007	0.193781	RTCA
chr9:clu_33854_NA	Success	3.29885	1	0.0102111	0.19385	ABCA1
chr10:clu_17649_NA	Success	4.58387	2	0.0102153	0.19385	PTPRE
chr1:clu_7942_NA	Success	3.29685	1	0.0102341	0.193999	COL16A1
chr10:clu_16096_NA	Success	3.29709	1	0.0102313	0.193999	SEC24C
chr5:clu_41033_NA	Success	9.20415	7	0.0102575	0.19434	CDH18
chr14:clu_18000_NA	Success	9.20288	7	0.0102674	0.194424	NDRG2
chr3:clu_37466_NA	Success	3.29264	1	0.0102825	0.194598	DOCK3
chr9:clu_33217_NA	Success	3.29221	1	0.0102876	0.194598	VPS13A
chr6:clu_66849_NA	Success	8.3648	6	0.0103301	0.19478	CDYL
chr12:clu_54464_NA	Success	3.28888	1	0.0103261	0.19478	FMNL3
GL000225.1:clu_35633_NA	Success	5.63871	3	0.0103165	0.19478	NA
chr9:clu_33705_NA	Success	4.57304	2	0.0103266	0.19478	NCBP1
chr1:clu_12852_NA	Success	3.28886	1	0.0103263	0.19478	RASSF5
chr5:clu_43022_NA	Success	3.29073	1	0.0103047	0.19478	TXNDC15
chr4:clu_60840_NA	Success	4.57123	2	0.0103452	0.194961	UBE2D3
chr2:clu_5034_NA	Success	3.28566	1	0.0103635	0.195202	FASTKD2
chr1:clu_13384_NA	Success	6.59545	4	0.0103797	0.1953	GUK1,GJC2
chr3:clu_37650_NA	Success	6.59555	4	0.0103788	0.1953	SPCS1
chr6:clu_67680_NA	Success	5.62917	3	0.0104079	0.195503	ATF6B
chr7:clu_82085_NA	Success	4.56519	2	0.0104079	0.195503	GNAI1
chr2:clu_1152_NA	Success	3.28211	1	0.0104049	0.195503	SOS1
chr19:clu_24386_NA	Success	4.56475	2	0.0104125	0.195503	UNC13A
chr17:clu_65950_NA	Success	9.18303	7	0.0104232	0.195549	MYO15B
chr1:clu_13729_NA	Success	3.28031	1	0.010426	0.195549	RYR2
chr16:clu_47603_NA	Success	6.58812	4	0.010446	0.195615	HYDIN
chr2:clu_2898_NA	Success	3.2787	1	0.0104448	0.195615	IL1RL1
chr9:clu_35459_NA	Success	9.18048	7	0.0104434	0.195615	PNPLA7
chr2:clu_3257_NA	Success	3.27698	1	0.0104651	0.195663	EPB41L5
chr12:clu_53696_NA	Success	4.55987	2	0.0104634	0.195663	PLEKHA5
chr2:clu_4252_NA	Success	4.56032	2	0.0104587	0.195663	RAPGEF4
chr16:clu_47598_NA	Success	9.17612	7	0.0104779	0.195696	HYDIN
chr14:clu_18785_NA	Success	3.27609	1	0.0104756	0.195696	NIN
chrX:clu_71172_NA	Success	5.61939	3	0.0105024	0.19605	MAP7D2
chr14:clu_20087_NA	Success	3.27287	1	0.0105136	0.196062	ATG2B
chr14:clu_19060_NA	Success	5.61788	3	0.010517	0.196062	MNAT1
chr1:clu_7904_NA	Success	3.27201	1	0.0105238	0.196062	SDC3
chr21:clu_57854_NA	Success	7.48109	5	0.0105251	0.196062	TIAM1
chr16:clu_46896_NA	Success	5.61641	3	0.0105313	0.196075	RPGRIP1L
chr12:clu_54766_NA	Success	9.16811	7	0.0105418	0.196166	ZNF385A
chr9:clu_33486_NA	Success	4.55186	2	0.0105475	0.196171	IARS
chr2:clu_3585_NA	Success	3.26917	1	0.0105573	0.19625	MCM6
chr6:clu_70350_NA	Success	3.26821	1	0.0105687	0.19636	SYNE1
chr5:clu_40886_NA	Success	3.26634	1	0.010591	0.196465	FAM173B
chr19:clu_26296_NA	Success	3.2666	1	0.010588	0.196465	SELENOW
chr5:clu_42144_NA	Success	10.7528	9	0.0105854	0.196465	SSBP2
chr14:clu_20465_NA	Success	9.15945	7	0.0106111	0.196633	SIVA1
chr6:clu_70101_NA	Success	4.54632	2	0.0106062	0.196633	VTA1
chr6:clu_67330_NA	Success	4.54441	2	0.0106265	0.196815	GABBR1
chr7:clu_83082_NA	Success	10.7463	9	0.0106339	0.196849	FOXP2
chr17:clu_62404_NA	Success	4.53478	2	0.0107293	0.196869	ASPA
chr10:clu_17366_NA	Success	4.53292	2	0.0107493	0.196869	CACUL1
chr6:clu_68524_NA	Success	4.53679	2	0.0107078	0.196869	CD2AP
chr18:clu_52020_NA	Success	6.55373	4	0.0107625	0.196869	CELF4
chr21:clu_57844_NA	Success	9.95743	8	0.010663	0.196869	GRIK1
chr22:clu_21137_NA	Success	4.54064	2	0.0106666	0.196869	GRK3
chr7:clu_83231_NA	Success	6.56044	4	0.0107	0.196869	GRM8
chr4:clu_61640_NA	Success	3.25439	1	0.0107343	0.196869	GUCY1A1
chrX:clu_71812_NA	Success	3.25462	1	0.0107315	0.196869	HUWE1
chr10:clu_17711_NA	Success	5.59533	3	0.0107383	0.196869	JAKMIP3
chr1:clu_12419_NA	Success	12.2692	11	0.0106446	0.196869	NA
chr4:clu_61069_NA	Success	11.5047	10	0.010712	0.196869	NDST3
chr2:clu_3699_NA	Success	7.46222	5	0.0106901	0.196869	ORC4
chr9:clu_33178_NA	Success	4.53659	2	0.0107099	0.196869	OSTF1
chr1:clu_9387_NA	Success	4.53846	2	0.0106899	0.196869	PDE4B
chr9:clu_33068_NA	Success	6.56159	4	0.0106894	0.196869	PTAR1
chr18:clu_52401_NA	Success	4.53862	2	0.0106882	0.196869	RELCH
chr2:clu_147_NA	Success	6.55384	4	0.0107614	0.196869	RNASEH1-AS1
chr5:clu_42819_NA	Success	3.25283	1	0.0107531	0.196869	SLC12A2
chr1:clu_10365_NA	Success	3.2584	1	0.010686	0.196869	SLC16A1
chr1:clu_7333_NA	Success	3.25894	1	0.0106795	0.196869	UBR4
chr21:clu_57819_NA	Success	4.53323	2	0.0107459	0.196869	USP16
chr19:clu_24696_NA	Success	3.2529	1	0.0107523	0.196869	ZNF714
chr11:clu_27465_NA	Success	3.25065	1	0.0107795	0.196977	CEND1
chr19:clu_22728_NA	Success	5.59149	3	0.0107765	0.196977	MUM1
chr12:clu_53665_NA	Success	3.24951	1	0.0107934	0.197129	LMO3
chr16:clu_45218_NA	Success	3.24891	1	0.0108006	0.19716	CORO7-PAM16,CORO7
chr7:clu_80905_NA	Success	5.58597	3	0.0108316	0.197561	HIBADH
chr9:clu_31949_NA	Success	7.44593	5	0.0108346	0.197561	NA
chr14:clu_19838_NA	Success	4.52458	2	0.0108393	0.197561	NRDE2
chr1:clu_12492_NA	Success	3.24425	1	0.0108575	0.197791	KIF21B
chr9:clu_32640_NA	Success	4.52061	2	0.0108824	0.197868	ALDH1B1
chr1:clu_9953_NA	Success	7.43896	5	0.0108969	0.197868	ALG14
chr5:clu_42671_NA	Success	6.54244	4	0.0108684	0.197868	CDO1
chr1:clu_13812_NA	Success	7.43792	5	0.0109063	0.197868	CEP170
chr11:clu_30621_NA	Success	5.57903	3	0.0109012	0.197868	CEP295
GL000225.1:clu_35728_NA	Success	5.57993	3	0.0108921	0.197868	NA
chr1:clu_13420_NA	Success	3.24215	1	0.0108831	0.197868	OBSCN
chr15:clu_49715_NA	Success	7.43905	5	0.0108961	0.197868	UNC13C
chr4:clu_60706_NA	Success	8.29401	6	0.0109228	0.19787	CCSER1
chr1:clu_7717_NA	Success	5.57546	3	0.0109371	0.19787	DHDDS
chr15:clu_49968_NA	Success	4.51629	2	0.0109294	0.19787	HERC1
chr12:clu_56250_NA	Success	7.43356	5	0.0109454	0.19787	MVK
chr5:clu_41481_NA	Success	9.11993	7	0.0109334	0.19787	PLPP1
chr12:clu_55572_NA	Success	3.23731	1	0.0109425	0.19787	PPP1R12A
chr2:clu_5126_NA	Success	5.57674	3	0.0109242	0.19787	UNC80
chr22:clu_21034_NA	Success	3.23658	1	0.0109516	0.197881	CHCHD10
chr3:clu_36870_NA	Success	5.5718	3	0.0109742	0.198088	ABHD5
chr11:clu_28282_NA	Success	4.51221	2	0.0109742	0.198088	PAX6
chr12:clu_54506_NA	Success	3.23287	1	0.0109973	0.198405	RACGAP1
chr6:clu_67544_NA	Success	4.50802	2	0.0110203	0.198462	BAG6
chr1:clu_7467_NA	Success	16.5399	17	0.0110122	0.198462	EIF4G3
chr2:clu_2654_NA	Success	12.2147	11	0.0110396	0.198462	FAM178B
chr4:clu_58765_NA	Success	3.23084	1	0.0110226	0.198462	FGFR3
chr12:clu_53733_NA	Success	3.22971	1	0.0110365	0.198462	RECQL
chr12:clu_57226_NA	Success	5.56553	3	0.0110379	0.198462	SFSWAP
chr10:clu_14723_NA	Success	6.52573	4	0.011027	0.198462	ZEB1
chr2:clu_5848_NA	Success	4.5045	2	0.0110591	0.19851	AGAP1
chr11:clu_29404_NA	Success	6.52275	4	0.0110556	0.19851	MRPL49
chr8:clu_78908_NA	Success	3.22844	1	0.0110523	0.19851	NECAB1
chr22:clu_20776_NA	Success	5.56118	3	0.0110823	0.198602	ARVCF
chr10:clu_16054_NA	Success	4.50122	2	0.0110954	0.198602	CFAP70
chrX:clu_71978_NA	Success	5.56042	3	0.0110901	0.198602	HEPH
chr16:clu_45609_NA	Success	3.22471	1	0.0110988	0.198602	MARF1
chr17:clu_62530_NA	Success	3.22435	1	0.0111034	0.198602	PELP1
chr20:clu_77054_NA	Success	3.22688	1	0.0110718	0.198602	SAMD10
chr14:clu_19788_NA	Success	3.22492	1	0.0110962	0.198602	ZC3H14
chr9:clu_34686_NA	Success	6.51415	4	0.0111383	0.199027	PTPA,AL158151.1
chr19:clu_27172_NA	Success	4.4974	2	0.0111379	0.199027	ZNF542P
chr11:clu_30485_NA	Success	4.49315	2	0.0111853	0.199465	DLG2
chr8:clu_78004_NA	Success	3.21786	1	0.0111848	0.199465	KIF13B
chr1:clu_8394_NA	Success	6.50976	4	0.0111808	0.199465	MACF1
chr16:clu_47469_NA	Success	3.21902	1	0.0111702	0.199465	NOB1
chr20:clu_75853_NA	Success	7.40193	5	0.0112342	0.199543	AHCY
chr10:clu_14613_NA	Success	9.08165	7	0.0112546	0.199543	ANKRD26
chr5:clu_40913_NA	Success	4.48676	2	0.0112571	0.199543	CTNND2
chr4:clu_60295_NA	Success	3.21528	1	0.0112174	0.199543	MOB1B,DCK
chr17:clu_64713_NA	Success	3.21435	1	0.0112291	0.199543	NMT1
chr11:clu_27631_NA	Success	6.50472	4	0.0112298	0.199543	NUP98
chr2:clu_1553_NA	Success	6.50731	4	0.0112046	0.199543	PPP4R3B
chr6:clu_67188_NA	Success	3.21323	1	0.0112433	0.199543	RIPOR2
[truncated: 80,678 more rows]

## Sheet: intron_effect_size
intron	logef	Control	Autism	deltapsi
chr1:99766522:99767280:clu_10001_NA	0.0285575	0.449268	0.468161	0.0188928
chr1:99766522:99771241:clu_10001_NA	0.0210981	0.0158955	0.0164409	0.000545347
chr1:99767453:99771241:clu_10001_NA	-0.0496557	0.534836	0.515398	-0.0194381
chr1:100133322:100143614:clu_10003_NA	5.70643	5.33955e-06	0.00311555	0.00311021
chr1:100133322:100143710:clu_10003_NA	-0.377531	9.42244e-06	1.25303e-05	3.10785e-06
chr1:100133322:100152232:clu_10003_NA	-0.665703	0.999985	0.996872	-0.0031133
chr1:100146161:100152232:clu_10003_NA	-4.6632	1.20805e-08	2.21127e-10	-1.18594e-08
chr1:100316680:100327059:clu_10008_NA	-0.0444225	0.322155	0.30459	-0.0175645
chr1:100327979:100329942:clu_10008_NA	-0.0464831	0.275989	0.260404	-0.0155846
chr1:100330145:100335956:clu_10008_NA	0.0909057	0.401856	0.435006	0.033149
chr1:100336137:100336314:clu_10009_NA	0.240668	0.380686	0.498675	0.117988
chr1:100336425:100340243:clu_10009_NA	-0.240668	0.619314	0.501325	-0.117988
chr1:100340366:100340710:clu_10010_NA	-0.346062	0.998908	0.997821	-0.00108716
chr1:100340366:100340714:clu_10010_NA	0.346062	0.00109177	0.00217893	0.00108716
chr1:100343384:100345479:clu_10011_NA	-0.186617	0.662295	0.574516	-0.0877783
chr1:100345602:100346188:clu_10011_NA	0.186617	0.337705	0.425484	0.0877783
chr1:100350007:100350125:clu_10013_NA	0.257222	0.212384	0.310845	0.0984612
chr1:100350259:100353534:clu_10013_NA	-0.257222	0.787616	0.689155	-0.0984612
chr1:100361944:100362392:clu_10014_NA	-0.420293	0.250515	0.151644	-0.0988711
chr1:100361944:100366192:clu_10014_NA	0.205535	0.743815	0.841879	0.0980641
chr1:100362678:100366192:clu_10014_NA	0.214758	0.00567013	0.00647714	0.000807011
chr1:100376403:100377961:clu_10016_NA	0.271581	0.462212	0.563029	0.100818
chr1:100376403:100379083:clu_10016_NA	-0.138388	0.0138951	0.0112332	-0.00266188
chr1:100378073:100379083:clu_10016_NA	-0.133193	0.523893	0.425737	-0.0981557
chr1:100382287:100387090:clu_10018_NA	0.0838199	0.999999	0.999999	1.21832e-07
chr1:100384778:100387090:clu_10018_NA	-0.0838199	7.89366e-07	6.67534e-07	-1.21832e-07
chr1:100435718:100440527:clu_10019_NA	1.22371	0.472316	0.372196	-0.10012
chr1:100435718:100459093:clu_10019_NA	1.55795	0.40581	0.446705	0.0408954
chr1:100436200:100459093:clu_10019_NA	-4.63967	2.33464e-06	5.2279e-09	-2.32941e-06
chr1:100440625:100459093:clu_10019_NA	1.85801	0.121871	0.181099	0.0592271
chr1:100459297:100464817:clu_10020_NA	-0.467751	0.585929	0.427199	-0.15873
chr1:100459301:100464817:clu_10020_NA	0.122821	0.0134984	0.0177644	0.00426596
chr1:100464971:100472590:clu_10020_NA	0.161214	0.24085	0.329372	0.0885227
chr1:100464971:100476921:clu_10020_NA	-0.0103616	0.000235783	0.000271606	3.5823e-05
chr1:100472712:100476921:clu_10020_NA	0.194078	0.159487	0.225393	0.0659055
chr1:100477089:100480858:clu_10021_NA	0.398466	0.103219	0.178944	0.0757246
chr1:100477089:100487942:clu_10021_NA	-1.00227	0.000556769	0.000237849	-0.00031892
chr1:100480976:100483238:clu_10021_NA	-0.382889	0.111602	0.0885709	-0.0230314
chr1:100480976:100487942:clu_10021_NA	-0.99284	0.0120207	0.00518383	-0.0068369
chr1:100480976:100492698:clu_10021_NA	2.72863	0.000135129	0.00240816	0.00227303
chr1:100483371:100487942:clu_10021_NA	-0.146264	0.182576	0.18358	0.00100462
chr1:100483371:100490201:clu_10021_NA	0.21063	0.00274485	0.00394366	0.0011988
chr1:100483371:100492698:clu_10021_NA	0.772986	0.00369459	0.00931482	0.00562023
chr1:100503872:100508629:clu_10021_NA	-0.904064	0.0208886	0.00984428	-0.0110443
chr1:100503872:100515465:clu_10021_NA	-0.225747	0.539241	0.50078	-0.0384611
chr1:100508785:100515465:clu_10021_NA	-0.456646	0.0233207	0.017192	-0.00612867
chr1:100515560:100524222:clu_10022_NA	-0.0118582	0.467454	0.461554	-0.00589914
chr1:100524284:100525434:clu_10022_NA	0.0118582	0.532546	0.538446	0.00589914
chr1:100534142:100535170:clu_10023_NA	0.103623	0.623634	0.698636	0.0750016
chr1:100534142:100542721:clu_10023_NA	0.129776	0.00104409	0.00120065	0.000156561
chr1:100535241:100542721:clu_10023_NA	-0.233399	0.375322	0.300163	-0.0751582
chr1:100605267:100605738:clu_10029_NA	-0.00548892	0.288413	0.249812	-0.0386004
chr1:100605267:100605964:clu_10029_NA	1.1173	0.0218648	0.0582057	0.0363409
chr1:100605807:100605964:clu_10029_NA	0.221241	0.622664	0.676583	0.0539186
chr1:100605807:100606006:clu_10029_NA	-1.33305	0.0670583	0.0153992	-0.0516591
chr1:100643787:100645209:clu_10034_NA	0.977864	0.00512607	0.0062291	0.00110302
chr1:100643787:100661770:clu_10034_NA	1.56932	0.0328082	0.0720259	0.0392177
chr1:100648683:100661770:clu_10034_NA	-4.93041	0.0402915	0.000133021	-0.0401585
chr1:100661978:100671786:clu_10034_NA	1.02591	0.182962	0.233273	0.0503115
chr1:100671857:100672001:clu_10034_NA	0.841485	0.416462	0.441557	0.0250948
chr1:100672192:100676250:clu_10034_NA	0.515838	0.32235	0.246781	-0.0755686
chr1:100701067:100706317:clu_10035_NA	-0.201045	0.37429	0.433867	0.0595767
chr1:100706440:100714455:clu_10035_NA	0.133319	0.0600738	0.097285	0.0372112
chr1:100706440:100715326:clu_10035_NA	-0.642077	0.528815	0.39438	-0.134436
chr1:100706440:100730709:clu_10035_NA	0.352293	0.013774	0.0277663	0.0139924
chr1:100714641:100715326:clu_10035_NA	0.35751	0.0230468	0.0467021	0.0236553
chr1:100680539:100681539:clu_10036_NA	0.429293	0.275185	0.421691	0.146506
chr1:100680539:100684182:clu_10036_NA	-0.205682	0.0106926	0.00868334	-0.00200926
chr1:100681755:100684182:clu_10036_NA	-0.223611	0.714122	0.569626	-0.144497
chr1:100684303:100696289:clu_10037_NA	0.467438	0.633474	0.63054	-0.00293385
chr1:100684303:100700992:clu_10037_NA	-0.960511	0.00618791	0.00147699	-0.00471092
chr1:100696470:100700992:clu_10037_NA	0.493073	0.360338	0.367983	0.00764477
chr1:100732180:100733056:clu_10039_NA	0.499271	0.0225336	0.0391156	0.016582
chr1:100732180:100733630:clu_10039_NA	0.251628	0.0245747	0.033301	0.00872633
chr1:100732180:100733693:clu_10039_NA	-0.123406	0.085479	0.0796074	-0.00587155
chr1:100732180:100733708:clu_10039_NA	-0.0655942	0.846863	0.835632	-0.0112315
chr1:100733094:100733708:clu_10039_NA	-0.561898	0.0205494	0.0123441	-0.0082053
chr1:100752759:100753375:clu_10040_NA	-0.282298	1.36051e-08	7.73575e-09	-5.8694e-09
chr1:100752759:100756959:clu_10040_NA	0.282298	1	1	5.8694e-09
chr1:100733851:100736113:clu_10041_NA	0.45631	0.971625	0.988412	0.0167863
chr1:100733851:100736135:clu_10041_NA	-0.45631	0.0283748	0.0115885	-0.0167863
chr1:100739008:100740380:clu_10042_NA	0.0219222	0.342893	0.350314	0.00742125
chr1:100739008:100741155:clu_10042_NA	-0.0110842	0.0270044	0.0266931	-0.000311288
chr1:100740521:100741155:clu_10042_NA	-0.0108379	0.630103	0.622993	-0.00710996
chr1:100742872:100750784:clu_10043_NA	-0.400372	0.383487	0.426269	0.0427813
chr1:100742872:100750796:clu_10043_NA	-0.097872	0.00287155	0.00431939	0.00144784
chr1:100742872:100752655:clu_10043_NA	1.10691	0.00378259	0.0189812	0.0151986
chr1:100750878:100752655:clu_10043_NA	-0.608661	0.609859	0.550431	-0.0594278
chr1:100856380:100889778:clu_10046_NA	1.44115	0.628294	0.542329	-0.0859646
chr1:100889857:100905488:clu_10046_NA	1.8451	0.350317	0.45289	0.102572
chr1:100901798:100905488:clu_10046_NA	0.494233	0.0141786	0.00474778	-0.00943078
chr1:100902123:100905488:clu_10046_NA	-3.78048	0.00721064	3.36006e-05	-0.00717704
chr1:100908552:100920961:clu_10048_NA	-0.207958	0.606027	0.72275	0.116724
chr1:100908552:100928207:clu_10048_NA	0.946671	0.000291839	0.0011043	0.000812465
chr1:100921048:100928207:clu_10048_NA	-0.738713	0.393682	0.276145	-0.117536
chr1:100963763:100964485:clu_10051_NA	-0.407749	0.863817	0.819673	-0.0441444
chr1:100964818:100970370:clu_10051_NA	1.15869	0.0228959	0.104058	0.0811619
chr1:100964818:100983807:clu_10051_NA	-0.750945	0.113287	0.0762693	-0.0370175
chr1:101339986:101341589:clu_10052_NA	0.0893437	0.0123569	0.0127206	0.000363671
chr1:101339986:101342350:clu_10052_NA	-0.168769	0.519837	0.413397	-0.10644
chr1:101342417:101343032:clu_10052_NA	-0.185781	0.000641298	0.000501385	-0.000139912
chr1:101342420:101343032:clu_10052_NA	0.265206	0.467165	0.573381	0.106216
chr1:101343459:101343980:clu_10053_NA	-0.977103	7.77521e-05	2.29317e-05	-5.48204e-05
chr1:101343459:101354309:clu_10053_NA	0.243407	0.526469	0.526208	-0.000260417
chr1:101344003:101354309:clu_10053_NA	0.244561	0.0324686	0.03249	2.13992e-05
chr1:101354384:101360189:clu_10053_NA	0.244568	0.356964	0.357202	0.000237854
chr1:101354420:101360189:clu_10053_NA	0.244568	0.0840211	0.0840771	5.59847e-05
chr1:101362227:101372408:clu_10056_NA	-0.0253254	0.118223	0.112964	-0.00525901
chr1:101372521:101375926:clu_10056_NA	-0.228631	0.00260593	0.00203192	-0.000574011
chr1:101372521:101376619:clu_10056_NA	0.0642575	0.0577106	0.0603114	0.00260073
chr1:101375968:101376619:clu_10056_NA	0.264468	0.000170443	0.000217607	4.71641e-05
chr1:101376706:101377668:clu_10056_NA	0.265515	0.0940442	0.120193	0.0261491
chr1:101376706:101379219:clu_10056_NA	-0.692498	0.000361169	0.000177092	-0.000184077
chr1:101377794:101379219:clu_10056_NA	0.143466	0.148875	0.168409	0.0195339
chr1:101377802:101379219:clu_10056_NA	0.266308	0.00259375	0.00331757	0.000723824
chr1:101379362:101383633:clu_10056_NA	-0.0575605	0.575416	0.532378	-0.0430377
chr1:101387397:101427384:clu_10057_NA	0.119636	0.427101	0.486399	0.0592981
chr1:101427474:101431325:clu_10057_NA	-0.119636	0.572899	0.513601	-0.0592981
chr1:101456184:101458193:clu_10058_NA	-0.351654	0.076484	0.0492516	-0.0272324
chr1:101456187:101458193:clu_10058_NA	-0.0261396	0.454971	0.405698	-0.0492734
chr1:101456187:101460666:clu_10058_NA	0.106007	0.0967503	0.0984604	0.00171014
chr1:101458296:101460666:clu_10058_NA	0.271786	0.371794	0.44659	0.0747956
chr1:101487321:101490865:clu_10060_NA	-0.118167	0.526815	0.468547	-0.058268
chr1:101491022:101491221:clu_10060_NA	-0.0414993	0.113003	0.108513	-0.00449007
chr1:101491022:101491239:clu_10060_NA	0.159667	0.360182	0.42294	0.0627581
chr1:101491617:101538216:clu_10061_NA	0.891866	0.0342283	0.105857	0.0716289
chr1:101491617:101540951:clu_10061_NA	-1.44906	0.261313	0.0777757	-0.183537
chr1:101491617:101542919:clu_10061_NA	0.55446	0.00146512	0.00323352	0.0017684
chr1:101491617:101552408:clu_10061_NA	0.123021	0.0688839	0.0987525	0.0298686
chr1:101541272:101542919:clu_10061_NA	-0.628564	0.240305	0.162474	-0.0778311
chr1:101543064:101545945:clu_10061_NA	-1.14733	0.174746	0.0703285	-0.104418
chr1:101543064:101546443:clu_10061_NA	0.288379	4.2154e-06	7.12989e-06	2.91449e-06
chr1:101543064:101549017:clu_10061_NA	1.52015	0.0229216	0.132874	0.109953
chr1:101543064:101552408:clu_10061_NA	-1.44398	0.0519901	0.0155528	-0.0364373
chr1:101546169:101549017:clu_10061_NA	0.72876	0.0310688	0.0816252	0.0505563
chr1:101549130:101552408:clu_10061_NA	0.562303	0.113074	0.251519	0.138445
chr1:101702547:101704378:clu_10062_NA	-0.623086	0.0614766	0.0390453	-0.0224313
chr1:101702655:101704378:clu_10062_NA	-0.166347	0.920454	0.92304	0.00258596
chr1:101702655:101707245:clu_10062_NA	1.20912	0.00747722	0.02967	0.0221928
chr1:101703321:101704378:clu_10062_NA	-0.419691	0.0105926	0.0082451	-0.00234751
chr1:102271738:102277966:clu_10066_NA	0.200947	2.70477e-10	2.63549e-10	-6.92821e-12
chr1:102271738:102290582:clu_10066_NA	0.226895	1	1	4.37168e-10
chr1:102278702:102290582:clu_10066_NA	-0.427842	8.95546e-10	4.65306e-10	-4.30239e-10
chr1:102290801:102296228:clu_10067_NA	0.495572	1	1	4.12085e-11
chr1:102290824:102296228:clu_10067_NA	-0.495572	6.553e-11	2.43216e-11	-4.12084e-11
chr1:102302581:102312401:clu_10069_NA	-0.390275	0.00496922	0.00313612	-0.0018331
chr1:102302581:102461408:clu_10069_NA	0.140807	0.00364201	0.00390923	0.00026722
chr1:102302581:102462304:clu_10069_NA	0.0248084	0.970463	0.927581	-0.0428821
chr1:102311290:102312401:clu_10069_NA	-0.597183	0.000211063	0.000108307	-0.000102756
chr1:102434086:102436123:clu_10069_NA	1.65445	0.0125118	0.0610151	0.0485033
chr1:102434086:102462304:clu_10069_NA	-1.9314	0.00749786	0.0010133	-0.00648456
chr1:102436205:102462304:clu_10069_NA	1.67025	0.000647239	0.0032066	0.00255936
chr1:102436208:102462304:clu_10069_NA	-0.571458	5.77154e-05	3.03885e-05	-2.73269e-05
chr1:103354186:103354279:clu_10070_NA	0.0781241	0.567911	0.605774	0.0378627
chr1:103354314:103354422:clu_10070_NA	-0.0781241	0.432089	0.394226	-0.0378627
chr1:103355118:103356007:clu_10071_NA	-0.468836	0.461176	0.429615	-0.0315611
chr1:103356060:103360921:clu_10071_NA	-0.755847	0.0494567	0.0345773	-0.0148795
chr1:103356060:103363681:clu_10071_NA	-0.522723	0.475814	0.419998	-0.0558163
chr1:103361020:103363681:clu_10071_NA	1.74741	0.0135529	0.11581	0.102257
chr1:103491169:103491356:clu_10073_NA	-0.0894966	2.17796e-06	1.75479e-06	-4.23168e-07
chr1:103491169:103491772:clu_10073_NA	-0.402809	0.229512	0.13518	-0.0943324
chr1:103491508:103491772:clu_10073_NA	0.250266	4.86338e-05	5.5039e-05	6.40525e-06
chr1:103491888:103496672:clu_10073_NA	0.24204	0.770437	0.864763	0.0943265
chr1:103444991:103445153:clu_10075_NA	-0.267183	0.394415	0.323461	-0.0709536
chr1:103444991:103449694:clu_10075_NA	0.536062	0.178525	0.326899	0.148374
chr1:103445168:103449694:clu_10075_NA	-0.268879	0.42706	0.34964	-0.0774201
chr1:103471447:103471624:clu_10078_NA	0.0992358	0.989704	0.991542	0.00183779
chr1:103471509:103471624:clu_10078_NA	-0.0992358	0.010296	0.00845826	-0.00183779
chr1:103471871:103474019:clu_10080_NA	0.0165396	0.554448	0.562605	0.00815631
chr1:103474072:103477969:clu_10080_NA	-0.0165396	0.445552	0.437395	-0.00815631
chr1:103478025:103478838:clu_10081_NA	0.298104	0.0947848	0.189781	0.0949959
chr1:103478025:103480067:clu_10081_NA	-0.532972	0.884616	0.771501	-0.113114
chr1:103478883:103480067:clu_10081_NA	0.234868	0.0205997	0.0387179	0.0181182
chr1:104068445:104068587:clu_10088_NA	1.0827	0.000309393	0.000597139	0.000287746
chr1:104068445:104068689:clu_10088_NA	0.42424	0.249241	0.249013	-0.000228845
chr1:104068445:104070317:clu_10088_NA	-0.562361	0.0250446	0.00932912	-0.0157155
chr1:104068552:104068689:clu_10088_NA	0.00469541	0.041106	0.0269961	-0.0141099
chr1:104068568:104068689:clu_10088_NA	-1.42603	0.00722581	0.00113481	-0.006091
chr1:104068884:104070317:clu_10088_NA	0.476763	0.677073	0.71293	0.0358576
chr1:104070364:104076361:clu_10089_NA	-0.230753	0.994474	0.991262	-0.00321228
chr1:104070364:104076395:clu_10089_NA	0.230753	0.00552566	0.00873793	0.00321228
chr1:104078816:104079964:clu_10090_NA	0.414624	0.999181	0.999643	0.000461239
chr1:104079672:104079964:clu_10090_NA	-0.414624	0.000818639	0.0003574	-0.000461239
chr1:104080106:104082215:clu_10091_NA	0.407267	0.0053259	0.0119465	0.0066206
chr1:104080106:104083972:clu_10091_NA	-0.407267	0.994674	0.988053	-0.0066206
chr1:104084097:104085918:clu_10093_NA	0.284613	0.446906	0.511263	0.0643569
chr1:104084097:104085921:clu_10093_NA	0.12195	0.123908	0.120471	-0.00343668
chr1:104084097:104087563:clu_10093_NA	0.524351	0.00263386	0.00382946	0.0011956
chr1:104086069:104087138:clu_10093_NA	0.483834	0.0022334	0.00311828	0.000884879
chr1:104086069:104087563:clu_10093_NA	0.00117251	0.396233	0.341415	-0.0548186
chr1:104086069:104087599:clu_10093_NA	-0.0958843	0.0243566	0.0190457	-0.00531092
chr1:104087204:104087563:clu_10093_NA	-1.32004	0.00372832	0.000857137	-0.00287118
chr1:104088964:104089205:clu_10095_NA	0.136407	0.0241502	0.0269771	0.00282687
chr1:104088964:104089599:clu_10095_NA	0.0319082	0.92715	0.932912	0.00576213
chr1:104089430:104089599:clu_10095_NA	-0.168315	0.0487002	0.0401112	-0.00858901
chr1:104093695:104094343:clu_10096_NA	5.77599	0.991719	1	0.00828067
chr1:104093695:104094346:clu_10096_NA	-5.77599	0.00828075	8.03004e-08	-0.00828067
chr1:104094414:104095896:clu_10097_NA	-0.397676	0.905985	0.842746	-0.0632392
chr1:104094414:104097656:clu_10097_NA	0.335868	0.0404747	0.0784032	0.0379284
chr1:104096306:104097656:clu_10097_NA	0.0618075	0.0535404	0.0788512	0.0253108
chr1:104097731:104108057:clu_10098_NA	0.33261	0.273941	0.319704	0.0457626
chr1:104097731:104114179:clu_10098_NA	-0.591638	0.17217	0.0797354	-0.0924342
chr1:104108216:104114179:clu_10098_NA	0.259028	0.553889	0.600561	0.0466716
chr1:104114878:104115685:clu_10099_NA	-0.74591	0.993142	0.97022	-0.022922
chr1:104114878:104115743:clu_10099_NA	0.74591	0.00685757	0.0297796	0.022922
chr1:107682821:107690691:clu_10104_NA	0.622528	0.0738209	0.16023	0.0864091
chr1:107683762:107690691:clu_10104_NA	-0.218824	0.755736	0.707197	-0.0485396
chr1:107684081:107690691:clu_10104_NA	-0.403704	0.170443	0.132574	-0.0378694
chr1:108185377:108226110:clu_10109_NA	0.397441	0.216312	0.276098	0.0597853
chr1:108185377:108247172:clu_10109_NA	-0.590812	0.162173	0.0770489	-0.0851239
chr1:108231028:108247172:clu_10109_NA	0.19337	0.621515	0.646853	0.0253386
chr1:108309172:108311063:clu_10114_NA	0.191633	0.600674	0.688162	0.087488
chr1:108311131:108313258:clu_10114_NA	-0.191633	0.399326	0.311838	-0.087488
chr1:108322114:108417523:clu_10115_NA	-0.209308	0.343867	0.347062	0.003195
chr1:108322114:108507288:clu_10115_NA	0.442069	0.00637772	0.0123473	0.00596957
chr1:108417639:108507288:clu_10115_NA	-0.232761	0.649755	0.64059	-0.00916457
chr1:109191613:109191963:clu_10122_NA	-0.248879	0.0052111	0.00792151	0.00271041
chr1:109191613:109192833:clu_10122_NA	-0.670401	0.994788	0.992076	-0.00271247
chr1:109192055:109192833:clu_10122_NA	0.91928	5.30767e-07	2.59483e-06	2.06406e-06
chr1:109171206:109171299:clu_10124_NA	-0.114538	0.448237	0.392487	-0.0557504
chr1:109171426:109172210:clu_10124_NA	0.114538	0.551763	0.607513	0.0557504
chr1:109193831:109197338:clu_10126_NA	0.129636	0.629304	0.68751	0.0582058
chr1:109198320:109200073:clu_10126_NA	-0.129636	0.370696	0.31249	-0.0582058
chr1:109200201:109202486:clu_10127_NA	0.559281	0.0711667	0.0999315	0.0287648
chr1:109200201:109203585:clu_10127_NA	-0.879839	0.0203991	0.00679259	-0.0136066
chr1:109202584:109203585:clu_10127_NA	-0.0114062	0.0396349	0.0314526	-0.0081823
chr1:109202584:109203806:clu_10127_NA	0.141272	0.00245384	0.00226846	-0.000185373
chr1:109525401:109525904:clu_10127_NA	0.225989	0.813832	0.818866	0.00503424
chr1:109525407:109525904:clu_10127_NA	-0.0352965	0.0525137	0.0406889	-0.0118248
chr1:109235489:109236212:clu_10128_NA	0.1045	0.111759	0.101659	-0.0101005
chr1:109235489:109238324:clu_10128_NA	0.270571	0.779428	0.837069	0.0576406
chr1:109236264:109238324:clu_10128_NA	-0.37507	0.108813	0.0612727	-0.0475401
chr1:109238392:109238665:clu_10129_NA	0.135107	0.756851	0.803088	0.0462366
chr1:109238402:109238665:clu_10129_NA	-0.135107	0.243149	0.196912	-0.0462366
chr1:109238959:109240432:clu_10130_NA	0.460623	0.00201773	0.00560556	0.00358783
chr1:109238959:109240569:clu_10130_NA	-0.00328926	0.0640122	0.111826	0.0478141
chr1:109238959:109241226:clu_10130_NA	-0.560874	0.808434	0.808668	0.000233289
chr1:109238973:109241226:clu_10130_NA	0.344163	0.00589633	0.0145801	0.00868374
chr1:109240485:109241226:clu_10130_NA	1.02522	4.24321e-05	0.000207324	0.000164892
chr1:109240639:109241226:clu_10130_NA	-1.26584	0.119597	0.0591131	-0.0604839
chr1:109319045:109321908:clu_10135_NA	-0.360896	0.103611	0.0918774	-0.0117337
chr1:109322032:109325044:clu_10135_NA	-0.323705	0.144174	0.132691	-0.011483
chr1:109322032:109325271:clu_10135_NA	1.12292	0.00141217	0.0055221	0.00410992
chr1:109325139:109325271:clu_10135_NA	-0.264673	0.354345	0.345954	-0.00839145
chr1:109325328:109336204:clu_10135_NA	-0.173647	0.396458	0.423956	0.0274982
chr1:109337529:109338856:clu_10136_NA	-0.0551192	0.497798	0.470273	-0.0275245
chr1:109339348:109340767:clu_10136_NA	0.0551192	0.502202	0.529727	0.0275245
chr1:109340859:109342842:clu_10137_NA	0.0516794	0.510905	0.53668	0.0257754
chr1:109342927:109350023:clu_10137_NA	-0.0516794	0.489095	0.46332	-0.0257754
chr1:109350171:109350244:clu_10138_NA	-2.12082	0.00127542	1.83686e-05	-0.00125706
chr1:109350171:109351405:clu_10138_NA	2.12082	0.998725	0.999982	0.00125706
chr1:109419850:109425098:clu_10140_NA	-0.329202	0.00323826	0.00370175	0.000463487
chr1:109419850:109425202:clu_10140_NA	0.0449809	0.0274864	0.0456793	0.0181928
chr1:109419850:109427897:clu_10140_NA	-0.581428	0.182603	0.162205	-0.0203986
chr1:109419850:109428129:clu_10140_NA	-0.499415	0.140111	0.135096	-0.00501426
chr1:109419850:109439486:clu_10140_NA	-0.634125	0.151941	0.128039	-0.0239016
chr1:109425247:109427897:clu_10140_NA	1.03164	0.00368909	0.0164445	0.0127554
chr1:109425247:109428129:clu_10140_NA	0.0584824	0.0382281	0.0643943	0.0261662
chr1:109428200:109428701:clu_10140_NA	1.03658	0.00618384	0.0277017	0.0215178
chr1:109428200:109439486:clu_10140_NA	-0.573219	0.435904	0.390401	-0.0455032
chr1:109428794:109439486:clu_10140_NA	0.445707	0.0106155	0.0263374	0.0157219
chr1:109441616:109444412:clu_10141_NA	0.287076	0.442686	0.433726	-0.00896014
chr1:109441616:109445748:clu_10141_NA	-0.61786	0.00662493	0.00262598	-0.00399895
chr1:109444567:109445748:clu_10141_NA	0.330784	0.550689	0.563648	0.0129591
chr1:109446876:109456960:clu_10142_NA	0.0956558	0.428683	0.47604	0.0473566
chr1:109457030:109461235:clu_10142_NA	-0.0956558	0.571317	0.52396	-0.0473566
chr1:109480040:109480788:clu_10144_NA	0.29421	0.0332391	0.0583153	0.0250763
chr1:109480040:109482258:clu_10144_NA	-0.29421	0.966761	0.941685	-0.0250763
chr1:109475123:109477242:clu_10145_NA	0.216391	0.0481221	0.072298	0.0241759
chr1:109475123:109477247:clu_10145_NA	-0.216391	0.951878	0.927702	-0.0241759
chr1:109477564:109478866:clu_10147_NA	-0.806968	0.0493666	0.0102336	-0.039133
chr1:109477564:109479699:clu_10147_NA	0.806968	0.950633	0.989766	0.039133
chr1:109482764:109484027:clu_10148_NA	0.393001	0.329776	0.395851	0.0660754
chr1:109484116:109486097:clu_10148_NA	-1.47686	0.000188266	3.48351e-05	-0.000153431
chr1:109484120:109486097:clu_10148_NA	0.197764	0.387185	0.382332	-0.00485244
chr1:109484120:109490233:clu_10148_NA	0.301203	0.000133101	0.000145757	1.26553e-05
chr1:109486529:109490233:clu_10148_NA	2.50781	4.97127e-05	0.000494573	0.00044486
chr1:109486679:109489960:clu_10148_NA	-1.47885	0.00982467	0.00181425	-0.00801041
chr1:109486679:109490233:clu_10148_NA	-0.00220848	0.268446	0.217036	-0.0514094
chr1:109490130:109490233:clu_10148_NA	-0.441864	0.00439814	0.00229089	-0.00210725
chr1:109514086:109517158:clu_10150_NA	0.305629	2.72249e-08	5.01686e-08	2.29437e-08
chr1:109514194:109517158:clu_10150_NA	-0.305629	1	1	-2.29437e-08
chr1:109526073:109529145:clu_10151_NA	0.274488	0.500243	0.582509	0.0822659
chr1:109526073:109533876:clu_10151_NA	0.854486	0.000556724	0.00115785	0.000601124
chr1:109526073:109538202:clu_10151_NA	-1.00491	0.000828599	0.00026843	-0.000560169
chr1:109529302:109533876:clu_10151_NA	0.00119899	0.256164	0.226961	-0.0292026
chr1:109533951:109538202:clu_10151_NA	-0.125264	0.242207	0.189103	-0.0531042
chr1:109547337:109553538:clu_10153_NA	-0.187506	0.743941	0.666309	-0.0776314
chr1:109547340:109553538:clu_10153_NA	0.187506	0.256059	0.333691	0.0776314
chr1:109554340:109556442:clu_10154_NA	0.0746779	0.0102293	0.0118576	0.00162826
chr1:109554340:109556463:clu_10154_NA	-0.0746779	0.989771	0.988142	-0.00162826
chr1:109556547:109560140:clu_10155_NA	-0.173916	0.439948	0.444564	0.00461669
chr1:109556547:109565977:clu_10155_NA	0.236749	0.00333348	0.00507903	0.00174555
chr1:109560223:109565977:clu_10155_NA	-0.309741	0.285222	0.25161	-0.0336116
chr1:109560223:109584484:clu_10155_NA	1.52706	0.0121454	0.0672463	0.0551009
chr1:109566143:109584142:clu_10155_NA	-1.21056	0.00562644	0.00201631	-0.00361013
chr1:109566143:109584484:clu_10155_NA	-0.2872	0.252787	0.228082	-0.0247056
chr1:109572470:109584484:clu_10155_NA	0.217614	0.000937996	0.00140208	0.000464088
chr1:109607315:109608757:clu_10156_NA	-0.116576	0.3611	0.370762	0.00966191
chr1:109607315:109617609:clu_10156_NA	0.590647	0.000826866	0.00172205	0.000895184
chr1:109608854:109617609:clu_10156_NA	-0.159761	0.302301	0.29727	-0.00503016
chr1:109608854:109618543:clu_10156_NA	-0.154732	2.0909e-06	2.06647e-06	-2.44275e-08
chr1:109617687:109618543:clu_10156_NA	-0.159578	0.335771	0.330244	-0.00552691
chr1:109633504:109635512:clu_10157_NA	0.0351625	0.301596	0.33276	0.0311641
chr1:109633504:109637039:clu_10157_NA	-0.0275844	0.0386768	0.0400779	0.00140116
chr1:109635643:109637039:clu_10157_NA	0.0670183	0.381963	0.435072	0.0531096
chr1:109656958:109704516:clu_10157_NA	-0.608177	0.101811	0.0590341	-0.0427772
chr1:109656958:109707121:clu_10157_NA	0.880842	0.000338895	0.000871054	0.000532159
chr1:109704636:109707121:clu_10157_NA	-0.347262	0.175614	0.132185	-0.0434298
chr1:109649281:109649629:clu_10159_NA	-0.525203	0.0591331	0.0600584	0.0009253
chr1:109649281:109654972:clu_10159_NA	0.694362	0.00986757	0.0339315	0.024064
chr1:109649281:109655221:clu_10159_NA	-1.01525	0.643174	0.400171	-0.243003
chr1:109649281:109656255:clu_10159_NA	0.717673	0.0886938	0.312184	0.22349
chr1:109649281:109656873:clu_10159_NA	0.290761	0.00129679	0.0029784	0.0016816
chr1:109649744:109650543:clu_10159_NA	-0.931302	0.0938855	0.0635294	-0.0303561
chr1:109649744:109656255:clu_10159_NA	2.34406	0.0059956	0.10732	0.101324
chr1:109650659:109655221:clu_10159_NA	0.778022	0.00107264	0.00401035	0.0029377
chr1:109650659:109656255:clu_10159_NA	-2.35312	0.0968814	0.0158172	-0.0810642
chr1:109716179:109716310:clu_10161_NA	-0.36626	2.12061e-06	1.92167e-06	-1.98939e-07
chr1:109716179:109730799:clu_10161_NA	2.28458	0.000791286	0.0101577	0.00936641
chr1:109716201:109716310:clu_10161_NA	-0.187442	0.35	0.379267	0.0292676
chr1:109716459:109727667:clu_10161_NA	-0.29612	0.281197	0.273332	-0.00786521
chr1:109716459:109730799:clu_10161_NA	-0.373202	0.024131	0.021716	-0.00241506
chr1:109727755:109728197:clu_10161_NA	-0.336862	0.000115513	0.000107799	-7.71364e-06
chr1:109727755:109730799:clu_10161_NA	-0.353647	0.34056	0.312528	-0.0280315
chr1:109728877:109730799:clu_10161_NA	-0.371043	0.0032034	0.00288903	-0.000314371
chr1:109735496:109736958:clu_10164_NA	0.827565	0.0181757	0.08833	0.0701543
chr1:109735496:109737043:clu_10164_NA	-0.827565	0.981824	0.91167	-0.0701543
chr1:109740276:109740601:clu_10165_NA	-0.4363	0.582664	0.567773	-0.0148911
chr1:109740276:109741195:clu_10165_NA	0.811708	1.02155e-05	3.46752e-05	2.44597e-05
chr1:109740697:109741195:clu_10165_NA	-0.375408	0.417326	0.432193	0.0148666
chr1:109743522:109745535:clu_10168_NA	-0.0277008	0.259461	0.24601	-0.0134508
chr1:109743522:109745538:clu_10168_NA	-0.0290137	0.118034	0.111768	-0.00626588
chr1:109743522:109745566:clu_10168_NA	0.0567145	0.622505	0.642221	0.0197167
chr1:109756750:109757169:clu_10169_NA	-0.288157	0.0320368	0.0271151	-0.00492175
chr1:109756750:109763709:clu_10169_NA	-0.200566	0.0130526	0.0120587	-0.000993949
chr1:109756750:109766600:clu_10169_NA	-0.148901	0.903142	0.878609	-0.0245329
chr1:109756750:109766604:clu_10169_NA	0.454374	0.0341751	0.0607782	0.0266031
chr1:109763825:109766600:clu_10169_NA	-0.189594	0.0104942	0.00980199	-0.000692163
chr1:109763825:109766604:clu_10169_NA	0.372845	0.00709899	0.0116366	0.00453765
chr1:109772194:109773500:clu_10170_NA	4.10961	0.533159	0.594659	0.0615005
chr1:109772194:109777832:clu_10170_NA	-7.97008	0.000603668	3.82006e-09	-0.000603664
chr1:109774408:109777832:clu_10170_NA	3.86047	0.466237	0.405341	-0.0608968
chr1:109779170:109779427:clu_10172_NA	0.039869	0.133778	0.123936	-0.00984285
chr1:109779170:109779866:clu_10172_NA	0.140746	0.737342	0.755595	0.0182529
chr1:109779492:109779866:clu_10172_NA	0.0630382	0.121986	0.11566	-0.00632629
chr1:109779501:109779866:clu_10172_NA	-0.243653	0.00689319	0.00480948	-0.00208371
chr1:109796011:109801054:clu_10174_NA	0.631262	0.998372	0.999539	0.00116665
chr1:109799124:109801054:clu_10174_NA	-0.631262	0.00162774	0.00046109	-0.00116665
chr1:109808828:109810044:clu_10176_NA	-0.871642	0.000391837	6.8572e-05	-0.000323265
chr1:109808828:109810170:clu_10176_NA	0.871642	0.999608	0.999931	0.000323265
chr1:109810264:109810473:clu_10177_NA	0.00835965	0.397408	0.4	0.00259172
chr1:109810264:109811203:clu_10177_NA	-0.00591398	0.000923195	0.000916047	-7.14841e-06
chr1:109810682:109811203:clu_10177_NA	-0.00244567	0.601668	0.599084	-0.00258458
chr1:109812442:109812555:clu_10178_NA	0.247186	0.999598	0.999755	0.000156684
chr1:109812475:109812555:clu_10178_NA	-0.247186	0.000401806	0.000245122	-0.000156684
chr1:109815958:109816040:clu_10180_NA	0.100343	0.0229784	0.0279424	0.00496405
chr1:109815958:109816058:clu_10180_NA	-0.100343	0.977022	0.972058	-0.00496405
chr1:109814134:109814222:clu_10181_NA	-0.352714	0.99945	0.998887	-0.000562818
chr1:109814134:109814257:clu_10181_NA	0.352714	0.000549856	0.00111267	0.000562818
chr1:109813661:109813839:clu_10182_NA	0.0933685	0.999161	0.999304	0.00014284
chr1:109813675:109813839:clu_10182_NA	-0.0933685	0.000839152	0.000696312	-0.00014284
chr1:109816292:109816644:clu_10185_NA	-0.593602	0.984478	0.957593	-0.0268846
chr1:109816292:109816783:clu_10185_NA	0.577195	0.0104466	0.0327657	0.0223191
chr1:109816292:109816786:clu_10185_NA	-0.225161	0.00208029	0.0029249	0.00084461
chr1:109816292:109817038:clu_10185_NA	0.241569	0.00299525	0.00671611	0.00372086
chr1:109823111:109823392:clu_10186_NA	-0.113872	0.0228674	0.0182952	-0.00457224
chr1:109823111:109823399:clu_10186_NA	0.113872	0.977133	0.981705	0.00457224
chr1:109823538:109823730:clu_10187_NA	-0.238767	0.693363	0.527505	-0.165858
chr1:109823591:109823730:clu_10187_NA	0.628341	0.235094	0.425685	0.190591
chr1:109823630:109823730:clu_10187_NA	-0.389574	0.0715432	0.0468102	-0.0247331
chr1:109823668:109823759:clu_10188_NA	-0.5084	0.23524	0.247919	0.0126796
chr1:109823668:109824241:clu_10188_NA	1.71081	2.88629e-07	2.79854e-06	2.50991e-06
chr1:109823873:109824241:clu_10188_NA	-0.536574	0.511123	0.523708	0.0125854
chr1:109824682:109825140:clu_10188_NA	-0.665838	0.253637	0.22837	-0.0252675
chr1:109825353:109825685:clu_10189_NA	-0.155686	0.13294	0.186684	0.0537434
chr1:109825353:109825696:clu_10189_NA	0.0841862	0.0274061	0.0489183	0.0215123
chr1:109825358:109825650:clu_10189_NA	2.57442	0.001452	0.0312672	0.0298152
chr1:109825358:109825685:clu_10189_NA	-0.612469	0.793102	0.705344	-0.0877583
chr1:109825358:109825696:clu_10189_NA	-0.354402	0.0148613	0.0171082	0.00224695
chr1:109825411:109825685:clu_10189_NA	-1.53605	0.0302382	0.0106787	-0.0195595
chr1:109867711:109869614:clu_10195_NA	0.609734	0.987711	0.996338	0.00862725
chr1:109867711:109869622:clu_10195_NA	-0.609734	0.012289	0.0036617	-0.00862725
chr1:109870218:109878862:clu_10197_NA	0.879459	5.99249e-05	0.000347833	0.000287908
chr1:109870223:109878862:clu_10197_NA	-0.879459	0.99994	0.999652	-0.000287908
chr1:109884780:109886788:clu_10198_NA	-0.893614	1.89304e-07	1.73702e-07	-1.56014e-08
chr1:109884780:109888373:clu_10198_NA	-0.811176	0.999163	0.995601	-0.00356242
chr1:109886899:109888373:clu_10198_NA	0.852343	0.000836294	0.0043981	0.0035618
chr1:109886904:109888373:clu_10198_NA	0.852447	1.49447e-07	7.86027e-07	6.3658e-07
chr1:109888500:109890105:clu_10199_NA	0.0960904	0.343951	0.388516	0.0445648
chr1:109888503:109890105:clu_10199_NA	-0.0960904	0.656049	0.611484	-0.0445648
chr1:109893624:109896796:clu_10200_NA	0.242942	0.00147667	0.00239827	0.000921604
chr1:109893624:109896989:clu_10200_NA	-0.242942	0.998523	0.997602	-0.000921604
chr1:109898091:109909402:clu_10201_NA	-0.0118676	0.00199487	0.0022916	0.000296723
chr1:109898091:109910030:clu_10201_NA	-0.15322	0.991643	0.988985	-0.00265779
chr1:109909526:109910030:clu_10201_NA	0.165087	0.0063621	0.00872317	0.00236106
chr1:109912211:109935649:clu_10202_NA	0.545582	0.00964721	0.028189	0.0185418
chr1:109912211:109940209:clu_10202_NA	-0.545582	0.990353	0.971811	-0.0185418
chr1:109954806:109955690:clu_10204_NA	0.0284345	0.595813	0.606619	0.0108062
chr1:109954806:109957859:clu_10204_NA	-0.011767	0.00231551	0.00226461	-5.08992e-05
chr1:109955757:109957859:clu_10204_NA	-0.0166675	0.401872	0.391117	-0.0107553
chr1:109957985:109964482:clu_10205_NA	0.176038	0.480053	0.502391	0.0223377
chr1:109957985:109968924:clu_10205_NA	-0.565151	0.102234	0.0509864	-0.0512478
chr1:109964548:109968924:clu_10205_NA	0.197509	0.415418	0.444183	0.0287656
chr1:109964548:109969027:clu_10205_NA	0.191605	0.00229516	0.00243964	0.000144481
chr1:110029232:110029629:clu_10208_NA	-1.19988	0.998084	0.979283	-0.0188008
chr1:110029299:110029629:clu_10208_NA	1.19988	0.00191591	0.0207167	0.0188008
chr1:110031722:110032552:clu_10209_NA	-0.367831	0.222951	0.12087	-0.102081
chr1:110032750:110032893:clu_10209_NA	0.367831	0.777049	0.87913	0.102081
chr1:110034339:110034649:clu_10210_NA	0.187882	0.297119	0.370098	0.0729786
chr1:110034339:110035208:clu_10210_NA	-0.375954	0.457643	0.324371	-0.133272
chr1:110034726:110035208:clu_10210_NA	0.188072	0.245238	0.305532	0.0602937
chr1:110036776:110037765:clu_10211_NA	1.06932	0.0152009	0.0131239	-0.00207703
chr1:110036909:110037142:clu_10211_NA	2.03084	0.230094	0.519616	0.289522
chr1:110036909:110037765:clu_10211_NA	-0.269189	0.0841711	0.0190568	-0.0651142
chr1:110037245:110037765:clu_10211_NA	1.11183	0.228466	0.205817	-0.0226497
chr1:110037802:110038301:clu_10211_NA	-4.61747	0.0256059	7.49541e-05	-0.025531
chr1:110037802:110038378:clu_10211_NA	0.674667	0.416462	0.242312	-0.17415
chr1:110051352:110052042:clu_10212_NA	-0.347365	0.00203515	0.00731	0.00527485
chr1:110051599:110052042:clu_10212_NA	-1.70432	0.0808591	0.0747709	-0.00608812
chr1:110051621:110051705:clu_10212_NA	5.94468	9.66841e-06	0.0187619	0.0187522
chr1:110051621:110052042:clu_10212_NA	-1.63346	0.892928	0.886331	-0.00659775
chr1:110051621:110052207:clu_10212_NA	-2.25955	0.0241677	0.0128265	-0.0113412
chr1:110082575:110085044:clu_10213_NA	0.0114348	0.974589	0.975149	0.000560267
chr1:110082689:110085044:clu_10213_NA	-0.0114348	0.025411	0.0248508	-0.000560267
chr1:110085083:110087933:clu_10214_NA	-0.391649	0.00646436	0.00293971	-0.00352465
chr1:110086097:110087933:clu_10214_NA	-0.0198467	0.0327343	0.02159	-0.0111442
chr1:110087261:110087933:clu_10214_NA	0.411496	0.960801	0.97547	0.0146689
chr1:110162900:110167925:clu_10219_NA	0.648177	0.0208525	0.0416657	0.0208132
chr1:110162900:110168284:clu_10219_NA	-0.141201	0.0130659	0.011856	-0.00120991
chr1:110163888:110167925:clu_10219_NA	-0.32962	0.115921	0.087123	-0.0287985
chr1:110163888:110168284:clu_10219_NA	-0.384341	0.1892	0.134625	-0.0545753
chr1:110166711:110167925:clu_10219_NA	0.043762	0.0278368	0.0303911	0.00255427
chr1:110168055:110168284:clu_10219_NA	0.149632	0.153301	0.186059	0.032758
chr1:110168414:110168782:clu_10219_NA	0.0135901	0.479822	0.50828	0.0284583
chr1:110170899:110170986:clu_10222_NA	7.57517	0.999999	1	1.291e-06
chr1:110170899:110170991:clu_10222_NA	-7.57517	1.291e-06	3.39797e-13	-1.291e-06
chr1:110171117:110171265:clu_10223_NA	-0.700227	0.402552	0.367974	-0.0345779
chr1:110171117:110171731:clu_10223_NA	1.25795	0.000415622	0.00269228	0.00227666
chr1:110171428:110171731:clu_10223_NA	-0.557725	0.597032	0.629333	0.0323012
chr1:110172112:110172418:clu_10225_NA	-0.582195	0.421657	0.396366	-0.0252911
chr1:110172112:110172422:clu_10225_NA	1.82904	8.20082e-06	8.59373e-05	7.77365e-05
chr1:110172112:110172855:clu_10225_NA	-0.769355	0.000396224	0.000308884	-8.73401e-05
chr1:110172538:110172855:clu_10225_NA	-0.477494	0.577939	0.603239	0.0253007
chr1:110199901:110200212:clu_10228_NA	0.120544	0.287871	0.293558	0.005687
chr1:110199901:110200394:clu_10228_NA	-0.190044	0.0537404	0.0401708	-0.0135696
chr1:110200293:110200394:clu_10228_NA	-0.127256	0.191389	0.152333	-0.0390557
chr1:110200494:110201436:clu_10228_NA	0.196756	0.467	0.513938	0.0469383
chr1:110201732:110202412:clu_10229_NA	-0.5901	0.0595679	0.0313287	-0.0282393
chr1:110201732:110203787:clu_10229_NA	-0.175056	0.679295	0.541052	-0.138243
chr1:110201732:110207633:clu_10229_NA	0.602555	0.220568	0.382327	0.161759
chr1:110202581:110203787:clu_10229_NA	0.162601	0.0405693	0.0452919	0.00472262
chr1:110211105:110211547:clu_10230_NA	-0.869127	0.0099471	0.00176343	-0.00818367
chr1:110211122:110211547:clu_10230_NA	0.869127	0.990053	0.998237	0.00818367
chr1:110232988:110233076:clu_10231_NA	-0.174469	0.507904	0.511859	0.00395534
chr1:110232988:110235828:clu_10231_NA	0.409949	0.0250816	0.0453455	0.0202639
chr1:110233186:110235828:clu_10231_NA	-0.235479	0.467014	0.442795	-0.0242192
chr1:110257862:110259959:clu_10232_NA	0.890412	1	1	1.89011e-08
chr1:110259111:110259959:clu_10232_NA	-0.890412	2.27313e-08	3.8302e-09	-1.89011e-08
chr1:110211993:110212093:clu_10234_NA	0.97571	0.995386	0.999342	0.00395573
chr1:110211993:110212258:clu_10234_NA	-0.97571	0.00461383	0.000658102	-0.00395573
chr1:110212193:110213909:clu_10235_NA	0.16464	0.751029	0.807428	0.0563996
chr1:110212856:110213909:clu_10235_NA	-0.16464	0.248971	0.192572	-0.0563996
chr1:110230867:110231295:clu_10237_NA	5.58675	0.98281	1	0.0171894
chr1:110231000:110231295:clu_10237_NA	-5.58675	0.0171897	2.45587e-07	-0.0171894
chr1:110282115:110282455:clu_10240_NA	0.0545868	0.592136	0.624517	0.0323816
chr1:110282115:110282862:clu_10240_NA	0.026819	9.7146e-05	9.96526e-05	2.50662e-06
chr1:110282530:110282862:clu_10240_NA	-0.0814057	0.407767	0.375383	-0.0323841
chr1:110453684:110456881:clu_10241_NA	-0.213551	0.613222	0.508443	-0.104779
chr1:110457003:110458256:clu_10241_NA	0.213551	0.386778	0.491557	0.104779
chr1:110464616:110465788:clu_10244_NA	-0.281427	0.962078	0.935277	-0.0268016
chr1:110464616:110466682:clu_10244_NA	0.281427	0.0379215	0.0647232	0.0268016
chr1:110467824:110468685:clu_10245_NA	1.3609	0.0688663	0.52936	0.460493
chr1:110467824:110471474:clu_10245_NA	-1.3609	0.931134	0.47064	-0.460493
chr1:110527794:110551656:clu_10246_NA	-1.62523	0.978199	0.938264	-0.039935
chr1:110528165:110551656:clu_10246_NA	-0.853187	0.01346	0.0279407	0.0144807
chr1:110528289:110551656:clu_10246_NA	1.41283	2.87148e-06	5.74668e-05	5.45954e-05
chr1:110547062:110551656:clu_10246_NA	1.40804	0.00029731	0.00592159	0.00562428
chr1:110547073:110551656:clu_10246_NA	-0.342454	0.00804078	0.0278162	0.0197754
chr1:110553979:110554984:clu_10247_NA	-0.365151	0.998678	0.99726	-0.00141823
chr1:110553979:110555009:clu_10247_NA	0.365151	0.00132204	0.00274028	0.00141823
chr1:110557479:110558047:clu_10248_NA	-0.0467999	0.481121	0.488186	0.00706516
chr1:110557479:110558966:clu_10248_NA	0.124046	0.0050288	0.00605332	0.00102451
chr1:110558153:110558966:clu_10248_NA	-0.0772463	0.51385	0.505761	-0.00808967
chr1:110561272:110561497:clu_10249_NA	0.301824	0.00390029	0.00710977	0.00320948
chr1:110561272:110561673:clu_10249_NA	-0.301824	0.9961	0.99289	-0.00320948
chr1:110562248:110563353:clu_10250_NA	-0.0361188	0.49236	0.46117	-0.0311907
chr1:110562248:110564296:clu_10250_NA	-0.0535121	0.00257139	0.00236696	-0.000204425
chr1:110563473:110564296:clu_10250_NA	0.0896309	0.505068	0.536463	0.0313951
chr1:110577439:110580510:clu_10251_NA	-0.102394	0.0539097	0.0443697	-0.00954002
chr1:110577439:110580513:clu_10251_NA	0.102394	0.94609	0.95563	0.00954002
chr1:110581928:110582017:clu_10252_NA	0.00072294	0.368823	0.36916	0.000336654
chr1:110584483:110585710:clu_10252_NA	-0.00072294	0.631177	0.63084	-0.000336654
chr1:110582137:110583257:clu_10253_NA	0.178655	0.458682	0.377517	-0.0811644
chr1:110582137:110583263:clu_10253_NA	-0.69176	3.50089e-07	1.20667e-07	-2.29422e-07
chr1:110583325:110584158:clu_10253_NA	0.513104	0.541318	0.622483	0.0811646
chr1:110587700:110589302:clu_10255_NA	-0.165343	0.531972	0.477454	-0.0545176
chr1:110587700:110590164:clu_10255_NA	0.112685	0.00230081	0.00272691	0.000426095
chr1:110589373:110590164:clu_10255_NA	0.0526589	0.465727	0.519819	0.0540915
chr1:110590491:110591734:clu_10256_NA	0.150011	0.322647	0.372116	0.0494687
chr1:110591860:110592082:clu_10256_NA	0.0126802	0.349123	0.350983	0.00186063
chr1:110592182:110592965:clu_10256_NA	-0.162691	0.32823	0.276901	-0.0513294
chr1:110693505:110709465:clu_10262_NA	-0.379555	0.508424	0.465956	-0.0424681
chr1:110693505:110714682:clu_10262_NA	1.23141	2.91085e-05	0.000133589	0.000104481
chr1:110695203:110709465:clu_10262_NA	-0.270239	0.000467739	0.000478187	1.04479e-05
chr1:110708743:110709465:clu_10262_NA	-0.372794	0.00254411	0.00234742	-0.000196689
chr1:110709837:110714682:clu_10262_NA	-0.20882	0.488535	0.531085	0.0425498
chr1:110714839:110716580:clu_10263_NA	0.0984679	0.00266792	0.00324675	0.00057883
chr1:110714839:110716595:clu_10263_NA	-0.0984679	0.997332	0.996753	-0.00057883
chr1:110734823:110735128:clu_10264_NA	0.120627	0.0023589	0.00300058	0.000641683
chr1:110734835:110735128:clu_10264_NA	-0.120627	0.997641	0.996999	-0.000641683
chr1:110737393:110738208:clu_10267_NA	-1.09366	1	1	-3.4603e-09
chr1:110737393:110738255:clu_10267_NA	1.09366	4.37384e-10	3.89769e-09	3.4603e-09
chr1:110740221:110740698:clu_10268_NA	-0.448153	1	1	-2.76798e-09
chr1:110740221:110740854:clu_10268_NA	0.448153	1.90825e-09	4.67623e-09	2.76798e-09
chr1:110754799:110765586:clu_10270_NA	0.226088	0.462319	0.522412	0.0600932
chr1:110754799:110768597:clu_10270_NA	-0.0854239	0.0306966	0.0254023	-0.00529426
chr1:110754799:110825156:clu_10270_NA	0.0150434	0.000126079	0.000115361	-1.07181e-05
chr1:110766522:110768597:clu_10270_NA	-0.0621808	0.256002	0.216831	-0.039171
chr1:110768800:110774843:clu_10270_NA	-0.0553596	0.0587955	0.05014	-0.0086555
chr1:110768800:110775471:clu_10270_NA	-0.0832642	0.00690082	0.00572298	-0.00117784
chr1:110768800:110775533:clu_10270_NA	0.0727278	0.184043	0.178397	-0.00564616
chr1:110768800:110825156:clu_10270_NA	-0.0276311	0.00111716	0.000979481	-0.000137674
chr1:110919783:110921475:clu_10274_NA	2.83662	0.322034	0.399726	0.0776924
chr1:110919783:110923604:clu_10274_NA	-5.33542	6.64143e-06	2.32835e-09	-6.6391e-06
chr1:110921978:110923604:clu_10274_NA	2.4988	0.67796	0.600274	-0.0776858
chr1:110949001:110949655:clu_10278_NA	-0.0231594	0.00143684	0.00102427	-0.000412566
chr1:110949001:110950208:clu_10278_NA	0.31572	0.998556	0.998972	0.000415665
chr1:110949750:110950208:clu_10278_NA	-0.29256	6.80301e-06	3.70432e-06	-3.09868e-06
chr1:111119795:111148013:clu_10281_NA	0.720635	0.00235348	0.00618293	0.00382944
chr1:111144792:111146511:clu_10281_NA	0.235504	0.00276771	0.00447625	0.00170854
chr1:111144792:111146515:clu_10281_NA	0.0568908	0.00160141	0.00216633	0.000564921
chr1:111146728:111148013:clu_10281_NA	-0.267188	0.0431331	0.0421976	-0.000935491
chr1:111146868:111148013:clu_10281_NA	0.204405	0.0916074	0.143621	0.0520135
chr1:111147085:111148013:clu_10281_NA	-0.318398	0.00437009	0.00406188	-0.000308209
chr1:111147567:111148013:clu_10281_NA	-0.314148	0.850341	0.793736	-0.0566054
chr1:111147777:111148013:clu_10281_NA	-0.317701	0.00382539	0.00355808	-0.000267313
chr1:111148120:111148850:clu_10282_NA	-0.842316	0.0152998	0.00695855	-0.00834122
chr1:111148344:111148850:clu_10282_NA	-0.0421085	0.444506	0.450025	0.00551982
chr1:111148344:111149873:clu_10282_NA	-0.0455475	0.446439	0.450431	0.00399213
chr1:111148344:111150056:clu_10282_NA	1.27104	0.000168913	0.000635794	0.000466881
chr1:111148344:111150223:clu_10282_NA	-0.0567852	0.0725003	0.0723312	-0.000169114
chr1:111148344:111150492:clu_10282_NA	-0.181716	0.00658963	0.00580217	-0.000787465
chr1:111148344:111150503:clu_10282_NA	-0.102567	0.0144969	0.0138159	-0.000681037
chr1:111210963:111214098:clu_10283_NA	-0.561454	0.071122	0.069857	-0.00126503
chr1:111210966:111212392:clu_10283_NA	0.679572	0.0347863	0.118191	0.0834048
chr1:111210966:111214098:clu_10283_NA	-0.801043	0.848243	0.655653	-0.19259
chr1:111212451:111214098:clu_10283_NA	0.682924	0.0458484	0.156299	0.110451
chr1:111420307:111433348:clu_10284_NA	0.834894	0.000609713	0.00190397	0.00129426
chr1:111420307:111492473:clu_10284_NA	-0.518832	0.00927522	0.00748072	-0.0017945
chr1:111491018:111492473:clu_10284_NA	0.0229508	0.0825154	0.114406	0.0318902
chr1:111491021:111492473:clu_10284_NA	-0.339012	0.9076	0.87621	-0.03139
chr1:111434093:111434967:clu_10285_NA	-0.796459	0.0376358	0.0126292	-0.0250066
chr1:111435155:111436949:clu_10285_NA	0.415135	0.148755	0.167662	0.0189074
chr1:111435155:111441746:clu_10285_NA	-0.545449	0.011255	0.00485436	-0.00640062
chr1:111437677:111439275:clu_10285_NA	0.338563	0.306137	0.319613	0.0134762
chr1:111439355:111440431:clu_10285_NA	0.290736	0.292003	0.29062	-0.00138302
chr1:111440514:111441746:clu_10285_NA	0.297473	0.204214	0.204621	0.000406634
chr1:111492745:111493910:clu_10286_NA	-0.0824619	0.152976	0.112784	-0.0401924
chr1:111492745:111506243:clu_10286_NA	0.0426552	0.520169	0.434615	-0.0855539
chr1:111495429:111506243:clu_10286_NA	-0.508037	2.61723e-07	1.26078e-07	-1.35645e-07
chr1:111495437:111506243:clu_10286_NA	0.547844	0.326855	0.452601	0.125746
chr1:111662581:111663138:clu_10287_NA	0.344828	0.876992	0.865497	-0.0114958
chr1:111662581:111663154:clu_10287_NA	0.625169	0.097871	0.127842	0.0299712
chr1:111662583:111663138:clu_10287_NA	-0.969998	0.0251366	0.00666121	-0.0184753
chr1:111663315:111665238:clu_10288_NA	1.57603	2.70403e-09	2.13381e-08	1.86341e-08
chr1:111663315:111667364:clu_10288_NA	-0.744187	0.464844	0.360409	-0.104435
chr1:111663315:111668849:clu_10288_NA	-0.551927	0.0697702	0.0655626	-0.00420759
chr1:111667503:111668849:clu_10288_NA	-0.279913	0.465386	0.574028	0.108643
chr1:111674190:111675800:clu_10289_NA	-6.17155	0.0184702	8.20404e-08	-0.0184701
chr1:111674190:111680145:clu_10289_NA	6.17155	0.98153	1	0.0184701
chr1:111680208:111682123:clu_10290_NA	-0.456089	0.293882	0.229876	-0.0640064
chr1:111680208:111682210:clu_10290_NA	0.379117	2.887e-06	5.20585e-06	2.31885e-06
chr1:111680208:111682660:clu_10290_NA	0.948596	0.0329689	0.105068	0.0720993
chr1:111682288:111682660:clu_10290_NA	-0.456329	0.375255	0.293455	-0.0817994
chr1:111682333:111682660:clu_10290_NA	0.0213827	0.28922	0.36468	0.0754598
chr1:111682336:111682660:clu_10290_NA	-0.436678	0.0086712	0.0069156	-0.00175561
chr1:111682383:111690264:clu_10291_NA	-1.1635	0.0949257	0.0180338	-0.0768919
chr1:111682929:111690264:clu_10291_NA	0.578827	0.895683	0.971718	0.076035
chr1:111683230:111690264:clu_10291_NA	0.58467	0.00939139	0.0102483	0.000856941
chr1:111690675:111695896:clu_10292_NA	0.159287	0.0595636	0.0416946	-0.017869
chr1:111690675:111702002:clu_10292_NA	0.564655	0.902226	0.947247	0.0450208
chr1:111695993:111702002:clu_10292_NA	-0.723942	0.0382103	0.0110585	-0.0271518
chr1:111703918:111709728:clu_10293_NA	0.196562	0.0520248	0.0167796	-0.0352452
chr1:111703918:111715736:clu_10293_NA	1.61013	0.0575324	0.0762765	0.0187441
chr1:111703918:111717501:clu_10293_NA	1.57534	0.458025	0.586487	0.128462
chr1:111709812:111717501:clu_10293_NA	-5.97243	0.0342296	2.31107e-05	-0.0342065
chr1:111715880:111717501:clu_10293_NA	1.68174	0.0765044	0.108959	0.0324547
chr1:111717585:111724809:clu_10293_NA	0.908652	0.321684	0.211474	-0.110209
chr1:111964083:111964187:clu_10300_NA	0.201129	0.443068	0.543276	0.100208
chr1:111964295:111965549:clu_10300_NA	-0.201129	0.556932	0.456724	-0.100208
chr1:111984011:111984121:clu_10303_NA	-0.0831741	0.0150423	0.0102121	-0.00483016
chr1:111984011:111984647:clu_10303_NA	0.320956	0.957627	0.973891	0.0162641
chr1:111984226:111984647:clu_10303_NA	-0.237782	0.0273307	0.0158967	-0.011434
chr1:111986016:111986489:clu_10306_NA	-0.483261	0.999997	0.999992	-4.9461e-06
chr1:111986347:111986489:clu_10306_NA	0.483261	3.0367e-06	7.9828e-06	4.9461e-06
chr1:111986746:111989717:clu_10308_NA	0.675857	0.384236	0.429503	0.0452669
chr1:111986746:111991241:clu_10308_NA	-2.42918	9.7012e-05	4.86065e-06	-9.21514e-05
chr1:111989766:111990057:clu_10308_NA	0.677472	0.266612	0.298503	0.0318911
chr1:111989766:111990138:clu_10308_NA	0.765265	0.00269602	0.00329549	0.000599474
chr1:111990198:111991241:clu_10308_NA	0.310582	0.346359	0.268693	-0.0776653
chr1:111992495:111996833:clu_10309_NA	-0.114945	0.679685	0.719732	0.040047
chr1:111992495:111996843:clu_10309_NA	0.326859	0.00138932	0.00228844	0.000899117
chr1:111992495:111998708:clu_10309_NA	0.109934	0.00727559	0.00964706	0.00237147
chr1:111996978:111998708:clu_10309_NA	-0.321848	0.31165	0.268333	-0.0433176
chr1:112016652:112018640:clu_10310_NA	0.0877524	0.46191	0.505712	0.043802
chr1:112018687:112019420:clu_10310_NA	-0.0877524	0.53809	0.494288	-0.043802
chr1:112019489:112019956:clu_10311_NA	-0.402658	0.381879	0.28953	-0.0923486
chr1:112019700:112020605:clu_10311_NA	0.392049	0.0318342	0.0534317	0.0215975
chr1:112020050:112020273:clu_10311_NA	0.375003	0.0387803	0.0639902	0.0252099
chr1:112020050:112020348:clu_10311_NA	-0.0392437	0.325961	0.355438	0.0294762
chr1:112020050:112020605:clu_10311_NA	-0.32343	0.0424041	0.0348005	-0.00760368
chr1:112020397:112020605:clu_10311_NA	-0.0017199	0.179141	0.20281	0.0236687
chr1:112026376:112028362:clu_10312_NA	-0.521476	0.283598	0.122428	-0.16117
chr1:112026379:112028362:clu_10312_NA	0.521476	0.716402	0.877572	0.16117
chr1:112162556:112170092:clu_10318_NA	-0.126562	0.0472131	0.0368085	-0.0104046
chr1:112162556:112233956:clu_10318_NA	0.159527	0.729837	0.757458	0.0276211
chr1:112170181:112233956:clu_10318_NA	-0.125224	0.0558948	0.0436354	-0.0122595
chr1:112170185:112233956:clu_10318_NA	0.0922581	0.167056	0.162098	-0.00495703
chr1:112223396:112229168:clu_10319_NA	-0.800901	0.0322575	0.0116486	-0.0206089
chr1:112223396:112281808:clu_10319_NA	1.35319	0.00290695	0.00904878	0.00614183
chr1:112229305:112281808:clu_10319_NA	-0.792879	0.0119871	0.00436355	-0.00762355
chr1:112270426:112281808:clu_10319_NA	0.240586	0.952848	0.974939	0.0220906
chr1:112233986:112237963:clu_10321_NA	-9.7515	0.0114166	3.91269e-11	-0.0114166
chr1:112234039:112237963:clu_10321_NA	9.7515	0.988583	1	0.0114166
chr1:112240119:112242109:clu_10322_NA	-0.313995	4.47301e-07	6.14772e-07	1.67471e-07
chr1:112240119:112245958:clu_10322_NA	-0.632016	0.999999	0.999998	-1.61408e-06
chr1:112242229:112245958:clu_10322_NA	0.946011	3.76194e-07	1.8228e-06	1.44661e-06
chr1:112247108:112249285:clu_10323_NA	1.00401	0.00237241	0.0143315	0.0119591
chr1:112247108:112251771:clu_10323_NA	-0.84046	0.96213	0.918952	-0.0431782
chr1:112249399:112251771:clu_10323_NA	-0.163547	0.0354971	0.0667163	0.0312192
chr1:112299362:112302022:clu_10326_NA	0.0856884	0.483668	0.526482	0.0428136
chr1:112302190:112303096:clu_10326_NA	-0.0856884	0.516332	0.473518	-0.0428136
chr1:112319895:112321058:clu_10328_NA	-0.0770774	0.290287	0.263489	-0.0267985
chr1:112319895:112322847:clu_10328_NA	0.0844426	0.489497	0.522194	0.0326965
chr1:112321114:112322847:clu_10328_NA	-0.00736517	0.220215	0.214317	-0.00589797
chr1:112323410:112329566:clu_10329_NA	0.217875	5.95712e-08	9.21043e-08	3.25332e-08
chr1:112323413:112329566:clu_10329_NA	-0.217875	1	1	-3.25332e-08
chr1:112525420:112531370:clu_10331_NA	-0.0241514	0.00790373	0.00559279	-0.00231094
chr1:112525420:112531543:clu_10331_NA	0.220784	0.00371973	0.00336266	-0.00035708
chr1:112525420:112531558:clu_10331_NA	-0.526879	0.0100065	0.00428296	-0.00572349
chr1:112525420:112532127:clu_10331_NA	0.330246	0.97837	0.986762	0.00839151
chr1:112532810:112533190:clu_10332_NA	-0.570752	0.271954	0.133381	-0.138573
chr1:112533020:112533190:clu_10332_NA	-0.397573	0.468405	0.273168	-0.195236
chr1:112533809:112539049:clu_10332_NA	0.968325	0.259641	0.593451	0.333809
chr1:112938894:112954816:clu_10336_NA	-0.213422	0.274067	0.23852	-0.0355474
chr1:112938894:112958779:clu_10336_NA	0.387938	0.0033117	0.00525878	0.00194709
chr1:112939207:112954816:clu_10336_NA	-0.151676	0.0370235	0.0342737	-0.0027498
chr1:112954939:112958779:clu_10336_NA	-0.0228396	0.685598	0.721948	0.0363501
chr1:112991794:112997071:clu_10337_NA	-0.0359149	0.400951	0.383827	-0.0171236
chr1:112997178:112998553:clu_10337_NA	0.0359149	0.599049	0.616173	0.0171236
chr1:113140708:113143416:clu_10343_NA	-0.185805	0.438034	0.371003	-0.0670315
chr1:113140708:113153463:clu_10343_NA	0.717941	0.0026504	0.00554207	0.00289167
chr1:113143470:113145317:clu_10343_NA	-0.360043	0.0283444	0.0201682	-0.00817626
chr1:113143470:113145573:clu_10343_NA	-0.798757	0.00964331	0.0044248	-0.00521851
chr1:113143470:113153463:clu_10343_NA	0.109637	0.386068	0.439382	0.0533136
chr1:113144180:113153463:clu_10343_NA	0.299369	0.0184163	0.0253385	0.00692216
chr1:113145669:113153463:clu_10343_NA	0.124342	0.0939889	0.108553	0.0145639
chr1:113150219:113153463:clu_10343_NA	0.0933151	0.0228542	0.0255891	0.00273493
chr1:113212227:113212518:clu_10347_NA	0.165265	4.3721e-06	6.91821e-06	2.54611e-06
chr1:113212227:113212614:clu_10347_NA	-0.294581	0.998236	0.997307	-0.000928929
chr1:113212227:113212618:clu_10347_NA	0.129316	0.00175957	0.00268595	0.000926383
chr1:113217671:113229588:clu_10349_NA	0.129386	0.217928	0.2035	-0.0144281
chr1:113217671:113231557:clu_10349_NA	-0.547932	0.0673502	0.0319473	-0.0354029
chr1:113229728:113230950:clu_10349_NA	0.47882	0.384946	0.50981	0.124864
chr1:113231760:113232037:clu_10349_NA	-0.0602742	0.329776	0.254742	-0.0750331
chr1:113232720:113234287:clu_10350_NA	0.141571	0.508746	0.578869	0.0701223
chr1:113234421:113235383:clu_10350_NA	-0.141571	0.491254	0.421131	-0.0701223
chr1:113238873:113239059:clu_10353_NA	-0.186584	0.521216	0.499683	-0.0215326
chr1:113238873:113239252:clu_10353_NA	0.293112	0.00598839	0.00927505	0.00328666
chr1:113239156:113239252:clu_10353_NA	-0.106528	0.472796	0.491042	0.0182459
chr1:113241100:113241260:clu_10354_NA	-0.0192762	0.0413741	0.0398718	-0.00150233
chr1:113241100:113241337:clu_10354_NA	0.0192762	0.958626	0.960128	0.00150233
chr1:113245741:113246006:clu_10358_NA	-0.135556	0.0495181	0.0463191	-0.00319905
chr1:113245741:113246266:clu_10358_NA	-0.0791217	0.912061	0.90267	-0.00939142
chr1:113246079:113246266:clu_10358_NA	0.214678	0.0384205	0.051011	0.0125905
chr1:113246428:113247675:clu_10359_NA	-1.30195	0.0156105	0.00395302	-0.0116575
chr1:113246428:113247722:clu_10359_NA	0.162063	0.370235	0.405325	0.0350903
chr1:113246428:113249700:clu_10359_NA	-0.27273	0.401211	0.284361	-0.11685
chr1:113247745:113249700:clu_10359_NA	0.245357	0.00629706	0.00749269	0.00119563
chr1:113247790:113249700:clu_10359_NA	0.438968	0.205701	0.297044	0.091343
chr1:113247823:113249700:clu_10359_NA	0.728294	0.000945847	0.00182414	0.000878292
chr1:113253473:113253630:clu_10360_NA	-0.106732	0.639939	0.659091	0.0191516
chr1:113253473:113253888:clu_10360_NA	0.297609	2.05133e-07	3.16552e-07	1.11419e-07
chr1:113253693:113253888:clu_10360_NA	-0.190877	0.36006	0.340909	-0.0191517
chr1:113256233:113256680:clu_10361_NA	0.506339	0.0765514	0.150574	0.0740228
chr1:113256233:113257598:clu_10361_NA	-0.253709	0.923433	0.849412	-0.0740215
chr1:113256760:113257598:clu_10361_NA	-0.25263	1.55695e-05	1.43369e-05	-1.23258e-06
chr1:113393049:113420352:clu_10363_NA	-1.08957	0.159162	0.0730804	-0.0860812
chr1:113393049:113454801:clu_10363_NA	2.21646	0.00628163	0.078673	0.0723913
chr1:113393049:113503099:clu_10363_NA	-0.539971	0.0463329	0.0368588	-0.00947408
chr1:113499578:113503099:clu_10363_NA	-0.274503	0.624719	0.648079	0.0233597
chr1:113500344:113503099:clu_10363_NA	-0.312411	0.163505	0.163309	-0.000195787
chr1:113471974:113497898:clu_10365_NA	1.11243	0.00963661	0.0825919	0.0729553
chr1:113471974:113498657:clu_10365_NA	-1.11243	0.990363	0.917408	-0.0729553
chr1:113638987:113639968:clu_10372_NA	0.413998	5.04026e-07	1.15358e-06	6.49552e-07
chr1:113638987:113641327:clu_10372_NA	-0.413998	0.999999	0.999999	-6.49552e-07
chr1:114123283:114128009:clu_10377_NA	-0.250192	1	1	-3.52404e-10
chr1:114124855:114128009:clu_10377_NA	0.250192	5.427e-10	8.95104e-10	3.52404e-10
chr1:114128218:114133106:clu_10378_NA	-0.0923583	0.697494	0.657163	-0.0403311
chr1:114133280:114137103:clu_10378_NA	0.0923583	0.302506	0.342837	0.0403311
chr1:114137182:114157223:clu_10379_NA	0.43314	0.521833	0.523691	0.00185802
chr1:114157280:114161154:clu_10379_NA	-1.29106	0.0190745	0.00341339	-0.0156611
chr1:114157280:114162358:clu_10379_NA	0.472458	0.386568	0.403501	0.0169335
chr1:114161228:114162358:clu_10379_NA	0.385463	0.0725245	0.0693941	-0.0031304
chr1:114196640:114198340:clu_10382_NA	-0.425661	0.000281823	0.000120316	-0.000161507
chr1:114196640:114201702:clu_10382_NA	0.425661	0.999718	0.99988	0.000161507
chr1:114201887:114214356:clu_10383_NA	0.126941	0.628398	0.671871	0.0434729
chr1:114201887:114223820:clu_10383_NA	-0.0625018	0.0136256	0.0120541	-0.00157156
chr1:114216087:114223820:clu_10383_NA	-0.0644391	0.357976	0.316075	-0.0419014
chr1:114214458:114215237:clu_10384_NA	0.442893	1	1	5.10414e-12
chr1:114214458:114215240:clu_10384_NA	-0.442893	8.68627e-12	3.58213e-12	-5.10414e-12
chr1:114223958:114224806:clu_10385_NA	-0.146019	0.0372313	0.0393397	0.00210839
chr1:114223958:114224834:clu_10385_NA	-0.351952	0.416652	0.358311	-0.0583406
chr1:114223958:114225519:clu_10385_NA	0.630473	0.0142371	0.0327017	0.0184646
chr1:114224924:114225519:clu_10385_NA	-0.132503	0.53188	0.569647	0.0377676
chr1:114243571:114244175:clu_10389_NA	-0.564711	0.014071	0.00704949	-0.00702154
chr1:114243571:114246703:clu_10389_NA	-0.42571	0.749211	0.431324	-0.317888
chr1:114244443:114246703:clu_10389_NA	0.990421	0.236718	0.561627	0.324909
chr1:114254735:114255901:clu_10391_NA	-0.0551226	0.632994	0.585293	-0.0477012
chr1:114254735:114267381:clu_10391_NA	1.41408	0.00335045	0.0134631	0.0101126
chr1:114256060:114262498:clu_10391_NA	-0.768021	0.040075	0.0181652	-0.0219098
chr1:114256060:114267381:clu_10391_NA	0.428239	0.200819	0.301092	0.100273
chr1:114262548:114267381:clu_10391_NA	-0.3273	0.101958	0.0718107	-0.0301472
chr1:114262551:114267381:clu_10391_NA	-0.691877	0.0208036	0.0101759	-0.0106277
chr1:114267515:114269040:clu_10392_NA	0.268758	0.972196	0.983567	0.0113709
chr1:114268583:114269040:clu_10392_NA	-0.268758	0.0278037	0.0164329	-0.0113709
chr1:114269196:114280732:clu_10393_NA	-0.756926	0.188872	0.162937	-0.0259353
chr1:114269196:114300321:clu_10393_NA	2.11183	3.08837e-05	0.000469317	0.000438433
chr1:114281421:114291633:clu_10393_NA	-0.16249	0.0126046	0.0197034	0.00709878
chr1:114281421:114292128:clu_10393_NA	-1.04857	0.131942	0.08503	-0.0469118
chr1:114281421:114300321:clu_10393_NA	-0.504135	0.511861	0.568577	0.0567154
chr1:114292211:114300321:clu_10393_NA	-0.556565	0.154624	0.162984	0.0083595
chr1:114297025:114300321:clu_10393_NA	0.916859	6.52534e-05	0.000300172	0.000234919
chr1:114301355:114301645:clu_10394_NA	0.0808319	0.608528	0.68985	0.0813215
chr1:114301355:114302394:clu_10394_NA	0.196623	1.48799e-07	1.89392e-07	4.05928e-08
chr1:114301470:114301645:clu_10394_NA	-0.277455	0.391472	0.31015	-0.0813215
chr1:114438114:114438379:clu_10402_NA	0.955318	0.265418	0.238194	-0.0272242
chr1:114438114:114441340:clu_10402_NA	0.909455	0.00627273	0.00537699	-0.000895745
chr1:114438660:114438880:clu_10402_NA	0.970988	0.300272	0.273728	-0.0265433
chr1:114439087:114440462:clu_10402_NA	1.43779	0.22686	0.329832	0.102972
chr1:114439087:114441340:clu_10402_NA	3.38128	0.00105561	0.0107173	0.00966168
chr1:114440565:114441340:clu_10402_NA	0.72248	0.199928	0.142152	-0.0577757
chr1:114441057:114441340:clu_10402_NA	-8.37731	0.000194947	1.54813e-08	-0.000194931
chr1:114441423:114441706:clu_10403_NA	2.58915	1.74293e-08	9.35244e-08	7.60951e-08
chr1:114441423:114441747:clu_10403_NA	-5.3073	0.0185848	3.71038e-05	-0.0185477
chr1:114441423:114442526:clu_10403_NA	0.927802	0.981415	0.999963	0.0185475
chr1:114441974:114442526:clu_10403_NA	1.79035	1.01465e-07	2.44932e-07	1.43468e-07
chr1:114443022:114443858:clu_10404_NA	0.674267	0.295389	0.265998	-0.0293919
chr1:114443022:114445260:clu_10404_NA	1.86917	0.00875663	0.026047	0.0172904
chr1:114444005:114444377:clu_10404_NA	0.823051	0.465675	0.48661	0.0209357
chr1:114444507:114445260:clu_10404_NA	0.360542	0.113706	0.07482	-0.0388862
chr1:114445356:114447227:clu_10404_NA	-4.76254	0.0031015	1.21584e-05	-0.00308934
chr1:114445484:114447227:clu_10404_NA	1.03552	0.113372	0.146513	0.0331413
chr1:114448397:114449618:clu_10406_NA	-0.295125	0.266313	0.183102	-0.0832108
chr1:114448397:114450631:clu_10406_NA	-0.489658	0.023379	0.0132325	-0.0101465
chr1:114449783:114450631:clu_10406_NA	-0.318708	0.555686	0.373155	-0.182531
chr1:114450813:114453753:clu_10406_NA	1.10349	0.154622	0.43051	0.275889
chr1:114472154:114483004:clu_10409_NA	1.3421	0.00548578	0.0200176	0.0145319
chr1:114472561:114475762:clu_10409_NA	0.698311	0.00397159	0.00761281	0.00364122
chr1:114472561:114481992:clu_10409_NA	-1.2117	0.00331748	0.000941631	-0.00237585
chr1:114472561:114483004:clu_10409_NA	0.0329136	0.974403	0.960154	-0.0142494
chr1:114475856:114483004:clu_10409_NA	0.531536	0.00566757	0.00919492	0.00352735
chr1:114482090:114483004:clu_10409_NA	-1.20778	0.00707439	0.00201587	-0.00505852
chr1:114482105:114483004:clu_10409_NA	-0.185375	8.00632e-05	6.34211e-05	-1.66421e-05
chr1:114483188:114495388:clu_10410_NA	-0.00831885	0.00037743	0.000372498	-4.93119e-06
chr1:114483707:114495388:clu_10410_NA	0.00343453	0.0323905	0.0323452	-4.52476e-05
chr1:114484081:114495388:clu_10410_NA	0.00488432	0.967232	0.967282	5.01788e-05
chr1:114499433:114499746:clu_10411_NA	0.0926496	0.486169	0.520797	0.0346287
chr1:114499806:114500688:clu_10411_NA	-0.0467583	0.0213081	0.0198556	-0.00145253
chr1:114499908:114500688:clu_10411_NA	-0.0458913	0.492523	0.459347	-0.0331761
chr1:114506143:114508752:clu_10412_NA	-0.174137	0.881962	0.840623	-0.0413392
chr1:114506143:114508755:clu_10412_NA	0.174137	0.118038	0.159377	0.0413392
chr1:114512819:114514446:clu_10413_NA	-0.122693	0.959045	0.948245	-0.0108006
chr1:114512819:114514521:clu_10413_NA	0.122693	0.0409547	0.0517554	0.0108006
chr1:114940482:114940562:clu_10419_NA	-0.175184	0.275533	0.254087	-0.0214452
chr1:114940482:114942079:clu_10419_NA	0.179387	0.293345	0.385636	0.0922907
chr1:114940612:114942079:clu_10419_NA	-0.274188	0.430817	0.359837	-0.0709796
chr1:114940631:114942079:clu_10419_NA	0.269985	0.000305339	0.000439468	0.000134129
chr1:114945505:114948032:clu_10420_NA	0.388072	0.9906	0.995652	0.00505247
chr1:114945505:114948079:clu_10420_NA	-0.388072	0.00940035	0.00434789	-0.00505247
chr1:114952938:114963002:clu_10421_NA	-0.310568	0.0983621	0.0558163	-0.0425458
chr1:114952938:114963005:clu_10421_NA	0.321706	0.00100342	0.00107154	6.81228e-05
chr1:114952938:114964058:clu_10421_NA	0.349636	0.818431	0.898749	0.0803183
chr1:114963073:114964058:clu_10421_NA	-0.360774	0.0822035	0.0443629	-0.0378406
chr1:114964258:114967193:clu_10422_NA	0.0538296	0.00860629	0.00957519	0.000968894
chr1:114964258:114967213:clu_10422_NA	-0.0538296	0.991394	0.990425	-0.000968894
chr1:114970516:114973420:clu_10425_NA	0.00919335	0.486845	0.491145	0.00430009
chr1:114970516:114976239:clu_10425_NA	-0.00089024	0.0198413	0.0198158	-2.55749e-05
chr1:114973534:114976239:clu_10425_NA	-0.00830311	0.493313	0.489039	-0.00427452
chr1:114976355:115005726:clu_10426_NA	-0.134286	0.318742	0.306981	-0.0117612
chr1:114976355:115053172:clu_10426_NA	-0.293374	0.00329813	0.00270925	-0.000588882
chr1:115005858:115006034:clu_10426_NA	0.0285364	0.208968	0.236845	0.0278772
chr1:115005858:115053172:clu_10426_NA	0.16475	0.00179281	0.0023285	0.000535688
chr1:115006178:115006892:clu_10426_NA	-0.0720374	0.236974	0.242889	0.00591445
chr1:115006178:115053172:clu_10426_NA	0.52753	0.00504088	0.00941026	0.00436938
chr1:115007010:115053172:clu_10426_NA	-0.22112	0.225184	0.198838	-0.0263466
chr1:115090818:115106846:clu_10428_NA	1.86412	3.90335e-08	8.76477e-07	8.37443e-07
chr1:115090818:115110735:clu_10428_NA	-0.209898	0.00381287	0.0107601	0.00694728
chr1:115090818:115112613:clu_10428_NA	-0.398137	0.00126448	0.00295616	0.00169168
chr1:115110877:115112613:clu_10428_NA	-1.25609	0.994923	0.986283	-0.00863979
chr1:115113371:115118211:clu_10429_NA	-0.00792814	0.303144	0.358532	0.0553879
chr1:115118372:115119309:clu_10429_NA	-0.299759	0.346233	0.305849	-0.0403843
chr1:115118372:115123920:clu_10429_NA	0.587994	0.0159034	0.034133	0.0182296
chr1:115119379:115123920:clu_10429_NA	-0.280306	0.33472	0.301487	-0.0332332
chr1:115124012:115124120:clu_10430_NA	-0.386754	0.991796	0.982388	-0.00940826
chr1:115128252:115130008:clu_10430_NA	0.386754	0.00820394	0.0176122	0.00940826
chr1:115252349:115253054:clu_10435_NA	0.412902	4.73828e-05	0.00011683	6.94472e-05
chr1:115252349:115256421:clu_10435_NA	-0.354834	0.522077	0.597372	0.0752945
chr1:115252349:115258671:clu_10435_NA	1.641	0.0015739	0.0132516	0.0116777
chr1:115253110:115256421:clu_10435_NA	-1.00818	0.000829281	0.000493704	-0.000335577
chr1:115256599:115258671:clu_10435_NA	-0.690889	0.475472	0.388766	-0.0867061
chr1:115269711:115272879:clu_10436_NA	-0.120649	0.385085	0.400618	0.0155332
chr1:115269711:115275225:clu_10436_NA	0.544935	0.00266155	0.00538727	0.00272572
chr1:115273043:115273129:clu_10436_NA	-0.207751	0.334608	0.319067	-0.0155404
chr1:115273043:115275225:clu_10436_NA	-0.0434047	0.00621516	0.00698511	0.000769951
chr1:115273269:115275225:clu_10436_NA	-0.17313	0.271431	0.267942	-0.00348853
chr1:115279476:115280092:clu_10437_NA	-0.167218	0.111053	0.0911783	-0.0198747
chr1:115279476:115280584:clu_10437_NA	-0.00145929	0.625318	0.605968	-0.0193493
chr1:115280184:115280584:clu_10437_NA	0.168677	0.263629	0.302853	0.039224
chr1:115280693:115282313:clu_10438_NA	-0.365941	0.479579	0.490994	0.0114159
chr1:115280693:115292442:clu_10438_NA	-0.0251008	0.00428371	0.00616682	0.00188312
chr1:115282511:115284148:clu_10438_NA	-0.509525	0.0182817	0.0162134	-0.00206825
chr1:115282511:115292442:clu_10438_NA	-0.415827	0.389201	0.379075	-0.0101258
chr1:115282511:115300546:clu_10438_NA	-0.476723	0.00911029	0.00834905	-0.000761239
chr1:115284294:115287778:clu_10438_NA	2.41389	0.000150673	0.00248608	0.00233541
chr1:115284294:115292442:clu_10438_NA	-0.128471	0.0177651	0.023063	0.00529792
chr1:115292828:115300546:clu_10438_NA	-0.4923	0.0816291	0.073652	-0.00797708
chr1:115319080:115321553:clu_10439_NA	0.442426	0.136369	0.201334	0.064965
chr1:115319080:115321763:clu_10439_NA	-0.0114085	0.63455	0.595072	-0.0394787
chr1:115321671:115321763:clu_10439_NA	-0.0186436	0.197117	0.183521	-0.0135963
chr1:115321675:115321763:clu_10439_NA	-0.412374	0.0319633	0.0200733	-0.0118901
chr1:115321905:115322731:clu_10440_NA	-0.129395	0.245372	0.234031	-0.0113407
chr1:115321905:115323070:clu_10440_NA	0.564793	0.251744	0.480718	0.228974
chr1:115322836:115323008:clu_10440_NA	0.564823	0.0138895	0.0265235	0.012634
chr1:115322836:115323058:clu_10440_NA	-0.21727	0.0426949	0.0372959	-0.00539899
chr1:115322836:115323070:clu_10440_NA	-0.782951	0.446299	0.221431	-0.224868
chr1:116519335:116534652:clu_10449_NA	-0.000855497	0.667496	0.615365	-0.0521309
chr1:116519335:116562203:clu_10449_NA	-1.64847	0.000135408	2.40313e-05	-0.000111377
chr1:116526451:116534652:clu_10449_NA	1.42391	0.000148703	0.000569868	0.000421165
chr1:116534864:116562203:clu_10449_NA	0.225415	0.33222	0.384041	0.0518211
chr1:116563506:116569514:clu_10450_NA	-0.145397	0.240212	0.326783	0.0865709
chr1:116563506:116573987:clu_10450_NA	1.23087	0.0198732	0.107062	0.087189
chr1:116563506:116574024:clu_10450_NA	-0.671497	0.0475982	0.0382625	-0.00933577
chr1:116569643:116569737:clu_10450_NA	-0.309267	0.048872	0.0564361	0.0075641
chr1:116569643:116573987:clu_10450_NA	-1.13756	0.269943	0.136159	-0.133784
chr1:116569643:116574024:clu_10450_NA	-0.605181	0.308758	0.265217	-0.043541
chr1:116569837:116573987:clu_10450_NA	3.02637	0.00139357	0.045214	0.0438204
chr1:116569837:116574024:clu_10450_NA	-1.38833	0.0633499	0.0248663	-0.0384836
chr1:116574202:116574333:clu_10451_NA	-0.120698	7.37315e-05	8.7031e-05	1.32994e-05
chr1:116574202:116575268:clu_10451_NA	-0.260633	5.20985e-05	5.34654e-05	1.36688e-06
chr1:116574202:116576379:clu_10451_NA	-0.320926	0.0109834	0.010612	-0.000371341
chr1:116574202:116577808:clu_10451_NA	-0.32266	0.868754	0.837927	-0.030827
chr1:116575421:116576379:clu_10451_NA	0.838928	0.0164228	0.0506092	0.0341863
chr1:116576468:116577808:clu_10451_NA	0.502318	3.42787e-05	7.54427e-05	4.1164e-05
chr1:116576492:116577808:clu_10451_NA	-0.316329	0.10368	0.100636	-0.00304384
chr1:116580009:116605383:clu_10452_NA	-0.345489	0.589964	0.534895	-0.0550683
chr1:116580009:116609141:clu_10452_NA	1.92192	0.000784528	0.00686713	0.00608261
chr1:116605503:116607057:clu_10452_NA	-0.050831	0.244844	0.298059	0.0532147
chr1:116605503:116609141:clu_10452_NA	-1.42128	4.38962e-06	1.35726e-06	-3.03237e-06
chr1:116607129:116609141:clu_10452_NA	-0.305472	0.156317	0.147512	-0.00880444
chr1:116607133:116609141:clu_10452_NA	0.201152	0.00808634	0.0126648	0.00457848
chr1:116915313:116926636:clu_10457_NA	1.29702	0.00547909	0.00397273	-0.00150636
chr1:116915543:116916097:clu_10457_NA	1.2546	0.00209284	0.00145445	-0.000638395
chr1:116915543:116926636:clu_10457_NA	1.47411	0.00696548	0.00602894	-0.000936542
chr1:116915547:116926636:clu_10457_NA	-8.89403	0.00104812	2.85018e-08	-0.00104809
chr1:116916145:116926636:clu_10457_NA	1.62269	0.983235	0.987359	0.00412431
chr1:116916863:116926636:clu_10457_NA	1.62294	0.000487996	0.000490167	2.17082e-06
chr1:116925215:116926636:clu_10457_NA	1.62268	0.000691777	0.000694676	2.89945e-06
chr1:117131726:117133607:clu_10464_NA	-1.23966	0.00864617	0.000730341	-0.00791583
chr1:117131726:117142563:clu_10464_NA	1.23966	0.991354	0.99927	0.00791583
chr1:117516945:117527302:clu_10472_NA	0.333266	0.999996	0.999998	1.77405e-06
chr1:117544482:117552472:clu_10472_NA	-0.333266	3.64647e-06	1.87241e-06	-1.77405e-06
chr1:117620665:117622190:clu_10478_NA	0.0600941	0.49198	0.522012	0.0300321
chr1:117622271:117624450:clu_10478_NA	-0.0600941	0.50802	0.477988	-0.0300321
chr1:117944934:117948171:clu_10484_NA	-0.341247	0.0107291	0.00545093	-0.00527817
chr1:117945063:117948171:clu_10484_NA	0.341247	0.989271	0.994549	0.00527817
chr1:118035884:118039385:clu_10485_NA	0.0688204	0.716377	0.743493	0.0271156
chr1:118039604:118042004:clu_10485_NA	-0.0688204	0.283623	0.256507	-0.0271156
chr1:118045592:118057471:clu_10486_NA	-1.05989	0.0344159	0.0239873	-0.0104286
chr1:118045592:118065447:clu_10486_NA	-0.688453	0.965557	0.975698	0.010141
chr1:118064615:118065447:clu_10486_NA	1.74835	2.72405e-05	0.000314805	0.000287564
chr1:118413238:118420398:clu_10491_NA	-0.0533959	2.16741e-06	3.06175e-06	8.94335e-07
chr1:118413238:118420631:clu_10491_NA	-0.398851	0.999996	0.999993	-3.22757e-06
chr1:118420463:118420631:clu_10491_NA	0.452247	1.73835e-06	4.07159e-06	2.33324e-06
chr1:118420737:118424445:clu_10492_NA	0.583674	0.00638442	0.00748931	0.00110489
chr1:118420774:118421088:clu_10492_NA	1.45289	0.00331214	0.00926672	0.00595458
chr1:118420774:118422292:clu_10492_NA	1.17775	0.00455062	0.00966929	0.00511867
chr1:118420774:118424445:clu_10492_NA	0.404621	0.478125	0.468922	-0.00920301
chr1:118422429:118424445:clu_10492_NA	-4.03918	0.00105986	1.22149e-05	-0.00104764
chr1:118424499:118426110:clu_10492_NA	0.420245	0.506568	0.504641	-0.0019275
chr1:118426249:118429199:clu_10493_NA	0.503202	0.349895	0.396783	0.0468882
chr1:118426249:118430320:clu_10493_NA	-0.83766	0.0106319	0.00315427	-0.00747766
chr1:118426249:118439455:clu_10493_NA	-0.306575	0.00844709	0.00426227	-0.00418482
chr1:118429275:118430320:clu_10493_NA	0.311989	0.33581	0.314533	-0.0212769
chr1:118430396:118439455:clu_10493_NA	0.329043	0.295216	0.281268	-0.0139488
chr1:118441800:118449128:clu_10494_NA	0.135378	0.000198963	0.000260815	6.18521e-05
chr1:118441838:118449128:clu_10494_NA	-0.135378	0.999801	0.999739	-6.18521e-05
chr1:118454704:118455152:clu_10495_NA	-0.211166	0.498068	0.38195	-0.116117
chr1:118455305:118456042:clu_10495_NA	0.055431	0.0112639	0.0112769	1.29792e-05
chr1:118455305:118461219:clu_10495_NA	0.278447	0.473277	0.592203	0.118925
chr1:118456121:118461219:clu_10495_NA	-0.122712	0.017391	0.0145699	-0.00282104
chr1:118472405:118475911:clu_10498_NA	-0.251727	0.878331	0.813554	-0.0647778
chr1:118472547:118475911:clu_10498_NA	0.251727	0.121669	0.186446	0.0647778
chr1:119619230:119682891:clu_10512_NA	2.6664	0.248078	0.137299	-0.11078
chr1:119619230:119683178:clu_10512_NA	3.4325	0.724549	0.862699	0.13815
chr1:119683081:119683178:clu_10512_NA	-6.0989	0.0273727	2.36416e-06	-0.0273704
chr1:119683416:119688982:clu_10513_NA	0.732119	0.0327436	0.0765698	0.0438262
chr1:119683416:119689576:clu_10513_NA	-0.43855	0.544708	0.395074	-0.149633
chr1:119689459:119689576:clu_10513_NA	-0.69095	0.161	0.0907249	-0.0702755
chr1:119689692:119693188:clu_10513_NA	0.397381	0.261549	0.437631	0.176082
chr1:120266064:120266942:clu_10535_NA	1.41654	1.24933e-06	2.12353e-05	1.9986e-05
chr1:120266064:120269474:clu_10535_NA	-1.41654	0.999999	0.999979	-1.9986e-05
chr1:120466607:120467600:clu_10541_NA	-0.169595	0.0255387	0.0183271	-0.00721166
chr1:120466607:120467928:clu_10541_NA	0.169595	0.974461	0.981673	0.00721166
chr1:120529705:120539620:clu_10547_NA	0.600757	0.996638	0.998987	0.00234842
chr1:120539369:120539620:clu_10547_NA	-0.600757	0.00336183	0.00101341	-0.00234842
chr1:120572602:120611948:clu_10549_NA	-0.211644	0.0128091	0.00842577	-0.00438328
chr1:120572610:120611948:clu_10549_NA	0.211644	0.987191	0.991574	0.00438328
chr1:121116815:121124562:clu_10562_NA	-0.0804857	0.54122	0.501071	-0.0401491
chr1:121116815:121124565:clu_10562_NA	0.0804857	0.45878	0.498929	0.0401491
chr1:121129692:121169842:clu_10563_NA	1.7607	0.00814112	0.0188407	0.0106996
chr1:121129692:121201873:clu_10563_NA	1.70985	0.0468999	0.103157	0.0562572
chr1:121139164:121139465:clu_10563_NA	0.727267	0.0340666	0.0280496	-0.00601698
chr1:121139164:121139481:clu_10563_NA	-7.9666	0.02579	3.55918e-06	-0.0257864
chr1:121139164:121169842:clu_10563_NA	0.988564	0.363604	0.388782	0.0251783
chr1:121139164:121201873:clu_10563_NA	0.413665	0.146791	0.0883288	-0.0584624
chr1:121169924:121170890:clu_10563_NA	1.76224	0.0629089	0.145811	0.0829025
chr1:121169924:121201873:clu_10563_NA	0.604319	0.311799	0.227027	-0.0847719
chr1:121484150:121485171:clu_10568_NA	0.462854	0.0945862	0.0650264	-0.0295597
chr1:121484152:121485171:clu_10568_NA	0.939032	0.60204	0.666329	0.0642898
chr1:121484321:121485002:clu_10568_NA	0.715995	0.303373	0.268644	-0.0347291
chr1:121484661:121485002:clu_10568_NA	-2.11788	1.13853e-06	5.92665e-08	-1.07926e-06
chr1:121484705:121485306:clu_10573_NA	0.0738191	0.186359	0.138514	-0.0478451
chr1:121484705:121485385:clu_10573_NA	-2.21481	0.0355832	0.00268194	-0.0329013
chr1:121484965:121485306:clu_10573_NA	1.67174	3.23061e-06	1.18684e-05	8.63783e-06
chr1:121485044:121485385:clu_10573_NA	0.469254	0.778055	0.858793	0.0807377
chr1:121484230:121484572:clu_10575_NA	-1.3426	0.0584485	0.00842186	-0.0500266
chr1:121484230:121485251:clu_10575_NA	0.559097	0.14618	0.141066	-0.00511459
chr1:121484232:121485252:clu_10575_NA	-0.781284	0.565781	0.142909	-0.422871
chr1:121484570:121484912:clu_10575_NA	-0.455991	0.0650534	0.0227486	-0.0423047
chr1:121484572:121485252:clu_10575_NA	2.02078	0.164537	0.684854	0.520317
chr1:121352009:121352348:clu_10578_NA	0.314097	0.0620717	0.0638557	0.00178401
chr1:121352009:121355735:clu_10578_NA	0.208184	0.0300426	0.0278001	-0.00224251
chr1:121352009:121483242:clu_10578_NA	0.0336041	0.0069871	0.00542983	-0.00155726
chr1:121352347:121353541:clu_10578_NA	0.329561	0.0324488	0.0339016	0.00145284
chr1:121355734:121480530:clu_10578_NA	-1.62106	0.0561432	0.00834017	-0.047803
chr1:121355734:121483242:clu_10578_NA	0.662675	0.0405041	0.0590461	0.018542
chr1:121478665:121483242:clu_10578_NA	0.326998	0.765992	0.79824	0.0322479
chr1:121481720:121483242:clu_10578_NA	-0.254058	0.00581083	0.00338686	-0.00242397
chr1:121355124:121358013:clu_10582_NA	0.284526	0.395214	0.535839	0.140626
chr1:121356821:121358013:clu_10582_NA	-0.284526	0.604786	0.464161	-0.140626
chr1:121484069:121485089:clu_10595_NA	-0.543191	0.0221997	0.00969738	-0.0125023
chr1:121484409:121485089:clu_10595_NA	0.300955	0.92269	0.937501	0.014811
chr1:121484749:121485089:clu_10595_NA	0.242236	0.0551106	0.0528019	-0.0023087
chr1:121484194:121484875:clu_10608_NA	0.133141	0.0729308	0.0874203	0.0144895
chr1:121484194:121485214:clu_10608_NA	-0.0632377	0.844722	0.832011	-0.0127115
chr1:121484874:121485214:clu_10608_NA	-0.0699034	0.0823472	0.0805692	-0.00177802
chr1:121484972:121485141:clu_10614_NA	-0.65647	0.00444913	0.00120084	-0.00324828
chr1:121484972:121485312:clu_10614_NA	0.65647	0.995551	0.998799	0.00324828
chr1:142782470:142815917:clu_10640_NA	-1.03584	0.24279	0.0969968	-0.145793
chr1:142782470:142888739:clu_10640_NA	1.05027	0.120977	0.389238	0.26826
chr1:142785535:142888739:clu_10640_NA	-2.05996	0.365594	0.0524513	-0.313143
chr1:142805361:142815917:clu_10640_NA	0.781025	0.139101	0.341908	0.202807
chr1:142805361:142888739:clu_10640_NA	-0.29428	0.0676442	0.0567298	-0.0109144
chr1:142805376:142815917:clu_10640_NA	-0.610475	0.0613373	0.0374959	-0.0238414
chr1:142816004:142888739:clu_10640_NA	2.16925	0.00255614	0.0251806	0.0226244
chr1:143916308:143941852:clu_10666_NA	-0.737179	0.00169905	0.000488287	-0.00121076
chr1:143916308:144009867:clu_10666_NA	-0.0289321	0.00520742	0.00303864	-0.00216878
chr1:143916308:144013901:clu_10666_NA	0.500016	0.903667	0.894921	-0.00874603
chr1:143916308:144094362:clu_10666_NA	0.932261	0.0251267	0.0383384	0.0132116
chr1:143941925:144013901:clu_10666_NA	-0.746632	0.000629629	0.000179245	-0.000450383
chr1:143998068:144013901:clu_10666_NA	-0.746731	0.000479594	0.00013652	-0.000343075
chr1:144009973:144013901:clu_10666_NA	0.318361	0.00135853	0.0011219	-0.00023663
chr1:144053668:144094362:clu_10666_NA	0.508836	0.0618319	0.0617759	-5.59829e-05
chr1:144014093:144048709:clu_10667_NA	0.00177781	0.187241	0.144173	-0.0430678
chr1:144014093:144053506:clu_10667_NA	0.35257	0.7134	0.780124	0.0667236
chr1:144048769:144051512:clu_10667_NA	-0.981925	0.0066802	0.00192334	-0.00475686
chr1:144048769:144053506:clu_10667_NA	-0.0653233	0.0840485	0.0605162	-0.0235323
chr1:144051559:144053506:clu_10667_NA	0.692901	0.00863049	0.0132638	0.00463336
chr1:144147021:144148790:clu_10669_NA	0.400853	0.0100032	0.00305773	-0.00694546
chr1:144147021:144598512:clu_10669_NA	-0.208355	0.0173188	0.00287874	-0.0144401
chr1:144593965:144595835:clu_10669_NA	1.44487	0.00245216	0.00212922	-0.000322943
chr1:144593965:144595854:clu_10669_NA	-3.36329	0.000208648	1.47887e-06	-0.00020717
chr1:144593965:144596284:clu_10669_NA	-3.3538	4.0566e-05	2.90266e-07	-4.02757e-05
chr1:144593965:144598512:clu_10669_NA	0.37066	0.186711	0.0553755	-0.131335
chr1:144595952:144596284:clu_10669_NA	2.16847	0.329297	0.589539	0.260242
chr1:144595952:144598512:clu_10669_NA	1.18777	0.10375	0.0696634	-0.0340867
chr1:144596473:144598512:clu_10669_NA	1.35282	0.350219	0.277355	-0.0728644
chr1:144598780:144599603:clu_10670_NA	0.986596	0.0132536	0.0339637	0.0207101
chr1:144598780:144603131:clu_10670_NA	-0.44346	0.042694	0.0261808	-0.0165132
chr1:144598780:144604410:clu_10670_NA	-0.214259	0.138888	0.107108	-0.0317801
chr1:144598780:144604478:clu_10670_NA	-0.00528841	0.00485386	0.00461317	-0.000240692
chr1:144598780:144606369:clu_10670_NA	0.196674	0.401604	0.467112	0.0655082
chr1:144598780:144614840:clu_10670_NA	0.980179	0.00373029	0.00949811	0.00576783
chr1:144604508:144606369:clu_10670_NA	-0.138198	0.0637963	0.0530867	-0.0107096
chr1:144606510:144606838:clu_10670_NA	-0.0572551	0.090347	0.0815186	-0.00882835
chr1:144606510:144614840:clu_10670_NA	-0.0342408	0.232529	0.214692	-0.0178373
chr1:144607061:144614840:clu_10670_NA	-1.27075	0.00830318	0.00222625	-0.00607693
chr1:144833621:144835453:clu_10686_NA	0.877454	0.000125453	0.000411508	0.000286055
chr1:144833621:144852394:clu_10686_NA	-0.0563914	0.285782	0.368442	0.0826595
chr1:144836120:144852394:clu_10686_NA	0.885478	0.0158981	0.0525689	0.0366708
chr1:144836558:144836655:clu_10686_NA	-0.526878	0.0293222	0.0236156	-0.00570652
chr1:144836558:144837813:clu_10686_NA	-0.367991	0.0774836	0.0731505	-0.00433306
chr1:144836558:144852394:clu_10686_NA	-0.120842	0.147647	0.178471	0.0308241
chr1:144837884:144852394:clu_10686_NA	-0.69083	0.443741	0.303341	-0.140401
chr1:144614993:144615096:clu_10687_NA	0.487984	0.0207451	0.0532261	0.0324809
chr1:144614998:144615096:clu_10687_NA	-0.487984	0.979255	0.946774	-0.0324809
chr1:144615303:144617150:clu_10688_NA	-0.264682	0.0943566	0.0666983	-0.0276582
chr1:144615303:144618082:clu_10688_NA	0.151042	0.0952634	0.102051	0.00678719
chr1:144615303:144813742:clu_10688_NA	0.740214	0.000110409	0.00021319	0.000102782
chr1:144617252:144618082:clu_10688_NA	-0.676049	0.371402	0.173993	-0.197409
chr1:144621656:144813742:clu_10688_NA	0.0970287	0.0945055	0.0959155	0.00141001
chr1:144811957:144813742:clu_10688_NA	-0.624984	0.00341097	0.00168168	-0.00172929
chr1:144813844:144814680:clu_10688_NA	0.57743	0.340951	0.559447	0.218496
chr1:144881622:144882446:clu_10697_NA	0.00107117	0.727304	0.739326	0.0120224
chr1:144881622:144882776:clu_10697_NA	-0.266315	0.183829	0.143025	-0.0408047
chr1:144882033:144882446:clu_10697_NA	0.265244	0.0888671	0.117649	0.0287823
chr1:144886329:144892501:clu_10698_NA	-0.0991359	0.91625	0.899725	-0.0165243
chr1:144892219:144892501:clu_10698_NA	0.0991359	0.0837505	0.100275	0.0165243
chr1:144923821:144930584:clu_10699_NA	-0.181392	0.398372	0.398127	-0.000244119
chr1:144923821:144946625:clu_10699_NA	-0.194983	0.590139	0.581816	-0.00832345
chr1:144942783:144946625:clu_10699_NA	0.376375	0.0114894	0.0200569	0.00856757
chr1:144855883:144856816:clu_10709_NA	0.152224	0.230214	0.26263	0.0324162
chr1:144855883:144859759:clu_10709_NA	-0.689605	0.00549348	0.00270059	-0.00279289
chr1:144855883:144863318:clu_10709_NA	0.252939	0.000979633	0.001236	0.000256362
chr1:144857042:144857612:clu_10709_NA	-0.0193502	0.272065	0.26144	-0.010625
chr1:144857042:144859759:clu_10709_NA	-0.239348	0.0180093	0.0138884	-0.0041209
chr1:144857042:144863318:clu_10709_NA	0.190025	0.003461	0.00410044	0.000639448
chr1:144857728:144859759:clu_10709_NA	-0.0390951	0.228287	0.215083	-0.0132043
chr1:144857728:144863318:clu_10709_NA	0.429707	0.019636	0.0295649	0.00992884
chr1:144859998:144863318:clu_10709_NA	-0.0374964	0.221854	0.209357	-0.0124978
chr1:144863414:144864135:clu_10710_NA	0.605715	3.9376e-09	1.32236e-08	9.28599e-09
chr1:144863442:144864135:clu_10710_NA	-0.605715	1	1	-9.28599e-09
chr1:144865907:144866592:clu_10712_NA	0.625204	1.00278e-07	3.50146e-07	2.49869e-07
chr1:144865929:144866592:clu_10712_NA	-0.625204	1	1	-2.49869e-07
chr1:144868172:144871696:clu_10713_NA	-0.220789	0.0667484	0.0616188	-0.00512963
chr1:144868172:144873877:clu_10713_NA	-0.0531645	0.0297103	0.0324323	0.00272199
chr1:144868172:144874681:clu_10713_NA	-0.0903818	0.00667295	0.0070182	0.000345242
chr1:144871881:144873877:clu_10713_NA	-0.176963	0.128816	0.124244	-0.00457199
chr1:144871881:144874681:clu_10713_NA	0.67769	0.00255169	0.00578502	0.00323333
chr1:144874029:144874681:clu_10713_NA	-0.136392	0.765501	0.768902	0.00340106
chr1:144877270:144879035:clu_10715_NA	-0.620201	0.00457757	0.00132847	-0.00324911
chr1:144877271:144879035:clu_10715_NA	0.620201	0.995422	0.998672	0.00324911
chr1:144879561:144880742:clu_10716_NA	0.704702	0.00175999	0.00716552	0.00540553
chr1:144879563:144880742:clu_10716_NA	-0.704702	0.99824	0.992834	-0.00540553
chr1:144880858:144881430:clu_10717_NA	0.0944975	0.3049	0.34636	0.0414603
chr1:144880861:144881430:clu_10717_NA	-0.0944975	0.6951	0.65364	-0.0414603
chr1:144892589:144894083:clu_10718_NA	0.199559	0.129143	0.159148	0.0300041
chr1:144892589:144903077:clu_10718_NA	-0.0580862	0.203269	0.1936	-0.00966921
chr1:144895290:144909869:clu_10718_NA	0.0202001	0.121659	0.125307	0.00364857
chr1:144895290:144911882:clu_10718_NA	-0.0496793	9.80995e-05	9.42218e-05	-3.87764e-06
chr1:144906537:144909869:clu_10718_NA	-0.0675715	0.233879	0.220651	-0.0132282
chr1:144909960:144911882:clu_10718_NA	-0.0444221	0.311951	0.3012	-0.0107514
chr1:144922047:144922183:clu_10721_NA	-0.0658353	0.00376073	0.00329829	-0.000462432
chr1:144922047:144922187:clu_10721_NA	0.0658353	0.996239	0.996702	0.000462432
chr1:145013828:145016388:clu_10727_NA	-0.500511	0.69031	0.563136	-0.127174
chr1:145013828:145017981:clu_10727_NA	1.89517	0.0250614	0.22439	0.199329
chr1:145014183:145016388:clu_10727_NA	-0.0137476	0.00156491	0.0020771	0.00051219
chr1:145016496:145017911:clu_10727_NA	-1.02343	0.122428	0.0592033	-0.0632243
chr1:145016496:145017981:clu_10727_NA	-0.357473	0.160636	0.151193	-0.00944258
chr1:145096621:145096770:clu_10728_NA	1.22775	0.00310442	0.0155993	0.0124949
chr1:145096621:145103908:clu_10728_NA	-0.451503	0.468043	0.438653	-0.0293908
chr1:145096621:145109524:clu_10728_NA	0.516122	0.0104493	0.0257725	0.0153232
chr1:145097062:145103908:clu_10728_NA	-0.461039	0.00260689	0.00242	-0.000186888
chr1:145102875:145103908:clu_10728_NA	-0.448256	0.00137085	0.00128894	-8.19043e-05
chr1:145104017:145109524:clu_10728_NA	-0.383076	0.514425	0.516267	0.00184147
chr1:145112519:145113517:clu_10730_NA	-0.334622	0.0128891	0.00664223	-0.00624688
chr1:145112519:145115735:clu_10730_NA	0.334622	0.987111	0.993358	0.00624688
chr1:145209436:145248813:clu_10731_NA	0.502612	0.528512	0.553333	0.0248209
chr1:145209436:145248821:clu_10731_NA	-0.314387	0.0785846	0.0363455	-0.0422391
chr1:145248894:145267675:clu_10731_NA	-0.690607	0.00128825	0.000409	-0.00087925
chr1:145248894:145273185:clu_10731_NA	0.502382	0.391615	0.409912	0.0182974
chr1:145296571:145297619:clu_10732_NA	-0.554626	0.56894	0.517868	-0.0510712
chr1:145296571:145298155:clu_10732_NA	0.958622	0.00844729	0.0349193	0.026472
chr1:145297691:145298155:clu_10732_NA	-0.403996	0.422613	0.447212	0.0245992
chr1:145457604:145457935:clu_10739_NA	0.0483756	0.408647	0.423666	0.015019
chr1:145457604:145459652:clu_10739_NA	-0.0148788	0.0166436	0.0161977	-0.00044597
chr1:145457604:145460097:clu_10739_NA	-0.00644786	0.000792015	0.000777319	-1.46963e-05
chr1:145458003:145459652:clu_10739_NA	-0.0124949	0.318213	0.310426	-0.00778747
chr1:145459781:145460097:clu_10739_NA	-0.014554	0.255705	0.248934	-0.00677083
chr1:145472274:145473209:clu_10741_NA	0.361385	0.00649423	0.0085348	0.00204057
chr1:145472667:145472770:clu_10741_NA	-0.2493	0.0372484	0.0265801	-0.0106684
chr1:145472667:145473209:clu_10741_NA	0.109963	0.913098	0.933236	0.0201382
chr1:145472833:145473209:clu_10741_NA	-0.222047	0.0431593	0.0316489	-0.0115104
chr1:145477450:145487304:clu_10743_NA	-0.0822356	0.37621	0.338466	-0.037744
chr1:145487467:145492235:clu_10743_NA	0.0822356	0.62379	0.661534	0.037744
chr1:145492375:145497393:clu_10744_NA	-0.310652	0.472336	0.32474	-0.147596
chr1:145497488:145498103:clu_10744_NA	0.310652	0.527664	0.67526	0.147596
chr1:145507733:145508016:clu_10745_NA	-1.19276	0.997219	0.970595	-0.0266241
chr1:145507771:145508016:clu_10745_NA	1.19276	0.00278072	0.0294048	0.0266241
chr1:145508075:145508207:clu_10746_NA	-0.101339	0.920642	0.904515	-0.0161275
chr1:145508075:145508210:clu_10746_NA	0.101339	0.0793578	0.0954852	0.0161275
chr1:145516452:145517273:clu_10750_NA	-0.471941	0.00412753	0.00206176	-0.00206577
chr1:145516456:145517273:clu_10750_NA	0.228111	0.972289	0.978074	0.00578519
chr1:145516657:145517273:clu_10750_NA	0.19338	1.47582e-05	1.43392e-05	-4.1895e-07
chr1:145517134:145517273:clu_10750_NA	0.0504499	0.0235689	0.0198499	-0.003719
chr1:145575404:145578062:clu_10761_NA	0.0918876	0.191529	0.21377	0.0222402
chr1:145576102:145578062:clu_10761_NA	-0.045862	0.796842	0.774924	-0.0219185
chr1:145576214:145578062:clu_10761_NA	-0.0460256	0.0116283	0.0113066	-0.000321706
chr1:145580610:145580941:clu_10763_NA	0.439573	0.0195287	0.0457819	0.0262532
chr1:145580610:145581182:clu_10763_NA	-0.439573	0.980471	0.954218	-0.0262532
chr1:145584017:145584129:clu_10766_NA	-0.179132	0.3453	0.269329	-0.0759708
chr1:145584048:145584129:clu_10766_NA	0.179132	0.6547	0.730671	0.0759708
chr1:145584836:145585356:clu_10767_NA	-0.451095	1	1	-1.55412e-10
chr1:145584836:145589646:clu_10767_NA	0.451095	1.06083e-10	2.61495e-10	1.55412e-10
chr1:145587818:145588378:clu_10770_NA	-0.281017	0.541635	0.489617	-0.0520183
chr1:145587818:145588872:clu_10770_NA	1.88279	0.00114603	0.00901725	0.00787121
chr1:145588470:145588610:clu_10770_NA	-0.619456	0.0421017	0.0271311	-0.0149706
chr1:145588470:145588872:clu_10770_NA	-0.149883	0.0426646	0.0439712	0.00130658
chr1:145588635:145588872:clu_10770_NA	-0.709522	0.0886608	0.0522136	-0.0364472
chr1:145588635:145589236:clu_10770_NA	-0.755454	0.154644	0.0869836	-0.0676604
chr1:145589055:145589236:clu_10770_NA	0.632546	0.129148	0.291066	0.161919
chr1:145595220:145596904:clu_10772_NA	-0.0719451	0.382431	0.365005	-0.0174259
chr1:145595220:145601530:clu_10772_NA	-0.219718	0.0057203	0.00470964	-0.00101066
chr1:145597054:145597514:clu_10772_NA	-0.00323299	0.244645	0.250106	0.00546064
chr1:145597054:145598536:clu_10772_NA	0.675166	0.000162923	0.000328243	0.000165319
chr1:145597054:145601530:clu_10772_NA	-1.13916	0.00517361	0.00169845	-0.00347516
chr1:145598295:145598536:clu_10772_NA	-0.11093	0.224384	0.205971	-0.0184126
chr1:145598295:145601530:clu_10772_NA	0.670702	0.000141141	0.000283092	0.000141951
chr1:145598616:145601530:clu_10772_NA	0.199121	0.137342	0.171898	0.0345564
chr1:145601622:145601748:clu_10773_NA	-0.964376	0.994768	0.965072	-0.0296956
chr1:145601638:145601748:clu_10773_NA	0.964376	0.00523225	0.0349279	0.0296956
chr1:145608293:145608404:clu_10774_NA	-0.106896	0.932787	0.918079	-0.0147087
chr1:145608507:145608621:clu_10774_NA	0.106896	0.0672127	0.0819214	0.0147087
chr1:145608659:145609190:clu_10775_NA	0.0509792	0.433928	0.472464	0.0385356
chr1:145609356:145610566:clu_10775_NA	0.0536293	7.1932e-06	7.85279e-06	6.59585e-07
chr1:145609356:145610744:clu_10775_NA	-0.104608	0.566064	0.527528	-0.0385363
chr1:145611341:145640883:clu_10776_NA	0.618389	0.0624175	0.118622	0.0562047
chr1:145611341:145646115:clu_10776_NA	-0.0862012	0.454901	0.427344	-0.0275576
chr1:145611341:145650483:clu_10776_NA	-0.532538	0.0141659	0.00851651	-0.00564936
chr1:145641245:145646115:clu_10776_NA	0.797229	0.00402104	0.00913834	0.0051173
chr1:145646173:145646279:clu_10776_NA	-0.144811	0.0272322	0.0241262	-0.00310598
chr1:145646173:145648016:clu_10776_NA	-0.78771	0.0187222	0.00872077	-0.0100014
chr1:145646173:145650483:clu_10776_NA	-0.0777769	0.37426	0.354562	-0.019698
chr1:145646173:145650491:clu_10776_NA	-0.0582001	6.57906e-06	6.35601e-06	-2.23049e-07
chr1:145646469:145648016:clu_10776_NA	0.0271236	0.00467019	0.00491372	0.000243536
chr1:145646469:145650483:clu_10776_NA	0.21268	0.0104305	0.013212	0.00278148
chr1:145648067:145650483:clu_10776_NA	0.0318153	0.0291731	0.0308388	0.00166564
chr1:145650540:145663159:clu_10777_NA	-0.47305	0.995519	0.98854	-0.00697897
chr1:145654305:145663159:clu_10777_NA	0.47305	0.00448063	0.0114596	0.00697897
chr1:145682094:145683575:clu_10778_NA	-0.483813	0.369362	0.346128	-0.0232347
chr1:145682094:145684585:clu_10778_NA	-0.467243	0.0137315	0.0130827	-0.000648777
chr1:145682094:145686976:clu_10778_NA	2.18604	0.00162767	0.0220218	0.0203941
chr1:145683647:145684585:clu_10778_NA	-0.3794	0.295022	0.306891	0.0118691
chr1:145684678:145686210:clu_10778_NA	0.416695	0.00545594	0.0125817	0.00712576
chr1:145684678:145686976:clu_10778_NA	-0.462386	0.307356	0.29426	-0.013096
chr1:145686314:145686976:clu_10778_NA	-0.809891	0.00744466	0.00503518	-0.00240948
chr1:146631221:146631928:clu_10809_NA	-0.266	0.00875365	0.00516079	-0.00359286
chr1:146631221:146633291:clu_10809_NA	0.266	0.991246	0.994839	0.00359286
chr1:146634152:146638077:clu_10810_NA	0.388954	0.617792	0.661067	0.0432746
chr1:146634152:146638425:clu_10810_NA	-0.590064	1.35428e-05	5.44415e-06	-8.09868e-06
chr1:146638197:146638425:clu_10810_NA	0.20111	0.382194	0.338928	-0.0432665
chr1:146638518:146639346:clu_10811_NA	0.0522958	0.324543	0.348765	0.0242212
chr1:146638518:146643568:clu_10811_NA	0.0376332	0.170306	0.180352	0.0100463
chr1:146639512:146643568:clu_10811_NA	-0.089929	0.505151	0.470883	-0.0342675
chr1:146740537:146742593:clu_10814_NA	-0.0147557	0.403292	0.401491	-0.00180132
chr1:146740537:146743832:clu_10814_NA	0.0583671	0.086975	0.0931552	0.00618021
chr1:146742666:146743832:clu_10814_NA	-0.0187062	0.493185	0.489046	-0.00413862
chr1:146742774:146743832:clu_10814_NA	-0.0249052	0.0165479	0.0163077	-0.000240269
chr1:146747921:146751699:clu_10819_NA	0.290771	0.279031	0.333052	0.0540207
chr1:146747921:146757001:clu_10819_NA	-0.393142	0.00213418	0.0012855	-0.000848685
chr1:146751864:146756024:clu_10819_NA	0.0854573	0.20502	0.199292	-0.00572836
chr1:146756172:146757001:clu_10819_NA	0.0169143	0.513815	0.466371	-0.0474437
chr1:147013444:147076570:clu_10821_NA	0.0659951	0.0755359	0.0790541	0.00351821
chr1:147072129:147076570:clu_10821_NA	-0.146344	0.117531	0.0994733	-0.0180579
chr1:147076704:147078577:clu_10821_NA	0.163196	0.372647	0.429816	0.0571691
chr1:147078659:147083377:clu_10821_NA	-0.0828471	0.434286	0.391656	-0.0426293
chr1:147084776:147086226:clu_10822_NA	-0.0211224	0.335552	0.3262	-0.0093524
chr1:147084998:147086226:clu_10822_NA	0.0211224	0.664448	0.6738	0.0093524
chr1:147083688:147084682:clu_10823_NA	-0.857315	1	1	-1.32894e-13
chr1:147083688:147084685:clu_10823_NA	0.857315	2.92051e-14	1.62223e-13	1.33018e-13
chr1:147094332:147095643:clu_10825_NA	0.065058	0.85341	0.868951	0.0155411
chr1:147094332:147095679:clu_10825_NA	-0.065058	0.14659	0.131049	-0.0155411
chr1:147122041:147122681:clu_10827_NA	0.397165	1.12218e-06	2.08336e-06	9.61176e-07
chr1:147122041:147124252:clu_10827_NA	-0.473611	0.609074	0.473366	-0.135708
chr1:147122041:147124395:clu_10827_NA	0.0764459	0.390925	0.526632	0.135707
chr1:147124352:147126309:clu_10828_NA	-0.232514	0.392866	0.288987	-0.103879
chr1:147124450:147126309:clu_10828_NA	0.232514	0.607134	0.711013	0.103879
chr1:147127363:147131075:clu_10829_NA	-0.00764488	0.516872	0.511773	-0.00509978
chr1:147131641:147131762:clu_10829_NA	0.0207078	0.342933	0.349315	0.00638133
chr1:147131641:147141952:clu_10829_NA	-0.00603015	0.0168083	0.0166693	-0.000138946
chr1:147131890:147141952:clu_10829_NA	-0.00703279	0.123386	0.122243	-0.0011426
chr1:147400691:147404710:clu_10830_NA	2.49099	0.000232325	0.00772077	0.00748845
chr1:147400691:147404713:clu_10830_NA	-1.02242	7.41769e-07	7.3448e-07	-7.28844e-09
chr1:147400691:147408741:clu_10830_NA	-1.02542	0.992971	0.980268	-0.0127026
chr1:147404755:147408741:clu_10830_NA	-0.443142	0.00679625	0.0120104	0.00521419
chr1:148007972:148008573:clu_10832_NA	0.230806	0.0299781	0.0197317	-0.0102464
chr1:148009516:148010113:clu_10832_NA	0.65956	0.970016	0.980267	0.0102508
chr1:148012675:148013320:clu_10832_NA	-0.890366	5.57643e-06	1.19618e-06	-4.38024e-06
chr1:147689408:147698765:clu_10837_NA	-2.74415	0.0410535	0.00617204	-0.0348815
chr1:147689408:147700260:clu_10837_NA	1.25355	0.0229148	0.187662	0.164747
chr1:147689408:147718900:clu_10837_NA	1.49171	0.000113197	0.00117632	0.00106312
chr1:147689408:147727078:clu_10837_NA	0.707802	0.0188163	0.0892849	0.0704686
chr1:147689408:147727200:clu_10837_NA	2.71518	0.000616232	0.0217662	0.02115
chr1:147698892:147700260:clu_10837_NA	-1.06498	0.529803	0.427023	-0.10278
chr1:147700341:147718154:clu_10837_NA	-1.12512	0.047468	0.0360262	-0.0114418
chr1:147700341:147718900:clu_10837_NA	-1.234	0.339215	0.230889	-0.108325
chr1:148340447:148341795:clu_10853_NA	-0.166441	0.435395	0.351763	-0.0836324
chr1:148346791:148346889:clu_10853_NA	0.100932	0.467076	0.493029	0.025953
chr1:148346791:148346894:clu_10853_NA	-0.146528	0.00176331	0.00145326	-0.00031005
chr1:148347048:148349320:clu_10853_NA	0.315894	0.0635266	0.0831376	0.019611
chr1:148347048:148353679:clu_10853_NA	-1.19588	0.00824367	0.00237908	-0.00586459
chr1:148347048:148354226:clu_10853_NA	1.09202	0.0239948	0.0682379	0.0442431
chr1:148556242:148556692:clu_10855_NA	0.171897	0.000989264	0.00118628	0.000197016
chr1:148556272:148556692:clu_10855_NA	-0.442765	0.364679	0.236505	-0.128173
chr1:148556272:148558169:clu_10855_NA	0.605275	0.000171994	0.000318128	0.000146134
chr1:148556272:148558188:clu_10855_NA	0.58348	0.000174379	0.000315585	0.000141206
chr1:148556272:148560847:clu_10855_NA	-1.23886	0.000146847	4.29592e-05	-0.000103888
chr1:148556810:148558164:clu_10855_NA	0.339197	0.00864065	0.0122484	0.00360774
chr1:148556810:148558169:clu_10855_NA	0.275894	0.0921713	0.122641	0.0304697
chr1:148556810:148558188:clu_10855_NA	-0.725307	0.00690684	0.00337678	-0.00353005
chr1:148558286:148558616:clu_10855_NA	0.179137	0.301949	0.364715	0.0627655
chr1:148558286:148560847:clu_10855_NA	0.139137	0.174205	0.202165	0.0279608
chr1:148558805:148560847:clu_10855_NA	0.112915	0.0499664	0.0564856	0.00651918
chr1:148561115:148565503:clu_10856_NA	-1.73818	0.266996	0.0410913	-0.225904
chr1:148561115:148566782:clu_10856_NA	0.0298502	0.315529	0.284533	-0.0309957
chr1:148561115:148566850:clu_10856_NA	0.441808	0.0477584	0.0650212	0.0172627
chr1:148561115:148568736:clu_10856_NA	0.632771	0.316761	0.522001	0.20524
chr1:148566880:148568736:clu_10856_NA	0.633755	0.052956	0.0873538	0.0343977
chr1:148590604:148591201:clu_10862_NA	0.163674	0.019179	0.0189407	-0.000238381
chr1:148590604:148751709:clu_10862_NA	-0.147543	0.00869313	0.00628904	-0.00240408
chr1:148592134:148592791:clu_10862_NA	0.31187	0.683388	0.782702	0.0993141
chr1:148592134:148751709:clu_10862_NA	0.438167	0.01453	0.0188818	0.00435185
chr1:148593783:148594397:clu_10862_NA	-0.263838	0.224471	0.144565	-0.0799063
chr1:148593783:148751709:clu_10862_NA	-0.175446	0.00349439	0.00245846	-0.00103594
chr1:148593783:148754835:clu_10862_NA	0.200223	0.00618484	0.00633534	0.000150499
chr1:148754182:148754835:clu_10862_NA	-0.527107	0.0400592	0.0198275	-0.0202317
chr1:148932920:148933291:clu_10875_NA	-0.0536594	0.566588	0.511896	-0.0546917
chr1:148932920:148951245:clu_10875_NA	0.170298	0.427155	0.482796	0.0556409
chr1:148933368:148951245:clu_10875_NA	-0.116639	0.00625771	0.00530858	-0.000949129
chr1:149245285:149250519:clu_10880_NA	0.133904	0.442954	0.512824	0.0698706
chr1:149252120:149254297:clu_10880_NA	0.159981	0.104013	0.123602	0.0195884
chr1:149252120:149255186:clu_10880_NA	0.137238	0.051666	0.0600155	0.00834947
chr1:149252120:149639882:clu_10880_NA	-0.165865	0.218677	0.187597	-0.0310802
chr1:149252120:149639903:clu_10880_NA	-0.467337	0.182644	0.115904	-0.0667394
chr1:149254404:149255186:clu_10880_NA	0.20208	4.65667e-05	5.77158e-05	1.1149e-05
chr1:149880832:149881013:clu_10906_NA	0.259251	0.99554	0.99734	0.00179956
chr1:149880832:149881056:clu_10906_NA	-0.259251	0.00445973	0.00266018	-0.00179956
chr1:149885521:149889291:clu_10908_NA	-2.15159	1.2766e-05	3.66573e-07	-1.23994e-05
chr1:149885565:149889291:clu_10908_NA	0.751881	0.00197009	0.0010317	-0.000938393
chr1:149885739:149889291:clu_10908_NA	1.39971	0.998017	0.998968	0.000950792
chr1:149902857:149903152:clu_10911_NA	-0.48451	0.100347	0.0421658	-0.0581808
chr1:149902857:149906084:clu_10911_NA	-1.33826	0.04734	0.00847043	-0.0388696
chr1:149903906:149904156:clu_10911_NA	1.19523	0.184458	0.415772	0.231314
chr1:149904222:149905299:clu_10911_NA	0.352501	0.227691	0.22096	-0.00673137
chr1:149904222:149906084:clu_10911_NA	0.0762358	0.0156259	0.0115036	-0.00412237
chr1:149905591:149905748:clu_10911_NA	0.250231	0.114169	0.100023	-0.014146
chr1:149905835:149906084:clu_10911_NA	-0.0514215	0.31037	0.201106	-0.109264
chr1:149906219:149906341:clu_10913_NA	0.175543	0.579929	0.662301	0.0823726
chr1:149907021:149907192:clu_10913_NA	-0.175543	0.420071	0.337699	-0.0823726
chr1:149916964:149919152:clu_10915_NA	0.18752	0.553774	0.643588	0.0898139
chr1:149919236:149920871:clu_10915_NA	-0.18752	0.446226	0.356412	-0.0898139
chr1:149939312:149942991:clu_10918_NA	-0.0102549	0.0898828	0.0882191	-0.00166373
chr1:149939446:149942991:clu_10918_NA	0.0102549	0.910117	0.911781	0.00166373
chr1:150039663:150040687:clu_10920_NA	0.360176	1.02883e-05	1.0063e-05	-2.25281e-07
chr1:150040007:150040667:clu_10920_NA	-0.760823	0.0264414	0.00842996	-0.0180114
chr1:150040007:150040687:clu_10920_NA	0.400648	0.973548	0.99156	0.0180117
chr1:150048390:150048994:clu_10922_NA	0.0512241	0.247328	0.272574	0.0252457
chr1:150049062:150049172:clu_10922_NA	0.134729	0.222325	0.266357	0.0440324
chr1:150049309:150049747:clu_10922_NA	-0.185953	0.530347	0.461069	-0.0692781
chr1:150054967:150064031:clu_10924_NA	-0.374984	0.983783	0.966279	-0.017503
chr1:150055035:150064031:clu_10924_NA	0.374984	0.0162175	0.0337205	0.017503
chr1:150064503:150065623:clu_10925_NA	-0.0788978	0.424909	0.433733	0.00882462
chr1:150065744:150070952:clu_10925_NA	-0.504279	0.00479013	0.00319546	-0.00159467
chr1:150065744:150082611:clu_10925_NA	-0.117297	0.568004	0.557958	-0.0100452
chr1:150071182:150082611:clu_10925_NA	0.700473	0.00229742	0.00511263	0.00281521
chr1:150082742:150115016:clu_10926_NA	0.454076	0.00233538	0.00552094	0.00318557
chr1:150082742:150116887:clu_10926_NA	-0.267937	0.449049	0.515685	0.0666353
chr1:150082742:150123102:clu_10926_NA	0.121931	0.0104739	0.0177629	0.00728906
chr1:150115109:150116887:clu_10926_NA	0.859967	0.00390679	0.0138597	0.00995288
chr1:150121976:150123102:clu_10926_NA	-0.583783	0.0697625	0.0584173	-0.0113451
chr1:150122477:150123102:clu_10926_NA	-0.584254	0.464472	0.388755	-0.0757177
chr1:150123248:150128260:clu_10927_NA	-0.252042	0.263102	0.224159	-0.0389422
chr1:150123248:150131014:clu_10927_NA	-0.219964	0.00345109	0.00303614	-0.000414956
chr1:150123248:150136392:clu_10927_NA	0.405413	0.000111861	0.000183926	7.20644e-05
chr1:150128400:150129053:clu_10927_NA	0.157767	0.00111921	0.00143655	0.000317346
chr1:150128400:150129105:clu_10927_NA	0.00518075	0.397148	0.437619	0.040471
chr1:150129680:150131014:clu_10927_NA	-0.0963556	0.335068	0.333565	-0.0015033
chr1:150129209:150129566:clu_10928_NA	-0.378779	0.0137626	0.00649955	-0.00726304
chr1:150129209:150129579:clu_10928_NA	0.378779	0.986237	0.9935	0.00726304
chr1:150193060:150195512:clu_10930_NA	-0.200005	0.00977292	0.00987039	9.74739e-05
chr1:150193063:150195512:clu_10930_NA	-0.169809	0.27087	0.281958	0.0110883
chr1:150193063:150198940:clu_10930_NA	0.821499	0.00114928	0.00322382	0.00207454
chr1:150195566:150198940:clu_10930_NA	-0.228589	0.715024	0.701806	-0.0132186
chr1:150195620:150198940:clu_10930_NA	-0.223095	0.0031836	0.00314196	-4.16388e-05
chr1:150199127:150201405:clu_10931_NA	0.275814	0.362641	0.355995	-0.00664557
chr1:150199127:150202906:clu_10931_NA	-0.214636	0.00596943	0.0035884	-0.00238103
chr1:150201570:150202906:clu_10931_NA	0.3274	0.274488	0.283723	0.00923501
chr1:150203028:150204115:clu_10931_NA	0.385991	0.191723	0.210131	0.0184084
chr1:150203028:150208081:clu_10931_NA	0.447805	2.45391e-05	2.86102e-05	4.07111e-06
chr1:150204264:150206927:clu_10931_NA	-1.43933	0.0084492	0.00149246	-0.00695673
chr1:150204264:150208081:clu_10931_NA	0.21696	0.156706	0.145042	-0.0116642
chr1:150235019:150235203:clu_10933_NA	-0.125368	0.157594	0.127085	-0.0305082
chr1:150235598:150235698:clu_10933_NA	0.125368	0.842406	0.872915	0.0305082
chr1:150236078:150236193:clu_10935_NA	-0.422151	0.471502	0.355633	-0.115869
chr1:150236078:150236993:clu_10935_NA	0.976283	0.123296	0.376531	0.253234
chr1:150236277:150236993:clu_10935_NA	-0.554133	0.405202	0.267837	-0.137365
chr1:150239602:150239756:clu_10936_NA	0.0220292	0.348943	0.36071	0.0117669
chr1:150239878:150240116:clu_10936_NA	-0.274577	0.261043	0.200587	-0.0604569
chr1:150239878:150240357:clu_10936_NA	0.146588	0.00513811	0.00601592	0.00087781
chr1:150240189:150240357:clu_10936_NA	0.10596	0.384875	0.432687	0.0478123
chr1:150245266:150246490:clu_10940_NA	-0.441998	0.259417	0.186074	-0.0733426
chr1:150245266:150248150:clu_10940_NA	0.199347	1.77572e-05	2.41877e-05	6.43054e-06
chr1:150246573:150248150:clu_10940_NA	0.171108	0.248404	0.328939	0.080535
chr1:150246573:150248930:clu_10940_NA	0.19919	0.00408852	0.00556825	0.00147973
chr1:150248208:150248930:clu_10940_NA	-0.127648	0.488073	0.479394	-0.0086785
chr1:150249040:150252051:clu_10941_NA	0.572794	0.329396	0.397656	0.0682599
chr1:150249040:150252054:clu_10941_NA	-1.61344	0.111024	0.0150569	-0.0959668
chr1:150249040:150253246:clu_10941_NA	0.614824	0.0188229	0.0236989	0.00487605
chr1:150252152:150253246:clu_10941_NA	0.425821	0.540757	0.563588	0.0228309
chr1:150255028:150255618:clu_10942_NA	1.29143	0.307256	0.515832	0.208576
chr1:150255028:150255872:clu_10942_NA	0.591936	0.533391	0.444907	-0.0884834
chr1:150255028:150255924:clu_10942_NA	-0.627508	0.134436	0.033124	-0.101312
chr1:150255233:150255618:clu_10942_NA	-0.627927	0.0173585	0.0042752	-0.0130833
chr1:150255233:150255872:clu_10942_NA	-0.627926	0.00755876	0.00186164	-0.00569712
chr1:150256043:150256215:clu_10943_NA	-0.598892	0.374374	0.287342	-0.0870321
chr1:150256043:150256836:clu_10943_NA	0.832238	0.00977314	0.0313804	0.0216073
chr1:150256290:150256836:clu_10943_NA	-0.233347	0.615853	0.681278	0.0654248
chr1:150298339:150300016:clu_10946_NA	0.248131	0.0826601	0.0999838	0.0173237
chr1:150298339:150300779:clu_10946_NA	0.0540995	0.280449	0.279397	-0.00105274
chr1:150298339:150305155:clu_10946_NA	-0.219071	0.00288276	0.00218544	-0.000697321
chr1:150300111:150300779:clu_10946_NA	0.0721619	0.102058	0.103528	0.00147007
chr1:150300925:150305155:clu_10946_NA	0.0693332	0.441977	0.447077	0.00509993
chr1:150302967:150305155:clu_10946_NA	-0.224655	0.0899726	0.067829	-0.0221436
chr1:150305670:150307406:clu_10947_NA	-0.866914	0.999569	0.997566	-0.00200295
chr1:150305670:150307410:clu_10947_NA	0.866914	0.000430653	0.0024336	0.00200295
chr1:150307712:150310636:clu_10948_NA	0.0332466	0.453145	0.485922	0.0327771
chr1:150310802:150312874:clu_10948_NA	-0.106091	0.525304	0.490034	-0.0352695
chr1:150310802:150312879:clu_10948_NA	0.0728444	0.0215517	0.0240441	0.00249238
chr1:150312953:150315785:clu_10949_NA	-0.592734	0.432042	0.452041	0.0199989
chr1:150314674:150315785:clu_10949_NA	0.951359	0.00210792	0.0103299	0.00822198
chr1:150315928:150316638:clu_10949_NA	-0.699831	0.562532	0.528795	-0.0337368
chr1:150316544:150316638:clu_10949_NA	0.341206	0.00331824	0.00883414	0.0055159
chr1:150316737:150316852:clu_10950_NA	-0.0174599	0.233207	0.227021	-0.00618616
chr1:150316737:150316910:clu_10950_NA	0.0174599	0.766793	0.772979	0.00618616
chr1:150317023:150318494:clu_10951_NA	0.157587	0.521134	0.59863	0.0774959
chr1:150318612:150318884:clu_10951_NA	-0.157587	0.478866	0.40137	-0.0774959
chr1:150337395:150390072:clu_10953_NA	0.158864	0.340513	0.322854	-0.0176596
chr1:150337395:150413399:clu_10953_NA	-1.10011	0.000139143	3.74599e-05	-0.000101683
chr1:150390201:150390469:clu_10953_NA	0.332302	0.00819756	0.00924442	0.00104686
chr1:150390201:150413399:clu_10953_NA	0.227163	0.610828	0.620086	0.00925855
chr1:150390586:150413399:clu_10953_NA	0.381783	0.0403221	0.0477779	0.00745583
chr1:150432793:150437003:clu_10954_NA	0.0177502	0.455034	0.447719	-0.00731584
chr1:150432793:150443037:clu_10954_NA	-0.0695712	0.021535	0.019417	-0.00211798
chr1:150437203:150443037:clu_10954_NA	0.051821	0.523431	0.532864	0.00943383
chr1:150413499:150414357:clu_10956_NA	-0.310637	0.429015	0.364275	-0.0647408
chr1:150413499:150415707:clu_10956_NA	0.726491	0.122203	0.292724	0.170521
chr1:150414434:150415707:clu_10956_NA	-0.415854	0.448781	0.343001	-0.10578
chr1:150443456:150444359:clu_10957_NA	0.273645	0.192348	0.291618	0.0992708
chr1:150444218:150444359:clu_10957_NA	-0.273645	0.807652	0.708382	-0.0992708
chr1:150457709:150460334:clu_10962_NA	0.385175	0.00995339	0.0177329	0.00777956
chr1:150459992:150460334:clu_10962_NA	-0.200438	0.976746	0.968865	-0.00788103
chr1:150459992:150460338:clu_10962_NA	-0.184737	0.0133009	0.0134024	0.000101469
chr1:150460530:150461440:clu_10963_NA	-0.401156	0.444572	0.398222	-0.0463503
chr1:150460530:150463870:clu_10963_NA	0.420663	0.000120949	0.000246432	0.000125483
chr1:150461563:150463077:clu_10963_NA	-0.540881	0.314493	0.24497	-0.0695236
chr1:150461563:150463870:clu_10963_NA	0.42791	0.00485043	0.00995456	0.00510413
chr1:150463201:150463870:clu_10963_NA	0.0934644	0.235963	0.346607	0.110644
chr1:150464965:150468958:clu_10965_NA	-0.0923354	0.288085	0.299649	0.0115648
chr1:150464965:150469286:clu_10965_NA	-0.172126	0.0570965	0.0548341	-0.00226246
chr1:150464965:150470006:clu_10965_NA	-0.314864	0.225608	0.187847	-0.0377607
chr1:150469104:150469286:clu_10965_NA	-0.414255	0.181024	0.136465	-0.044559
chr1:150469104:150470006:clu_10965_NA	0.888003	0.00435773	0.0120812	0.00772344
chr1:150469384:150470006:clu_10965_NA	0.105577	0.243829	0.309123	0.0652939
chr1:150476911:150477108:clu_10967_NA	0.0656399	0.499131	0.468612	-0.030519
chr1:150476911:150477382:clu_10967_NA	-0.363008	0.107466	0.0657222	-0.0417442
chr1:150477209:150477382:clu_10967_NA	0.297368	0.393403	0.465666	0.0722632
chr1:150478181:150479392:clu_10968_NA	-0.267974	0.968014	0.946547	-0.0214676
chr1:150478181:150480455:clu_10968_NA	0.267974	0.0319856	0.0534532	0.0214676
chr1:150480755:150481936:clu_10969_NA	-0.633557	6.67799e-08	1.44673e-08	-5.23126e-08
chr1:150480755:150482007:clu_10969_NA	0.899259	0.995206	0.9985	0.00329344
chr1:150481835:150482007:clu_10969_NA	-0.265702	0.00479364	0.00150025	-0.00329339
chr1:150482057:150482137:clu_10970_NA	0.0931588	0.8444	0.867341	0.0229416
chr1:150482658:150483352:clu_10970_NA	-0.0931588	0.1556	0.132659	-0.0229416
chr1:150482238:150482398:clu_10971_NA	0.57546	0.962199	0.987725	0.0255253
chr1:150482238:150482439:clu_10971_NA	-0.57546	0.0378006	0.0122753	-0.0255253
chr1:150483674:150483933:clu_10972_NA	0.074372	0.301675	0.333901	0.0322267
chr1:150484307:150484828:clu_10972_NA	-0.074372	0.698325	0.666099	-0.0322267
chr1:150485048:150485201:clu_10973_NA	-0.105143	0.587539	0.535817	-0.0517216
chr1:150485288:150485713:clu_10973_NA	0.105143	0.412461	0.464183	0.0517216
chr1:150549967:150550720:clu_10984_NA	-0.0389346	0.322721	0.308827	-0.0138937
chr1:150549967:150551319:clu_10984_NA	0.0134874	0.00393955	0.00397284	3.32944e-05
chr1:150550967:150551319:clu_10984_NA	0.0254472	0.67334	0.6872	0.0138604
chr1:150593548:150598118:clu_10985_NA	0.494585	0.00103572	0.00306801	0.00203229
chr1:150593548:151053772:clu_10985_NA	0.0987991	2.87684e-06	5.73643e-06	2.85959e-06
chr1:150595335:150598118:clu_10985_NA	-0.593384	0.998961	0.996926	-0.00203515
chr1:150598284:150598955:clu_10986_NA	0.461264	0.00141969	0.00108637	-0.000333317
chr1:150598284:150599500:clu_10986_NA	0.452358	0.00321269	0.0024366	-0.00077608
chr1:150598284:150599788:clu_10986_NA	0.39153	0.00643075	0.00458946	-0.00184129
chr1:150598284:150599874:clu_10986_NA	-3.04754	0.00466392	0.000106827	-0.0045571
chr1:150598284:150599943:clu_10986_NA	0.734938	0.979495	0.985468	0.00597272
chr1:150598284:150600050:clu_10986_NA	1.00745	0.0047781	0.00631317	0.00153507
chr1:150600068:150601537:clu_10987_NA	0.0452606	0.0814299	0.0884624	0.00703255
chr1:150600068:150601890:clu_10987_NA	-0.0452606	0.91857	0.911538	-0.00703255
chr1:150621224:150621607:clu_10990_NA	2.46232	7.8236e-05	0.00116778	0.00108954
chr1:150621224:150634290:clu_10990_NA	-0.259995	0.38461	0.377301	-0.00730889
chr1:150621224:150636108:clu_10990_NA	-0.594032	0.0124914	0.00877423	-0.00371719
chr1:150621703:150634290:clu_10990_NA	-0.359468	0.00258178	0.00229291	-0.000288875
chr1:150634404:150636108:clu_10990_NA	-0.0510799	0.374199	0.452377	0.0781784
chr1:150634404:150667132:clu_10990_NA	-0.599369	0.000643247	0.000449425	-0.000193822
chr1:150636239:150667132:clu_10990_NA	-0.598373	0.225396	0.157637	-0.0677592
chr1:150786712:150788735:clu_10998_NA	0.46929	0.168516	0.341278	0.172762
chr1:150786715:150788735:clu_10998_NA	-0.46929	0.831484	0.658722	-0.172762
chr1:150788876:150789264:clu_10999_NA	-1.56889	2.5749e-05	4.4312e-06	-2.13178e-05
chr1:150788882:150789264:clu_10999_NA	0.149084	0.590394	0.56625	-0.024144
chr1:150788882:150789558:clu_10999_NA	1.2037	0.00792001	0.0218075	0.0138874
chr1:150789366:150789558:clu_10999_NA	0.216106	0.40166	0.411938	0.0102779
chr1:150789909:150790396:clu_11000_NA	-0.0943063	0.374165	0.402379	0.0282137
chr1:150789909:150795670:clu_11000_NA	0.277614	0.00765889	0.0119471	0.00428816
chr1:150790506:150795670:clu_11000_NA	-0.265542	0.364124	0.329955	-0.0341692
chr1:150790506:150799019:clu_11000_NA	0.254446	0.00564262	0.00860031	0.00295768
chr1:150795821:150799019:clu_11000_NA	-0.172211	0.24841	0.247119	-0.00129039
chr1:150799093:150801569:clu_11001_NA	0.512257	0.547004	0.569722	0.022718
chr1:150799093:150804294:clu_11001_NA	-0.118033	0.00160384	0.000889409	-0.000714429
chr1:150802441:150804294:clu_11001_NA	-0.822107	0.00396881	0.00108849	-0.00288032
chr1:150802456:150804294:clu_11001_NA	0.427883	0.447423	0.4283	-0.0191232
chr1:150804875:150807014:clu_11002_NA	0.144882	0.477068	0.531592	0.0545241
chr1:150804875:150808756:clu_11002_NA	-0.0714341	2.32698e-05	2.08855e-05	-2.38424e-06
chr1:150807116:150808756:clu_11002_NA	-0.0734476	0.522909	0.468387	-0.0545217
chr1:150812130:150814719:clu_11004_NA	0.233472	4.61281e-05	5.52884e-05	9.16036e-06
chr1:150812130:150814900:clu_11004_NA	0.291769	0.461756	0.586677	0.124922
chr1:150812130:150818739:clu_11004_NA	-0.0970848	0.0410389	0.0353432	-0.00569573
chr1:150814783:150814900:clu_11004_NA	-0.206269	2.99687e-05	2.31398e-05	-6.8289e-06
chr1:150814944:150818739:clu_11004_NA	-0.221888	0.497129	0.377901	-0.119228
chr1:150830936:150833723:clu_11006_NA	-1.18001	0.0369448	0.00849566	-0.0284491
chr1:150830936:150833837:clu_11006_NA	0.199989	0.0624936	0.0571224	-0.0053712
chr1:150830936:150849019:clu_11006_NA	0.326727	0.87352	0.906328	0.0328079
chr1:150833778:150849019:clu_11006_NA	0.326764	0.00952193	0.00987992	0.000357993
chr1:150833871:150849019:clu_11006_NA	0.326532	0.0175192	0.0181737	0.00065446
chr1:150898824:150900180:clu_11007_NA	0.450357	0.213186	0.291855	0.0786691
chr1:150898939:150900180:clu_11007_NA	-0.48719	0.0113717	0.00609627	-0.00527548
chr1:150898993:150900180:clu_11007_NA	0.0368335	0.775442	0.702048	-0.0733937
chr1:150913904:150915039:clu_11009_NA	0.109076	0.405576	0.41529	0.00971374
chr1:150915164:150915328:clu_11009_NA	0.395362	0.280119	0.381903	0.101785
chr1:150915164:150916396:clu_11009_NA	-0.149156	0.0035474	0.00280569	-0.000741706
chr1:150915529:150916396:clu_11009_NA	-0.355282	0.310758	0.200002	-0.110757
chr1:150917584:150919362:clu_11011_NA	-0.00364166	0.356325	0.354656	-0.00166873
chr1:150919488:150921598:clu_11011_NA	0.00364166	0.643675	0.645344	0.00166873
chr1:150921744:150921843:clu_11012_NA	0.165052	0.00425019	0.00810293	0.00385275
chr1:150921744:150921846:clu_11012_NA	0.855149	0.00298917	0.0113629	0.00837376
chr1:150921754:150921843:clu_11012_NA	-0.479455	0.774643	0.775229	0.00058557
chr1:150921754:150921846:clu_11012_NA	-0.540746	0.218117	0.205305	-0.0128121
chr1:150939678:150939868:clu_11020_NA	0.0809821	0.679452	0.713658	0.0342064
chr1:150939960:150940140:clu_11020_NA	-0.0809821	0.320548	0.286342	-0.0342064
chr1:150940650:150940871:clu_11021_NA	0.475258	0.000163097	0.00042183	0.000258733
chr1:150940677:150940871:clu_11021_NA	-0.475258	0.999837	0.999578	-0.000258733
chr1:150941567:150946794:clu_11022_NA	4.612	5.22482e-05	0.0608758	0.0608235
chr1:150941567:150947095:clu_11022_NA	-2.56593	0.917658	0.816052	-0.101605
chr1:150941607:150947095:clu_11022_NA	-2.04607	0.08229	0.123072	0.0407818
chr1:150970228:150970558:clu_11023_NA	0.623359	0.0411487	0.070361	0.0292123
chr1:150970255:150970558:clu_11023_NA	0.0559724	0.958851	0.929639	-0.0292123
chr1:150970255:150970599:clu_11023_NA	-0.679332	2.1773e-14	1.01191e-14	-1.16539e-14
chr1:150972440:150972933:clu_11025_NA	0.00715408	0.255516	0.247135	-0.00838024
chr1:150972440:150973726:clu_11025_NA	1.84002	0.0025866	0.0156404	0.0130538
chr1:150972443:150972933:clu_11025_NA	-1.99681	0.0145579	0.00189804	-0.0126599
chr1:150973091:150973726:clu_11025_NA	0.17766	0.263345	0.302059	0.0387142
chr1:150973790:150974201:clu_11025_NA	-0.0280181	0.463995	0.433267	-0.030728
chr1:150974258:150974641:clu_11026_NA	-0.111482	0.47699	0.387872	-0.0891183
chr1:150974258:150978788:clu_11026_NA	0.170097	0.0476371	0.0513348	0.00369777
chr1:150974799:150978788:clu_11026_NA	1.01647	0.06934	0.174191	0.104851
chr1:150975182:150978788:clu_11026_NA	-1.18318	0.0335552	0.00934347	-0.0242118
chr1:150975444:150978788:clu_11026_NA	0.108093	0.372478	0.377259	0.00478134
chr1:151026797:151027492:clu_11030_NA	-0.265274	0.156843	0.145224	-0.0116192
chr1:151026797:151028153:clu_11030_NA	-1.42827	0.00651371	0.00188503	-0.00462868
chr1:151026797:151031955:clu_11030_NA	-0.722238	0.000104739	6.14082e-05	-4.33313e-05
chr1:151027602:151028153:clu_11030_NA	-0.186078	0.279288	0.279911	0.000622684
chr1:151027605:151028153:clu_11030_NA	-1.33246	0.000168134	5.35495e-05	-0.000114584
chr1:151027700:151028153:clu_11030_NA	2.46488	1.33615e-05	0.000189723	0.000176361
chr1:151028469:151029127:clu_11030_NA	-0.0716872	0.0419488	0.0471375	0.00518865
chr1:151028469:151029132:clu_11030_NA	-0.190286	0.0370005	0.0369273	-7.32245e-05
chr1:151028469:151031955:clu_11030_NA	-0.0728629	0.361705	0.405967	0.0442617
chr1:151028469:151031959:clu_11030_NA	2.46257	0.000729912	0.0103402	0.00961031
chr1:151029262:151031955:clu_11030_NA	-0.658294	0.115685	0.0723041	-0.0433807
chr1:151033029:151039695:clu_11031_NA	0.405865	0.967961	0.971067	0.00310655
chr1:151033029:151039699:clu_11031_NA	0.30763	0.0315081	0.0286517	-0.00285637
chr1:151033029:151039748:clu_11031_NA	1.06582	0.000120893	0.000234643	0.00011375
chr1:151033029:151042720:clu_11031_NA	-1.77931	0.00041021	4.62794e-05	-0.000363931
chr1:151060773:151060946:clu_11034_NA	-0.919886	0.0200453	0.00832099	-0.0117243
chr1:151060773:151062882:clu_11034_NA	-0.107121	0.288934	0.270359	-0.0185752
chr1:151060773:151062934:clu_11034_NA	0.98825	0.0107735	0.0301448	0.0193713
chr1:151060773:151065668:clu_11034_NA	0.979256	0.00148412	0.00411547	0.00263135
chr1:151060993:151062882:clu_11034_NA	-0.933141	0.0235446	0.00964488	-0.0138997
chr1:151063049:151065668:clu_11034_NA	-0.00735787	0.655218	0.677415	0.0221965
chr1:151070478:151076038:clu_11036_NA	-0.300639	0.25008	0.226045	-0.0240345
chr1:151070478:151079513:clu_11036_NA	-0.119445	0.117244	0.127028	0.0097838
chr1:151076151:151079513:clu_11036_NA	-0.0673208	0.107482	0.122682	0.0152001
chr1:151079698:151089868:clu_11036_NA	-0.171075	0.271056	0.278897	0.00784132
chr1:151079698:151090433:clu_11036_NA	0.921642	0.00322106	0.00988429	0.00666323
chr1:151089992:151090433:clu_11036_NA	-0.263162	0.250917	0.235463	-0.0154539
chr1:151105794:151106877:clu_11038_NA	0.0680934	0.041612	0.0473953	0.00578329
chr1:151105993:151106877:clu_11038_NA	-0.0680934	0.958388	0.952605	-0.00578329
chr1:151107151:151107274:clu_11039_NA	0.658783	0.163798	0.161746	-0.00205228
chr1:151107351:151107639:clu_11039_NA	0.514288	0.122889	0.105023	-0.0178662
chr1:151108554:151108924:clu_11039_NA	-3.3282	0.00312811	5.73171e-05	-0.0030708
chr1:151108639:151108924:clu_11039_NA	0.682176	0.431892	0.436575	0.00468287
chr1:151108639:151109333:clu_11039_NA	0.73791	0.00580072	0.00619969	0.000398978
chr1:151109055:151109333:clu_11039_NA	0.735039	0.272492	0.290399	0.0179074
chr1:151107785:151108067:clu_11040_NA	-0.0653146	0.320877	0.2931	-0.0277766
chr1:151108240:151108487:clu_11040_NA	0.0653146	0.679123	0.7069	0.0277766
chr1:151109550:151110179:clu_11041_NA	-15.9889	4.12354e-13	5.33986e-27	-4.12354e-13
chr1:151109550:151110187:clu_11041_NA	15.9889	1	1	4.12337e-13
chr1:151110275:151110462:clu_11042_NA	-0.0439229	0.178195	0.178376	0.000180885
chr1:151110275:151110485:clu_11042_NA	-0.527198	0.0445735	0.0275191	-0.0170544
chr1:151110275:151110792:clu_11042_NA	0.191761	0.0489097	0.0619715	0.0130618
chr1:151110581:151110792:clu_11042_NA	-0.0405692	0.296997	0.298297	0.0013002
chr1:151110581:151111106:clu_11042_NA	0.533858	0.0108649	0.0193817	0.00851686
chr1:151110882:151111106:clu_11042_NA	-0.195197	0.228308	0.196456	-0.0318525
chr1:151111207:151111901:clu_11042_NA	0.0812674	0.192152	0.217999	0.0258472
chr1:151112566:151114980:clu_11044_NA	-0.399669	0.439428	0.300865	-0.138563
chr1:151115151:151116861:clu_11044_NA	0.20005	0.532003	0.663518	0.131515
chr1:151115248:151116861:clu_11044_NA	0.199619	0.0285698	0.0356172	0.00704736
chr1:151116910:151117490:clu_11045_NA	0.717641	1.71558e-05	7.50955e-06	-9.64626e-06
chr1:151116910:151117500:clu_11045_NA	0.591022	0.0966165	0.0372618	-0.0593547
chr1:151116910:151118905:clu_11045_NA	1.34831	0.0813503	0.0669048	-0.0144455
chr1:151116910:151118909:clu_11045_NA	1.61041	0.80315	0.858467	0.055317
chr1:151116910:151133291:clu_11045_NA	2.22853	0.0186381	0.0369637	0.0183255
chr1:151117760:151118909:clu_11045_NA	-9.45736	0.00013213	2.20423e-09	-0.000132128
chr1:151122580:151133291:clu_11045_NA	2.96145	9.57296e-05	0.000395114	0.000299384
chr1:151129198:151131142:clu_11047_NA	-0.91218	0.00632947	0.00211513	-0.00421434
chr1:151129198:151138947:clu_11047_NA	0.246217	0.00948896	0.0100989	0.000609915
chr1:151136512:151138947:clu_11047_NA	0.253943	0.000185165	0.000198595	1.34302e-05
chr1:151138679:151138947:clu_11047_NA	0.159389	0.69626	0.679386	-0.0168738
chr1:151138728:151138947:clu_11047_NA	0.25263	0.287737	0.308201	0.0204648
chr1:151133496:151134212:clu_11048_NA	1.96651	0.421142	0.412847	-0.00829497
chr1:151134576:151137555:clu_11048_NA	2.0229	0.566079	0.587121	0.0210423
chr1:151134576:151138223:clu_11048_NA	-3.9894	0.0127798	3.24538e-05	-0.0127474
chr1:151139890:151140601:clu_11049_NA	0.597778	3.64927e-06	2.24656e-05	1.88164e-05
chr1:151139890:151140620:clu_11049_NA	-1.32923	0.973646	0.872616	-0.10103
chr1:151139890:151140625:clu_11049_NA	0.598576	0.0176674	0.108851	0.0911833
chr1:151139890:151140670:clu_11049_NA	-0.466407	0.00866604	0.0184062	0.00974012
chr1:151139890:151140729:clu_11049_NA	0.599286	1.69954e-05	0.000104785	8.77896e-05
chr1:151139480:151139597:clu_11050_NA	-0.472615	0.0491491	0.0196906	-0.0294585
chr1:151139498:151139597:clu_11050_NA	0.472615	0.950851	0.980309	0.0294585
chr1:151142579:151142995:clu_11051_NA	-3.60848	2.71276e-05	5.543e-07	-2.65733e-05
chr1:151149408:151150477:clu_11051_NA	1.77533	0.00118205	0.00526172	0.00407967
chr1:151149507:151150477:clu_11051_NA	0.380802	0.508843	0.561615	0.0527719
chr1:151149507:151156793:clu_11051_NA	0.819047	0.0247071	0.0422672	0.0175601
chr1:151149540:151150477:clu_11051_NA	0.531764	0.00553344	0.00710252	0.00156908
chr1:151150621:151156793:clu_11051_NA	0.101534	0.459707	0.383753	-0.0759542
chr1:151171557:151196721:clu_11056_NA	-0.880601	0.484788	0.346526	-0.138262
chr1:151171557:151196724:clu_11056_NA	-0.403762	0.473438	0.545175	0.0717366
chr1:151171663:151196721:clu_11056_NA	-1.96627	0.0149334	0.00360445	-0.0113289
chr1:151171663:151196724:clu_11056_NA	0.452149	1.506e-06	4.08144e-06	2.57545e-06
chr1:151179184:151196724:clu_11056_NA	0.393782	0.0246577	0.0630367	0.038379
chr1:151189531:151196724:clu_11056_NA	2.40471	0.00218114	0.0416541	0.039473
chr1:151196755:151196847:clu_11058_NA	-0.399281	0.00606135	0.00213659	-0.00392475
chr1:151196755:151199796:clu_11058_NA	0.653528	0.983725	0.993701	0.00997633
chr1:151196882:151199796:clu_11058_NA	-0.254247	0.0102138	0.00416226	-0.00605157
chr1:151204841:151205027:clu_11059_NA	0.0995349	0.49882	0.535978	0.037158
chr1:151204841:151206673:clu_11059_NA	-0.0501903	0.00104992	0.000971259	-7.86623e-05
chr1:151205179:151206673:clu_11059_NA	-0.0493446	0.50013	0.463051	-0.0370794
chr1:151212515:151214599:clu_11060_NA	0.0821291	0.403776	0.425804	0.0220283
chr1:151212515:151214604:clu_11060_NA	0.444903	0.0050948	0.00772232	0.00262751
chr1:151212515:151219396:clu_11060_NA	-0.526277	0.0184512	0.0105893	-0.00786191
chr1:151215043:151219396:clu_11060_NA	-0.000754175	0.572678	0.555884	-0.0167939
chr1:151227284:151234637:clu_11061_NA	0.232836	0.306395	0.289996	-0.0163989
chr1:151227284:151236390:clu_11061_NA	0.476596	0.00812306	0.00981056	0.0016875
chr1:151227284:151237308:clu_11061_NA	0.795259	0.00960256	0.0159498	0.00634721
chr1:151231697:151234637:clu_11061_NA	-2.109	0.00280486	0.000255254	-0.0025496
chr1:151234777:151236390:clu_11061_NA	0.312225	0.394155	0.403883	0.00972779
chr1:151236504:151237308:clu_11061_NA	0.292087	0.27892	0.280106	0.00118605
chr1:151237394:151237642:clu_11062_NA	0.116256	0.537888	0.542983	0.00509539
chr1:151237394:151237870:clu_11062_NA	-0.216032	0.00687356	0.00497697	-0.00189658
chr1:151237710:151237870:clu_11062_NA	0.0997762	0.455238	0.45204	-0.0031988
chr1:151238588:151238784:clu_11063_NA	-0.0500205	0.977658	0.975366	-0.00229278
chr1:151238597:151238784:clu_11063_NA	0.0500205	0.0223415	0.0246343	0.00229278
chr1:151254555:151258751:clu_11065_NA	-0.628103	0.036556	0.0231697	-0.0133863
chr1:151254871:151258751:clu_11065_NA	-0.231872	0.846511	0.797398	-0.049113
chr1:151255794:151258751:clu_11065_NA	0.0706388	0.0942783	0.12018	0.025902
chr1:151258550:151258751:clu_11065_NA	0.789337	0.0226544	0.0592518	0.0365974
chr1:151261182:151261571:clu_11066_NA	-0.211736	0.563258	0.485609	-0.0776487
chr1:151261182:151261854:clu_11066_NA	0.112603	0.0356128	0.0424663	0.00685349
chr1:151261747:151261854:clu_11066_NA	0.0991326	0.40113	0.471925	0.0707952
chr1:151265509:151265876:clu_11067_NA	0.137841	0.0349242	0.057651	0.0227268
chr1:151265509:151266494:clu_11067_NA	-0.40302	0.943484	0.906822	-0.0366623
chr1:151265509:151266525:clu_11067_NA	0.127824	0.00624749	0.0102102	0.00396274
chr1:151265938:151266494:clu_11067_NA	0.137354	0.0153441	0.0253169	0.00997278
chr1:151266614:151266885:clu_11068_NA	-0.0727379	0.474224	0.438151	-0.0360734
chr1:151267017:151271284:clu_11068_NA	0.0727379	0.525776	0.561849	0.0360734
chr1:151396762:151397431:clu_11072_NA	-0.313615	0.676443	0.714922	0.0384785
chr1:151396762:151400299:clu_11072_NA	0.818488	0.00109953	0.00360495	0.00250542
chr1:151397537:151400299:clu_11072_NA	-0.504873	0.322457	0.281473	-0.0409839
chr1:151402187:151403142:clu_11073_NA	-0.443504	0.990398	0.977004	-0.0133946
chr1:151402187:151403255:clu_11073_NA	0.443504	0.00960174	0.0229964	0.0133946
chr1:151403317:151413404:clu_11074_NA	0.171597	0.404077	0.440739	0.0366622
chr1:151403317:151414557:clu_11074_NA	-0.284533	0.159173	0.110025	-0.0491478
chr1:151413562:151414557:clu_11074_NA	0.112936	0.43675	0.449236	0.0124856
chr1:151317012:151317204:clu_11076_NA	0.317835	0.495673	0.488406	-0.00726723
chr1:151317080:151317204:clu_11076_NA	-0.664749	1.18515e-06	4.37147e-07	-7.48003e-07
chr1:151317323:151317582:clu_11076_NA	0.346914	0.504326	0.511594	0.00726798
chr1:151317664:151318404:clu_11077_NA	0.0412501	0.476656	0.410046	-0.06661
chr1:151318433:151318681:clu_11077_NA	2.79207	0.000581432	0.00783055	0.00724912
chr1:151318437:151318681:clu_11077_NA	0.327641	0.50771	0.581596	0.0738859
chr1:151318437:151318691:clu_11077_NA	-3.16096	0.0150517	0.000526635	-0.014525
chr1:151318809:151318958:clu_11078_NA	0.147698	0.0578294	0.0761888	0.0183594
chr1:151318809:151318965:clu_11078_NA	-0.147698	0.942171	0.923811	-0.0183594
chr1:151338160:151338244:clu_11081_NA	-0.123269	0.35814	0.354669	-0.00347151
chr1:151338322:151338751:clu_11081_NA	-0.133619	0.405211	0.397152	-0.00805947
chr1:151338322:151339198:clu_11081_NA	0.330577	0.00368921	0.00575183	0.00206262
chr1:151338929:151339198:clu_11081_NA	-0.0736893	0.23296	0.242428	0.00946835
chr1:151341665:151341918:clu_11083_NA	0.0765745	0.300133	0.333251	0.0331184
chr1:151342030:151342189:clu_11083_NA	-0.0765745	0.699867	0.666749	-0.0331184
chr1:151342245:151345114:clu_11084_NA	0.227701	0.990363	0.993867	0.00350365
chr1:151342454:151345114:clu_11084_NA	-0.227701	0.00963696	0.00613331	-0.00350365
chr1:151372661:151372918:clu_11085_NA	0.709142	0.0041874	0.0170704	0.012883
chr1:151372663:151372918:clu_11085_NA	-0.709142	0.995813	0.98293	-0.012883
chr1:151373064:151373240:clu_11086_NA	-0.11991	0.463854	0.453945	-0.00990908
chr1:151373064:151373715:clu_11086_NA	0.199923	1.65632e-05	2.23187e-05	5.75544e-06
chr1:151373321:151373715:clu_11086_NA	-0.0800126	0.53613	0.546033	0.00990333
chr1:151381304:151384101:clu_11088_NA	0.153649	0.61869	0.603367	-0.0153236
chr1:151381304:151395873:clu_11088_NA	-0.376402	0.00390198	0.00223973	-0.00166225
chr1:151384872:151395873:clu_11088_NA	0.222752	0.377408	0.394393	0.0169858
chr1:151380716:151380885:clu_11089_NA	-0.21713	0.469416	0.468991	-0.000424792
chr1:151380716:151381170:clu_11089_NA	0.432568	7.42598e-06	1.42076e-05	6.78163e-06
chr1:151381057:151381170:clu_11089_NA	-0.215438	0.530577	0.530995	0.000418011
chr1:151400490:151400599:clu_11090_NA	0.0466208	0.0917763	0.0998497	0.00807345
chr1:151400517:151400599:clu_11090_NA	-0.0466208	0.908224	0.90015	-0.00807345
chr1:151512902:151535061:clu_11101_NA	-0.187673	1	1	-1.15002e-10
chr1:151513385:151535061:clu_11101_NA	0.187673	2.52476e-10	3.67478e-10	1.15002e-10
chr1:151536466:151537001:clu_11102_NA	-0.169472	0.529938	0.445456	-0.0844822
chr1:151537090:151538639:clu_11102_NA	0.169472	0.470062	0.554544	0.0844822
chr1:151584857:151611364:clu_11104_NA	-0.473802	0.0924407	0.0570392	-0.0354015
chr1:151584857:151630711:clu_11104_NA	1.05638	0.00114818	0.00327244	0.00212425
chr1:151584917:151611364:clu_11104_NA	0.247858	0.0158824	0.0201669	0.00428449
chr1:151584917:151630711:clu_11104_NA	-0.432296	0.0130683	0.00840531	-0.00466296
chr1:151584988:151611364:clu_11104_NA	0.123643	0.258074	0.289416	0.0313413
chr1:151584988:151630711:clu_11104_NA	-0.575912	0.0536991	0.0299179	-0.0237812
chr1:151611595:151630711:clu_11104_NA	0.0541255	0.565687	0.591783	0.0260956
chr1:151641111:151641617:clu_11105_NA	-0.225979	0.00235785	0.00150178	-0.000856071
chr1:151641111:151655832:clu_11105_NA	0.225979	0.997642	0.998498	0.000856071
chr1:151665515:151665900:clu_11106_NA	0.585712	0.572996	0.583415	0.0104183
chr1:151665515:151666846:clu_11106_NA	-1.539	0.00479054	0.000582721	-0.00420782
chr1:151665959:151666069:clu_11106_NA	0.352097	0.0903143	0.0727988	-0.0175155
chr1:151665959:151666846:clu_11106_NA	0.601188	0.331899	0.343204	0.011305
chr1:151675924:151676606:clu_11107_NA	-0.0106183	0.00466237	0.00456485	-9.75218e-05
chr1:151675924:151677507:clu_11107_NA	0.0106183	0.995338	0.995435	9.75218e-05
chr1:151677616:151678298:clu_11108_NA	1.70234	2.98511e-10	8.98653e-09	8.68802e-09
chr1:151677644:151678298:clu_11108_NA	-1.70234	1	1	-8.68802e-09
chr1:151678834:151679145:clu_11109_NA	-0.182803	0.132391	0.0957305	-0.0366601
chr1:151678837:151679145:clu_11109_NA	0.182803	0.867609	0.904269	0.0366601
chr1:151681794:151682219:clu_11110_NA	0.620151	0.00459826	0.0121339	0.00753568
chr1:151681821:151682219:clu_11110_NA	-0.228196	0.194508	0.219742	0.0252343
chr1:151681824:151682219:clu_11110_NA	-0.391955	0.800894	0.768124	-0.03277
chr1:151682267:151682724:clu_11111_NA	-0.759985	0.0100516	0.00321373	-0.00683788
chr1:151682267:151683172:clu_11111_NA	0.238579	0.12054	0.10461	-0.0159294
chr1:151682267:151683602:clu_11111_NA	-0.333518	0.00139034	0.000680934	-0.000709401
chr1:151682267:151687070:clu_11111_NA	0.435185	0.773633	0.817267	0.0436344
chr1:151682349:151687070:clu_11111_NA	0.0961999	0.0176952	0.0133188	-0.0043764
chr1:151683357:151687070:clu_11111_NA	0.149708	0.0760198	0.0603636	-0.0156562
chr1:151683656:151687070:clu_11111_NA	0.173831	0.00067038	0.000545313	-0.000125067
chr1:151687152:151688095:clu_11113_NA	-0.193188	0.00834039	0.00725824	-0.00108215
chr1:151687152:151688352:clu_11113_NA	-0.0537182	0.989206	0.989699	0.000492579
chr1:151687271:151688352:clu_11113_NA	0.775929	0.00090751	0.00208151	0.001174
chr1:151687274:151688352:clu_11113_NA	-0.529023	0.00154614	0.000961706	-0.000584432
chr1:151688457:151689231:clu_11114_NA	-0.629575	0.969072	0.898941	-0.0701304
chr1:151688556:151689231:clu_11114_NA	0.629575	0.0309283	0.101059	0.0701304
chr1:151694638:151696615:clu_11116_NA	-2.05686	0.0106265	0.00153504	-0.00909151
chr1:151694638:151700051:clu_11116_NA	0.235637	0.0279931	0.040031	0.0120379
chr1:151694638:151701242:clu_11116_NA	0.895309	0.00335751	0.00928656	0.00592905
chr1:151696714:151700051:clu_11116_NA	0.717241	0.000167558	0.000387854	0.000220296
chr1:151700097:151701242:clu_11116_NA	-0.109675	0.103282	0.104569	0.00128693
chr1:151700939:151701242:clu_11116_NA	-0.21837	0.140358	0.12747	-0.0128875
chr1:151700951:151701242:clu_11116_NA	0.167525	0.0711796	0.0950868	0.0239072
chr1:151701369:151701964:clu_11116_NA	-0.170616	0.633829	0.603788	-0.0300415
chr1:151708056:151728018:clu_11116_NA	0.539808	0.00920609	0.0178451	0.00863906
chr1:151732657:151733292:clu_11118_NA	0.217704	0.357306	0.418136	0.0608301
chr1:151733375:151733927:clu_11118_NA	0.0180115	0.257632	0.246917	-0.0107145
chr1:151733375:151734581:clu_11118_NA	-0.0774728	0.0236229	0.0205787	-0.00304425
chr1:151734028:151734438:clu_11118_NA	-0.0792044	0.00359316	0.0031247	-0.000468461
chr1:151734028:151734581:clu_11118_NA	-0.0790384	0.357846	0.311244	-0.0466028
chr1:151734976:151735431:clu_11119_NA	-0.978647	0.00903859	0.0012866	-0.00775199
chr1:151734976:151735466:clu_11119_NA	0.978647	0.990961	0.998713	0.00775199
chr1:151746980:151747186:clu_11122_NA	-0.251672	0.346323	0.275189	-0.0711338
chr1:151747282:151747541:clu_11122_NA	0.0860069	0.256192	0.285343	0.0291511
chr1:151747282:151747868:clu_11122_NA	0.0871395	0.00567951	0.00633293	0.000653418
chr1:151747642:151747868:clu_11122_NA	0.0785252	0.391806	0.433135	0.0413293
chr1:151749075:151751161:clu_11124_NA	0.0337485	0.25138	0.22867	-0.0227097
chr1:151749075:151752427:clu_11124_NA	-0.119354	0.0087688	0.00684427	-0.00192453
chr1:151751718:151752427:clu_11124_NA	0.208163	0.619282	0.670679	0.051397
chr1:151751718:151752527:clu_11124_NA	-0.122557	0.120569	0.0938065	-0.0267628
chr1:151755525:151762856:clu_11126_NA	-0.124612	0.483142	0.454037	-0.0291053
chr1:151755525:151762875:clu_11126_NA	0.15772	0.0632717	0.0788571	0.0155854
chr1:151755525:151762881:clu_11126_NA	-0.0331081	0.453586	0.467106	0.0135199
chr1:151811213:151811502:clu_11128_NA	-0.372314	0.0557196	0.0414404	-0.0142792
chr1:151811213:151814217:clu_11128_NA	-0.34373	0.412707	0.315844	-0.0968637
chr1:151811213:151822709:clu_11128_NA	-0.382717	0.000346968	0.000255381	-9.15878e-05
chr1:151811581:151814217:clu_11128_NA	-0.297801	0.100817	0.0807814	-0.0200358
chr1:151811581:151822709:clu_11128_NA	-0.348558	9.47252e-05	7.21437e-05	-2.25815e-05
chr1:151812905:151814217:clu_11128_NA	1.07166	0.00269786	0.00850245	0.00580459
chr1:151814507:151816521:clu_11128_NA	0.812197	0.0991448	0.241053	0.141908
chr1:151815784:151816521:clu_11128_NA	0.0363389	0.0679513	0.0760483	0.00809699
chr1:151816718:151822709:clu_11128_NA	-0.175073	0.26052	0.236003	-0.024517
chr1:151867670:151879797:clu_11131_NA	0.0386799	0.0411666	0.0254671	-0.0156995
chr1:151867670:151881836:clu_11131_NA	0.552185	0.93507	0.9667	0.0316297
chr1:151879882:151881836:clu_11131_NA	-0.590865	0.0237634	0.00783313	-0.0159303
chr1:152162131:152185595:clu_11132_NA	-8.9133	1.62189e-06	6.19802e-11	-1.62183e-06
chr1:152162131:152221371:clu_11132_NA	2.0564	0.00105768	0.00234781	0.00129013
chr1:152162131:152274230:clu_11132_NA	2.05426	0.000510713	0.00113125	0.000620538
chr1:152221488:152224129:clu_11132_NA	1.07512	0.312931	0.260373	-0.0525577
chr1:152221488:152274230:clu_11132_NA	-1.41053	0.0123814	0.000857851	-0.0115235
chr1:152224234:152274230:clu_11132_NA	0.564044	0.210245	0.104933	-0.105311
chr1:152274309:152275475:clu_11132_NA	1.50765	0.318967	0.409013	0.0900459
chr1:152286514:152305059:clu_11132_NA	1.00968	0.0681324	0.0530982	-0.0150342
chr1:152287433:152305059:clu_11132_NA	2.05666	0.0757735	0.168245	0.0924717
chr1:153492630:153507678:clu_11145_NA	7.16082	2.4786e-09	0.00409484	0.00409484
chr1:153507306:153507678:clu_11145_NA	-7.16082	1	0.995905	-0.00409484
chr1:153507836:153508265:clu_11146_NA	1.53526	0.00212865	0.0014443	-0.000684348
chr1:153507836:153508425:clu_11146_NA	1.96211	0.944061	0.981593	0.0375318
chr1:153507836:153508584:clu_11146_NA	-5.53382	0.01203	6.94631e-06	-0.0120231
chr1:153507836:153508593:clu_11146_NA	1.04406	0.0114928	0.00477145	-0.00672132
chr1:153507836:153508606:clu_11146_NA	-0.161267	0.00544945	0.000677818	-0.00477163
chr1:153507851:153508425:clu_11146_NA	1.15367	0.0248379	0.0115065	-0.0133314
chr1:153562352:153578648:clu_11148_NA	-0.328969	0.0420294	0.0427003	0.000670844
chr1:153562352:153580475:clu_11148_NA	0.413605	0.00360401	0.00769411	0.00409011
chr1:153578747:153689680:clu_11148_NA	0.285821	0.0214693	0.0403362	0.0188669
chr1:153580168:153580475:clu_11148_NA	-0.370457	0.932897	0.909269	-0.0236278
chr1:153580653:153581375:clu_11150_NA	0.323204	0.147027	0.247553	0.100526
chr1:153580653:153585428:clu_11150_NA	-0.323204	0.852973	0.752447	-0.100526
chr1:153599009:153599427:clu_11152_NA	-0.45184	0.0511557	0.0308699	-0.0202858
chr1:153599009:153599615:clu_11152_NA	0.046151	0.034003	0.0337624	-0.000240578
chr1:153599009:153599959:clu_11152_NA	0.0559617	0.593035	0.594644	0.00160953
chr1:153599009:153600597:clu_11152_NA	-0.0473751	0.223558	0.202157	-0.0214011
chr1:153600074:153600597:clu_11152_NA	0.397102	0.098248	0.138566	0.0403179
chr1:153600972:153601258:clu_11153_NA	-0.71836	0.0010377	0.000986685	-5.10113e-05
chr1:153600972:153601636:clu_11153_NA	1.0321	0.000443088	0.00242557	0.00198248
chr1:153600972:153602985:clu_11153_NA	-0.67456	0.994749	0.988198	-0.00655103
chr1:153601343:153602985:clu_11153_NA	0.0951029	0.00300916	0.00645411	0.00344495
chr1:153601719:153602985:clu_11153_NA	0.265715	0.000760844	0.00193545	0.00117461
chr1:153603138:153603988:clu_11154_NA	-0.0451989	0.114708	0.105843	-0.00886509
chr1:153603138:153604174:clu_11154_NA	0.0451989	0.885292	0.894157	0.00886509
chr1:153606819:153609048:clu_11159_NA	-0.105277	0.604042	0.552749	-0.0512937
chr1:153609129:153610771:clu_11159_NA	0.105277	0.395958	0.447251	0.0512937
chr1:153610924:153614719:clu_11160_NA	0.0163393	0.263318	0.272364	0.00904644
chr1:153610924:153614722:clu_11160_NA	0.0613774	0.170291	0.184256	0.0139649
chr1:153610924:153617540:clu_11160_NA	1.02597	0.0014444	0.00410046	0.00265607
chr1:153614905:153615703:clu_11160_NA	-0.12915	0.334035	0.298729	-0.0353064
chr1:153614905:153617540:clu_11160_NA	-1.99255	5.77759e-05	8.01615e-06	-4.97598e-05
chr1:153615840:153617410:clu_11160_NA	1.00715	0.00174158	0.00485194	0.00311036
chr1:153615840:153617540:clu_11160_NA	0.0108687	0.229112	0.235691	0.00657839
chr1:153631362:153631614:clu_11161_NA	0.0672526	0.501809	0.558697	0.0568875
chr1:153631362:153631924:clu_11161_NA	0.120209	0.0365355	0.0428895	0.00635402
chr1:153631660:153631924:clu_11161_NA	-0.187462	0.461655	0.398413	-0.0632415
chr1:153701260:153703418:clu_11165_NA	-0.201013	0.0532157	0.0448932	-0.00832258
chr1:153701260:153713127:clu_11165_NA	-0.043099	0.921993	0.910855	-0.0111385
chr1:153703527:153713127:clu_11165_NA	-0.314566	0.000431944	0.000325276	-0.000106668
chr1:153703652:153713127:clu_11165_NA	0.558679	0.0243589	0.0439267	0.0195678
chr1:153719546:153719755:clu_11167_NA	0.124137	0.442328	0.504138	0.0618105
chr1:153719839:153721165:clu_11167_NA	-0.124137	0.557672	0.495862	-0.0618105
chr1:153723715:153724755:clu_11168_NA	-0.0461233	0.178513	0.168526	-0.00998639
chr1:153723715:153732002:clu_11168_NA	-0.0249855	0.000292496	0.000282032	-1.04639e-05
chr1:153727215:153730048:clu_11168_NA	0.0602458	0.212447	0.223072	0.0106248
chr1:153730239:153732002:clu_11168_NA	0.0491147	0.332508	0.345273	0.0127645
chr1:153734152:153735204:clu_11168_NA	-0.0382517	0.276239	0.262847	-0.0133925
chr1:153724884:153726177:clu_11169_NA	0.331617	0.0331307	0.0556499	0.0225191
chr1:153724884:153727118:clu_11169_NA	-0.212278	0.949884	0.926176	-0.0237082
chr1:153726294:153727118:clu_11169_NA	-0.119339	0.0169854	0.0181744	0.00118905
chr1:153733394:153733496:clu_11170_NA	-0.129539	0.0424457	0.0352482	-0.00719754
chr1:153733394:153734046:clu_11170_NA	0.0636029	0.892548	0.899114	0.00656633
chr1:153733585:153734046:clu_11170_NA	0.0659362	0.0650067	0.0656379	0.000631215
chr1:153735838:153736308:clu_11172_NA	-0.363655	0.57549	0.583089	0.00759901
chr1:153736362:153736594:clu_11172_NA	-0.39679	0.42413	0.415724	-0.00840532
chr1:153736362:153736598:clu_11172_NA	0.760445	0.000380681	0.001187	0.000806314
chr1:153737539:153740150:clu_11173_NA	2.54489	0.995706	0.99415	-0.00155541
chr1:153737539:153740155:clu_11173_NA	3.91814	0.00148389	0.00584949	0.00436561
chr1:153737539:153740196:clu_11173_NA	-6.46303	0.00281054	3.43577e-07	-0.00281019
chr1:153741437:153742164:clu_11174_NA	0.267397	5.48324e-06	5.93196e-06	4.48722e-07
chr1:153741437:153742208:clu_11174_NA	-0.458026	0.00395688	0.00207237	-0.00188451
chr1:153741437:153742245:clu_11174_NA	0.190628	0.996038	0.997922	0.00188407
chr1:153742787:153743161:clu_11175_NA	-0.713385	0.451658	0.415497	-0.0361611
chr1:153742787:153744272:clu_11175_NA	1.30614	0.00261166	0.0181027	0.0154911
chr1:153743209:153744272:clu_11175_NA	-0.592759	0.54573	0.5664	0.02067
chr1:153749696:153750237:clu_11176_NA	-0.783009	0.48671	0.253378	-0.233332
chr1:153749696:153750637:clu_11176_NA	0.612029	0.0706359	0.148382	0.0777462
chr1:153750361:153750637:clu_11176_NA	0.17098	0.442654	0.59824	0.155586
chr1:153750831:153750939:clu_11177_NA	-0.214845	0.187915	0.187032	-0.000883785
chr1:153750831:153751590:clu_11177_NA	0.427948	0.0019762	0.00374063	0.00176443
chr1:153751029:153751163:clu_11177_NA	0.286117	0.0457972	0.0752241	0.0294268
chr1:153751361:153751590:clu_11177_NA	-0.243475	0.319901	0.30941	-0.0104912
chr1:153751687:153751819:clu_11177_NA	-0.255745	0.44441	0.424593	-0.0198163
chr1:153789061:153789848:clu_11179_NA	0.29342	0.0860283	0.144763	0.0587344
chr1:153789064:153789848:clu_11179_NA	-0.29342	0.913972	0.855237	-0.0587344
chr1:153790018:153790516:clu_11180_NA	0.0931344	0.65528	0.639228	-0.0160512
chr1:153790018:153791267:clu_11180_NA	-0.258588	0.00200071	0.00137297	-0.000627736
chr1:153790647:153791267:clu_11180_NA	0.165454	0.34272	0.359399	0.016679
chr1:153800824:153872770:clu_11181_NA	-0.679962	5.07887e-06	3.42598e-06	-1.65289e-06
chr1:153800824:153894315:clu_11181_NA	0.629645	3.5844e-06	8.95754e-06	5.37314e-06
chr1:153800824:153895209:clu_11181_NA	-0.293028	0.992362	0.985669	-0.00669344
chr1:153800824:153895775:clu_11181_NA	0.343345	0.0076291	0.0143188	0.00668972
chr1:153903333:153903423:clu_11184_NA	0.401668	0.97735	0.989728	0.0123782
chr1:153903333:153903499:clu_11184_NA	-0.401668	0.0226501	0.0102719	-0.0123782
chr1:153905795:153905956:clu_11186_NA	1.76062	1.00889e-10	3.41273e-09	3.31185e-09
chr1:153905795:153905959:clu_11186_NA	-1.76062	1	1	-3.31185e-09
chr1:153907403:153908536:clu_11189_NA	0.737433	0.0023059	0.00693767	0.00463178
chr1:153907440:153908536:clu_11189_NA	-0.368728	0.515617	0.513218	-0.00239925
chr1:153908664:153909018:clu_11189_NA	-0.368705	0.482077	0.479845	-0.00223252
chr1:154407632:154408445:clu_11190_NA	-0.305142	0.479115	0.439197	-0.0399178
chr1:154407632:154420601:clu_11190_NA	0.449453	1.57418e-08	3.06895e-08	1.49477e-08
chr1:154408586:154420601:clu_11190_NA	-0.14431	0.520885	0.560803	0.0399178
chr1:153911521:153912065:clu_11191_NA	-0.00298832	0.604833	0.603777	-0.00105609
chr1:153911521:153912632:clu_11191_NA	0.00156049	0.00122566	0.0012291	3.43815e-06
chr1:153912280:153912632:clu_11191_NA	0.00142783	0.393941	0.394994	0.00105265
chr1:153913870:153914345:clu_11193_NA	-0.249742	0.00408592	0.0029822	-0.00110371
chr1:153913870:153915032:clu_11193_NA	0.104597	0.00307979	0.00320373	0.000123947
chr1:153913916:153914345:clu_11193_NA	0.034149	0.380624	0.369009	-0.0116154
chr1:153914589:153914663:clu_11193_NA	0.0831922	0.283243	0.288402	0.00515929
chr1:153914589:153915032:clu_11193_NA	0.29694	0.00456852	0.0057603	0.00119178
chr1:153914589:153915354:clu_11193_NA	-0.0525197	0.00117576	0.00104524	-0.000130512
chr1:153914832:153915032:clu_11193_NA	0.101018	0.176661	0.183114	0.00645315
chr1:153914832:153915354:clu_11193_NA	-0.384411	0.000875585	0.000558548	-0.000317037
chr1:153915101:153915354:clu_11193_NA	0.0667766	0.145687	0.145925	0.000238481
chr1:153915606:153916469:clu_11194_NA	0.272762	0.00751661	0.0128997	0.00538304
chr1:153915606:153916534:clu_11194_NA	-0.272762	0.992483	0.9871	-0.00538304
chr1:153916873:153917611:clu_11195_NA	-0.453698	0.0156972	0.00937922	-0.00631793
chr1:153916873:153918773:clu_11195_NA	0.0195902	0.93717	0.898899	-0.0382712
chr1:153916873:153918777:clu_11195_NA	0.775454	0.0438237	0.0895095	0.0456858
chr1:153917759:153918773:clu_11195_NA	-0.341346	0.00330881	0.00221213	-0.00109667
chr1:153920805:153920934:clu_11196_NA	-0.478163	0.454064	0.348971	-0.105094
chr1:153921120:153921310:clu_11196_NA	-0.212933	0.0204875	0.0205281	4.05616e-05
chr1:153921120:153921591:clu_11196_NA	-0.0372166	0.523356	0.625127	0.101772
chr1:153921376:153921591:clu_11196_NA	0.728312	0.00209246	0.00537395	0.00328149
chr1:153921860:153923736:clu_11197_NA	-0.19907	0.394957	0.446442	0.0514846
chr1:153921860:153924494:clu_11197_NA	-0.564948	0.146902	0.115171	-0.0317308
chr1:153924142:153924332:clu_11197_NA	1.19099	0.00716317	0.0325098	0.0253466
chr1:153924142:153924494:clu_11197_NA	-0.426969	0.450978	0.405877	-0.0451004
chr1:153925111:153925281:clu_11198_NA	-0.470273	0.834122	0.662527	-0.171594
chr1:153925126:153925281:clu_11198_NA	0.470273	0.165878	0.337473	0.171594
chr1:153925310:153925742:clu_11199_NA	0.179217	0.354892	0.354934	4.28718e-05
chr1:153925310:153926014:clu_11199_NA	-0.428057	0.0884478	0.0481952	-0.0402526
chr1:153925845:153926014:clu_11199_NA	0.24884	0.556661	0.59687	0.0402097
chr1:153927465:153927541:clu_11200_NA	1.03891	0.567997	0.673137	0.105141
chr1:153927465:153930821:clu_11200_NA	1.20433	0.00848273	0.0118614	0.00337869
chr1:153927642:153930537:clu_11200_NA	-4.0372	0.0174305	0.000128985	-0.0173015
chr1:153927642:153930821:clu_11200_NA	0.590488	0.394341	0.298457	-0.0958835
chr1:153927642:153930848:clu_11200_NA	1.20347	0.0117494	0.0164149	0.00466555
chr1:153948381:153949169:clu_11208_NA	-0.194135	0.191568	0.208514	0.0169464
chr1:153948381:153949452:clu_11208_NA	1.03981	1.15201e-05	4.30687e-05	3.15487e-05
chr1:153949251:153949452:clu_11208_NA	-0.24664	0.385826	0.398476	0.0126498
chr1:153949251:153949646:clu_11208_NA	-0.296183	2.47272e-05	2.43035e-05	-4.23693e-07
chr1:153949251:153949815:clu_11208_NA	0.0978737	2.6341e-05	3.8394e-05	1.2053e-05
chr1:153949398:153949646:clu_11208_NA	0.30081	4.48556e-06	8.00906e-06	3.5235e-06
chr1:153949489:153949635:clu_11208_NA	-0.349892	0.000585052	0.000544958	-4.00937e-05
chr1:153949489:153949646:clu_11208_NA	-0.351639	0.421954	0.392351	-0.0296029
chr1:153954920:153955011:clu_11209_NA	-0.0416325	0.60396	0.583881	-0.0200786
chr1:153955076:153955195:clu_11209_NA	0.0416325	0.39604	0.416119	0.0200786
chr1:153955284:153955695:clu_11210_NA	-0.508617	0.562091	0.532977	-0.0291134
chr1:153955284:153955997:clu_11210_NA	0.899739	9.20402e-06	3.56879e-05	2.64839e-05
chr1:153955772:153955997:clu_11210_NA	-0.391122	0.4379	0.466987	0.0290869
chr1:153963278:153963390:clu_11211_NA	0.0772088	0.00382631	0.00391999	9.36736e-05
chr1:153963278:153963591:clu_11211_NA	0.0713745	0.90396	0.920703	0.0167429
chr1:153963510:153963591:clu_11211_NA	-0.148583	0.0922135	0.0753769	-0.0168366
chr1:154130197:154141781:clu_11218_NA	-0.101347	0.036409	0.0335179	-0.00289105
chr1:154130197:154142876:clu_11218_NA	-0.0697674	0.675855	0.642151	-0.033704
chr1:154131524:154141781:clu_11218_NA	-0.149094	0.0141816	0.0124468	-0.00173479
chr1:154131524:154142876:clu_11218_NA	0.0904345	0.232698	0.259508	0.0268102
chr1:154141859:154142876:clu_11218_NA	0.229774	0.0408565	0.0523762	0.0115197
chr1:154145677:154148591:clu_11219_NA	-0.370493	0.594506	0.587744	-0.00676196
chr1:154145677:154155464:clu_11219_NA	1.59612	0.00155796	0.0110073	0.00944929
chr1:154148724:154150590:clu_11219_NA	-0.864865	0.00505325	0.00304719	-0.00200606
chr1:154148724:154155464:clu_11219_NA	-0.360764	0.398883	0.398202	-0.000681274
chr1:154142941:154143125:clu_11220_NA	0.307883	0.0116361	0.021328	0.00969194
chr1:154142945:154143125:clu_11220_NA	-0.307883	0.988364	0.978672	-0.00969194
chr1:154143187:154143889:clu_11221_NA	-0.447598	0.305033	0.265593	-0.0394402
chr1:154143187:154144505:clu_11221_NA	-0.0771372	0.0455741	0.0574747	0.0119006
chr1:154143187:154145384:clu_11221_NA	0.619041	0.00142759	0.00361168	0.00218409
chr1:154143964:154144505:clu_11221_NA	0.493975	0.00635892	0.0141962	0.00783731
chr1:154143964:154145384:clu_11221_NA	-0.280137	0.593629	0.611099	0.0174703
chr1:154144580:154145384:clu_11221_NA	-0.308144	0.0479778	0.0480257	4.78986e-05
chr1:154185100:154186369:clu_11223_NA	0.0523324	0.292392	0.302194	0.00980262
chr1:154185100:154186933:clu_11223_NA	-0.0796011	0.00708904	0.00642112	-0.000667921
chr1:154185100:154192312:clu_11223_NA	1.09898	0.000984201	0.00289708	0.00191288
chr1:154186422:154186933:clu_11223_NA	0.0197386	0.255133	0.255231	9.75195e-05
chr1:154186422:154192312:clu_11223_NA	0.150067	0.00584729	0.00666379	0.000816503
chr1:154187050:154192312:clu_11223_NA	-0.0987741	0.192043	0.170645	-0.0213974
chr1:154187050:154192818:clu_11223_NA	-0.39426	0.0332377	0.0219786	-0.0112591
chr1:154187050:154192895:clu_11223_NA	-0.567025	0.00120491	0.000670335	-0.000534574
chr1:154192413:154192818:clu_11223_NA	0.130741	0.202676	0.226556	0.0238801
chr1:154192413:154192895:clu_11223_NA	-0.312202	0.00939288	0.00674225	-0.00265063
chr1:154192720:154197560:clu_11224_NA	0.123926	0.00634926	0.00776525	0.00141599
chr1:154193322:154197560:clu_11224_NA	-0.558664	0.014842	0.00917234	-0.00566969
chr1:154193451:154197560:clu_11224_NA	-0.115391	0.292692	0.281779	-0.0109128
chr1:154193516:154197560:clu_11224_NA	-0.0271238	0.480842	0.505632	0.0247899
chr1:154193601:154197560:clu_11224_NA	-0.0186613	0.0122701	0.0130124	0.000742242
chr1:154193872:154197560:clu_11224_NA	-0.134424	0.192748	0.182063	-0.0106849
chr1:154197103:154197560:clu_11224_NA	0.730339	0.0002569	0.000576179	0.00031928
chr1:154207214:154207672:clu_11225_NA	-0.0613937	0.0224664	0.0211334	-0.00133302
chr1:154207235:154207672:clu_11225_NA	-0.00426597	0.904428	0.900782	-0.00364585
chr1:154207268:154207672:clu_11225_NA	0.0656597	0.0731054	0.0780843	0.00497887
chr1:154218851:154221715:clu_11228_NA	0.171484	0.333962	0.292386	-0.0415758
chr1:154218851:154223517:clu_11228_NA	-0.53835	0.00209815	0.000903274	-0.00119488
chr1:154221913:154223517:clu_11228_NA	0.366866	0.66394	0.706711	0.0427707
chr1:154224129:154226376:clu_11229_NA	0.166348	0.458919	0.45431	-0.00460987
chr1:154224129:154227312:clu_11229_NA	-0.352137	0.00111978	0.000660044	-0.000459736
chr1:154226565:154227312:clu_11229_NA	0.185789	0.539961	0.54503	0.00506961
chr1:154227366:154227628:clu_11230_NA	-0.259741	0.999991	0.999985	-6.17901e-06
chr1:154227366:154227674:clu_11230_NA	0.259741	9.07151e-06	1.52505e-05	6.17901e-06
chr1:154229910:154231453:clu_11231_NA	0.0442967	0.500196	0.521285	0.0210888
chr1:154229910:154231483:clu_11231_NA	-0.0436804	0.00622154	0.00593779	-0.000283751
chr1:154229910:154233368:clu_11231_NA	0.0394525	2.13502e-05	2.21429e-05	7.92625e-07
chr1:154232505:154233368:clu_11231_NA	-0.0400688	0.493561	0.472756	-0.0208059
chr1:154234173:154235579:clu_11232_NA	0.128137	0.0548582	0.0697647	0.0149065
chr1:154234173:154238977:clu_11232_NA	-0.128137	0.945142	0.930235	-0.0149065
chr1:154239044:154241233:clu_11233_NA	-0.0473251	0.711371	0.691556	-0.0198154
chr1:154239044:154241236:clu_11233_NA	0.0473251	0.288629	0.308444	0.0198154
chr1:154241430:154241838:clu_11234_NA	0.345488	0.0845065	0.0928421	0.00833559
chr1:154241430:154242676:clu_11234_NA	0.245385	0.805375	0.800533	-0.00484266
chr1:154241430:154243357:clu_11234_NA	0.346116	0.0122017	0.0134137	0.00121199
chr1:154241888:154242676:clu_11234_NA	0.20221	0.0979116	0.0932104	-0.00470125
chr1:154241888:154243357:clu_11234_NA	-1.1392	4.88552e-06	1.21611e-06	-3.6694e-06
chr1:154245252:154245812:clu_11235_NA	-0.009022	0.214161	0.201534	-0.0126276
chr1:154245252:154245956:clu_11235_NA	0.297316	0.00141881	0.00181372	0.000394915
chr1:154245252:154247426:clu_11235_NA	1.23735	0.000364289	0.00119219	0.000827904
chr1:154246010:154246250:clu_11235_NA	-1.89537	0.00133185	0.000190035	-0.00114182
chr1:154246074:154246226:clu_11235_NA	-1.02171	0.0074573	0.00254907	-0.00490823
chr1:154246074:154246250:clu_11235_NA	0.0922344	0.351101	0.365607	0.0145054
chr1:154246074:154247426:clu_11235_NA	1.24265	0.000398624	0.00131149	0.000912869
chr1:154246437:154247426:clu_11235_NA	0.0565455	0.423767	0.425803	0.00203662
chr1:154300648:154302872:clu_11237_NA	0.0980172	0.341432	0.386776	0.045344
chr1:154301551:154302872:clu_11237_NA	-0.0980172	0.658568	0.613224	-0.045344
chr1:154303622:154303920:clu_11238_NA	0.116434	0.368809	0.407347	0.0385377
chr1:154303981:154304082:clu_11238_NA	-0.0162227	0.401694	0.388549	-0.0131448
chr1:154304154:154304430:clu_11238_NA	-0.100211	0.229497	0.204104	-0.0253929
chr1:154310020:154313013:clu_11240_NA	0.184961	0.0225271	0.0327101	0.010183
chr1:154310020:154313330:clu_11240_NA	-0.203931	0.956066	0.940961	-0.0151055
chr1:154313019:154313330:clu_11240_NA	0.0189706	0.0214065	0.026329	0.00492249
chr1:154316515:154316598:clu_11245_NA	-8.38525	3.24197e-08	1.68839e-15	-3.24197e-08
chr1:154316533:154316619:clu_11245_NA	8.38525	1	1	3.24197e-08
chr1:154316730:154316849:clu_11246_NA	-0.0116546	0.0761494	0.0745257	-0.0016237
chr1:154316730:154316871:clu_11246_NA	0.0116546	0.923851	0.925474	0.0016237
chr1:154318021:154318276:clu_11248_NA	0.125851	0.504842	0.551412	0.0465705
chr1:154318021:154318707:clu_11248_NA	-0.0647297	0.00528322	0.00476927	-0.000513953
chr1:154318359:154318707:clu_11248_NA	-0.0611212	0.489875	0.443818	-0.0460565
chr1:154422456:154426964:clu_11253_NA	-0.190515	0.0685191	0.0728878	0.00436868
chr1:154422456:154437610:clu_11253_NA	0.447565	2.40291e-05	4.83833e-05	2.43542e-05
chr1:154427057:154437610:clu_11253_NA	-0.25705	0.931457	0.927064	-0.00439303
chr1:154524659:154524880:clu_11261_NA	7.36261	0.999987	1	1.27242e-05
chr1:154524777:154524880:clu_11261_NA	-7.36261	1.27242e-05	5.12333e-12	-1.27242e-05
chr1:154525296:154525508:clu_11262_NA	0.337783	0.999911	0.999955	4.34948e-05
chr1:154525296:154525524:clu_11262_NA	-0.337783	8.85643e-05	4.50695e-05	-4.34948e-05
chr1:154542083:154542268:clu_11265_NA	0.136162	0.618281	0.631891	0.0136104
chr1:154542083:154542734:clu_11265_NA	-0.236435	0.0293052	0.0206341	-0.00867115
chr1:154542312:154542734:clu_11265_NA	0.100273	0.352414	0.347475	-0.00493924
chr1:154542843:154543665:clu_11266_NA	0.0712936	0.959686	0.964855	0.005169
chr1:154542843:154543801:clu_11266_NA	-0.0712936	0.0403142	0.0351452	-0.005169
chr1:154558839:154560601:clu_11268_NA	-0.177986	0.999011	0.998588	-0.000422381
chr1:154559417:154560601:clu_11268_NA	0.177986	0.000989267	0.00141165	0.000422381
chr1:154561137:154561845:clu_11269_NA	-0.0431702	0.00088261	0.000809661	-7.29487e-05
chr1:154561149:154561845:clu_11269_NA	0.0431702	0.999117	0.99919	7.29487e-05
chr1:154562404:154562660:clu_11270_NA	-0.0264144	0.989806	0.989258	-0.000547102
chr1:154562404:154562738:clu_11270_NA	0.0264144	0.0101945	0.0107416	0.000547102
chr1:154571061:154573517:clu_11273_NA	-0.334235	0.996898	0.993964	-0.0029334
chr1:154571061:154573707:clu_11273_NA	0.334235	0.00310246	0.00603586	0.0029334
chr1:154574724:154574861:clu_11274_NA	0.27972	0.121593	0.136914	0.0153212
chr1:154574724:154600331:clu_11274_NA	0.960998	0.000537531	0.00119624	0.000658711
chr1:154575102:154578480:clu_11274_NA	1.58541	0.00220417	0.00915878	0.00695461
chr1:154575102:154580468:clu_11274_NA	0.386863	0.237129	0.297206	0.0600763
chr1:154575102:154597539:clu_11274_NA	-3.94513	0.00169088	2.785e-05	-0.00166303
chr1:154575102:154599912:clu_11274_NA	0.497705	0.0150263	0.0210407	0.00601447
chr1:154575102:154600331:clu_11274_NA	-0.0072135	0.584402	0.493899	-0.090503
chr1:154575102:154600430:clu_11274_NA	0.241646	0.0374174	0.0405582	0.00314077
chr1:154705620:154744451:clu_11277_NA	0.128562	0.235843	0.280126	0.0442831
chr1:154744869:154794565:clu_11277_NA	-0.185168	0.359836	0.312309	-0.0475272
chr1:154744869:154841508:clu_11277_NA	0.132385	0.00217737	0.00259611	0.000418741
chr1:154794660:154840425:clu_11277_NA	-0.0937545	0.201724	0.191839	-0.00988471
chr1:154794660:154841508:clu_11277_NA	0.0179756	0.20042	0.21313	0.0127101
chr1:154901652:154904828:clu_11278_NA	0.627476	0.529734	0.562826	0.0330922
chr1:154901652:154909067:clu_11278_NA	-1.77685	0.00597392	0.000573314	-0.0054006
chr1:154904891:154909067:clu_11278_NA	0.505371	0.464251	0.436556	-0.027695
chr1:154904891:154909437:clu_11278_NA	0.643998	4.15964e-05	4.49312e-05	3.3348e-06
chr1:154918152:154918966:clu_11282_NA	0.0966706	0.00371396	0.00450257	0.00078861
chr1:154919279:154919893:clu_11282_NA	-0.0966706	0.996286	0.995497	-0.00078861
chr1:154920842:154923708:clu_11283_NA	0.279927	0.571592	0.631242	0.05965
chr1:154920842:154928545:clu_11283_NA	-0.310868	0.000314993	0.000192678	-0.000122315
chr1:154926233:154928545:clu_11283_NA	0.0309408	0.428093	0.368565	-0.0595276
chr1:154924011:154924271:clu_11284_NA	-0.00824697	0.346795	0.343068	-0.00372684
chr1:154924397:154926147:clu_11284_NA	0.00824697	0.653205	0.656932	0.00372684
chr1:154933502:154933950:clu_11285_NA	0.0868837	1	1	1.93572e-09
chr1:154933502:154934364:clu_11285_NA	-0.0868837	1.21356e-08	1.01999e-08	-1.93572e-09
chr1:154936407:154938019:clu_11286_NA	0.738372	0.570168	0.62294	0.0527723
chr1:154936407:154938115:clu_11286_NA	-1.53162	0.0181277	0.00204618	-0.0160815
chr1:154938553:154938638:clu_11286_NA	0.194266	0.0514324	0.032612	-0.0188203
chr1:154938556:154938638:clu_11286_NA	0.598977	0.360272	0.342402	-0.0178704
chr1:154938993:154940147:clu_11287_NA	3.175	1	1	0
chr1:154939020:154940147:clu_11287_NA	-3.175	5.1487e-23	8.9934e-26	-5.13971e-23
chr1:154940507:154940680:clu_11289_NA	0.206906	0.357164	0.378056	0.0208913
chr1:154940507:154940971:clu_11289_NA	-0.33565	0.0201676	0.0124083	-0.0077593
chr1:154940733:154940971:clu_11289_NA	0.128745	0.622668	0.609536	-0.013132
chr1:154955873:154956318:clu_11293_NA	0.218827	0.246211	0.280273	0.0340625
chr1:154955873:154960581:clu_11293_NA	-0.0748142	0.00591734	0.00502197	-0.000895368
chr1:154956542:154959942:clu_11293_NA	-0.0980827	0.0293815	0.0243621	-0.0050193
chr1:154956542:154960581:clu_11293_NA	-0.10615	0.214169	0.176155	-0.0380137
chr1:154956542:154965189:clu_11293_NA	-0.0578732	0.0366646	0.0316485	-0.00501618
chr1:154962733:154962815:clu_11293_NA	0.385349	0.188095	0.252914	0.0648182
chr1:154962733:154965189:clu_11293_NA	-0.10899	0.00856853	0.00702768	-0.00154086
chr1:154963004:154965041:clu_11293_NA	-0.0506127	0.000819397	0.000712447	-0.00010695
chr1:154963004:154965189:clu_11293_NA	-0.107654	0.270174	0.221886	-0.0482883
chr1:154961325:154962036:clu_11294_NA	0.303395	0.324739	0.418903	0.0941634
chr1:154961325:154962056:clu_11294_NA	-0.100592	3.1842e-05	2.74239e-05	-4.4181e-06
chr1:154961325:154962635:clu_11294_NA	-0.101402	0.0602178	0.0518206	-0.00839728
[truncated: 128,387 more rows]
