# Supplementary material for: Neuron-specific transcriptomic signatures indicate neuroinflammation and altered neuronal activity in ASD temporal cortex
Source: Proc Natl Acad Sci U S A. 2023 Mar 2;120(10):e2206758120. doi: 10.1073/pnas.2206758120 (PMC10013873; doi:10.1073/pnas.2206758120)
Supplement: Supplementary file 7 — Dataset S06 (XLSX) [file pnas.2206758120.sd06.xlsx]

## Sheet: Dataset S6
GeneID	baseMean	log2FoldChange	lfcSE	stat	pvalue	padj	genenames
ENSG00000105656	93.0348	2.04246	0.363503	5.61882	1.92263e-08	0.000258747	ELL
ENSG00000172037	60.6345	3.03056	0.555086	5.45962	4.7715e-08	0.000321074	LAMB2
ENSG00000166006	2781.13	-0.583454	0.111576	-5.22922	1.70223e-07	0.000763621	KCNC2
ENSG00000144655	96.4456	2.6564	0.519778	5.11063	3.21086e-07	0.00108029	CSRNP1
ENSG00000153071	134.056	1.57748	0.317798	4.96379	6.9132e-07	0.00155063	DAB2
ENSG00000183864	272.508	1.25917	0.253267	4.97171	6.63662e-07	0.00155063	TOB2
ENSG00000280222	193.914	1.97468	0.406029	4.86341	1.15382e-06	0.0022183	NA
ENSG00000068383	448.777	0.990064	0.209148	4.73379	2.20363e-06	0.00329516	INPP5A
ENSG00000136463	57.6743	1.99643	0.421479	4.73673	2.17198e-06	0.00329516	TACO1
ENSG00000207175	23.0752	-3.28077	0.698332	-4.69801	2.62705e-06	0.00353548	RNU1-67P
ENSG00000219545	150.462	-1.32443	0.28508	-4.6458	3.38758e-06	0.00414456	RPA3-AS1
ENSG00000204856	173.728	-1.29167	0.286105	-4.51468	6.34134e-06	0.00656475	FAM216A
ENSG00000144713	676.662	-0.824667	0.182213	-4.52583	6.0159e-06	0.00656475	RPL32
ENSG00000136750	803.981	-1.83955	0.410061	-4.48605	7.25554e-06	0.00688577	GAD2
ENSG00000154721	327.793	-1.39604	0.312997	-4.46025	8.18639e-06	0.00688577	JAM2
ENSG00000143248	866.945	-1.23765	0.277226	-4.46441	8.0291e-06	0.00688577	RGS5
ENSG00000168005	100.452	2.00614	0.453692	4.42181	9.7879e-06	0.00774856	C11orf84
ENSG00000197256	38.2132	3.05335	0.693483	4.40293	1.068e-05	0.00798511	KANK2
ENSG00000244560	69.5534	2.4403	0.557582	4.37658	1.20557e-05	0.00853922	RP4-800G7.2
ENSG00000022567	403.497	1.04002	0.240196	4.32986	1.49205e-05	0.01004	SLC45A4
ENSG00000142867	113.061	1.97776	0.460774	4.29225	1.76875e-05	0.0108199	BCL10
ENSG00000133119	125.963	-1.39026	0.323683	-4.29513	1.7459e-05	0.0108199	RFC3
ENSG00000110435	538.163	-0.797798	0.189661	-4.20644	2.59427e-05	0.0151798	PDHX
ENSG00000173153	67.023	2.30966	0.551747	4.18609	2.83798e-05	0.0152774	ESRRA
ENSG00000177606	616.36	0.996123	0.23746	4.1949	2.72989e-05	0.0152774	JUN
ENSG00000173517	1731.03	0.497992	0.120056	4.14799	3.35404e-05	0.015565	PEAK1
ENSG00000101445	978.459	0.818479	0.196316	4.16919	3.05679e-05	0.015565	PPP1R16B
ENSG00000185008	1579.12	-0.601061	0.144443	-4.16124	3.16519e-05	0.015565	ROBO2
ENSG00000133069	221.243	0.861125	0.207253	4.15495	3.25362e-05	0.015565	TMCC2
ENSG00000171223	278.85	1.66797	0.404212	4.12647	3.68378e-05	0.0165254	JUNB
ENSG00000210195	188.645	2.45663	0.600326	4.09217	4.2736e-05	0.0165889	MT-TT
ENSG00000254206	57.1133	-2.07858	0.508688	-4.08615	4.38589e-05	0.0165889	NPIPB11
ENSG00000108551	589.78	1.09733	0.268014	4.09429	4.2347e-05	0.0165889	RASD1
ENSG00000253361	55.2441	2.27539	0.557225	4.08343	4.43752e-05	0.0165889	RP11-675F6.3
ENSG00000130821	414.114	0.748631	0.18311	4.08843	4.34307e-05	0.0165889	SLC6A8
ENSG00000163870	129.273	1.59734	0.388831	4.10806	3.99001e-05	0.0165889	TPRA1
ENSG00000128683	843.316	-1.33227	0.326972	-4.07457	4.61003e-05	0.0167681	GAD1
ENSG00000189043	1659.01	-0.753895	0.187338	-4.02425	5.71584e-05	0.0202431	NDUFA4
ENSG00000110955	2012.63	-0.624842	0.156743	-3.98642	6.70775e-05	0.0231469	ATP5B
ENSG00000174928	32.265	2.18891	0.551453	3.96936	7.20672e-05	0.0236556	C3orf33
ENSG00000079459	723.017	-0.897027	0.225823	-3.97226	7.1194e-05	0.0236556	FDFT1
ENSG00000168309	1016.71	0.860879	0.218575	3.93859	8.19608e-05	0.0262626	FAM107A
ENSG00000171858	137.34	-1.19528	0.304947	-3.91963	8.86863e-05	0.0271259	RPS21
ENSG00000140332	244.037	1.08564	0.276857	3.92131	8.80675e-05	0.0271259	TLE3
ENSG00000163888	102.985	1.91573	0.494087	3.87732	0.000105612	0.0302409	CAMK2N2
ENSG00000181873	108.416	1.31003	0.337794	3.87818	0.00010524	0.0302409	IBA57
ENSG00000184828	103.279	1.95915	0.505148	3.87837	0.000105159	0.0302409	ZBTB7C
ENSG00000256463	66.1113	2.26139	0.584953	3.86592	0.00011067	0.031029	SALL3
ENSG00000170345	211.014	2.2809	0.592298	3.85094	0.000117664	0.0319849	FOS
ENSG00000123700	169.427	1.56962	0.407849	3.84852	0.000118832	0.0319849	KCNJ2
ENSG00000143641	369.751	0.823173	0.215322	3.82299	0.000131844	0.0343528	GALNT2
ENSG00000177600	255.214	-1.13938	0.298162	-3.82133	0.000132735	0.0343528	RPLP2
ENSG00000213918	176.873	1.58476	0.41578	3.81154	0.000138104	0.0350681	DNASE1
ENSG00000178171	475.285	0.641076	0.169226	3.78828	0.000151693	0.035326	AMER3
ENSG00000175611	138.752	1.35524	0.357531	3.79055	0.000150315	0.035326	LINC00476
ENSG00000140406	151.523	0.881435	0.231994	3.79939	0.000145052	0.035326	MESDC1
ENSG00000137098	43.2902	-2.27474	0.600265	-3.78956	0.000150912	0.035326	SPAG8
ENSG00000140455	77.5415	2.17655	0.574686	3.78738	0.000152245	0.035326	USP3
ENSG00000122584	296.04	-1.33277	0.353252	-3.77287	0.000161381	0.0367075	NXPH1
ENSG00000070269	421.477	-0.768312	0.20383	-3.76938	0.000163654	0.0367075	TMEM260
ENSG00000140320	187.597	0.977003	0.2596	3.76349	0.000167557	0.0369669	BAHD1
ENSG00000145860	784.018	-0.581033	0.155006	-3.74846	0.000177925	0.0386211	RNF145
ENSG00000178222	80.48	2.30175	0.614961	3.74292	0.000181896	0.0388564	RNF212
ENSG00000086065	382.355	-0.849382	0.228289	-3.72064	0.000198718	0.0417867	CHMP5
ENSG00000182230	297.049	1.06214	0.287055	3.70014	0.000215481	0.0427335	FAM153B
ENSG00000132669	103.759	1.77404	0.47912	3.70271	0.000213312	0.0427335	RIN2
ENSG00000169439	113.7	1.8617	0.502427	3.7054	0.000211054	0.0427335	SDC2
ENSG00000095539	80.2054	-2.46853	0.667239	-3.69962	0.000215922	0.0427335	SEMA4G
ENSG00000139372	202.807	-0.854381	0.231224	-3.69504	0.000219853	0.0428809	TDG
ENSG00000113658	367.011	0.889869	0.241662	3.68229	0.000231147	0.0443879	SMAD5
ENSG00000125398	280.871	1.11898	0.304156	3.67897	0.000234176	0.0443879	SOX9
ENSG00000174428	39.3379	2.63981	0.721568	3.65844	0.000253756	0.0449349	GTF2IRD2B
ENSG00000198642	580.825	-0.852954	0.232999	-3.66077	0.000251459	0.0449349	KLHL9
ENSG00000141279	1679.02	-0.365782	0.0997472	-3.66709	0.000245328	0.0449349	NPEPPS
ENSG00000201998	255.919	-1.40285	0.382472	-3.66785	0.000244594	0.0449349	SNORA23
ENSG00000186591	782.983	0.681922	0.186173	3.66284	0.00024943	0.0449349	UBE2H
ENSG00000184949	209.228	1.16646	0.320198	3.64292	0.000269565	0.0471144	FAM227A
ENSG00000169255	678.322	-0.718257	0.197368	-3.63918	0.000273504	0.04719	B3GALNT1
ENSG00000143727	583.827	-0.609392	0.168039	-3.6265	0.000287294	0.0477333	ACP1
ENSG00000169860	60.7377	1.89029	0.520941	3.62861	0.000284954	0.0477333	P2RY1
ENSG00000170989	100.747	1.49662	0.412584	3.62744	0.000286251	0.0477333	S1PR1
ENSG00000154263	504.977	-0.906233	0.250144	-3.62284	0.000291384	0.0478225	ABCA10
ENSG00000188766	197.098	0.977134	0.270744	3.60907	0.000307298	0.0498267	SPRED3
ENSG00000212443	721.9	-1.39301	0.387613	-3.59382	0.00032587	0.0522091	SNORA53
ENSG00000154473	497.011	-0.728279	0.202994	-3.58768	0.000333632	0.0526239	BUB3
ENSG00000079215	1232.25	0.792316	0.22097	3.58562	0.00033628	0.0526239	SLC1A3
ENSG00000167604	43.8646	2.53037	0.707618	3.5759	0.000349022	0.0539901	NFKBID
ENSG00000207389	2783.6	-1.23264	0.347453	-3.54765	0.000388678	0.0594413	RNU1-4
ENSG00000134207	53.6822	-2.60863	0.736688	-3.54103	0.00039857	0.0602691	SYT6
ENSG00000114120	1967.18	-0.495361	0.140193	-3.53342	0.000410215	0.0613408	SLC25A36
ENSG00000029364	658.713	-0.738517	0.209665	-3.52237	0.000427702	0.0632529	SLC39A9
ENSG00000122359	985.077	0.630948	0.180526	3.49505	0.000473972	0.0642659	ANXA11
ENSG00000213760	1668.8	-0.655308	0.187938	-3.48684	0.000488768	0.0642659	ATP6V1G2
ENSG00000126767	485.949	1.06301	0.303324	3.50453	0.000457418	0.0642659	ELK1
ENSG00000164418	2257.32	-0.462883	0.132473	-3.49417	0.000475534	0.0642659	GRIK2
ENSG00000230267	63.5267	2.12336	0.606515	3.50092	0.000463663	0.0642659	HERC2P4
ENSG00000102738	185.168	-0.839877	0.240752	-3.48855	0.000485643	0.0642659	MRPS31
ENSG00000269028	2976.59	-0.560516	0.159534	-3.51345	0.000442321	0.0642659	MTRNR2L12
ENSG00000231865	166.288	1.3509	0.385555	3.50379	0.000458683	0.0642659	SIK3-IT1
ENSG00000100625	89.7147	2.04759	0.587518	3.48515	0.000491856	0.0642659	SIX4
ENSG00000151012	257.246	1.21921	0.349461	3.48883	0.000485135	0.0642659	SLC7A11
ENSG00000165730	102.542	1.33636	0.381162	3.50601	0.000454881	0.0642659	STOX1
ENSG00000072315	241.614	-0.848049	0.242405	-3.49848	0.000467927	0.0642659	TRPC5
ENSG00000205730	63.6995	1.70896	0.491323	3.47829	0.000504631	0.0653012	ITPRIPL2
ENSG00000132002	664.98	1.49502	0.432298	3.45831	0.000543581	0.0660355	DNAJB1
ENSG00000122882	422.972	-0.652609	0.188688	-3.45867	0.000542854	0.0660355	ECD
ENSG00000106263	410.059	0.699368	0.201565	3.46968	0.000521072	0.0660355	EIF3B
ENSG00000135333	556.014	-0.992604	0.287265	-3.45536	0.00054956	0.0660355	EPHA7
ENSG00000196277	870.716	-0.708966	0.204231	-3.47139	0.000517775	0.0660355	GRM7
ENSG00000116141	1065.28	-0.562585	0.162385	-3.46451	0.0005312	0.0660355	MARK1
ENSG00000181588	49.9689	1.84835	0.534886	3.4556	0.000549073	0.0660355	MEX3D
ENSG00000117016	1891.93	0.565098	0.16331	3.46028	0.00053961	0.0660355	RIMS3
ENSG00000263874	300.099	-0.858295	0.249808	-3.43582	0.00059076	0.0697408	LINC00672
ENSG00000105738	277.528	0.921756	0.268242	3.43629	0.000589748	0.0697408	SIPA1L3
ENSG00000279425	69.7757	1.72738	0.503194	3.43282	0.000597333	0.0699036	NA
ENSG00000075426	608.801	1.03307	0.30163	3.42497	0.000614876	0.0707266	FOSL2
ENSG00000173660	332.795	-0.722646	0.210942	-3.4258	0.000612982	0.0707266	UQCRH
ENSG00000117791	133.425	-1.14197	0.334436	-3.41462	0.00063871	0.0710388	"MARC2"
ENSG00000150394	1495.17	-0.542018	0.159418	-3.39997	0.000673924	0.0710388	CDH8
ENSG00000159176	309.843	0.987956	0.290638	3.39927	0.000675655	0.0710388	CSRP1
ENSG00000167196	587.88	0.614907	0.180233	3.41174	0.000645499	0.0710388	FBXO22
ENSG00000064393	1036.88	0.57336	0.16863	3.40011	0.000673587	0.0710388	HIPK2
ENSG00000107798	463.535	-0.862304	0.253668	-3.39934	0.000675482	0.0710388	LIPA
ENSG00000263958	39.5002	2.01522	0.591902	3.40465	0.00066249	0.0710388	RP11-676J15.1
ENSG00000213741	304.706	0.69973	0.205804	3.39999	0.000673885	0.0710388	RPS29
ENSG00000105711	245.351	1.06213	0.311109	3.414	0.000640159	0.0710388	SCN1B
ENSG00000211584	271.717	0.774587	0.226394	3.42141	0.000622979	0.0710388	SLC48A1
ENSG00000015592	621.539	0.487548	0.143341	3.40132	0.000670604	0.0710388	STMN4
ENSG00000021645	5186.4	-0.40666	0.119718	-3.39681	0.000681769	0.071126	NRXN3
ENSG00000153015	267.181	-0.956628	0.281946	-3.39295	0.000691442	0.0715802	CWC27
ENSG00000141030	348.439	-0.86918	0.256508	-3.38851	0.000702724	0.0721929	COPS3
ENSG00000196712	4173.08	-0.362808	0.107469	-3.37593	0.000735672	0.0744412	NF1
ENSG00000100311	189.062	1.31829	0.390424	3.37655	0.000734015	0.0744412	PDGFB
ENSG00000124172	339.317	-0.874027	0.259235	-3.37156	0.000747446	0.0750682	ATP5E
ENSG00000127526	371.622	0.65518	0.194539	3.36785	0.000757558	0.0755201	SLC35E1
ENSG00000110455	119.724	1.27921	0.382303	3.34607	0.000819654	0.0757506	ACCS
ENSG00000163539	6158.97	-0.339005	0.101141	-3.35181	0.000802855	0.0757506	CLASP2
ENSG00000150768	385.799	-0.664587	0.197859	-3.35889	0.00078255	0.0757506	DLAT
ENSG00000099860	46.3649	2.49936	0.747026	3.34574	0.000820627	0.0757506	GADD45B
ENSG00000069424	1601.6	0.488644	0.145933	3.3484	0.000812788	0.0757506	KCNAB2
ENSG00000153885	122.103	1.59866	0.477561	3.34756	0.000815261	0.0757506	KCTD15
ENSG00000013364	34.8439	2.28281	0.680745	3.3534	0.000798248	0.0757506	MVP
ENSG00000265972	92.6322	1.73927	0.517143	3.36323	0.000770354	0.0757506	NA
ENSG00000171246	3891.35	0.55013	0.163952	3.35544	0.000792394	0.0757506	NPTX1
ENSG00000187257	525.518	0.629107	0.187556	3.35423	0.000795856	0.0757506	RSBN1L
ENSG00000082146	272.97	-0.839628	0.250984	-3.34535	0.000821785	0.0757506	STRADB
ENSG00000105677	145.458	-1.35982	0.407066	-3.34055	0.000836135	0.076549	TMEM147
ENSG00000071082	729.815	-0.579143	0.173655	-3.33502	0.000852947	0.0775606	RPL31
ENSG00000132153	731.438	0.598194	0.179476	3.33301	0.000859112	0.0775968	DHX30
ENSG00000058866	643.483	0.929316	0.279058	3.33019	0.000867882	0.0778664	DGKG
ENSG00000196581	1949.63	0.428787	0.129175	3.31943	0.000902028	0.0792348	AJAP1
ENSG00000162961	164.238	-1.17986	0.355532	-3.31857	0.000904809	0.0792348	DPY30
ENSG00000261678	259.976	0.920796	0.277668	3.31618	0.000912572	0.0792348	NA
ENSG00000185049	235.213	1.12299	0.338612	3.31646	0.000911642	0.0792348	NELFA
ENSG00000137168	148.533	-1.19794	0.360835	-3.31991	0.000900466	0.0792348	PPIL1
ENSG00000184260	51.1415	2.0323	0.613247	3.314	0.000919707	0.0793424	HIST2H2AC
ENSG00000029639	107.674	-1.37303	0.414692	-3.31097	0.000929747	0.0796976	TFB1M
ENSG00000247596	72.6183	-1.59982	0.483484	-3.30894	0.00093651	0.0797693	TWF2
ENSG00000204650	790.965	0.521476	0.157738	3.30597	0.000946492	0.0801125	CRHR1-IT1
ENSG00000023330	312.369	-0.852802	0.260461	-3.27421	0.0010596	0.081023	ALAS1
ENSG00000103356	242.47	1.05431	0.321703	3.27727	0.00104814	0.081023	EARS2
ENSG00000178568	1416.39	-0.799856	0.243681	-3.28239	0.0010293	0.081023	ERBB4
ENSG00000139132	370.626	0.625207	0.190477	3.28232	0.00102955	0.081023	FGD4
ENSG00000156049	40.03	-1.94633	0.593765	-3.27794	0.00104567	0.081023	GNA14
ENSG00000106211	193.249	1.59494	0.484465	3.29217	0.000994183	0.081023	HSPB1
ENSG00000101365	215.389	-0.852107	0.259066	-3.28915	0.00100491	0.081023	IDH3B
ENSG00000086544	68.4125	1.77901	0.540448	3.29173	0.000995731	0.081023	ITPKC
ENSG00000164627	44.4226	-1.92934	0.587757	-3.28255	0.00102873	0.081023	KIF6
ENSG00000129911	98.4914	1.25086	0.381179	3.28157	0.00103231	0.081023	KLF16
ENSG00000180979	390.591	0.887306	0.270494	3.28031	0.00103692	0.081023	LRRC57
ENSG00000180228	325.976	-0.744822	0.227457	-3.27456	0.00105828	0.081023	PRKRA
ENSG00000245149	180.149	1.10957	0.33718	3.29073	0.000999275	0.081023	RNF139-AS1
ENSG00000239627	47.1158	2.17059	0.661127	3.28316	0.0010265	0.081023	RP11-124A7.1
ENSG00000168569	99.2561	0.942312	0.286697	3.28678	0.00101339	0.081023	TMEM223
ENSG00000113597	499.78	-0.486559	0.148448	-3.27763	0.00104684	0.081023	TRAPPC13
ENSG00000124444	37.0837	-1.95343	0.593294	-3.29252	0.000992953	0.081023	ZNF576
ENSG00000115947	885.548	-0.541561	0.165487	-3.27252	0.00106594	0.0810472	ORC4
ENSG00000180425	109.894	-1.44006	0.442032	-3.25781	0.00112275	0.0848871	C11orf71
ENSG00000182108	140.089	1.25487	0.385782	3.25279	0.00114277	0.0858646	DEXI
ENSG00000135924	664.654	0.765282	0.235485	3.24981	0.00115482	0.0858646	DNAJB2
ENSG00000206737	88.9106	-1.21352	0.373331	-3.25052	0.00115195	0.0858646	RNVU1-18
ENSG00000186231	449.354	-0.528081	0.16264	-3.24694	0.00116654	0.0862599	KLHL32
ENSG00000185608	69.4091	-1.8887	0.582243	-3.24383	0.00117932	0.0867287	MRPL40
ENSG00000122545	3028.18	-0.462436	0.142681	-3.24105	0.00119089	0.0871032	"SEPT7"
ENSG00000185650	229.232	1.11876	0.345398	3.23904	0.00119932	0.0872456	ZFP36L1
ENSG00000133466	83.419	1.41241	0.436325	3.23706	0.0012077	0.087383	C1QTNF6
ENSG00000119711	370.429	0.72395	0.224008	3.23181	0.00123009	0.0879778	ALDH6A1
ENSG00000127184	458.394	-0.750084	0.232193	-3.23043	0.00123603	0.0879778	COX7C
ENSG00000078403	725.301	-0.510637	0.158122	-3.22939	0.00124053	0.0879778	MLLT10
ENSG00000150779	78.3755	-1.50606	0.466413	-3.22904	0.00124207	0.0879778	TIMM8B
ENSG00000196177	645.673	-0.558474	0.173256	-3.2234	0.0012668	0.0883664	ACADSB
ENSG00000254470	127.942	1.30225	0.405801	3.20908	0.0013316	0.0883664	AP5B1
ENSG00000150760	179.007	0.960794	0.298603	3.21763	0.00129254	0.0883664	DOCK1
ENSG00000135625	151.423	1.52304	0.472224	3.22524	0.00125866	0.0883664	EGR4
ENSG00000224924	196.919	-0.961501	0.298938	-3.21639	0.00129815	0.0883664	LINC00320
ENSG00000168216	977.851	-0.583369	0.18174	-3.20991	0.00132777	0.0883664	LMBRD1
ENSG00000266472	318.311	-0.927757	0.288939	-3.21091	0.00132314	0.0883664	NA
ENSG00000278175	72.1358	1.48456	0.462506	3.20982	0.00132817	0.0883664	NA
ENSG00000106344	657.856	0.458911	0.143016	3.2088	0.00133292	0.0883664	RBM28
ENSG00000231113	75.9434	1.64448	0.512021	3.21174	0.00131936	0.0883664	RP3-475N16.1
ENSG00000164211	742.899	-0.726915	0.226104	-3.21495	0.00130467	0.0883664	STARD4
ENSG00000272462	70.0927	1.4376	0.446358	3.22074	0.00127862	0.0883664	U91328.19
ENSG00000181638	131.439	1.5101	0.470063	3.21256	0.00131557	0.0883664	ZFP41
ENSG00000252010	4289	-0.579507	0.181047	-3.20086	0.00137017	0.0901659	SCARNA5
ENSG00000143514	172.516	1.00619	0.314417	3.20017	0.00137346	0.0901659	TP53BP2
ENSG00000119535	35.7927	2.41402	0.756291	3.19192	0.00141332	0.0923324	CSF3R
ENSG00000272807	56.856	-2.19828	0.689109	-3.19003	0.00142259	0.0924887	RP11-260M2.1
ENSG00000111647	1201.28	-0.511906	0.160598	-3.1875	0.00143509	0.0928532	UHRF1BP1L
ENSG00000117054	404.157	-0.700279	0.220071	-3.18206	0.00146231	0.0941613	ACADM
ENSG00000071994	231.132	-0.840929	0.264976	-3.17361	0.00150558	0.0964864	PDCD2
ENSG00000074964	217.369	-0.811492	0.257533	-3.15102	0.00162701	0.0975084	ARHGEF10L
ENSG00000162946	91.8802	1.64762	0.521847	3.15729	0.00159241	0.0975084	DISC1
ENSG00000187957	768.344	-0.881272	0.279729	-3.15045	0.00163021	0.0975084	DNER
ENSG00000142002	214.792	0.983128	0.310782	3.1634	0.0015594	0.0975084	DPP9
ENSG00000167280	123.9	1.27065	0.402809	3.15447	0.0016079	0.0975084	ENGASE
ENSG00000240445	15.4452	2.04352	0.648533	3.15099	0.00162719	0.0975084	FOXO3B
ENSG00000174576	208.769	2.63672	0.834121	3.16107	0.00157188	0.0975084	NPAS4
ENSG00000144815	579.464	0.467229	0.148193	3.15284	0.00161688	0.0975084	NXPE3
ENSG00000185988	67.6132	2.06759	0.654859	3.15731	0.00159233	0.0975084	PLK5
ENSG00000111783	57.4336	1.90301	0.603047	3.15566	0.00160134	0.0975084	RFX4
ENSG00000207493	131.271	-1.45605	0.460269	-3.16348	0.00155894	0.0975084	SNORA46
ENSG00000116001	1003.32	-0.390837	0.123557	-3.16322	0.00156034	0.0975084	TIA1
ENSG00000121775	136.589	-1.39093	0.440181	-3.15992	0.00157815	0.0975084	TMEM39B
ENSG00000134987	578.475	-0.673413	0.212951	-3.16229	0.00156534	0.0975084	WDR36
ENSG00000103489	1025.76	0.542089	0.171196	3.16648	0.00154294	0.0975084	XYLT1
ENSG00000116459	811.151	-0.610897	0.195033	-3.13229	0.00173451	0.101935	ATP5F1
ENSG00000261037	160.473	-1.17627	0.375477	-3.13274	0.00173185	0.101935	CTC-471C19.1
ENSG00000117625	1092.07	-0.436848	0.139378	-3.13427	0.00172283	0.101935	RCOR3
ENSG00000256188	73.7785	-1.62856	0.519409	-3.13541	0.00171613	0.101935	TAS2R30
ENSG00000112992	1148.37	-0.531266	0.169777	-3.1292	0.00175282	0.102563	NNT
ENSG00000102181	1140.27	0.470411	0.150519	3.12525	0.00177653	0.102763	CD99L2
ENSG00000130382	330.471	1.03895	0.332483	3.12482	0.00177914	0.102763	MLLT1
ENSG00000112531	2298.93	0.624861	0.199869	3.12635	0.00176993	0.102763	QKI
ENSG00000113240	1183.49	-0.548819	0.17593	-3.11954	0.00181135	0.102857	CLK4
ENSG00000179010	923.644	-0.602763	0.193221	-3.11956	0.00181124	0.102857	MRFAP1
ENSG00000247627	1513.77	-0.639344	0.20472	-3.12301	0.0017901	0.102857	MTND4P12
ENSG00000185942	44.0574	-2.19423	0.702967	-3.12138	0.00180006	0.102857	NKAIN3
ENSG00000099250	279.417	0.606284	0.19444	3.11811	0.00182017	0.102924	NRP1
ENSG00000245532	3106.61	1.1284	0.362566	3.11226	0.00185662	0.104546	NEAT1
ENSG00000065154	852.593	-0.538318	0.173049	-3.11078	0.00186594	0.104632	OAT
ENSG00000126456	54.1372	1.68931	0.543861	3.10615	0.00189543	0.104974	IRF3
ENSG00000012174	415.229	-0.605872	0.19503	-3.10655	0.00189284	0.104974	MBTPS2
ENSG00000143549	1283.44	-0.429427	0.138142	-3.10859	0.00187985	0.104974	TPM3
ENSG00000248441	127.197	1.23834	0.399856	3.09697	0.00195507	0.105245	CTD-2536I1.1
ENSG00000213965	104.12	1.47595	0.476364	3.09837	0.00194587	0.105245	NUDT19
ENSG00000113209	125.526	1.21567	0.391782	3.10292	0.00191621	0.105245	PCDHB5
ENSG00000121440	636.307	-0.492568	0.159029	-3.09736	0.00195254	0.105245	PDZRN3
ENSG00000269837	99.0981	1.36206	0.439772	3.0972	0.00195356	0.105245	RP11-15H20.5
ENSG00000167333	67.8923	1.63106	0.525687	3.10271	0.00191755	0.105245	TRIM68
ENSG00000174165	146.037	-0.94831	0.305736	-3.10173	0.00192394	0.105245	ZDHHC24
ENSG00000133619	131.372	1.56068	0.505357	3.08826	0.0020133	0.106255	KRBA1
ENSG00000227036	176.957	1.39954	0.452973	3.08968	0.00200371	0.106255	LINC00511
ENSG00000118733	1214.39	-0.694319	0.224813	-3.08843	0.00201219	0.106255	OLFM3
ENSG00000115257	52.0937	-2.12388	0.68725	-3.09041	0.0019988	0.106255	PCSK4
ENSG00000088826	55.2098	2.01122	0.65067	3.09099	0.00199491	0.106255	SMOX
ENSG00000014824	1202.05	-0.461374	0.149478	-3.08656	0.00202484	0.106446	SLC30A9
ENSG00000160679	511.535	-0.505673	0.163955	-3.08421	0.00204095	0.106876	CHTOP
ENSG00000063245	559.667	0.616087	0.200038	3.07985	0.00207103	0.107611	EPN1
ENSG00000230989	651.293	-0.615613	0.199958	-3.07871	0.00207897	0.107611	HSBP1
ENSG00000136531	9113.39	-0.361481	0.117361	-3.08008	0.00206945	0.107611	SCN2A
ENSG00000106628	151.547	1.26052	0.409714	3.07658	0.00209389	0.107692	POLD2
ENSG00000101150	609.789	0.631906	0.205417	3.0762	0.00209654	0.107692	TPD52L2
ENSG00000124942	321.427	1.18088	0.385092	3.06647	0.00216599	0.109223	AHNAK
ENSG00000154518	492.094	-0.574325	0.187208	-3.06784	0.0021561	0.109223	ATP5G3
ENSG00000143368	100.615	-1.12946	0.368202	-3.06751	0.00215852	0.109223	SF3B4
ENSG00000097096	108.991	1.13315	0.369544	3.06635	0.00216692	0.109223	SYDE2
ENSG00000124613	402.281	0.788212	0.256925	3.06787	0.00215588	0.109223	ZNF391
ENSG00000134107	470.089	0.736142	0.240469	3.06127	0.00220398	0.109452	BHLHE40
ENSG00000124440	90.2146	2.26441	0.740228	3.05907	0.00222027	0.109452	HIF3A
ENSG00000213190	1903.83	-0.693222	0.226567	-3.05967	0.0022158	0.109452	MLLT11
ENSG00000176771	129.857	1.34132	0.438425	3.05941	0.0022177	0.109452	NCKAP5
ENSG00000256591	94.7287	1.40222	0.458015	3.06152	0.00220218	0.109452	RP11-286N22.8
ENSG00000087266	82.8567	1.72434	0.563488	3.06012	0.00221246	0.109452	SH3BP2
ENSG00000183530	1309.47	0.429013	0.140456	3.05443	0.00225489	0.110753	PRR14L
ENSG00000197548	504.587	-0.71043	0.233521	-3.04225	0.00234817	0.112051	ATG7
ENSG00000117410	759.918	-0.599422	0.196872	-3.04473	0.0023289	0.112051	ATP6V0B
ENSG00000138696	98.8867	1.43907	0.472476	3.04581	0.00232057	0.112051	BMPR1B
ENSG00000143079	287.797	0.567488	0.186234	3.04718	0.00230998	0.112051	CTTNBP2NL
ENSG00000166411	1088.52	-0.540684	0.177409	-3.04767	0.00230626	0.112051	IDH3A
ENSG00000119917	74.5678	-2.1582	0.709893	-3.04018	0.00236438	0.112051	IFIT3
ENSG00000172113	73.2632	1.62969	0.535679	3.0423	0.00234781	0.112051	NME6
ENSG00000144460	343.882	-0.949515	0.311341	-3.04976	0.00229028	0.112051	NYAP2
ENSG00000125743	93.653	-1.22483	0.402546	-3.04271	0.00234455	0.112051	SNRPD2
ENSG00000144339	899.586	-0.61741	0.203138	-3.03936	0.00237082	0.112051	TMEFF2
ENSG00000157796	765.972	-0.544499	0.179165	-3.03909	0.0023729	0.112051	WDR19
ENSG00000200156	83.4697	-1.26919	0.417771	-3.038	0.0023815	0.112064	RNU5B-1
ENSG00000119227	204.559	-0.894113	0.294604	-3.03497	0.0024056	0.112082	PIGZ
ENSG00000198914	229.798	0.898422	0.295882	3.03642	0.00239408	0.112082	POU3F3
ENSG00000111252	152.792	0.904961	0.298194	3.03481	0.00240686	0.112082	SH2B3
ENSG00000137992	514.45	-0.576975	0.190592	-3.02728	0.00246761	0.112084	DBT
ENSG00000100523	1882.9	-0.388016	0.128198	-3.02669	0.0024725	0.112084	DDHD1
ENSG00000157557	1206.59	0.526464	0.173683	3.03118	0.00243597	0.112084	ETS2
ENSG00000185745	397.338	-1.05163	0.346826	-3.03216	0.00242809	0.112084	IFIT1
ENSG00000005302	359.08	-0.630443	0.208169	-3.02852	0.00245757	0.112084	MSL3
ENSG00000138430	889.162	-0.708175	0.233805	-3.02891	0.00245437	0.112084	OLA1
ENSG00000260198	135.371	-1.20679	0.39816	-3.03091	0.00243818	0.112084	RP11-441F2.2
ENSG00000104635	350.587	0.526855	0.174077	3.02656	0.00247355	0.112084	SLC39A14
ENSG00000184164	114.463	1.30565	0.43197	3.02255	0.00250656	0.113199	CRELD2
ENSG00000214174	247.762	-0.827791	0.275322	-3.00663	0.00264161	0.11406	AMZ2P1
ENSG00000104763	954.172	-0.436601	0.144865	-3.01385	0.00257955	0.11406	ASAH1
ENSG00000006116	1000.4	-0.542398	0.180327	-3.00785	0.00263099	0.11406	CACNG3
ENSG00000103264	396.643	0.570854	0.189737	3.00865	0.00262408	0.11406	FBXO31
ENSG00000080854	704.999	0.727168	0.241455	3.01161	0.00259869	0.11406	IGSF9B
ENSG00000033122	6919.46	-0.310847	0.103187	-3.01247	0.00259127	0.11406	LRRC7
ENSG00000135953	55.0871	-1.63536	0.541827	-3.01824	0.0025425	0.11406	MFSD9
ENSG00000163344	39.9532	-1.93306	0.641037	-3.01553	0.00256532	0.11406	PMVK
ENSG00000125691	398.517	-0.629223	0.209368	-3.00535	0.00265276	0.11406	RPL23
ENSG00000184178	202.843	-0.797958	0.265012	-3.01103	0.00260362	0.11406	SCFD2
ENSG00000153130	1372.71	-0.664739	0.220355	-3.01667	0.0025557	0.11406	SCOC
ENSG00000179119	223.679	0.935839	0.311367	3.00558	0.00265073	0.11406	SPTY2D1
ENSG00000103275	271.176	0.90376	0.299694	3.0156	0.00256468	0.11406	UBE2I
ENSG00000023041	265.535	-0.890586	0.296122	-3.0075	0.00263409	0.11406	ZDHHC6
ENSG00000131848	63.8519	1.4737	0.49	3.00756	0.00263358	0.11406	ZSCAN5A
ENSG00000145920	2441.75	0.409111	0.136195	3.00387	0.00266572	0.114252	CPLX2
ENSG00000070831	236.696	-0.811142	0.270532	-2.99832	0.00271475	0.114339	CDC42
ENSG00000126391	100.247	1.30724	0.435494	3.00175	0.00268436	0.114339	FRMD8
ENSG00000207005	232.659	-1.10533	0.368543	-2.99918	0.00270709	0.114339	RNU1-2
ENSG00000156463	77.1042	1.81936	0.606832	2.99813	0.00271642	0.114339	SH3RF2
ENSG00000213523	145.814	1.14738	0.382358	3.00079	0.00269279	0.114339	SRA1
ENSG00000011451	267.966	0.910083	0.303576	2.99787	0.00271872	0.114339	WIZ
ENSG00000196950	4199.56	-0.514108	0.171579	-2.99633	0.00273251	0.114561	SLC39A10
ENSG00000188735	230.373	1.10456	0.368883	2.99435	0.00275034	0.114951	TMEM120B
ENSG00000170448	430.962	-0.592427	0.198004	-2.992	0.00277154	0.11524	NFXL1
ENSG00000261556	258.865	0.948957	0.317198	2.99169	0.00277439	0.11524	RP11-296I10.6
ENSG00000184515	172.876	-0.971942	0.325399	-2.98693	0.00281796	0.115271	BEX5
ENSG00000091972	850.482	-0.583988	0.195481	-2.98745	0.0028132	0.115271	CD200
ENSG00000139636	218.011	0.735419	0.246038	2.98904	0.00279854	0.115271	LMBR1L
ENSG00000117569	1161.39	-0.548153	0.183455	-2.98794	0.00280861	0.115271	PTBP2
ENSG00000230910	923.585	-0.428429	0.1434	-2.98764	0.00281138	0.115271	RP3-525N10.2
ENSG00000150347	1068.18	0.439067	0.147543	2.97585	0.00292181	0.116516	ARID5B
ENSG00000143457	195.737	0.808606	0.271434	2.97901	0.00289179	0.116516	GOLPH3L
ENSG00000204388	175.158	1.45769	0.488939	2.98134	0.00286989	0.116516	HSPA1B
ENSG00000164976	194.123	0.898579	0.301743	2.97796	0.0029017	0.116516	KIAA1161
ENSG00000281100	41.8697	2.06305	0.693165	2.97628	0.00291766	0.116516	NA
ENSG00000280107	76.3981	1.82452	0.612519	2.97871	0.00289467	0.116516	NA
ENSG00000280000	103.263	1.2426	0.417628	2.97537	0.00292633	0.116516	NA
ENSG00000104320	689.689	-0.56944	0.191295	-2.97677	0.00291305	0.116516	NBN
ENSG00000215158	131.936	-1.03911	0.348944	-2.97788	0.00290249	0.116516	RP11-1023L17.1
ENSG00000152795	1904.93	-0.416291	0.140071	-2.97199	0.00295874	0.117459	HNRNPDL
ENSG00000106948	142.123	1.12573	0.379149	2.9691	0.00298677	0.117593	AKNA
ENSG00000185250	82.5842	1.6134	0.543426	2.96894	0.00298831	0.117593	PPIL6
ENSG00000089123	215.828	-0.755526	0.254417	-2.96963	0.00298155	0.117593	TASP1
ENSG00000246695	101.794	1.68428	0.567934	2.96562	0.00302073	0.117651	RASSF8-AS1
ENSG00000156587	96.206	1.26821	0.427602	2.96588	0.00301822	0.117651	UBE2L6
ENSG00000085982	334.504	-0.847322	0.285754	-2.96521	0.00302476	0.117651	USP40
ENSG00000174652	217.921	1.05749	0.356592	2.96555	0.00302143	0.117651	ZNF266
ENSG00000162373	137.818	1.11539	0.376772	2.96038	0.00307264	0.118813	BEND5
ENSG00000130479	406.561	0.754465	0.255004	2.95864	0.00308995	0.118813	MAP1S
ENSG00000276182	107.742	-1.24105	0.419147	-2.96089	0.0030675	0.118813	NA
ENSG00000107317	88.7585	1.71843	0.580648	2.9595	0.0030814	0.118813	PTGDS
ENSG00000184489	86.5943	1.24929	0.422401	2.9576	0.00310049	0.118879	PTP4A3
ENSG00000125843	111.205	1.06927	0.36197	2.95402	0.00313667	0.11907	AP5S1
ENSG00000145242	1721.64	-0.462578	0.156603	-2.95382	0.00313863	0.11907	EPHA5
ENSG00000206596	2233.37	-1.11601	0.377845	-2.9536	0.00314088	0.11907	RNU1-27P
ENSG00000273301	240.223	-0.945467	0.320009	-2.9545	0.00313176	0.11907	RP11-314B1.2
ENSG00000173482	896.388	-0.515422	0.174568	-2.95256	0.00315149	0.119137	PTPRM
ENSG00000166159	344.6	0.709146	0.240424	2.94957	0.0031822	0.119961	LRTM2
ENSG00000147475	182.85	1.11294	0.377459	2.94851	0.00319312	0.120037	ERLIN2
ENSG00000136213	357.833	0.696836	0.236824	2.94243	0.00325651	0.120612	CHST12
ENSG00000182481	354.432	-0.774346	0.263125	-2.94289	0.00325168	0.120612	KPNA2
ENSG00000266019	665.196	-0.761829	0.258947	-2.94203	0.00326067	0.120612	MIR3609
ENSG00000171368	3293.22	0.424948	0.14429	2.94509	0.00322859	0.120612	TPPP
ENSG00000055483	528.441	-0.660981	0.224679	-2.94189	0.00326221	0.120612	USP36
ENSG00000179195	625.085	0.455753	0.154748	2.94513	0.00322824	0.120612	ZNF664
ENSG00000278730	286.099	0.762588	0.259323	2.94069	0.00327483	0.120747	NA
ENSG00000173141	131.207	-0.902464	0.307773	-2.93224	0.0033653	0.123406	MRP63
ENSG00000140983	360.5	-0.705189	0.240434	-2.93298	0.00335722	0.123406	RHOT2
ENSG00000240907	160.1	-1.34531	0.460274	-2.92284	0.00346856	0.12466	BX255923.3
ENSG00000183741	1243.85	0.468419	0.160399	2.92033	0.00349659	0.12466	CBX6
ENSG00000149187	1993.07	0.328051	0.112269	2.92202	0.00347772	0.12466	CELF1
ENSG00000254598	22.9506	1.32201	0.45154	2.92777	0.003414	0.12466	CSNK2A3
ENSG00000104381	1525.84	-0.370267	0.126677	-2.92291	0.00346775	0.12466	GDAP1
ENSG00000151025	1537.84	-0.468093	0.160127	-2.92326	0.00346387	0.12466	GPR158
ENSG00000167178	340.339	0.762423	0.260893	2.92236	0.00347386	0.12466	ISLR2
ENSG00000278467	81.5237	1.83018	0.626794	2.91991	0.00350138	0.12466	NA
ENSG00000275023	674.203	0.568481	0.194366	2.9248	0.00344673	0.12466	NA
ENSG00000162512	1334.23	0.498648	0.17053	2.92411	0.00345439	0.12466	SDC3
ENSG00000160352	296.523	-0.720046	0.246521	-2.92083	0.00349103	0.12466	ZNF714
ENSG00000131174	587.578	-0.697025	0.238926	-2.91733	0.00353045	0.125034	COX7B
ENSG00000064115	378.992	-0.658314	0.225621	-2.91778	0.00352528	0.125034	TM7SF3
ENSG00000164463	932.503	0.6885	0.236154	2.91546	0.00355159	0.125124	CREBRF
ENSG00000051382	791.979	-0.550328	0.188722	-2.91607	0.00354472	0.125124	PIK3CB
ENSG00000163468	681.356	0.597249	0.205197	2.91061	0.00360722	0.125767	CCT3
ENSG00000139726	448.967	0.640121	0.219922	2.91067	0.00360652	0.125767	DENR
ENSG00000103257	524.999	0.806326	0.276959	2.91135	0.00359865	0.125767	SLC7A5
ENSG00000175395	1105.15	-0.434824	0.149307	-2.91228	0.00358804	0.125767	ZNF25
ENSG00000226432	8.71581	-2.25106	0.774972	-2.9047	0.00367606	0.127836	CTD-2015B23.2
ENSG00000165672	570.559	-0.597905	0.205916	-2.90364	0.00368855	0.127939	PRDX3
ENSG00000215193	668.98	0.51603	0.177817	2.90203	0.00370757	0.128268	PEX26
ENSG00000215271	79.0556	1.51248	0.521767	2.89876	0.00374638	0.128682	HOMEZ
ENSG00000156026	178.333	0.930796	0.320963	2.90001	0.00373156	0.128682	MCU
ENSG00000178229	185.256	0.767067	0.264633	2.89861	0.00374821	0.128682	ZNF543
ENSG00000124570	196.036	0.875732	0.302652	2.89353	0.00380936	0.130449	SERPINB6
ENSG00000167642	212.132	-0.703525	0.243252	-2.89216	0.00382598	0.130685	SPINT2
ENSG00000225746	1930.68	-0.438945	0.151975	-2.88827	0.00387364	0.131313	AL132709.5
ENSG00000233844	236.559	0.9879	0.342004	2.88856	0.00387012	0.131313	KCNQ5-IT1
ENSG00000212588	67.9023	-1.39718	0.483697	-2.88855	0.0038702	0.131313	SNORA26
ENSG00000004799	109.354	1.68801	0.58505	2.88523	0.00391124	0.132255	PDK4
ENSG00000283050	62.5863	1.60509	0.556476	2.88438	0.00392181	0.13228	NA
ENSG00000109436	1029.68	-0.528406	0.183335	-2.88219	0.00394919	0.132871	TBC1D9
ENSG00000113742	2949.35	0.421735	0.146582	2.87713	0.00401309	0.134684	CPEB4
ENSG00000155966	552.181	-0.454381	0.158038	-2.87513	0.00403861	0.134867	AFF2
ENSG00000251369	106.359	-1.0878	0.378269	-2.87573	0.0040309	0.134867	ZNF550
ENSG00000100568	609.716	-0.402621	0.140109	-2.87363	0.00405782	0.135174	VTI1B
ENSG00000102981	86.5789	1.30428	0.45432	2.87085	0.00409371	0.13573	PARD6A
ENSG00000161970	92.9778	-0.943547	0.328674	-2.87077	0.00409471	0.13573	RPL26
ENSG00000069943	115.362	-1.24402	0.433664	-2.86863	0.00412256	0.135984	PIGB
ENSG00000185710	61.9517	-1.4759	0.514429	-2.869	0.00411771	0.135984	RP11-645C24.2
ENSG00000153707	5694.29	-0.263483	0.09193	-2.86613	0.0041553	0.136729	PTPRD
ENSG00000145375	94.8759	1.07259	0.375104	2.85946	0.00424364	0.139295	SPATA5
ENSG00000169599	155.833	-0.996407	0.348833	-2.8564	0.00428476	0.140302	NFU1
ENSG00000132423	44.9372	-1.66946	0.584926	-2.85413	0.00431547	0.140624	COQ3
ENSG00000173327	131.498	1.11851	0.391801	2.8548	0.00430645	0.140624	MAP3K11
ENSG00000105254	335.287	-0.805031	0.282164	-2.85306	0.00433007	0.140759	TBCB
ENSG00000156030	404.873	0.712641	0.250035	2.85017	0.00436965	0.141703	ELMSAN1
ENSG00000119714	55.0781	1.70221	0.597466	2.84905	0.00438497	0.141858	GPR68
ENSG00000225991	45.8236	1.999	0.70349	2.84155	0.00448951	0.144892	RP11-731I19.1
ENSG00000116685	172.071	0.759836	0.267598	2.83947	0.00451879	0.145488	KIAA2013
ENSG00000138031	549.413	0.603033	0.212512	2.83764	0.00454478	0.145975	ADCY3
ENSG00000174917	123.905	-0.918112	0.324071	-2.83306	0.00461047	0.146593	C19orf70
ENSG00000105662	553.448	0.543585	0.191961	2.83175	0.00462938	0.146593	CRTC1
ENSG00000072134	809.384	0.448618	0.158421	2.8318	0.00462868	0.146593	EPN2
ENSG00000108306	1110.04	0.43038	0.151965	2.83209	0.00462443	0.146593	FBXL20
ENSG00000120053	1346.98	-0.467364	0.165001	-2.8325	0.00461861	0.146593	GOT1
ENSG00000125505	1213.86	0.578269	0.204203	2.83183	0.00462823	0.146593	MBOAT7
ENSG00000065357	527.238	0.803695	0.283899	2.83092	0.00464139	0.146629	DGKA
ENSG00000137413	137.196	0.882549	0.311882	2.82975	0.00465837	0.146821	TAF8
ENSG00000120509	117.299	-1.21073	0.428043	-2.82851	0.00467645	0.146968	PDZD11
ENSG00000213533	32.5817	1.79169	0.633567	2.82794	0.0046849	0.146968	TMEM110
ENSG00000144021	562.605	0.484603	0.171548	2.82489	0.00472968	0.147862	CIAO1
ENSG00000120837	299.314	-0.849272	0.30068	-2.82451	0.00473535	0.147862	NFYB
ENSG00000018625	1246.63	0.584318	0.207009	2.82266	0.00476266	0.148051	ATP1A2
ENSG00000145864	5832.59	-0.440559	0.156136	-2.82164	0.00477784	0.148051	GABRB2
ENSG00000224094	10.5509	-1.67424	0.593338	-2.82173	0.00477648	0.148051	RPS24P8
ENSG00000165006	391.748	0.645246	0.228719	2.82113	0.00478541	0.148051	UBAP1
ENSG00000101333	408.494	-0.855301	0.303306	-2.81993	0.00480348	0.148064	PLCB4
ENSG00000196922	276.658	0.808505	0.286741	2.81963	0.00480783	0.148064	ZNF252P
ENSG00000188124	47.148	-1.76904	0.627657	-2.81848	0.00482516	0.148258	OR2AG2
ENSG00000081181	129.548	-1.46116	0.519144	-2.81455	0.00488451	0.148755	ARG2
ENSG00000106714	187.298	-1.05639	0.375341	-2.81448	0.00488556	0.148755	CNTNAP3
ENSG00000160766	450.714	-1.05596	0.374972	-2.81611	0.00486096	0.148755	GBAP1
ENSG00000091409	128.544	1.34763	0.478649	2.81548	0.00487038	0.148755	ITGA6
ENSG00000163376	132.256	-1.35366	0.481316	-2.8124	0.00491727	0.149383	KBTBD8
ENSG00000058404	2227.22	0.369373	0.131401	2.81104	0.00493822	0.149681	CAMK2B
ENSG00000185900	568.912	-0.428588	0.152519	-2.81006	0.00495327	0.1498	POMK
ENSG00000148339	347.689	0.753275	0.268232	2.8083	0.00498041	0.149871	SLC25A25
ENSG00000101166	137.779	0.865965	0.30842	2.80774	0.00498903	0.149871	SLMO2
ENSG00000156467	822.195	-0.545119	0.194071	-2.80886	0.00497171	0.149871	UQCRB
ENSG00000008311	81.8778	1.64279	0.58567	2.80498	0.00503192	0.150142	AASS
ENSG00000163947	1191.78	-0.417461	0.148864	-2.80431	0.00504244	0.150142	ARHGEF3
ENSG00000186377	447.989	-0.648544	0.231327	-2.80358	0.00505381	0.150142	CYP4X1
ENSG00000059915	1011.02	0.568746	0.202815	2.80426	0.00504329	0.150142	PSD
ENSG00000234617	32.2648	-2.05896	0.734011	-2.80508	0.00503036	0.150142	SNRK-AS1
ENSG00000057663	387.218	-0.684719	0.244498	-2.80051	0.00510222	0.150561	ATG5
ENSG00000158169	41.6198	-1.60212	0.571788	-2.80195	0.00507947	0.150561	FANCC
ENSG00000020181	166.749	0.99222	0.354206	2.80125	0.00509053	0.150561	GPR124
ENSG00000146426	562.577	0.609151	0.217566	2.79985	0.00511269	0.150561	TIAM2
ENSG00000115310	10128.8	-0.503308	0.179817	-2.79901	0.00512601	0.150624	RTN4
ENSG00000234492	36.1521	-2.07204	0.740517	-2.79809	0.00514056	0.150722	RPL34-AS1
ENSG00000226711	496.253	-0.563809	0.201679	-2.79558	0.00518068	0.150913	FAM66C
ENSG00000132305	659.616	-0.505576	0.180776	-2.79669	0.0051629	0.150913	IMMT
ENSG00000125834	307.452	0.654674	0.234137	2.79611	0.00517214	0.150913	STK35
ENSG00000183291	485.386	-0.687407	0.246049	-2.79378	0.00520955	0.150916	"SEP15"
ENSG00000124507	2280.73	0.447842	0.160317	2.79348	0.00521443	0.150916	PACSIN1
ENSG00000129084	122.694	-1.30568	0.467284	-2.79418	0.00520309	0.150916	PSMA1
ENSG00000100522	247.105	0.609241	0.218156	2.79268	0.00522735	0.150965	GNPNAT1
ENSG00000187605	603.122	0.626637	0.22447	2.79163	0.00524429	0.15113	TET3
ENSG00000168487	52.3086	1.73844	0.623269	2.78923	0.00528327	0.151745	BMP1
ENSG00000241399	68.1719	-1.75864	0.632916	-2.77862	0.00545898	0.151745	CD302
ENSG00000099622	964.477	-0.502984	0.180604	-2.78502	0.0053525	0.151745	CIRBP
ENSG00000121005	65.2676	1.47209	0.530001	2.77753	0.00547738	0.151745	CRISPLD1
ENSG00000167191	593.385	0.636809	0.229543	2.77425	0.00553293	0.151745	GPRC5B
ENSG00000171189	387.15	-1.14887	0.413221	-2.78027	0.00543136	0.151745	GRIK1
ENSG00000112339	962.95	-0.508664	0.183285	-2.77526	0.00551582	0.151745	HBS1L
ENSG00000101384	222.062	1.51686	0.546901	2.77355	0.00554492	0.151745	JAG1
ENSG00000107077	803.297	-0.367649	0.132457	-2.77561	0.0055099	0.151745	KDM4C
ENSG00000184384	155.504	1.33773	0.479905	2.78748	0.00531195	0.151745	MAML2
ENSG00000100142	157.712	1.07703	0.387127	2.78212	0.00540044	0.151745	POLR2F
ENSG00000099256	132.025	-0.793507	0.284638	-2.78777	0.0053072	0.151745	PRTFDC1
ENSG00000165916	246.334	-0.690044	0.24757	-2.78727	0.00531544	0.151745	PSMC3
ENSG00000127329	845.853	-0.516419	0.185325	-2.78656	0.00532715	0.151745	PTPRB
ENSG00000141295	77.2483	1.3968	0.502776	2.77818	0.0054665	0.151745	SCRN2
ENSG00000124523	358.736	-0.67631	0.243122	-2.78178	0.00540625	0.151745	SIRT5
ENSG00000205302	469.865	-0.650743	0.234307	-2.77731	0.00548106	0.151745	SNX2
ENSG00000148175	171.545	1.05611	0.38018	2.77792	0.00547078	0.151745	STOM
ENSG00000144868	411.502	-0.59047	0.212956	-2.77273	0.00555881	0.151745	TMEM108
ENSG00000138594	449.082	0.439783	0.158083	2.78197	0.00540298	0.151745	TMOD3
ENSG00000185361	195.162	0.869736	0.312863	2.77992	0.00543722	0.151745	TNFAIP8L1
ENSG00000136205	295.976	1.03828	0.373861	2.77718	0.00548321	0.151745	TNS3
ENSG00000102226	2731.7	-0.329362	0.118474	-2.78003	0.00543543	0.151745	USP11
ENSG00000168140	43.3113	1.76053	0.632417	2.78382	0.00537229	0.151745	VASN
ENSG00000122574	340.651	0.674884	0.24338	2.77296	0.00555486	0.151745	WIPF3
ENSG00000167395	152.507	1.24069	0.446859	2.77648	0.00549509	0.151745	ZNF646
ENSG00000164236	1035.44	0.529341	0.191331	2.76662	0.0056641	0.151848	ANKRD33B
ENSG00000050820	359.658	0.70588	0.254668	2.77176	0.00557542	0.151848	BCAR1
ENSG00000183662	876.948	-0.614661	0.221999	-2.76875	0.00562711	0.151848	FAM19A1
ENSG00000184481	69.813	1.42972	0.516204	2.76968	0.0056112	0.151848	FOXO4
ENSG00000132680	502.825	-0.610371	0.220616	-2.76667	0.0056632	0.151848	KIAA0907
ENSG00000113721	146.374	1.31498	0.475224	2.76707	0.00565624	0.151848	PDGFRB
ENSG00000244462	768.459	0.499309	0.180265	2.76986	0.00560807	0.151848	RBM12
ENSG00000168591	240.864	0.584622	0.211079	2.76968	0.00561106	0.151848	TMUB2
ENSG00000189423	198.916	0.866762	0.313199	2.76745	0.00564972	0.151848	USP32P3
ENSG00000171155	76.6391	-1.21214	0.439798	-2.75613	0.00584896	0.152089	C1GALT1C1
ENSG00000196557	425.178	0.882261	0.319629	2.76027	0.00577539	0.152089	CACNA1H
ENSG00000169118	273.955	0.622438	0.225463	2.7607	0.00576771	0.152089	CSNK1G1
ENSG00000160097	191.93	-0.832672	0.301711	-2.75983	0.00578317	0.152089	FNDC5
ENSG00000168843	514.091	-1.07594	0.389988	-2.75892	0.00579927	0.152089	FSTL5
ENSG00000149403	289.575	0.809234	0.293552	2.75669	0.0058389	0.152089	GRIK4
ENSG00000131899	213.674	0.942149	0.340933	2.76345	0.00571945	0.152089	LLGL1
ENSG00000197324	51.993	1.85658	0.671839	2.76343	0.00571966	0.152089	LRP10
ENSG00000171962	54.5551	1.77531	0.644077	2.75636	0.00584478	0.152089	LRRC48
ENSG00000144401	99.9527	1.04221	0.377936	2.75764	0.00582195	0.152089	METTL21A
ENSG00000125901	130.18	0.991986	0.359956	2.75585	0.00585392	0.152089	MRPS26
ENSG00000108819	558.052	0.586349	0.212133	2.76406	0.00570866	0.152089	PPP1R9B
ENSG00000242836	41.6726	-1.8395	0.666384	-2.76041	0.00577281	0.152089	RP11-52L11.7
ENSG00000145604	280.945	0.844447	0.305864	2.76085	0.00576507	0.152089	SKP2
ENSG00000198258	88.573	-1.27024	0.46071	-2.75714	0.0058309	0.152089	UBL5
ENSG00000188283	150.993	0.737654	0.266869	2.76411	0.00570791	0.152089	ZNF383
ENSG00000065054	96.1823	-1.12109	0.406957	-2.75482	0.00587251	0.152278	SLC9A3R2
ENSG00000155729	112.13	-1.02119	0.370851	-2.75363	0.00589391	0.152539	KCTD18
ENSG00000149480	173.115	0.870677	0.316601	2.75007	0.00595818	0.153906	MTA2
ENSG00000202512	79.8884	-1.06154	0.38629	-2.74804	0.00599526	0.154272	RN7SKP230
ENSG00000264885	29.6926	1.81492	0.660413	2.74816	0.00599303	0.154272	RP11-815I9.4
ENSG00000160828	141.883	1.14636	0.417283	2.7472	0.00601064	0.154373	STAG3L2
ENSG00000144619	1039.41	-0.420046	0.152972	-2.7459	0.00603454	0.154417	CNTN4
ENSG00000167792	532.21	-0.501557	0.182669	-2.74572	0.0060379	0.154417	NDUFV1
ENSG00000182836	462.124	-0.872157	0.317699	-2.74523	0.00604679	0.154417	PLCXD3
ENSG00000234684	68.4835	-1.63383	0.596051	-2.74109	0.0061235	0.15608	SDCBP2-AS1
ENSG00000131069	165.802	0.990966	0.362299	2.73521	0.00623398	0.158595	ACSS2
ENSG00000198053	3195.12	0.365676	0.133842	2.73216	0.00629215	0.159773	SIRPA
ENSG00000250159	80.6069	1.31776	0.482527	2.73096	0.00631505	0.160053	RP11-381K20.2
ENSG00000118432	2445.74	-0.67942	0.248999	-2.7286	0.00636031	0.160872	CNR1
ENSG00000172428	160.361	-0.887706	0.325475	-2.72742	0.00638326	0.160872	MYEOV2
ENSG00000157954	579.298	0.446393	0.163639	2.72792	0.0063736	0.160872	WIPI2
ENSG00000123500	65.1123	-1.65276	0.606215	-2.72637	0.0064036	0.161064	COL10A1
ENSG00000091129	10252.2	-0.294856	0.108173	-2.72579	0.00641479	0.161064	NRCAM
ENSG00000081138	290.481	-0.916319	0.33632	-2.72454	0.00643906	0.161248	CDH7
ENSG00000166033	375.966	0.87733	0.322263	2.7224	0.00648094	0.161248	HTRA1
ENSG00000120137	2342.9	-0.364719	0.133916	-2.7235	0.00645936	0.161248	PANK3
ENSG00000104960	392.166	0.548865	0.201533	2.72345	0.00646032	0.161248	PTOV1
ENSG00000158545	206.444	0.706093	0.259369	2.72234	0.00648205	0.161248	ZC3H18
ENSG00000174080	534.513	-0.559828	0.205767	-2.72069	0.0065145	0.161757	CTSF
ENSG00000106852	108.891	-1.22568	0.450689	-2.71957	0.00653668	0.162008	LHX6
ENSG00000185950	987.484	0.486579	0.179352	2.71298	0.0066682	0.164676	IRS2
ENSG00000070018	931.199	-0.427262	0.15749	-2.71295	0.00666879	0.164676	LRP6
ENSG00000104967	1061.97	0.449055	0.165602	2.71166	0.00669476	0.165015	NOVA2
ENSG00000153132	61.3882	1.27147	0.469348	2.70901	0.0067485	0.165971	CLGN
ENSG00000110801	73.8122	-1.20091	0.44338	-2.70853	0.00675822	0.165971	PSMD9
ENSG00000106012	414.515	0.637529	0.235586	2.70614	0.00680697	0.166864	IQCE
ENSG00000042980	93.439	1.43221	0.529821	2.70319	0.00686769	0.167361	ADAM28
ENSG00000154856	83.3561	1.18303	0.438393	2.69856	0.00696404	0.167361	APCDD1
ENSG00000122966	3917.93	0.429696	0.15922	2.69876	0.0069598	0.167361	CIT
ENSG00000131143	694.7	-0.506719	0.187721	-2.69931	0.00694828	0.167361	COX4I1
ENSG00000166897	825.577	0.560586	0.207574	2.70065	0.00692031	0.167361	ELFN2
ENSG00000113578	177.177	0.955205	0.353939	2.69879	0.00695929	0.167361	FGF1
ENSG00000181619	348.865	-0.591452	0.218837	-2.7027	0.00687785	0.167361	GPR135
ENSG00000285634	150.178	-1.17519	0.435034	-2.70137	0.00690538	0.167361	NA
ENSG00000109065	139.257	-1.15575	0.428265	-2.69869	0.00696127	0.167361	NAT9
ENSG00000239039	65.4677	-1.2929	0.478794	-2.70032	0.00692722	0.167361	SNORD13
ENSG00000173915	436.041	-0.671817	0.24859	-2.70251	0.0068818	0.167361	USMG5
ENSG00000188730	289.271	-1.3029	0.482959	-2.69775	0.00698095	0.167468	VWC2
ENSG00000136888	288.302	-0.733984	0.272427	-2.69424	0.00705493	0.168942	ATP6V1G1
ENSG00000087074	136	1.27278	0.472583	2.69325	0.00707589	0.169143	PPP1R15A
ENSG00000187741	114.895	0.883674	0.328633	2.68894	0.00716803	0.17094	FANCA
ENSG00000128487	1384.19	0.4932	0.183485	2.68796	0.0071891	0.17094	SPECC1
ENSG00000111669	1740.73	-0.480237	0.178663	-2.68795	0.00718917	0.17094	TPI1
ENSG00000119912	466.08	-0.523847	0.195321	-2.68197	0.00731895	0.171067	IDE
ENSG00000119185	422.744	-0.539981	0.201197	-2.68384	0.00727814	0.171067	ITGB1BP1
ENSG00000168970	71.1491	1.62555	0.606132	2.68185	0.00732164	0.171067	JMJD7-PLA2G4B
ENSG00000177807	293.895	0.72839	0.271088	2.68692	0.0072115	0.171067	KCNJ10
ENSG00000134569	263.736	0.836448	0.311869	2.68205	0.00731731	0.171067	LRP4
ENSG00000106588	92.1076	1.21845	0.453949	2.68412	0.00727215	0.171067	PSMA2
ENSG00000109929	917.617	-0.514697	0.191638	-2.68577	0.00723627	0.171067	SC5D
ENSG00000157933	559.012	0.60086	0.22382	2.68457	0.00726241	0.171067	SKI
ENSG00000083812	115.986	-1.0016	0.373409	-2.68232	0.00731144	0.171067	ZNF324
ENSG00000083814	77.3306	-1.31965	0.491318	-2.68595	0.00723247	0.171067	ZNF671
ENSG00000175040	265.389	0.726217	0.270945	2.68031	0.00735539	0.171558	CHST2
ENSG00000233476	20.3186	-1.23321	0.460964	-2.67528	0.00746664	0.173564	EEF1A1P6
ENSG00000156804	510.641	0.72322	0.270435	2.67429	0.0074888	0.173564	FBXO32
ENSG00000283503	364.85	-0.98728	0.369201	-2.6741	0.00749298	0.173564	NA
ENSG00000140830	93.8826	-1.1775	0.440259	-2.67455	0.0074829	0.173564	TXNL4B
ENSG00000176595	1030.34	0.39947	0.149485	2.67231	0.00753303	0.174192	KBTBD11
ENSG00000154319	66.6772	1.51865	0.568773	2.67004	0.00758423	0.175075	FAM167A
ENSG00000129159	1125.13	0.533232	0.199858	2.66805	0.0076292	0.175465	KCNC1
ENSG00000281392	85.2152	1.24095	0.465199	2.66757	0.00764025	0.175465	NA
ENSG00000169021	503.822	-0.771058	0.289047	-2.66758	0.00763986	0.175465	UQCRFS1
ENSG00000163877	154.628	0.808365	0.303397	2.66438	0.00771311	0.176836	SNIP1
ENSG00000065802	311.121	0.681189	0.255979	2.66111	0.00778836	0.177166	ASB1
ENSG00000104472	60.9017	1.20422	0.452659	2.66033	0.00780648	0.177166	CHRAC1
ENSG00000139112	1578.86	-0.310608	0.116691	-2.66181	0.00777226	0.177166	GABARAPL1
ENSG00000251562	225334	0.418366	0.157094	2.66316	0.00774101	0.177166	MALAT1
ENSG00000090565	633.023	0.486894	0.182865	2.66259	0.00775429	0.177166	RAB11FIP3
ENSG00000205542	2112.31	-0.474224	0.178231	-2.66073	0.0077972	0.177166	TMSB4X
ENSG00000112320	984.192	-0.385097	0.14479	-2.65968	0.0078214	0.177206	SOBP
ENSG00000091137	353.498	-0.677387	0.254807	-2.65843	0.00785053	0.177567	SLC26A4
ENSG00000215196	213.112	-0.725459	0.273272	-2.65471	0.00793763	0.17791	AC091878.1
ENSG00000229847	120.682	1.0896	0.410071	2.6571	0.00788166	0.17791	EMX2OS
ENSG00000116016	245.876	0.877756	0.330539	2.65553	0.00791835	0.17791	EPAS1
ENSG00000273015	280.878	-0.810988	0.305526	-2.6544	0.007945	0.17791	LINC00938
ENSG00000120899	1616.26	0.466753	0.175725	2.65617	0.00790348	0.17791	PTK2B
ENSG00000108557	705.252	0.503013	0.189466	2.6549	0.00793324	0.17791	RAI1
ENSG00000137968	495.682	-0.577276	0.21774	-2.65122	0.00802024	0.179296	SLC44A5
ENSG00000165810	105.381	1.51939	0.574087	2.64662	0.00813004	0.179823	BTNL9
ENSG00000182256	679.553	-0.521687	0.197137	-2.64632	0.00813731	0.179823	GABRG3
ENSG00000079691	581.872	0.491944	0.185672	2.64953	0.00806028	0.179823	LRRC16A
ENSG00000156531	407.047	-0.595264	0.22474	-2.64868	0.00808062	0.179823	PHF6
ENSG00000105258	147.532	-1.08136	0.40835	-2.64811	0.00809425	0.179823	POLR2I
ENSG00000237478	89.6836	-1.34054	0.506443	-2.64697	0.00812173	0.179823	RP5-926E3.1
ENSG00000151923	832.105	-0.44489	0.168104	-2.64652	0.0081325	0.179823	TIAL1
ENSG00000185896	506.712	0.39727	0.150187	2.64516	0.00816522	0.180143	LAMP1
ENSG00000188818	340.22	0.932037	0.352429	2.6446	0.00817864	0.180144	ZDHHC11
ENSG00000090020	377.485	0.661088	0.250059	2.64373	0.00819981	0.180315	SLC9A1
ENSG00000203663	85.6826	-1.63859	0.619961	-2.64306	0.00821616	0.18038	OR2L2
ENSG00000120885	5598.79	0.423112	0.160386	2.63809	0.0083375	0.18127	CLU
ENSG00000138867	78.3717	-1.05548	0.399868	-2.63958	0.00830095	0.18127	GUCD1
ENSG00000066557	594.444	-0.726348	0.275146	-2.63987	0.00829385	0.18127	LRRC40
ENSG00000183155	199.456	-0.838107	0.317685	-2.63817	0.00833549	0.18127	RABIF
ENSG00000206585	111.062	-1.26404	0.478797	-2.64003	0.0082899	0.18127	RNVU1-9
ENSG00000249006	75.8575	1.40196	0.531382	2.63832	0.00833169	0.18127	RP11-317B7.2
ENSG00000164885	195.017	-0.781886	0.29672	-2.6351	0.00841135	0.181876	CDK5
ENSG00000167977	88.431	-1.16985	0.444006	-2.63477	0.00841946	0.181876	KCTD5
ENSG00000131238	703.47	-0.489968	0.185958	-2.63483	0.00841788	0.181876	PPT1
ENSG00000108395	1841.23	-0.321075	0.121842	-2.63517	0.0084095	0.181876	TRIM37
ENSG00000125375	281.39	0.625905	0.238169	2.62799	0.00858916	0.182611	ATP5S
ENSG00000142686	705.138	-0.376611	0.143274	-2.6286	0.00857361	0.182611	C1orf216
ENSG00000137504	794.936	-0.414112	0.157577	-2.628	0.00858896	0.182611	CREBZF
ENSG00000173812	1173.54	-0.318607	0.121202	-2.62873	0.00857033	0.182611	EIF1
ENSG00000234545	191.695	0.771094	0.293325	2.6288	0.00856865	0.182611	FAM133B
ENSG00000130881	379.982	0.610167	0.231871	2.6315	0.008501	0.182611	LRP3
ENSG00000131507	4772.68	-0.329302	0.125157	-2.63111	0.00851067	0.182611	NDFIP1
ENSG00000106100	73.1897	1.23235	0.468604	2.62984	0.0085426	0.182611	NOD1
ENSG00000142534	419.622	-0.582614	0.221433	-2.63111	0.00851061	0.182611	RPS11
ENSG00000031698	955.713	-0.352729	0.134158	-2.62921	0.00855826	0.182611	SARS
ENSG00000111639	55.7036	-1.41602	0.539575	-2.62432	0.00868222	0.184299	MRPL51
ENSG00000156273	208.071	-0.91079	0.347307	-2.62243	0.00873051	0.18459	BACH1
ENSG00000171791	240.92	0.607552	0.231698	2.62217	0.0087371	0.18459	BCL2
ENSG00000183258	269.756	0.637199	0.242999	2.62223	0.00873557	0.18459	DDX41
ENSG00000166135	537.717	0.443746	0.169298	2.6211	0.00876463	0.184881	HIF1AN
ENSG00000134121	7092.03	-0.315709	0.120617	-2.61744	0.00885916	0.186583	CHL1
ENSG00000106327	45.9754	-1.6708	0.638684	-2.61601	0.00889649	0.187076	TFR2
ENSG00000231607	110.998	1.07712	0.411919	2.61489	0.00892557	0.187103	DLEU2
ENSG00000168906	1668.21	0.31156	0.11913	2.6153	0.00891495	0.187103	MAT2A
ENSG00000134716	51.5403	1.78767	0.683886	2.61399	0.00894912	0.187305	CYP2J2
ENSG00000144369	4599.84	-0.348443	0.133502	-2.61002	0.00905357	0.189197	FAM171B
ENSG00000074356	527.926	0.47901	0.183732	2.60711	0.00913094	0.189887	C17orf85
ENSG00000187498	227.466	-0.832293	0.319479	-2.60516	0.00918317	0.189887	COL4A1
ENSG00000229180	375.073	0.703948	0.270086	2.60638	0.0091504	0.189887	GS1-124K5.11
ENSG00000110318	1527.05	0.506803	0.194608	2.60423	0.00920821	0.189887	KIAA1377
ENSG00000169313	119.979	-1.87274	0.718262	-2.60732	0.00912552	0.189887	P2RY12
ENSG00000162924	240.074	0.533439	0.204765	2.60513	0.00918391	0.189887	REL
ENSG00000162782	80.6577	-1.27767	0.490489	-2.6049	0.00919015	0.189887	TDRD5
ENSG00000169764	927.463	-0.481937	0.185074	-2.60403	0.00921356	0.189887	UGP2
ENSG00000047056	1048.44	0.333873	0.128174	2.60484	0.00919166	0.189887	WDR37
ENSG00000140157	270.328	-0.693334	0.2664	-2.60261	0.00925172	0.190209	NIPA2
ENSG00000269893	66.5273	-1.24576	0.478697	-2.6024	0.00925744	0.190209	SNHG8
ENSG00000224668	120.139	-1.08507	0.41705	-2.60177	0.00927436	0.190266	IPO8P1
ENSG00000004897	1433.79	-0.406992	0.15652	-2.60026	0.00931528	0.190524	CDC27
ENSG00000006016	88.1067	1.20751	0.464311	2.60065	0.00930475	0.190524	CRLF1
ENSG00000172172	108.521	-1.07447	0.4134	-2.5991	0.00934694	0.190882	MRPL13
ENSG00000126749	82.4971	-1.00913	0.388982	-2.59429	0.00947876	0.190974	EMG1
ENSG00000172209	774.066	-0.476323	0.183606	-2.59427	0.00947918	0.190974	GPR22
ENSG00000127483	1471.64	0.345009	0.132838	2.59721	0.00939856	0.190974	HP1BP3
ENSG00000276248	97.0523	1.07135	0.412354	2.59812	0.00937346	0.190974	NA
ENSG00000243279	152.39	-0.91796	0.353554	-2.59638	0.00942123	0.190974	PRAF2
ENSG00000253764	110.702	-1.07838	0.415481	-2.5955	0.00944547	0.190974	RP11-439C15.4
ENSG00000201229	92.0615	-1.10359	0.425384	-2.59433	0.00947748	0.190974	SNORA63
ENSG00000242808	626.213	0.632063	0.243392	2.59689	0.00940715	0.190974	SOX2-OT
ENSG00000100234	114.015	1.13741	0.438413	2.59438	0.00947627	0.190974	TIMP3
ENSG00000083444	137.535	0.898223	0.346487	2.59237	0.0095317	0.191474	PLOD1
ENSG00000157306	75.9258	1.18939	0.458809	2.59234	0.00953244	0.191474	RP11-66N24.4
ENSG00000104979	153.594	-1.07901	0.416423	-2.59115	0.00956559	0.191854	C19orf53
ENSG00000102452	1416.79	-0.356736	0.137723	-2.59024	0.00959099	0.192077	NALCN
ENSG00000167528	294.173	-0.570669	0.220368	-2.58962	0.00960817	0.192135	ZNF641
ENSG00000162734	2806.06	0.373916	0.144421	2.58906	0.0096239	0.192164	PEA15
ENSG00000166847	1206.6	0.330742	0.127794	2.58808	0.00965121	0.192424	DCTN5
ENSG00000167522	2165.47	0.426096	0.164718	2.58682	0.0096865	0.192842	ANKRD11
ENSG00000163053	441.717	-0.572594	0.221511	-2.58495	0.00973943	0.193609	SLC16A14
ENSG00000109458	656.265	0.559942	0.216698	2.58398	0.00976688	0.193868	GAB1
ENSG00000164096	474.681	0.61096	0.236857	2.57945	0.00989589	0.195828	C4orf3
ENSG00000113851	918.369	-0.466797	0.181061	-2.57811	0.00993416	0.195828	CRBN
ENSG00000119328	149.024	-0.75676	0.293521	-2.57821	0.00993126	0.195828	FAM206A
ENSG00000100221	477.001	0.534086	0.207173	2.57797	0.00993835	0.195828	JOSD1
ENSG00000223336	99.8763	-1.16437	0.451657	-2.57799	0.00993774	0.195828	RNU2-6P
ENSG00000166546	55.5652	-1.28632	0.499564	-2.57488	0.0100274	0.196432	BEAN1
ENSG00000137414	670.691	-0.486401	0.188824	-2.57595	0.00999646	0.196432	FAM8A1
ENSG00000163625	4151.64	-0.209336	0.0812794	-2.57551	0.0100093	0.196432	WDFY3
ENSG00000100711	412.56	0.432908	0.168108	2.57518	0.0100188	0.196432	ZFYVE21
ENSG00000228328	18.6223	1.63835	0.636427	2.57429	0.0100446	0.196483	RP11-516A11.1
ENSG00000261123	84.6943	1.14677	0.445644	2.57329	0.0100737	0.196767	RP11-304L19.3
ENSG00000111731	2147.02	-0.295509	0.114952	-2.57072	0.0101487	0.197657	C2CD5
ENSG00000113368	53.8278	1.41211	0.549227	2.57109	0.0101378	0.197657	LMNB1
ENSG00000167384	97.1754	-1.23829	0.482102	-2.56851	0.0102136	0.198633	ZNF180
ENSG00000133398	174.278	-0.981397	0.382226	-2.56758	0.010241	0.198879	MED10
ENSG00000147799	287.149	0.92746	0.361712	2.56408	0.0103449	0.200061	ARHGAP39
ENSG00000160211	162.883	0.6354	0.247909	2.56303	0.0103762	0.200061	G6PD
ENSG00000139505	1052.3	-0.468415	0.182683	-2.56408	0.0103449	0.200061	MTMR6
ENSG00000218426	10.3397	-1.85854	0.725089	-2.56319	0.0103716	0.200061	RP11-475C16.1
ENSG00000100207	858.727	0.370779	0.144621	2.5638	0.0103533	0.200061	TCF20
ENSG00000112186	2813.21	-0.342962	0.133884	-2.56164	0.0104179	0.200476	CAP2
ENSG00000085788	1028.31	-0.35709	0.139416	-2.56132	0.0104275	0.200476	DDHD2
ENSG00000180440	349.375	-0.7994	0.312239	-2.56022	0.0104607	0.200828	SERTM1
ENSG00000108587	427.611	0.502245	0.196356	2.55783	0.0105327	0.201922	GOSR1
ENSG00000122705	572.35	0.365794	0.1431	2.55622	0.0105816	0.202572	CLTA
ENSG00000178922	59.9694	-1.52339	0.596322	-2.55464	0.0106297	0.202914	HYI
ENSG00000128513	242.764	-0.675048	0.264242	-2.55466	0.0106293	0.202914	POT1
ENSG00000174775	97.7491	-1.05946	0.414819	-2.55402	0.0106486	0.202988	HRAS
ENSG00000254936	87.4835	1.57247	0.615945	2.55294	0.0106817	0.203044	AF131215.3
ENSG00000134323	67.864	-1.5144	0.593132	-2.55322	0.0106731	0.203044	MYCN
ENSG00000204929	66.0843	-1.42768	0.559728	-2.55067	0.0107516	0.203416	AC074391.1
ENSG00000269891	75.4352	1.41838	0.556086	2.55064	0.0107524	0.203416	ARHGAP19-SLIT1
ENSG00000182606	1035.86	0.430084	0.168638	2.55034	0.0107618	0.203416	TRAK1
ENSG00000234913	87.0996	1.21775	0.477328	2.55118	0.0107358	0.203416	XXbac-B476C20.13
ENSG00000151233	234.153	0.725455	0.284604	2.54899	0.0108034	0.203631	GXYLT1
ENSG00000254681	194.538	1.0426	0.408957	2.54943	0.01079	0.203631	PKD1P5
ENSG00000124762	32.2911	1.67829	0.659046	2.54654	0.0108797	0.203643	CDKN1A
ENSG00000034713	754.771	-0.490474	0.19246	-2.54844	0.0108206	0.203643	GABARAPL2
ENSG00000119125	3606.75	-0.411678	0.161656	-2.54662	0.0108771	0.203643	GDA
ENSG00000061918	2049.29	-0.524596	0.205939	-2.54733	0.010855	0.203643	GUCY1B3
ENSG00000109046	1697.32	-0.435995	0.171172	-2.54712	0.0108617	0.203643	WSB1
ENSG00000105143	201.296	-0.658326	0.2586	-2.54573	0.0109049	0.203831	SLC1A6
ENSG00000178691	404.29	-0.513091	0.201648	-2.54448	0.0109439	0.204277	SUZ12
ENSG00000071189	1486.43	-0.321519	0.126472	-2.54221	0.0110154	0.205325	SNX13
ENSG00000099910	315.337	0.633573	0.249428	2.5401	0.011082	0.205934	KLHL22
ENSG00000142875	7041.84	-0.35712	0.140614	-2.53973	0.011094	0.205934	PRKACB
ENSG00000256148	19.079	-1.08011	0.425184	-2.54034	0.0110746	0.205934	RP11-809N8.5
ENSG00000119522	649.551	0.418305	0.164789	2.53842	0.0111354	0.206419	DENND1A
ENSG00000108854	303.383	0.535931	0.211367	2.53555	0.0112271	0.207779	SMURF2
ENSG00000113119	52.5881	1.76006	0.69426	2.53516	0.0112397	0.207779	TMCO6
ENSG00000235106	328.277	0.546623	0.215803	2.53297	0.0113101	0.208795	LINC00094
ENSG00000088035	183.753	-1.00978	0.398747	-2.53237	0.0113294	0.208865	ALG6
ENSG00000163995	787.431	0.590874	0.233403	2.53156	0.0113557	0.208878	ABLIM2
ENSG00000035687	510.344	-0.56604	0.223675	-2.53064	0.0113854	0.208878	ADSS
ENSG00000279608	152.534	0.882324	0.348567	2.53129	0.0113645	0.208878	NA
ENSG00000046889	588.381	0.662301	0.261734	2.53043	0.0113922	0.208878	PREX2
ENSG00000130770	550.605	-0.487385	0.192823	-2.52763	0.0114835	0.209695	ATPIF1
ENSG00000281708	112.308	1.21655	0.481257	2.52786	0.0114761	0.209695	NA
ENSG00000119638	491.324	0.497233	0.196702	2.52785	0.0114764	0.209695	NEK9
ENSG00000130165	95.6044	1.04713	0.415176	2.52213	0.0116646	0.209709	ELOF1
ENSG00000198932	2076.25	-0.293303	0.116152	-2.52516	0.0115646	0.209709	GPRASP1
ENSG00000184508	49.7573	1.68986	0.670197	2.52144	0.0116874	0.209709	HDDC3
ENSG00000187990	95.724	-1.07941	0.428052	-2.52169	0.0116793	0.209709	HIST1H2BG
ENSG00000146918	157.275	0.830383	0.328947	2.52436	0.0115908	0.209709	NCAPG2
ENSG00000133110	66.8465	-1.55814	0.617245	-2.52435	0.0115913	0.209709	POSTN
ENSG00000160271	226.606	0.738338	0.292587	2.52348	0.0116199	0.209709	RALGDS
ENSG00000174136	958.15	-0.412487	0.163247	-2.52677	0.0115117	0.209709	RGMB
ENSG00000242299	36.952	-1.29789	0.514363	-2.5233	0.0116259	0.209709	RP11-234A1.1
ENSG00000156304	429.047	0.524719	0.20814	2.52099	0.0117024	0.209709	SCAF4
ENSG00000166949	906.625	0.454264	0.180165	2.52137	0.0116899	0.209709	SMAD3
ENSG00000161547	683.076	-0.504552	0.199742	-2.52602	0.0115364	0.209709	SRSF2
ENSG00000023734	804.661	-0.654019	0.25924	-2.52283	0.0116414	0.209709	STRAP
ENSG00000103363	213.862	-0.769228	0.304652	-2.52494	0.0115719	0.209709	TCEB2
ENSG00000171885	1162.93	0.574749	0.22822	2.5184	0.0117889	0.210012	AQP4
ENSG00000169379	134.82	0.695547	0.276149	2.51874	0.0117776	0.210012	ARL13B
ENSG00000175061	326.951	0.594577	0.236261	2.51661	0.0118489	0.210012	C17orf76-AS1
ENSG00000105072	87.9963	1.26329	0.502136	2.51583	0.0118754	0.210012	C19orf44
ENSG00000139178	41.6897	-1.82153	0.723619	-2.51725	0.0118276	0.210012	C1RL
ENSG00000106993	302.383	-0.761659	0.302705	-2.51617	0.0118637	0.210012	CDC37L1
ENSG00000182512	115.202	-0.850289	0.337885	-2.5165	0.0118526	0.210012	GLRX5
ENSG00000100097	164.991	-1.08663	0.431637	-2.51747	0.0118201	0.210012	LGALS1
ENSG00000123739	387.524	-0.564869	0.224307	-2.51829	0.0117927	0.210012	PLA2G12A
ENSG00000162377	177.418	-0.931266	0.369865	-2.51786	0.0118071	0.210012	SELRC1
ENSG00000201448	446.335	-0.972657	0.386768	-2.51483	0.0119089	0.210052	SNORA63
ENSG00000166529	49.9347	-1.54	0.612323	-2.51502	0.0119025	0.210052	ZSCAN21
ENSG00000026652	1063.1	0.423469	0.168453	2.51387	0.0119414	0.210349	AGPAT4
ENSG00000160781	149.001	1.34637	0.535862	2.51252	0.0119871	0.210846	PAQR6
ENSG00000065609	3493.75	-0.338762	0.134851	-2.51212	0.0120009	0.210846	SNAP91
ENSG00000019582	123.813	1.21385	0.483329	2.51144	0.012024	0.210976	CD74
ENSG00000214402	97.6956	1.38174	0.550778	2.50871	0.0121172	0.211136	LCNL1
ENSG00000076641	438.803	0.529471	0.211231	2.5066	0.01219	0.211136	PAG1
ENSG00000170836	120.925	-0.987795	0.39402	-2.50696	0.0121773	0.211136	PPM1D
ENSG00000260244	331.014	-0.802389	0.319743	-2.50948	0.0120909	0.211136	RP11-588K22.2
ENSG00000113615	604.272	-0.370516	0.147678	-2.50894	0.0121095	0.211136	SEC24A
ENSG00000162430	298.692	0.570481	0.227513	2.50747	0.01216	0.211136	SEPN1
ENSG00000107819	684.57	0.486434	0.193954	2.50798	0.0121422	0.211136	SFXN3
ENSG00000124783	1097.58	-0.312891	0.124777	-2.5076	0.0121553	0.211136	SSR1
ENSG00000136451	177.127	0.771846	0.307808	2.50756	0.0121568	0.211136	VEZF1
ENSG00000198205	130.6	-0.931487	0.371126	-2.50989	0.0120768	0.211136	ZXDA
ENSG00000160932	481.343	0.551684	0.22039	2.50321	0.0123071	0.212891	LY6E
ENSG00000100938	160.586	-0.86264	0.344805	-2.50182	0.0123556	0.213182	GMPR2
ENSG00000115461	652.196	0.584085	0.233435	2.50213	0.0123447	0.213182	IGFBP5
ENSG00000070808	7428.85	0.295953	0.11837	2.50025	0.0124107	0.213325	CAMK2A
ENSG00000047230	54.5707	1.32277	0.52906	2.50022	0.0124114	0.213325	CTPS2
ENSG00000226049	296.257	0.787973	0.315049	2.50111	0.0123804	0.213325	TLK2P1
ENSG00000152661	527.623	0.944018	0.377839	2.49847	0.0124731	0.213879	GJA1
ENSG00000143324	855.303	-0.397572	0.159131	-2.4984	0.0124755	0.213879	XPR1
ENSG00000258199	66.5409	-1.21328	0.486072	-2.4961	0.0125567	0.214997	RP11-977G19.5
ENSG00000164199	1256.5	0.584262	0.234202	2.49469	0.0126067	0.215579	GPR98
ENSG00000108256	1719.21	0.384756	0.154309	2.49341	0.0126524	0.216087	NUFIP2
ENSG00000109501	417.37	0.674608	0.270677	2.4923	0.0126919	0.216486	WFS1
ENSG00000150401	276.216	-0.701553	0.281603	-2.49128	0.0127284	0.21656	DCUN1D2
ENSG00000105708	183.747	0.835996	0.33553	2.49156	0.0127182	0.21656	ZNF14
ENSG00000019485	287.526	0.718567	0.288539	2.49036	0.0127614	0.216847	PRDM11
ENSG00000061337	535.089	0.779796	0.313364	2.48847	0.0128295	0.217729	LZTS1
ENSG00000165406	239.189	0.835833	0.33616	2.48642	0.0129037	0.218442	"MARCH8"
ENSG00000120437	235.373	-0.838434	0.337426	-2.48479	0.0129627	0.218442	ACAT2
ENSG00000147383	75.4982	-1.28757	0.517918	-2.48605	0.0129168	0.218442	NSDHL
ENSG00000112541	1015.74	-0.47219	0.190014	-2.48503	0.012954	0.218442	PDE10A
ENSG00000092020	153.125	-1.07305	0.431795	-2.4851	0.0129515	0.218442	PPP2R3C
ENSG00000237491	109.066	0.882981	0.355378	2.48462	0.0129689	0.218442	RP11-206L10.9
ENSG00000167005	1173.81	-0.44222	0.178028	-2.48399	0.012992	0.218558	NUDT21
ENSG00000176438	42.2361	1.8028	0.726503	2.48148	0.0130838	0.219554	SYNE3
ENSG00000061938	809.184	0.645472	0.260088	2.48174	0.0130742	0.219554	TNK2
ENSG00000197045	2176.15	-0.516388	0.20824	-2.47977	0.0131467	0.220334	GMFB
ENSG00000144233	161.766	0.776691	0.31383	2.47488	0.0133282	0.223098	AMMECR1L
ENSG00000134343	1335.06	-0.380876	0.153984	-2.47348	0.0133803	0.223193	ANO3
ENSG00000172765	856.257	0.405325	0.163833	2.47402	0.0133603	0.223193	TMCC1
ENSG00000101558	1909.63	-0.371854	0.150342	-2.47339	0.0133836	0.223193	VAPA
ENSG00000078098	57.9062	-1.64552	0.666274	-2.46974	0.0135211	0.223662	FAP
ENSG00000198815	1286.31	-0.341392	0.13824	-2.46956	0.013528	0.223662	FOXJ3
ENSG00000113749	592.72	0.579238	0.234415	2.47099	0.0134741	0.223662	HRH2
ENSG00000186298	415.212	-0.551649	0.223183	-2.47173	0.0134462	0.223662	PPP1CC
ENSG00000232593	623.337	-0.452698	0.18322	-2.47079	0.0134816	0.223662	RP11-258C19.5
ENSG00000170365	252.941	0.641121	0.259409	2.47147	0.0134559	0.223662	SMAD1
ENSG00000171150	727.792	-0.41545	0.168173	-2.47038	0.013497	0.223662	SOCS5
ENSG00000138246	1235.2	-0.344405	0.139527	-2.46837	0.0135728	0.224127	DNAJC13
ENSG00000137727	981.78	-0.364887	0.147908	-2.46699	0.0136256	0.224722	ARHGAP20
ENSG00000149218	525.698	0.58828	0.238639	2.46515	0.0136957	0.225113	ENDOD1
ENSG00000115020	1399.35	-0.317624	0.128809	-2.46586	0.0136685	0.225113	PIKFYVE
ENSG00000040487	90.203	-1.06766	0.433132	-2.46498	0.013702	0.225113	PQLC2
ENSG00000100505	4771.41	-0.360469	0.146258	-2.46461	0.0137162	0.225113	TRIM9
ENSG00000137700	95.484	-1.23863	0.502806	-2.46344	0.0137609	0.225572	SLC37A4
ENSG00000153956	3609.91	-0.420028	0.170596	-2.46212	0.0138119	0.22597	CACNA2D1
ENSG00000119013	95.0067	-0.997761	0.405323	-2.46165	0.0138301	0.22597	NDUFB3
ENSG00000025434	40.2647	1.42967	0.58081	2.4615	0.0138356	0.22597	NR1H3
ENSG00000113387	2145.19	-0.455823	0.185224	-2.46093	0.0138576	0.226055	SUB1
ENSG00000162613	1226.81	-0.315407	0.128251	-2.4593	0.013921	0.22654	FUBP1
ENSG00000089169	2600.15	-0.456093	0.185429	-2.45966	0.0139068	0.22654	RPH3A
ENSG00000177951	82.3506	1.12888	0.459544	2.45652	0.0140289	0.227471	BET1L
ENSG00000253741	96.772	-1.34359	0.546795	-2.45721	0.0140021	0.227471	CTD-2292P10.4
ENSG00000137266	597.413	0.551416	0.224446	2.45678	0.0140187	0.227471	SLC22A23
ENSG00000138092	71.7387	1.26047	0.513269	2.45577	0.0140582	0.227672	CENPO
ENSG00000186340	151.521	1.13875	0.46413	2.45351	0.014147	0.228835	THBS2
ENSG00000064763	434.024	-0.63331	0.258518	-2.44977	0.0142948	0.229556	FAR2
ENSG00000119737	260.259	0.751998	0.307008	2.44945	0.0143076	0.229556	GPR75
ENSG00000067064	818.253	-0.441639	0.180159	-2.45139	0.0142304	0.229556	IDI1
ENSG00000173226	292.437	-0.661895	0.270232	-2.44936	0.014311	0.229556	IQCB1
ENSG00000049323	72.3232	1.622	0.662213	2.44936	0.014311	0.229556	LTBP1
ENSG00000165637	581.11	-0.615751	0.251328	-2.44999	0.014286	0.229556	VDAC2
ENSG00000254635	289.637	0.556387	0.226971	2.45136	0.0142316	0.229556	WAC-AS1
ENSG00000148541	757.862	-0.383603	0.156694	-2.44811	0.0143609	0.230081	FAM13C
ENSG00000081803	1483.5	-0.453239	0.18539	-2.44479	0.0144936	0.23029	CADPS2
ENSG00000163510	400.197	-0.485687	0.198647	-2.44497	0.0144864	0.23029	CWC22
ENSG00000085760	197.238	-0.845843	0.345912	-2.44525	0.0144751	0.23029	MTIF2
ENSG00000079974	305.957	0.586029	0.239666	2.44519	0.0144775	0.23029	RABL2B
ENSG00000118363	264.238	-0.564019	0.230643	-2.44542	0.0144682	0.23029	SPCS2
ENSG00000165416	1989.89	0.373005	0.152548	2.44516	0.0144788	0.23029	SUGT1
ENSG00000154174	1011.59	-0.48753	0.199323	-2.44593	0.014448	0.23029	TOMM70A
ENSG00000113161	1631.09	-0.407806	0.166865	-2.44392	0.0145285	0.230572	HMGCR
ENSG00000212125	93.9867	1.14936	0.470604	2.44232	0.0145933	0.231054	TAS2R15
ENSG00000131462	172.815	-0.779796	0.319268	-2.44245	0.0145881	0.231054	TUBG1
ENSG00000148411	235.899	0.666231	0.273289	2.43782	0.014776	0.233673	NACC2
ENSG00000135049	1658.81	-0.394413	0.162349	-2.42942	0.015123	0.234603	AGTPBP1
ENSG00000161203	2299.13	-0.441141	0.181213	-2.43438	0.0149174	0.234603	AP2M1
ENSG00000165629	744.822	-0.475682	0.195686	-2.43084	0.0150638	0.234603	ATP5C1
ENSG00000160058	527.686	0.469227	0.19302	2.43098	0.0150581	0.234603	BSDC1
ENSG00000159388	123.248	1.30934	0.537711	2.43502	0.0148908	0.234603	BTG2
ENSG00000143933	6565.18	-0.39749	0.163363	-2.43317	0.0149673	0.234603	CALM2
ENSG00000100629	111.073	1.07617	0.44264	2.43125	0.0150469	0.234603	CEP128
ENSG00000197021	89.5774	1.0119	0.417096	2.42606	0.0152637	0.234603	CXorf40B
ENSG00000102385	928.038	0.400593	0.165102	2.42634	0.0152518	0.234603	DRP2
ENSG00000088986	1153.61	-0.517298	0.213164	-2.42676	0.0152344	0.234603	DYNLL1
ENSG00000112146	812.234	-0.426217	0.175668	-2.42627	0.015255	0.234603	FBXO9
ENSG00000087086	1450.02	0.3551	0.146317	2.42692	0.0152278	0.234603	FTL
ENSG00000146830	431.454	0.587467	0.241985	2.42769	0.0151952	0.234603	GIGYF1
ENSG00000173221	141.392	0.908837	0.373967	2.43026	0.0150879	0.234603	GLRX
ENSG00000205213	313.862	0.528832	0.217681	2.42939	0.0151244	0.234603	LGR4
ENSG00000213071	39.1362	1.8537	0.762802	2.43011	0.0150941	0.234603	LPAL2
ENSG00000173614	51.0911	-1.31473	0.540449	-2.43266	0.0149883	0.234603	NMNAT1
ENSG00000182117	107.795	-1.00297	0.4123	-2.43261	0.0149906	0.234603	NOP10
ENSG00000170091	2060.61	-0.320164	0.131923	-2.42691	0.0152281	0.234603	NSG2
ENSG00000144407	73.0862	-1.19749	0.493629	-2.4259	0.0152706	0.234603	PTH2R
ENSG00000148248	496.217	0.630725	0.259956	2.42627	0.0152548	0.234603	SURF4
ENSG00000141580	424.672	0.582916	0.239529	2.43359	0.01495	0.234603	WDR45B
ENSG00000171307	233.192	-0.762885	0.313364	-2.43451	0.0149122	0.234603	ZDHHC16
ENSG00000169981	109.643	1.07835	0.442785	2.43537	0.0148766	0.234603	ZNF35
ENSG00000165655	67.4235	1.35481	0.558088	2.42759	0.0151997	0.234603	ZNF503
ENSG00000236860	81.0311	1.11049	0.458112	2.42405	0.0153484	0.23526	RPL39P29
ENSG00000166575	389.171	-0.505621	0.208561	-2.42433	0.0153365	0.23526	TMEM135
ENSG00000165359	356.259	-0.836064	0.345302	-2.42126	0.015467	0.236345	DDX26B
ENSG00000122477	97.7105	-1.79413	0.742036	-2.41785	0.0156123	0.236345	LRRC39
ENSG00000130764	375.467	0.586045	0.242303	2.41864	0.0155786	0.236345	LRRC47
ENSG00000071054	1239.49	0.381757	0.157877	2.41806	0.0156033	0.236345	MAP4K4
ENSG00000148985	118.322	-1.00046	0.413726	-2.41817	0.0155987	0.236345	PGAP2
ENSG00000089009	748.965	-0.397034	0.164089	-2.41963	0.0155365	0.236345	RPL6
ENSG00000182199	83.5057	1.12201	0.463597	2.42022	0.0155113	0.236345	SHMT2
ENSG00000176087	153.306	-0.825549	0.341367	-2.41836	0.0155906	0.236345	SLC35A4
ENSG00000136631	587.916	-0.353503	0.145978	-2.42162	0.0154517	0.236345	VPS45
ENSG00000014164	133.972	1.14994	0.475145	2.42019	0.0155125	0.236345	ZC3H3
ENSG00000105939	93.1846	1.0356	0.428273	2.41809	0.0156022	0.236345	ZC3HAV1
ENSG00000213865	145.389	1.02301	0.423193	2.41736	0.0156334	0.236399	C8orf44
ENSG00000198513	1604.22	-0.431484	0.178599	-2.41594	0.0156947	0.236712	ATL1
ENSG00000153094	59.2055	1.56121	0.64615	2.41618	0.0156843	0.236712	BCL2L11
ENSG00000233820	89.4717	1.26322	0.522933	2.41565	0.015707	0.236712	RP11-535M15.2
ENSG00000154240	263.107	-0.60828	0.252015	-2.41367	0.0157928	0.237111	CEP112
ENSG00000102081	829.294	-0.429761	0.178102	-2.41301	0.0158215	0.237111	FMR1
ENSG00000164104	40.0272	1.40124	0.580447	2.41407	0.0157754	0.237111	HMGB2
ENSG00000129219	32.0133	1.86071	0.771113	2.41302	0.0158207	0.237111	PLD2
ENSG00000100416	299.015	-0.684348	0.283478	-2.41412	0.0157734	0.237111	TRMU
ENSG00000205758	378.561	-0.62254	0.258096	-2.41205	0.0158633	0.237473	CRYZL1
ENSG00000133265	183.351	0.739633	0.306724	2.4114	0.0158915	0.237632	HSPBP1
ENSG00000184304	206.924	-0.869517	0.360846	-2.40966	0.0159672	0.238498	PRKD1
ENSG00000053501	80.0838	-1.23789	0.5139	-2.40882	0.016004	0.238782	USE1
ENSG00000241837	139.968	-0.993308	0.412798	-2.40628	0.0161158	0.239653	ATP5O
ENSG00000168872	166.288	0.771089	0.320397	2.40667	0.0160988	0.239653	DDX19A
ENSG00000101417	146.148	1.0872	0.451724	2.40679	0.0160936	0.239653	PXMP4
ENSG00000124782	74.1	1.54934	0.644033	2.40569	0.0161419	0.239777	RREB1
ENSG00000226380	474.944	0.63049	0.262335	2.40338	0.0162445	0.241035	MIR29B1
ENSG00000186312	82.4993	1.22507	0.510028	2.40196	0.0163073	0.24117	CA5BP1
ENSG00000172731	180.141	0.735704	0.306224	2.4025	0.0162833	0.24117	LRRC20
ENSG00000171680	652.188	0.659014	0.274363	2.40198	0.0163067	0.24117	PLEKHG5
ENSG00000204311	48.1798	-1.44589	0.602327	-2.4005	0.0163726	0.241208	DFNB59
ENSG00000161671	233.597	0.619986	0.2583	2.40026	0.0163836	0.241208	EMC10
ENSG00000089723	82.4595	1.16415	0.484947	2.40057	0.0163694	0.241208	OTUB2
ENSG00000180764	16.3323	-1.51213	0.63008	-2.3999	0.0163995	0.241208	PIPSL
ENSG00000161956	44.9913	1.25217	0.521462	2.40126	0.0163388	0.241208	SENP3
ENSG00000070669	951.771	-0.312992	0.130476	-2.39884	0.016447	0.241642	ASNS
ENSG00000047579	155.55	-0.774498	0.322981	-2.39797	0.0164864	0.241914	DTNBP1
ENSG00000181322	81.8985	1.29885	0.541723	2.39763	0.0165015	0.241914	NME9
ENSG00000253357	79.5371	1.41189	0.589598	2.39467	0.0166354	0.242163	CTB-78F1.2
ENSG00000197077	684.671	0.348591	0.145559	2.39484	0.0166275	0.242163	KIAA1671
ENSG00000112874	179.438	-0.961179	0.401314	-2.39508	0.0166168	0.242163	NUDT12
ENSG00000146707	79.7681	1.09599	0.457302	2.39665	0.0165458	0.242163	POMZP3
ENSG00000092108	673.762	-0.522477	0.218202	-2.39447	0.0166444	0.242163	SCFD1
ENSG00000185634	54.943	-1.65279	0.68994	-2.39556	0.0165948	0.242163	SHC4
ENSG00000167074	674.793	0.513296	0.214254	2.39573	0.0165873	0.242163	TEF
ENSG00000138685	132.943	1.35528	0.566311	2.39317	0.0167035	0.24276	FGF2
ENSG00000136802	474.952	0.500099	0.209019	2.3926	0.0167294	0.242874	LRRC8A
ENSG00000145990	1651.26	0.359783	0.150408	2.39206	0.0167543	0.242973	GFOD1
ENSG00000131473	599.835	-0.382676	0.160111	-2.39007	0.0168452	0.243293	ACLY
ENSG00000013573	67.1063	-1.32025	0.552725	-2.38862	0.0169119	0.243293	DDX11
ENSG00000117298	333.819	0.618935	0.258952	2.39015	0.0168415	0.243293	ECE1
ENSG00000135821	1722.83	0.55575	0.232951	2.38569	0.0170471	0.243293	GLUL
ENSG00000181061	846.22	-0.484031	0.202832	-2.38636	0.0170159	0.243293	HIGD1A
ENSG00000099251	39.8088	-1.59656	0.668966	-2.38661	0.0170044	0.243293	HSD17B7P2
ENSG00000150551	50.9903	1.55845	0.653189	2.38592	0.0170366	0.243293	LYPD1
ENSG00000214820	15.2739	-1.24491	0.52122	-2.38845	0.0169197	0.243293	MPRIPP1
ENSG00000248923	612.12	-0.488331	0.204739	-2.38514	0.0170725	0.243293	MTND5P11
ENSG00000162601	2066.14	-0.357965	0.150178	-2.38361	0.0171438	0.243293	MYSM1
ENSG00000184381	169.799	0.824038	0.344707	2.39055	0.0168233	0.243293	PLA2G6
ENSG00000155846	414.333	0.506987	0.212173	2.3895	0.0168715	0.243293	PPARGC1B
ENSG00000252757	31.7876	1.32391	0.554079	2.38938	0.0168769	0.243293	RN7SKP96
ENSG00000111880	406.727	-0.452086	0.189516	-2.38548	0.0170568	0.243293	RNGTT
ENSG00000145592	874.719	-0.383349	0.160557	-2.38761	0.0169582	0.243293	RPL37
ENSG00000059588	2490.06	-0.460345	0.193095	-2.38404	0.0171237	0.243293	TARBP1
ENSG00000114354	639.628	-0.427863	0.179522	-2.38335	0.0171559	0.243293	TFG
ENSG00000135452	149.701	0.821612	0.344436	2.38538	0.0170613	0.243293	TSPAN31
ENSG00000136878	367.668	0.591318	0.247949	2.38484	0.0170868	0.243293	USP20
ENSG00000151502	747.919	0.45527	0.19102	2.38336	0.0171552	0.243293	VPS26B
ENSG00000237036	64.4828	1.22354	0.512415	2.38779	0.0169499	0.243293	ZEB1-AS1
ENSG00000260372	134.916	-1.01754	0.427457	-2.38045	0.0172913	0.243457	AQP4-AS1
ENSG00000163399	5022.62	-0.286941	0.120514	-2.38098	0.0172669	0.243457	ATP1A1
ENSG00000152234	2178.69	-0.392543	0.165037	-2.37852	0.0173824	0.243457	ATP5A1
ENSG00000145293	465.957	-0.631877	0.265227	-2.3824	0.0172003	0.243457	ENOPH1
ENSG00000068912	703.408	-0.535844	0.225083	-2.38065	0.0172821	0.243457	ERLEC1
ENSG00000162188	1034.37	-0.510828	0.21447	-2.38182	0.0172273	0.243457	GNG3
ENSG00000095574	367.866	0.436565	0.183578	2.37809	0.0174027	0.243457	IKZF5
ENSG00000063322	386.449	0.529755	0.222757	2.37817	0.0173987	0.243457	MED29
ENSG00000153406	119.188	0.981664	0.412361	2.38059	0.0172848	0.243457	NMRAL1
ENSG00000111737	217.655	0.650541	0.27353	2.37832	0.0173917	0.243457	RAB35
ENSG00000111728	676.96	-0.628067	0.264101	-2.37813	0.0174006	0.243457	ST8SIA1
ENSG00000141933	43.2423	1.28352	0.539507	2.37907	0.0173565	0.243457	TPGS1
ENSG00000170142	257.934	-0.625745	0.263127	-2.37811	0.0174015	0.243457	UBE2E1
ENSG00000071794	817.005	-0.397874	0.167362	-2.37733	0.0174386	0.243706	HLTF
ENSG00000158748	39.8724	-1.52097	0.640388	-2.37507	0.0175458	0.244696	HTR6
ENSG00000260196	81.4426	-1.21992	0.51359	-2.37528	0.0175358	0.244696	RP1-239B22.5
ENSG00000153832	89.4522	-1.06667	0.449286	-2.37416	0.0175892	0.244846	FBXO36
ENSG00000174718	686.019	0.544788	0.229474	2.37407	0.017593	0.244846	KIAA1551
ENSG00000134262	281.417	-0.575121	0.242387	-2.37274	0.0176568	0.245426	AP4B1
ENSG00000171206	327.329	0.598368	0.252257	2.37206	0.0176894	0.245426	TRIM8
ENSG00000101966	699.599	0.433032	0.182536	2.3723	0.0176776	0.245426	XIAP
ENSG00000112651	63.592	-1.34756	0.56879	-2.36917	0.0178279	0.245853	MRPL2
ENSG00000145555	249.103	0.814148	0.343512	2.37007	0.0177845	0.245853	MYO10
ENSG00000158806	199.885	0.733923	0.30971	2.36971	0.0178021	0.245853	NPM2
ENSG00000197275	56.986	-1.24161	0.523825	-2.37028	0.0177748	0.245853	RAD54B
ENSG00000187531	98.1946	1.0957	0.46246	2.36929	0.0178224	0.245853	SIRT7
ENSG00000177169	609.683	0.523062	0.220782	2.36914	0.0178297	0.245853	ULK1
ENSG00000167306	148.134	-1.10459	0.466402	-2.36832	0.0178692	0.246145	MYO5B
ENSG00000120594	812.835	0.501253	0.211892	2.36561	0.0180002	0.247697	PLXDC2
ENSG00000184743	347.054	0.723566	0.305962	2.36489	0.0180354	0.247699	ATL3
ENSG00000135974	272.361	0.521161	0.220398	2.36464	0.0180478	0.247699	C2orf49
ENSG00000226479	91.251	1.11005	0.469469	2.36447	0.0180557	0.247699	TMEM185B
ENSG00000143119	50.2926	-1.72748	0.730956	-2.36331	0.0181125	0.248226	CD53
ENSG00000182287	324.285	-0.599951	0.253923	-2.36273	0.0181409	0.248363	AP1S2
ENSG00000146411	123.514	0.877621	0.371621	2.3616	0.0181962	0.248866	SLC2A12
ENSG00000138769	449.162	-0.426993	0.180869	-2.36078	0.0182364	0.249163	CDKL2
ENSG00000157693	883.804	0.385546	0.163351	2.36023	0.0182636	0.249282	C9orf91
ENSG00000204389	203.409	1.43245	0.607069	2.35962	0.0182936	0.249438	HSPA1A
ENSG00000205085	173.796	1.01322	0.429551	2.3588	0.0183342	0.249738	FAM71F2
ENSG00000121742	67.1611	1.34091	0.568576	2.35837	0.0183555	0.249776	GJB6
ENSG00000248568	64.9522	-1.46847	0.623004	-2.35707	0.0184197	0.250016	KRT8P48
ENSG00000172336	87.7774	-0.999932	0.42426	-2.35689	0.0184289	0.250016	POP7
ENSG00000198466	558.092	0.399626	0.169553	2.35694	0.0184261	0.250016	ZNF587
ENSG00000053438	501.25	-0.59235	0.251397	-2.35624	0.0184611	0.250201	NNAT
ENSG00000145681	82.6818	-1.24487	0.528499	-2.35548	0.0184986	0.250457	HAPLN1
ENSG00000117335	953.627	-0.392474	0.166701	-2.35435	0.0185551	0.250466	CD46
ENSG00000151611	134.685	-1.04277	0.442858	-2.35465	0.0185404	0.250466	MMAA
ENSG00000159377	644	-0.606231	0.257428	-2.35495	0.018525	0.250466	PSMB4
ENSG00000162736	426.413	-0.627795	0.266741	-2.35357	0.0185941	0.25049	NCSTN
ENSG00000239306	601.407	0.669109	0.284264	2.35383	0.0185811	0.25049	RBM14
ENSG00000163346	87.7258	1.05586	0.44888	2.35221	0.0186621	0.250832	PBXIP1
ENSG00000112619	70.9234	1.24455	0.52905	2.35242	0.0186515	0.250832	PRPH2
ENSG00000010327	70.9028	1.59924	0.679962	2.35195	0.0186754	0.250832	STAB1
ENSG00000187961	99.818	-0.909088	0.386606	-2.35146	0.0187001	0.250913	KLHL17
ENSG00000162599	719.878	0.59653	0.253764	2.35073	0.0187367	0.251154	NFIA
ENSG00000066135	173.02	0.678927	0.288897	2.35007	0.01877	0.251351	KDM4A
ENSG00000143164	1672.6	-0.273208	0.116306	-2.34903	0.0188222	0.251475	DCAF6
ENSG00000223482	301.821	-0.583601	0.248461	-2.34886	0.0188309	0.251475	NUTM2A-AS1
ENSG00000066651	599.56	-0.460307	0.195978	-2.34877	0.0188354	0.251475	TRMT11
ENSG00000119946	750.527	0.429196	0.182846	2.34731	0.0189093	0.251942	CNNM1
ENSG00000171502	1393.14	-0.530775	0.226097	-2.34756	0.0188971	0.251942	COL24A1
ENSG00000185787	1653.77	-0.393205	0.167537	-2.34697	0.0189266	0.251942	MORF4L1
ENSG00000113811	173.47	0.804465	0.342955	2.34569	0.018992	0.252563	SELK
ENSG00000146281	214.145	0.76837	0.327674	2.34492	0.0190311	0.25271	PM20D2
ENSG00000138111	132.363	0.980986	0.418378	2.34474	0.0190406	0.25271	TMEM180
ENSG00000152457	47.2075	1.44213	0.615515	2.34297	0.0191309	0.253424	DCLRE1C
ENSG00000168495	193.057	0.677187	0.289036	2.34292	0.0191337	0.253424	POLR3D
ENSG00000200783	25.9459	-1.17385	0.501093	-2.34258	0.0191508	0.253424	RN7SKP180
ENSG00000223508	125.022	-1.23705	0.528216	-2.34194	0.0191838	0.25361	RPL23AP53
ENSG00000213551	332.106	0.612697	0.261664	2.34154	0.0192044	0.253634	DNAJC9
ENSG00000131495	120.1	-1.04632	0.446981	-2.34085	0.0192398	0.253852	NDUFA2
ENSG00000101654	976.082	-0.422632	0.180586	-2.34034	0.0192663	0.253953	RNMT
ENSG00000132164	162.86	0.747272	0.319578	2.33831	0.0193712	0.255086	SLC6A11
ENSG00000022355	4399.71	-0.371278	0.158877	-2.33689	0.0194448	0.255704	GABRA1
ENSG00000173120	841.861	0.441781	0.189093	2.33631	0.0194752	0.255704	KDM2A
ENSG00000091656	306.1	0.661695	0.283196	2.33652	0.019464	0.255704	ZFHX4
ENSG00000175575	243.995	-0.684116	0.292941	-2.33533	0.019526	0.256121	PAAF1
ENSG00000120251	10903.2	-0.261443	0.11204	-2.33347	0.0196234	0.256648	GRIA2
ENSG00000278873	83.0759	1.15637	0.495517	2.33366	0.0196137	0.256648	NA
ENSG00000113761	289.329	-0.480912	0.206042	-2.33405	0.0195932	0.256648	ZNF346
ENSG00000109606	910.226	-0.310706	0.13321	-2.33245	0.0196772	0.257057	DHX15
ENSG00000100626	355.57	0.76051	0.326098	2.33215	0.0196928	0.257057	GALNT16
ENSG00000172943	309.842	0.667375	0.286261	2.33135	0.0197348	0.257355	PHF8
ENSG00000113719	522.981	0.583461	0.250344	2.33064	0.0197724	0.257374	ERGIC1
ENSG00000100345	1144.3	0.370834	0.159165	2.32988	0.0198127	0.257374	MYH9
ENSG00000141905	539.316	0.525027	0.225307	2.33027	0.0197918	0.257374	NFIC
ENSG00000167637	222.794	0.623677	0.267659	2.33012	0.0197999	0.257374	ZNF283
ENSG00000235370	56.4289	-1.6969	0.728731	-2.32857	0.019882	0.258025	DNM1P51
ENSG00000134243	3876.69	0.255137	0.109661	2.32659	0.019987	0.258888	SORT1
ENSG00000143498	48.2077	-1.46417	0.629299	-2.32668	0.0199825	0.258888	TAF1A
ENSG00000227097	26.5259	-1.48544	0.638858	-2.32515	0.0200638	0.259304	RP11-742N3.1
ENSG00000158773	180.153	-0.674082	0.289921	-2.32505	0.0200691	0.259304	USF1
ENSG00000188933	293.553	0.761524	0.32755	2.32491	0.0200769	0.259304	USP32P1
ENSG00000214439	58.2885	-1.40851	0.606151	-2.32369	0.0201422	0.259898	FAM185BP
ENSG00000127334	500.111	0.487182	0.209719	2.32302	0.020178	0.259917	DYRK2
ENSG00000167889	861.362	0.525642	0.226318	2.32258	0.0202016	0.259917	MGAT5B
ENSG00000102804	3833.84	0.226513	0.0975207	2.32271	0.0201946	0.259917	TSC22D1
ENSG00000141367	8406.92	-0.316126	0.136136	-2.32214	0.0202256	0.259977	CLTC
ENSG00000133740	87.4161	-1.31851	0.568397	-2.31969	0.0203574	0.261422	E2F5
ENSG00000151470	147.714	-1.02751	0.443319	-2.31778	0.0204615	0.261759	C4orf33
ENSG00000090539	310.406	0.728979	0.314441	2.31834	0.0204311	0.261759	CHRD
ENSG00000169926	566.875	0.479774	0.206993	2.31783	0.0204585	0.261759	KLF13
ENSG00000171435	2083.94	0.305313	0.131694	2.31836	0.0204297	0.261759	KSR2
ENSG00000082438	181.531	-1.09559	0.473175	-2.31539	0.0205914	0.261867	COBLL1
ENSG00000197451	200.63	-0.692606	0.299092	-2.3157	0.0205748	0.261867	HNRNPAB
ENSG00000071243	172.585	0.815921	0.352183	2.31675	0.0205173	0.261867	ING3
ENSG00000196091	191.078	-1.00947	0.435805	-2.31633	0.0205405	0.261867	MYBPC1
ENSG00000135473	317.922	-0.776839	0.335467	-2.31569	0.0205752	0.261867	PAN2
ENSG00000100154	436.864	0.666359	0.287664	2.31645	0.0205336	0.261867	TTC28
ENSG00000105750	99.2086	-1.16044	0.501242	-2.31512	0.0206061	0.261867	ZNF85
ENSG00000073921	1356.89	-0.37663	0.162769	-2.31389	0.0206737	0.262058	PICALM
ENSG00000154710	91.4076	1.06901	0.462019	2.31378	0.0206795	0.262058	RABGEF1
ENSG00000133519	79.2715	-1.16971	0.505452	-2.31419	0.0206575	0.262058	ZDHHC8P1
ENSG00000133169	989.587	-0.461462	0.199483	-2.31329	0.0207067	0.262155	BEX1
ENSG00000144355	55.4443	-1.36905	0.591926	-2.31288	0.0207293	0.262194	DLX1
ENSG00000158234	77.126	-1.04539	0.452277	-2.3114	0.020811	0.262488	FAIM
ENSG00000136940	81.4292	0.899923	0.389318	2.31154	0.0208032	0.262488	PDCL
ENSG00000181449	160.712	0.929888	0.402223	2.31187	0.0207849	0.262488	SOX2
ENSG00000119866	1748.24	-0.315436	0.136504	-2.31082	0.020843	0.262611	BCL11A
ENSG00000158555	121.72	-0.728251	0.315511	-2.30816	0.02099	0.262611	GDPD5
ENSG00000173145	145.969	0.97428	0.421726	2.31022	0.020876	0.262611	NOC3L
ENSG00000110400	957.675	0.462915	0.200553	2.30819	0.0209887	0.262611	PVRL1
ENSG00000129646	193.267	0.836954	0.362624	2.30805	0.0209964	0.262611	QRICH2
ENSG00000139687	677.434	-0.394536	0.1708	-2.30994	0.0208916	0.262611	RB1
ENSG00000160208	241.866	0.680532	0.294756	2.3088	0.0209548	0.262611	RRP1B
ENSG00000132405	535.193	0.512455	0.221914	2.30926	0.0209294	0.262611	TBC1D14
ENSG00000062370	93.5325	-1.04177	0.451028	-2.30976	0.0209015	0.262611	ZNF112
ENSG00000066654	478.321	-0.553544	0.239891	-2.30748	0.0210283	0.262766	THUMPD1
ENSG00000103319	260.278	0.640519	0.277754	2.30607	0.0211068	0.263502	EEF2K
ENSG00000198648	763.463	-0.428252	0.18575	-2.30552	0.0211373	0.263639	STK39
ENSG00000143947	392.527	-0.535239	0.232237	-2.30471	0.0211829	0.263962	RPS27A
ENSG00000280237	445.538	0.511924	0.222241	2.30346	0.021253	0.264452	NA
ENSG00000120727	881.385	-0.560659	0.243414	-2.30331	0.0212615	0.264452	PAIP2
ENSG00000228300	35.6509	-1.4276	0.620183	-2.30191	0.0213404	0.264773	C19orf24
ENSG00000100767	67.5785	1.40488	0.610341	2.3018	0.0213463	0.264773	PAPLN
ENSG00000137877	52.1766	-1.52485	0.662265	-2.30248	0.0213081	0.264773	SPTBN5
ENSG00000103591	345.983	-0.473542	0.205853	-2.30039	0.0214263	0.26487	AAGAB
ENSG00000140307	95.1854	-1.28698	0.559912	-2.29854	0.0215313	0.26487	GTF2A2
ENSG00000216863	359.742	0.579209	0.251953	2.29887	0.0215121	0.26487	LY86-AS1
ENSG00000114268	72.9818	1.40662	0.611822	2.29907	0.021501	0.26487	PFKFB4
ENSG00000086717	131.182	-0.985708	0.428778	-2.29888	0.0215119	0.26487	PPEF1
ENSG00000160678	51.9507	1.53454	0.667174	2.30006	0.0214448	0.26487	S100A1
ENSG00000141985	228.334	0.763615	0.332066	2.29959	0.0214717	0.26487	SH3GL1
ENSG00000169302	117.284	-0.951792	0.413634	-2.30105	0.0213887	0.26487	STK32A
ENSG00000188064	48.4231	1.31762	0.572832	2.30019	0.0214374	0.26487	WNT7B
ENSG00000128989	7933.2	-0.397386	0.172982	-2.29726	0.0216039	0.26552	ARPP19
ENSG00000166436	287.453	-0.615487	0.26806	-2.29608	0.0216715	0.266108	TRIM66
ENSG00000087470	2154.62	-0.2854	0.12436	-2.29496	0.0217354	0.266208	DNM1L
ENSG00000070495	194.546	0.968013	0.421762	2.29517	0.0217236	0.266208	JMJD6
ENSG00000007168	5037.14	-0.302003	0.131597	-2.2949	0.0217389	0.266208	PAFAH1B1
ENSG00000084234	4063.4	-0.261574	0.114057	-2.29335	0.0218277	0.266493	APLP2
ENSG00000004478	530.421	0.461276	0.201145	2.29325	0.0218336	0.266493	FKBP4
ENSG00000101577	643.687	0.367661	0.160405	2.29208	0.0219008	0.266493	LPIN2
ENSG00000172057	160.194	0.611428	0.266726	2.29234	0.0218857	0.266493	ORMDL3
ENSG00000138078	9293.42	-0.331818	0.144704	-2.29309	0.021843	0.266493	PREPL
ENSG00000158286	346.13	-0.553439	0.241397	-2.29265	0.021868	0.266493	RNF207
ENSG00000270103	73.6674	1.05586	0.460614	2.29229	0.021889	0.266493	RNU11
ENSG00000127561	809.139	-0.490196	0.213955	-2.29111	0.0219569	0.266934	SYNGR3
ENSG00000119471	161.319	0.804945	0.351407	2.29063	0.0219846	0.267029	HSDL2
ENSG00000166111	1021.68	-0.425037	0.185594	-2.29014	0.022013	0.267133	SVOP
ENSG00000145216	362.802	-0.522529	0.228286	-2.28893	0.0220837	0.267509	FIP1L1
ENSG00000128534	119.143	-0.969852	0.423708	-2.28896	0.0220816	0.267509	NAA38
ENSG00000232795	64.8995	-1.0873	0.475117	-2.28849	0.022109	0.267574	SCAND3P1
ENSG00000175334	117.943	-0.872282	0.3813	-2.28765	0.0221579	0.267685	BANF1
ENSG00000184486	250.902	0.880106	0.384692	2.28782	0.0221481	0.267685	POU3F2
ENSG00000124479	98.661	1.25426	0.548495	2.28674	0.0222112	0.268088	NDP
ENSG00000143418	128.15	0.707792	0.309575	2.28633	0.0222348	0.268133	CERS2
ENSG00000175455	1253.47	-0.32223	0.140987	-2.28553	0.0222816	0.268389	CCDC14
ENSG00000255112	635.956	0.381302	0.166951	2.28392	0.0223761	0.268389	CHMP1B
ENSG00000144524	332.908	0.452425	0.198208	2.28257	0.0224555	0.268389	COPS7B
ENSG00000178567	1147.94	-0.337943	0.14805	-2.28263	0.0224523	0.268389	EPM2AIP1
ENSG00000179943	59.2118	1.01326	0.443807	2.2831	0.0224244	0.268389	FIZ1
ENSG00000162413	310.96	0.609838	0.267091	2.28326	0.0224151	0.268389	KLHL21
ENSG00000183011	130.798	-1.03701	0.45383	-2.28503	0.0223112	0.268389	LSMD1
ENSG00000279191	42.5504	1.64146	0.71867	2.28402	0.0223703	0.268389	NA
ENSG00000244627	60.7567	1.18668	0.519423	2.28462	0.022335	0.268389	RP3-449O17.1
ENSG00000156253	107.103	-1.12583	0.493127	-2.28304	0.0224277	0.268389	RWDD2B
ENSG00000102805	168.688	0.520828	0.228517	2.27916	0.0226574	0.269303	CLN5
ENSG00000177103	483.636	0.636047	0.279	2.27974	0.0226231	0.269303	DSCAML1
ENSG00000134056	121.853	-0.982334	0.430897	-2.27974	0.022623	0.269303	MRPS36
ENSG00000213024	179.967	0.671833	0.294646	2.28014	0.0225995	0.269303	NUP62
ENSG00000222414	308.282	-0.771123	0.338279	-2.27955	0.0226346	0.269303	RNU2-59P
ENSG00000130347	76.4799	-1.05596	0.463359	-2.27892	0.0226721	0.269303	RTN4IP1
ENSG00000125755	647.76	0.618898	0.271382	2.28054	0.0225758	0.269303	SYMPK
ENSG00000214110	14.8804	1.38258	0.607221	2.2769	0.0227921	0.26997	LDHAP4
ENSG00000168291	385.765	-0.533898	0.234512	-2.27663	0.0228084	0.26997	PDHB
ENSG00000101438	101.586	-1.40282	0.616166	-2.27669	0.0228045	0.26997	SLC32A1
ENSG00000099365	2238.14	0.349106	0.153321	2.27696	0.0227885	0.26997	STX1B
ENSG00000137563	120.832	-1.05865	0.465178	-2.27581	0.0228576	0.270315	GGH
ENSG00000141314	100.362	1.43275	0.629807	2.27491	0.0229115	0.270714	RHBDL3
ENSG00000076555	102.084	1.39154	0.611902	2.27413	0.0229583	0.270792	ACACB
ENSG00000162600	98.5276	0.857165	0.376915	2.27416	0.0229565	0.270792	OMA1
ENSG00000003402	551.536	0.559654	0.246216	2.27302	0.0230249	0.270907	CFLAR
ENSG00000154359	526.932	0.423884	0.186515	2.27265	0.0230472	0.270907	LONRF1
ENSG00000073969	3910.79	-0.401808	0.1768	-2.27267	0.0230463	0.270907	NSF
ENSG00000090470	380.722	0.548503	0.241352	2.27263	0.0230487	0.270907	PDCD7
ENSG00000170160	1613.75	0.68421	0.301226	2.27142	0.0231218	0.271057	CCDC144A
ENSG00000266490	125.932	1.44024	0.634034	2.27155	0.0231138	0.271057	CTD-2349P21.9
ENSG00000136240	356.962	-0.563438	0.247984	-2.27207	0.0230822	0.271057	KDELR2
ENSG00000031081	79.848	1.13694	0.500787	2.27031	0.023189	0.271608	ARHGAP31
ENSG00000144645	348.685	-0.465621	0.205126	-2.26993	0.0232117	0.271637	OSBPL10
ENSG00000116353	174.219	-0.742828	0.327362	-2.26913	0.0232601	0.271732	MECR
ENSG00000113269	1169.14	0.432573	0.190617	2.26933	0.0232483	0.271732	RNF130
ENSG00000153820	740.099	-0.727662	0.320906	-2.26753	0.0233581	0.27264	SPHKAP
ENSG00000095485	247.743	-0.588841	0.259834	-2.26622	0.0234378	0.273332	CWF19L1
ENSG00000112695	367.729	-0.514191	0.226982	-2.26534	0.0234921	0.273522	COX7A2
ENSG00000155324	180.335	0.840429	0.371056	2.26496	0.023515	0.273522	GRAMD3
ENSG00000079337	204.088	0.978357	0.43194	2.26503	0.0235108	0.273522	RAPGEF3
ENSG00000224822	137.411	-0.685899	0.302874	-2.26463	0.0235353	0.273522	THRB-IT1
ENSG00000120697	95.5908	-0.759552	0.335647	-2.26295	0.0236388	0.273957	ALG5
ENSG00000100307	494.925	0.426995	0.188702	2.2628	0.0236478	0.273957	CBX7
ENSG00000198612	833.455	-0.430467	0.190244	-2.26271	0.0236534	0.273957	COPS8
ENSG00000147100	288.692	0.568215	0.251141	2.26254	0.0236643	0.273957	SLC16A2
ENSG00000234825	9.51312	-1.46451	0.647336	-2.26237	0.0236746	0.273957	XRCC6P2
ENSG00000152495	3384.01	-0.437379	0.19345	-2.26094	0.0237629	0.274073	CAMK4
ENSG00000112078	469.056	0.503553	0.222723	2.26089	0.0237661	0.274073	KCTD20
ENSG00000198934	501.439	-0.547375	0.242042	-2.26149	0.0237289	0.274073	MAGEE1
ENSG00000113763	1288.04	0.436696	0.193121	2.26125	0.0237435	0.274073	UNC5A
ENSG00000165533	364.604	-0.61855	0.273647	-2.2604	0.0237966	0.27419	TTC8
ENSG00000077097	2134.76	-0.34703	0.153561	-2.25989	0.0238284	0.274322	TOP2B
ENSG00000250479	197.119	-0.656689	0.290724	-2.2588	0.0238956	0.274626	CHCHD10
ENSG00000132170	69.9847	1.2561	0.556012	2.25912	0.0238759	0.274626	PPARG
ENSG00000160888	75.937	1.33651	0.592091	2.25727	0.0239913	0.275419	IER2
ENSG00000088899	1412.63	0.38837	0.17207	2.25704	0.0240055	0.275419	LZTS3
ENSG00000168096	249.302	0.627124	0.278002	2.25582	0.0240818	0.27578	ANKS3
ENSG00000171408	377.499	-0.819183	0.363096	-2.25611	0.0240639	0.27578	PDE7B
ENSG00000253007	61.5682	-1.00411	0.445173	-2.25556	0.0240985	0.27578	SNORA76
ENSG00000228451	32.0516	1.56661	0.694871	2.25453	0.0241631	0.276285	SDAD1P1
ENSG00000101752	1164.48	-0.367995	0.163258	-2.25407	0.0241921	0.276381	MIB1
ENSG00000176095	783.767	0.382238	0.169607	2.25367	0.0242168	0.276429	IP6K1
ENSG00000039139	209.688	-0.619357	0.274937	-2.25273	0.0242764	0.27664	DNAH5
ENSG00000171951	1139.66	-0.521844	0.231621	-2.25301	0.0242584	0.27664	SCG2
ENSG00000173511	58.8095	-1.24653	0.553442	-2.25232	0.0243022	0.276699	VEGFB
ENSG00000100997	445.303	0.555775	0.247121	2.249	0.0245122	0.277304	ABHD12
ENSG00000267370	37.0785	1.32722	0.590037	2.24939	0.024488	0.277304	CTD-2623N2.3
ENSG00000175376	124.684	-0.779883	0.346667	-2.24966	0.0244706	0.277304	EIF1AD
ENSG00000148229	240.02	0.529313	0.235272	2.24979	0.0244622	0.277304	POLE3
ENSG00000204576	231.314	-0.676179	0.300717	-2.24856	0.0245407	0.277304	PRR3
ENSG00000164209	1536	-0.389907	0.173396	-2.24865	0.0245345	0.277304	SLC25A46
ENSG00000172171	137.019	0.672223	0.298764	2.25002	0.0244479	0.277304	TEFM
ENSG00000143179	243.623	0.452929	0.20133	2.24968	0.0244691	0.277304	UCK2
ENSG00000130584	156.799	0.725154	0.322229	2.25043	0.0244214	0.277304	ZBTB46
ENSG00000165521	510.816	-0.456797	0.203184	-2.24819	0.0245641	0.277335	EML5
ENSG00000165801	52.7791	1.34257	0.597649	2.24642	0.0246774	0.27745	ARHGEF40
ENSG00000134072	324.183	-0.450152	0.200376	-2.24653	0.02467	0.27745	CAMK1
ENSG00000114279	2529.75	-0.35539	0.158167	-2.24694	0.0246441	0.27745	FGF12
ENSG00000088256	330.119	0.546753	0.243293	2.2473	0.0246209	0.27745	GNA11
ENSG00000017427	171.06	-1.03452	0.460285	-2.24757	0.0246039	0.27745	IGF1
ENSG00000111897	7307.38	-0.387407	0.172493	-2.24594	0.0247081	0.277564	SERINC1
ENSG00000124733	188.502	-0.724519	0.322663	-2.24543	0.0247402	0.277693	MEA1
ENSG00000152082	150.745	-0.923177	0.411241	-2.24486	0.0247773	0.277878	MZT2B
ENSG00000082397	2993.58	-0.224934	0.100241	-2.24394	0.0248361	0.278073	EPB41L3
ENSG00000115421	402.966	-0.595398	0.265332	-2.24397	0.0248341	0.278073	PAPOLG
ENSG00000164172	507.344	-0.490961	0.218832	-2.24356	0.024861	0.278121	MOCS2
ENSG00000188761	32.4963	-1.58085	0.704843	-2.24284	0.024907	0.278173	BCL2L15
ENSG00000078668	730.846	-0.343895	0.153321	-2.24298	0.0248981	0.278173	VDAC3
ENSG00000184613	4090.85	-0.351094	0.156621	-2.24169	0.0249816	0.278775	NELL2
ENSG00000120896	70.5237	1.63207	0.728213	2.24119	0.0250135	0.278899	SORBS3
ENSG00000108592	77.5143	1.1858	0.529525	2.23936	0.0251326	0.279597	FTSJ3
ENSG00000067704	384.096	-0.444822	0.198647	-2.23925	0.0251395	0.279597	IARS2
ENSG00000111716	203.034	-0.829451	0.370436	-2.23912	0.0251482	0.279597	LDHB
ENSG00000278893	45.1095	-1.54198	0.688705	-2.23895	0.0251592	0.279597	NA
ENSG00000180900	170.186	0.855535	0.382231	2.23827	0.0252037	0.27986	SCRIB
ENSG00000166130	51.5539	1.65763	0.740703	2.23791	0.0252269	0.279887	IKBIP
ENSG00000076864	2715.95	-0.38581	0.172466	-2.23703	0.0252846	0.280297	RAP1GAP
ENSG00000169282	596.312	-0.761344	0.340636	-2.23507	0.0254129	0.281487	KCNAB1
ENSG00000111615	683.209	-0.522474	0.234084	-2.23199	0.0256156	0.283499	KRR1
ENSG00000240849	229.851	0.58391	0.261653	2.23162	0.02564	0.283536	TMEM189
ENSG00000176383	109.978	0.801414	0.359198	2.23112	0.0256729	0.283667	B3GNT4
ENSG00000100138	545.713	-0.465846	0.208916	-2.22982	0.0257592	0.284386	NHP2L1
ENSG00000116120	737.469	-0.415663	0.186444	-2.22942	0.0257859	0.284444	FARSB
ENSG00000115419	5872.83	-0.28977	0.130012	-2.22879	0.0258278	0.284444	GLS
ENSG00000070366	556.69	0.449513	0.201684	2.22879	0.0258276	0.284444	SMG6
ENSG00000213923	311.871	0.547582	0.245732	2.22837	0.0258556	0.284506	CSNK1E
ENSG00000238363	62.963	-1.10162	0.494427	-2.22807	0.0258757	0.284506	SNORA13
ENSG00000146592	293.755	0.504403	0.22647	2.22724	0.0259312	0.284884	CREB5
ENSG00000166189	72.6646	1.19591	0.537085	2.22668	0.0259689	0.285065	HPS6
ENSG00000185567	887.193	-0.578178	0.25977	-2.22573	0.0260326	0.285531	AHNAK2
ENSG00000104228	185.079	0.732764	0.329362	2.2248	0.0260946	0.285978	TRIM35
ENSG00000172586	73.1275	-1.13474	0.510296	-2.22369	0.0261695	0.2861	CHCHD1
ENSG00000117598	462.39	-0.553378	0.248836	-2.22387	0.0261573	0.2861	LPPR5
ENSG00000106853	111.194	0.909825	0.409051	2.22424	0.0261326	0.2861	PTGR1
ENSG00000197580	154.841	0.77364	0.348075	2.22262	0.0262413	0.286625	BCO2
ENSG00000167186	149.224	-0.756223	0.340342	-2.22195	0.0262868	0.286625	COQ7
ENSG00000103145	140.491	-0.973117	0.438003	-2.22171	0.0263027	0.286625	HCFC1R1
ENSG00000160877	403	0.573222	0.257969	2.22206	0.0262796	0.286625	NACC1
ENSG00000157680	2402.36	-0.305541	0.137615	-2.22026	0.026401	0.286767	DGKI
ENSG00000133835	796.198	-0.299182	0.13474	-2.22044	0.0263888	0.286767	HSD17B4
ENSG00000213553	13.0184	1.34522	0.605633	2.22118	0.0263384	0.286767	RPLP0P6
ENSG00000105705	188.816	-0.600585	0.270432	-2.22083	0.0263623	0.286767	SUGP1
ENSG00000138459	345.225	-0.624986	0.281588	-2.21951	0.0264524	0.287094	SLC35A5
ENSG00000164022	151.327	0.820641	0.371028	2.2118	0.0269803	0.287131	AIMP1
ENSG00000110046	205.947	0.649178	0.293268	2.2136	0.0268562	0.287131	ATG2A
ENSG00000177556	98.5125	-1.10113	0.497643	-2.21268	0.0269194	0.287131	ATOX1
ENSG00000179941	226.057	-0.864651	0.389819	-2.21808	0.0265492	0.287131	BBS10
ENSG00000204348	73.0615	-1.12031	0.505915	-2.21442	0.0268001	0.287131	DXO
ENSG00000132436	187.625	-0.785459	0.355045	-2.21228	0.0269475	0.287131	FIGNL1
ENSG00000121905	780.238	-0.413082	0.186824	-2.21108	0.0270303	0.287131	HPCA
ENSG00000136504	997.069	0.370085	0.167357	2.21135	0.0270116	0.287131	KAT7
ENSG00000184611	1015.37	-0.343949	0.155238	-2.21563	0.0267171	0.287131	KCNH7
ENSG00000164659	458.225	-0.446472	0.201586	-2.2148	0.0267741	0.287131	KIAA1324L
ENSG00000167842	111.477	1.08452	0.489283	2.21655	0.0266536	0.287131	MIS12
ENSG00000188211	568.354	-0.366303	0.165479	-2.21359	0.0268568	0.287131	NCR3LG1
ENSG00000120265	1388.24	-0.421468	0.190613	-2.21112	0.0270272	0.287131	PCMT1
ENSG00000139197	387.982	-0.412165	0.186107	-2.21467	0.0267825	0.287131	PEX5
ENSG00000101856	1544.23	-0.511171	0.230925	-2.21358	0.0268577	0.287131	PGRMC1
ENSG00000141956	256.448	0.604031	0.272649	2.21542	0.0267313	0.287131	PRDM15
ENSG00000167815	727.129	-0.548337	0.247104	-2.21905	0.0264834	0.287131	PRDX2
ENSG00000186654	34.3834	1.37192	0.620274	2.21179	0.0269811	0.287131	PRR5
ENSG00000159352	241.108	-0.557222	0.251694	-2.21389	0.0268366	0.287131	PSMD4
ENSG00000164188	170.568	0.806579	0.364238	2.21443	0.0267992	0.287131	RANBP3L
ENSG00000092871	142.966	0.990886	0.447253	2.21549	0.0267263	0.287131	RFFL
ENSG00000167100	120.626	0.86776	0.39251	2.2108	0.02705	0.287131	SAMD14
ENSG00000110436	14628.2	0.503985	0.227841	2.212	0.0269666	0.287131	SLC1A2
ENSG00000100014	121.819	1.04246	0.470905	2.21374	0.0268468	0.287131	SPECC1L
ENSG00000184840	216.518	-0.66675	0.301594	-2.21075	0.0270532	0.287131	TMED9
ENSG00000123607	1087.52	-0.358967	0.162049	-2.21517	0.0267481	0.287131	TTC21B
ENSG00000137831	74.65	1.44502	0.651774	2.21705	0.0266194	0.287131	UACA
ENSG00000184635	35.9073	-1.7074	0.770711	-2.21535	0.026736	0.287131	ZNF93
ENSG00000141696	56.0248	1.34929	0.610422	2.21043	0.0270756	0.287143	LEPREL4
ENSG00000107186	2197.64	-0.277791	0.125747	-2.20912	0.0271662	0.287208	MPDZ
ENSG00000107130	2039.22	0.331088	0.149819	2.20991	0.0271112	0.287208	NCS1
ENSG00000136143	924.732	-0.40618	0.183866	-2.20911	0.0271671	0.287208	SUCLA2
ENSG00000131725	369.431	-0.492695	0.222972	-2.20968	0.0271276	0.287208	WDR44
ENSG00000066739	2240.83	-0.219417	0.0993804	-2.20785	0.0272548	0.287682	ATG2B
ENSG00000262655	141.512	0.795878	0.36046	2.20795	0.0272478	0.287682	NA
ENSG00000067840	1243.12	0.397219	0.179959	2.20728	0.0272944	0.287874	PDZD4
ENSG00000243742	40.499	-1.63735	0.742418	-2.20542	0.0274245	0.28902	RPLP0P2
ENSG00000162631	471.133	-0.676768	0.306983	-2.20458	0.0274839	0.289419	NTNG1
ENSG00000123636	1312.32	0.370007	0.167917	2.20351	0.0275587	0.289439	BAZ2B
ENSG00000176390	114.223	1.03059	0.467632	2.20386	0.0275345	0.289439	CRLF3
ENSG00000187630	43.0691	1.6608	0.753876	2.20302	0.0275933	0.289439	DHRS4L2
ENSG00000162437	451.796	-0.498362	0.226098	-2.20419	0.0275112	0.289439	RAVER2
ENSG00000142528	125.123	1.09043	0.494957	2.20307	0.0275898	0.289439	ZNF473
ENSG00000208308	21.4169	-1.34344	0.609956	-2.20251	0.0276291	0.289589	SNORA40
ENSG00000206588	289.857	-0.984161	0.446951	-2.20194	0.0276694	0.289785	RNU1-28P
ENSG00000272168	474.686	-0.435524	0.197835	-2.20144	0.0277046	0.289929	CASC15
ENSG00000170017	965.949	-0.406922	0.184945	-2.20023	0.0277907	0.290441	ALCAM
ENSG00000189181	74.0556	-1.044	0.474514	-2.20014	0.0277967	0.290441	OR14I1
ENSG00000149925	118.72	0.813115	0.369675	2.19954	0.0278396	0.290506	ALDOA
ENSG00000132967	19.5501	-1.09496	0.49788	-2.19924	0.0278605	0.290506	HMGB1P5
ENSG00000160908	88.3574	0.91645	0.41673	2.19914	0.0278677	0.290506	ZNF394
ENSG00000118689	919.388	0.382263	0.173892	2.19828	0.0279292	0.290696	FOXO3
ENSG00000136040	762.341	-0.402623	0.183151	-2.19831	0.0279269	0.290696	PLXNC1
ENSG00000018510	613.2	-0.516794	0.235127	-2.19794	0.0279533	0.290723	AGPS
ENSG00000197713	674.632	-0.39167	0.178253	-2.19727	0.0280011	0.290995	RPE
ENSG00000166402	1227.68	0.333609	0.151854	2.19691	0.028027	0.291039	TUB
ENSG00000137486	465.887	0.501825	0.228701	2.19424	0.0282181	0.291703	ARRB1
ENSG00000183049	2240.33	0.231918	0.10563	2.19557	0.0281228	0.291703	CAMK1D
ENSG00000152910	464.866	-0.699176	0.31868	-2.19398	0.028237	0.291703	CNTNAP4
ENSG00000179387	268.547	-0.698418	0.318368	-2.19375	0.0282536	0.291703	ELMOD2
ENSG00000002834	738.739	0.384413	0.175166	2.19456	0.0281951	0.291703	LASP1
ENSG00000099715	422.004	-0.597003	0.272194	-2.1933	0.028286	0.291703	PCDH11Y
ENSG00000253846	114.449	0.839403	0.382623	2.19381	0.028249	0.291703	PCDHGA10
ENSG00000107758	3356.55	-0.357331	0.162909	-2.19344	0.0282759	0.291703	PPP3CB
ENSG00000154144	936.469	-0.285577	0.130131	-2.19454	0.0281967	0.291703	TBRG1
ENSG00000249715	82.1058	1.0523	0.480383	2.19055	0.0284847	0.293528	FER1L5
ENSG00000104341	288.832	-0.641807	0.293116	-2.1896	0.0285531	0.293866	LAPTM4B
ENSG00000088888	454.645	0.471844	0.215504	2.18949	0.0285613	0.293866	MAVS
ENSG00000177971	152.195	-0.987262	0.451022	-2.18894	0.028601	0.294039	IMP3
ENSG00000177694	99.5112	-1.07695	0.492061	-2.18866	0.0286217	0.294039	NAALADL2
ENSG00000162706	4129.27	0.28375	0.129704	2.18768	0.0286931	0.294323	CADM3
ENSG00000162687	837.701	-0.438433	0.2004	-2.18779	0.0286849	0.294323	KCNT2
ENSG00000180155	925.293	0.424153	0.19394	2.18704	0.02874	0.294579	LYNX1
ENSG00000151320	5207.75	-0.238693	0.109179	-2.18625	0.0287976	0.294721	AKAP6
ENSG00000006128	129.988	-1.17886	0.539149	-2.18652	0.0287779	0.294721	TAC1
ENSG00000185813	170.942	0.741369	0.339421	2.18421	0.0289466	0.295994	PCYT2
ENSG00000072042	489.262	-0.41781	0.191309	-2.18395	0.028966	0.295994	RDH11
ENSG00000113369	407.079	0.617998	0.283155	2.18254	0.0290695	0.296567	ARRDC3
ENSG00000182870	580.231	0.441397	0.202235	2.18259	0.0290657	0.296567	GALNT9
ENSG00000244005	210.069	-0.631548	0.289454	-2.18186	0.0291201	0.296567	NFS1
ENSG00000185220	63.6931	1.38801	0.636295	2.18139	0.0291543	0.296567	PGBD2
ENSG00000250686	213.553	-0.547404	0.250848	-2.18222	0.0290935	0.296567	RP1-240B8.3
ENSG00000117143	294.509	-0.591633	0.271214	-2.18142	0.0291523	0.296567	UAP1
ENSG00000072958	982.45	0.362181	0.166105	2.18044	0.0292248	0.296612	AP1M1
ENSG00000234886	54.8184	-1.37931	0.632509	-2.1807	0.029206	0.296612	MTND5P26
ENSG00000214029	525.035	0.434531	0.199251	2.18082	0.0291964	0.296612	ZNF891
ENSG00000067900	800.269	0.445245	0.20425	2.1799	0.0292649	0.296795	ROCK1
ENSG00000196090	1960.61	-0.413496	0.18982	-2.17836	0.0293794	0.297732	PTPRT
ENSG00000149150	63.3767	1.29787	0.596053	2.17744	0.0294475	0.298198	SLC43A1
ENSG00000186908	1369.33	-0.32604	0.149865	-2.17556	0.0295879	0.299394	ZDHHC17
ENSG00000111530	2656.03	-0.339456	0.156057	-2.1752	0.0296148	0.299441	CAND1
ENSG00000142892	416.997	-0.509344	0.234284	-2.17404	0.0297022	0.300099	PIGK
ENSG00000154930	91.8768	1.17657	0.541317	2.17352	0.0297409	0.300265	ACSS1
ENSG00000163975	50.5693	-1.16911	0.538037	-2.17291	0.029787	0.300504	MFI2
ENSG00000226221	6.08427	-1.50309	0.69201	-2.17206	0.0298509	0.300698	AC022431.1
ENSG00000143353	263.581	-0.539597	0.248408	-2.17222	0.0298389	0.300698	LYPLAL1
ENSG00000212978	44.2605	1.3574	0.62513	2.17139	0.0299015	0.300978	AC016747.3
ENSG00000236778	80.8685	-1.21624	0.560197	-2.1711	0.0299234	0.300978	INTS6-AS1
ENSG00000153012	124.812	-1.15225	0.530826	-2.17067	0.0299564	0.301085	LGI2
ENSG00000228436	62.1164	1.12669	0.519168	2.17018	0.0299935	0.301233	RP5-864K19.4
ENSG00000177946	80.1788	1.06349	0.490394	2.16863	0.0301105	0.301958	CENPBD1
ENSG00000278129	234.488	0.574699	0.264985	2.1688	0.0300981	0.301958	NA
ENSG00000260835	44.3678	1.32265	0.610257	2.16736	0.0302074	0.302479	RP11-468I15.1
ENSG00000064199	53.2967	-1.18276	0.545688	-2.16746	0.0301995	0.302479	SPA17
ENSG00000131095	474.881	0.882293	0.407169	2.1669	0.0302427	0.302607	GFAP
ENSG00000228526	51.5654	1.33916	0.618153	2.1664	0.0302808	0.302763	RP3-510D11.1
ENSG00000112237	569.631	-0.531849	0.245792	-2.16382	0.0304785	0.302984	CCNC
ENSG00000125485	112.489	-0.923823	0.427011	-2.16346	0.0305055	0.302984	DDX31
ENSG00000134049	116.86	-1.12702	0.520591	-2.16489	0.0303965	0.302984	IER3IP1
ENSG00000102858	895.755	0.45604	0.210669	2.16473	0.0304084	0.302984	MGRN1
ENSG00000177432	785.086	-0.589485	0.272217	-2.1655	0.0303498	0.302984	NAP1L5
ENSG00000254122	138.079	0.894978	0.413331	2.16528	0.0303661	0.302984	PCDHGB7
ENSG00000130517	175.052	0.875049	0.40444	2.1636	0.0304947	0.302984	PGPEP1
ENSG00000101773	213.808	-0.702311	0.324579	-2.16376	0.0304827	0.302984	RBBP8
ENSG00000163935	120.298	0.878403	0.405978	2.16367	0.0304895	0.302984	SFMBT1
ENSG00000115073	428.733	0.540875	0.250048	2.16309	0.0305346	0.303049	ACTR1B
ENSG00000182578	152.526	0.916339	0.424072	2.16081	0.03071	0.303913	CSF1R
ENSG00000138231	89.4438	0.80434	0.372472	2.15946	0.0308142	0.303913	DBR1
ENSG00000065325	104.979	1.18853	0.550476	2.1591	0.0308428	0.303913	GLP2R
ENSG00000070444	311.395	0.679899	0.314767	2.16001	0.030772	0.303913	MNT
ENSG00000279668	371.065	0.568979	0.263352	2.16053	0.0307318	0.303913	NA
ENSG00000130723	3466.66	0.295886	0.136941	2.16068	0.03072	0.303913	PRRC2B
ENSG00000252481	785.785	0.484429	0.224373	2.15904	0.0308474	0.303913	SCARNA13
ENSG00000146463	1048.06	-0.356943	0.165191	-2.16079	0.0307114	0.303913	ZMYM4
ENSG00000188033	87.931	1.12587	0.521458	2.15907	0.0308446	0.303913	ZNF490
ENSG00000101493	196.819	0.717056	0.331896	2.16048	0.0307353	0.303913	ZNF516
ENSG00000083123	270.156	-0.549909	0.254827	-2.15797	0.0309303	0.304258	BCKDHB
ENSG00000187094	1431.58	-0.506249	0.234569	-2.15821	0.0309115	0.304258	CCK
ENSG00000179388	960.623	0.464808	0.215446	2.15742	0.0309729	0.304258	EGR3
ENSG00000163702	46.5018	1.39073	0.644586	2.15756	0.0309622	0.304258	IL17RC
ENSG00000116883	67.111	1.12018	0.519438	2.15653	0.0310424	0.304718	RP11-268J15.5
ENSG00000146834	139.433	0.770531	0.357399	2.15594	0.0310885	0.304736	MEPCE
ENSG00000160087	187.642	0.673827	0.312547	2.15593	0.0310895	0.304736	UBE2J2
ENSG00000230606	464.329	-0.622625	0.289418	-2.1513	0.0314527	0.30495	AC159540.1
ENSG00000157470	541.956	-0.47466	0.220545	-2.15221	0.0313808	0.30495	FAM81A
ENSG00000156515	1213.41	-0.32854	0.152739	-2.15099	0.0314774	0.30495	HK1
ENSG00000112972	2040.29	-0.456564	0.212114	-2.15244	0.0313624	0.30495	HMGCS1
ENSG00000169991	148.792	0.604654	0.280791	2.15339	0.0312879	0.30495	IFFO2
ENSG00000166086	444.217	0.504167	0.234198	2.15274	0.0313394	0.30495	JAM3
ENSG00000112062	767.607	0.312882	0.145423	2.15154	0.031434	0.30495	MAPK14
ENSG00000166579	550.922	-0.327884	0.152214	-2.1541	0.0312324	0.30495	NDEL1
ENSG00000116885	135.338	-0.688224	0.319832	-2.15183	0.0314109	0.30495	OSCP1
ENSG00000134758	143.544	-0.828974	0.38517	-2.15223	0.0313794	0.30495	RNF138
ENSG00000261544	51.3294	1.54908	0.719712	2.15236	0.0313687	0.30495	RP11-16E23.3
ENSG00000224631	24.6577	-0.888087	0.41255	-2.15268	0.031344	0.30495	RP11-51O6.1
ENSG00000227827	248.645	-1.23914	0.575704	-2.15239	0.0313664	0.30495	RP11-958N24.2
ENSG00000163902	537.553	-0.349284	0.162333	-2.15165	0.0314253	0.30495	RPN1
ENSG00000182095	709.696	0.492137	0.228712	2.15177	0.0314152	0.30495	TNRC18
ENSG00000146242	107.402	-1.29572	0.6016	-2.1538	0.0312562	0.30495	TPBG
ENSG00000137871	530.505	-0.426566	0.198334	-2.15074	0.0314966	0.30495	ZNF280D
ENSG00000196358	308.582	-0.822978	0.382807	-2.14985	0.031567	0.305273	NTNG2
ENSG00000009844	573.245	-0.458433	0.213278	-2.14946	0.031598	0.305273	VTA1
ENSG00000119725	49.0126	-1.34478	0.625586	-2.14964	0.031584	0.305273	ZNF410
ENSG00000270116	83.037	-1.28616	0.59891	-2.14749	0.0317539	0.305539	AP001429.1
ENSG00000204217	5057.79	-0.285522	0.132908	-2.14827	0.0316923	0.305539	BMPR2
ENSG00000105321	62.6561	1.23466	0.574709	2.14832	0.0316883	0.305539	CCDC9
ENSG00000134250	400.824	0.629144	0.293019	2.14711	0.0317844	0.305539	NOTCH2
ENSG00000248449	47.7495	1.39154	0.647818	2.14803	0.0317111	0.305539	PCDHGB8P
ENSG00000161016	365.587	-0.427132	0.198917	-2.14729	0.0317704	0.305539	RPL8
ENSG00000163634	308.357	-0.554199	0.258026	-2.14784	0.0317262	0.305539	THOC7
ENSG00000197223	202.537	0.75527	0.351818	2.14677	0.0318119	0.305585	C1D
ENSG00000149196	201.402	-0.628322	0.292734	-2.14639	0.0318418	0.305607	C11orf73
ENSG00000163138	313.695	-0.502189	0.233993	-2.14617	0.0318596	0.305607	PACRGL
ENSG00000103018	502.736	-0.451464	0.210388	-2.14587	0.0318834	0.305618	CYB5B
ENSG00000117118	307.909	-0.682709	0.318268	-2.14507	0.0319469	0.306008	SDHB
ENSG00000101203	73.6354	1.38736	0.646852	2.14479	0.0319697	0.306009	COL20A1
ENSG00000254377	2082.66	-0.320295	0.14936	-2.14444	0.0319973	0.306055	LINC00966
ENSG00000221926	65.5812	0.985676	0.459909	2.1432	0.0320972	0.306793	TRIM16
ENSG00000221963	63.0175	1.35965	0.635006	2.14115	0.0322617	0.306933	APOL6
ENSG00000175216	2334.58	-0.262635	0.12273	-2.13994	0.0323598	0.306933	CKAP5
ENSG00000095713	130.077	-0.994041	0.463968	-2.14248	0.0321551	0.306933	CRTAC1
ENSG00000156976	3924.82	-0.35246	0.164786	-2.1389	0.0324438	0.306933	EIF4A2
ENSG00000150893	129.444	0.985903	0.460985	2.13869	0.0324611	0.306933	FREM2
ENSG00000100364	1583.19	0.374528	0.174936	2.14095	0.0322784	0.306933	KIAA0930
ENSG00000153944	597.661	0.424428	0.198347	2.13983	0.0323683	0.306933	MSI2
ENSG00000247077	146.323	0.593785	0.27728	2.14146	0.0322368	0.306933	PGAM5
ENSG00000224597	452.124	0.393615	0.184007	2.13913	0.0324251	0.306933	PTCHD3P1
ENSG00000079313	252.505	0.594325	0.277821	2.13924	0.0324161	0.306933	REXO1
ENSG00000197728	132.987	-0.765067	0.357443	-2.14039	0.0323233	0.306933	RPS26
ENSG00000198034	520.605	-0.437141	0.204047	-2.14235	0.0321652	0.306933	RPS4X
ENSG00000107651	447.222	-0.450118	0.210388	-2.13946	0.032398	0.306933	SEC23IP
ENSG00000132639	19498.3	-0.30836	0.144079	-2.14022	0.0323373	0.306933	SNAP25
ENSG00000270704	595.674	0.526158	0.246042	2.13849	0.0324768	0.306933	SNORD64
ENSG00000166526	89.7476	-0.916008	0.427918	-2.14062	0.0323049	0.306933	ZNF3
ENSG00000109184	1310.34	-0.358342	0.167672	-2.13716	0.0325854	0.307312	DCUN1D4
ENSG00000232229	45.9426	1.28509	0.601241	2.13739	0.0325662	0.307312	LINC00865
ENSG00000124193	946.622	0.331778	0.155232	2.13731	0.0325727	0.307312	SRSF6
ENSG00000094916	1862.6	0.335912	0.157249	2.13619	0.0326642	0.30784	CBX5
ENSG00000158186	984.521	0.300697	0.1408	2.13562	0.0327103	0.30786	MRAS
ENSG00000156011	7396.44	0.244051	0.114277	2.1356	0.0327121	0.30786	PSD3
ENSG00000095637	3637.87	0.273282	0.127982	2.13531	0.0327355	0.307864	SORBS1
ENSG00000067715	19421.2	-0.37351	0.174958	-2.13485	0.0327729	0.308001	SYT1
ENSG00000205740	56.3905	-1.02799	0.481894	-2.13324	0.0329053	0.30833	AL359878.1
ENSG00000103707	173.5	-0.755037	0.353906	-2.13344	0.0328887	0.30833	MTFMT
ENSG00000132382	371.997	0.610474	0.286163	2.13331	0.0328995	0.30833	MYBBP1A
ENSG00000129625	3463.37	-0.38104	0.17856	-2.13396	0.0328458	0.30833	REEP5
ENSG00000064545	80.9336	1.25832	0.589922	2.13303	0.0329225	0.30833	TMEM161A
ENSG00000175467	137.49	0.907309	0.425518	2.13225	0.0329865	0.308715	SART1
ENSG00000052802	904.227	-0.490706	0.23023	-2.13138	0.0330583	0.309001	MSMO1
ENSG00000116754	3087.52	-0.257768	0.120943	-2.13132	0.033063	0.309001	SRSF11
ENSG00000105373	131.287	0.771637	0.362477	2.12879	0.0332719	0.310738	GLTSCR2
ENSG00000162929	534.857	-0.375029	0.176225	-2.12813	0.0333267	0.310818	KIAA1841
ENSG00000115289	66.3928	-1.10256	0.518051	-2.12828	0.0333137	0.310818	PCGF1
ENSG00000204351	284.566	-0.491574	0.231025	-2.12779	0.0333542	0.310859	SKIV2L
ENSG00000169504	199.025	1.25317	0.589258	2.12669	0.0334459	0.310993	CLIC4
ENSG00000224934	243.49	0.73948	0.347744	2.12651	0.033461	0.310993	RP11-441O15.3
ENSG00000076604	36.0263	1.31795	0.619709	2.12672	0.0334434	0.310993	TRAF4
ENSG00000198039	551.825	0.469364	0.220704	2.12666	0.0334481	0.310993	ZNF273
ENSG00000239305	628.325	-0.378224	0.177915	-2.12586	0.0335149	0.311279	RNF103
ENSG00000223804	17.9308	-1.7867	0.840571	-2.12558	0.0335386	0.311285	RP6-206I17.1
ENSG00000086848	190.123	-0.583616	0.274654	-2.12491	0.033594	0.311369	ALG9
ENSG00000131779	204.888	-0.57406	0.270127	-2.12515	0.0335743	0.311369	PEX11B
ENSG00000105642	218.537	0.724128	0.340958	2.12381	0.0336863	0.31201	KCNN1
ENSG00000149289	247.967	0.602195	0.283607	2.12334	0.033725	0.312154	ZC3H12C
ENSG00000196369	226.186	0.644585	0.303631	2.12292	0.0337607	0.312269	SRGAP2B
ENSG00000176953	220.353	0.538458	0.253695	2.12246	0.0337988	0.312315	NFATC2IP
ENSG00000273329	100.222	0.97011	0.457119	2.12223	0.0338186	0.312315	RP11-448A19.1
ENSG00000136758	760.414	-0.375632	0.177015	-2.12203	0.0338353	0.312315	YME1L1
ENSG00000073910	3150.39	-0.237868	0.112125	-2.12147	0.0338826	0.312455	FRY
ENSG00000111785	531.494	-0.353275	0.166554	-2.12108	0.0339148	0.312455	RIC8B
ENSG00000232406	113.794	-1.02889	0.485091	-2.12102	0.0339201	0.312455	RP11-234K24.3
ENSG00000214076	149.216	0.983838	0.463976	2.12045	0.0339682	0.31247	CPSF1P1
ENSG00000074603	1359.78	-0.32978	0.155517	-2.12054	0.0339608	0.31247	DPP8
ENSG00000123349	238.978	-0.626269	0.295426	-2.11988	0.0340158	0.312695	PFDN5
ENSG00000165943	1060.83	-0.42126	0.19886	-2.11837	0.0341436	0.313441	MOAP1
ENSG00000214655	784.946	0.443892	0.209521	2.11861	0.0341235	0.313441	ZSWIM8
ENSG00000154639	851.51	-0.449385	0.212265	-2.11709	0.0342522	0.314142	CXADR
ENSG00000138095	2159.74	-0.266018	0.125663	-2.11692	0.0342666	0.314142	LRPPRC
ENSG00000167654	2209.1	0.250482	0.118379	2.11593	0.0343508	0.314513	ATCAY
ENSG00000156521	157.205	0.80489	0.380402	2.11589	0.0343539	0.314513	TYSND1
ENSG00000206560	1372.23	-0.351517	0.166276	-2.11406	0.0345098	0.31463	ANKRD28
ENSG00000149541	150.897	0.643954	0.304619	2.11396	0.0345186	0.31463	B3GAT3
ENSG00000114346	179.255	-0.582973	0.27579	-2.11382	0.0345302	0.31463	ECT2
ENSG00000101311	68.8556	1.34842	0.637689	2.11455	0.0344684	0.31463	FERMT1
ENSG00000231925	522.461	0.417683	0.197561	2.11419	0.0344988	0.31463	TAPBP
ENSG00000109680	274.153	-0.673316	0.318425	-2.11452	0.0344711	0.31463	TBC1D19
ENSG00000127580	89.8084	1.01751	0.481244	2.11433	0.0344868	0.31463	WDR24
ENSG00000132842	291.384	-0.531964	0.251842	-2.11229	0.0346617	0.314928	AP3B1
ENSG00000198960	21.7328	1.56039	0.739083	2.11126	0.0347502	0.314928	ARMCX6
ENSG00000187954	355.912	0.521984	0.247087	2.11255	0.0346393	0.314928	CYHR1
ENSG00000237765	370.924	-0.495823	0.234687	-2.1127	0.0346263	0.314928	FAM200B
ENSG00000127585	2312.11	0.362433	0.171645	2.11153	0.0347269	0.314928	FBXL16
ENSG00000142731	29.5964	-1.4271	0.675938	-2.11128	0.0347482	0.314928	PLK4
ENSG00000134419	126.405	0.628167	0.297386	2.11229	0.0346612	0.314928	RPS15A
ENSG00000185869	136.605	0.710991	0.336748	2.11134	0.034743	0.314928	ZNF829
ENSG00000134490	219.864	0.550904	0.261048	2.11036	0.0348276	0.315417	TMEM241
ENSG00000114439	602.173	0.270084	0.128025	2.10962	0.0348912	0.31578	BBX
ENSG00000118046	155.859	0.713924	0.338654	2.10812	0.0350203	0.316226	STK11
ENSG00000141759	281.391	0.479086	0.22722	2.10846	0.0349909	0.316226	TXNL4A
ENSG00000112715	270.593	0.645804	0.306365	2.10796	0.0350344	0.316226	VEGFA
ENSG00000170419	1538.07	-0.550915	0.261287	-2.10847	0.0349907	0.316226	VSTM2A
ENSG00000185043	44.8664	1.38223	0.655953	2.10721	0.0350995	0.316425	CIB1
ENSG00000108010	307.457	-0.417463	0.198116	-2.10716	0.0351035	0.316425	GLRX3
ENSG00000111875	138.854	-0.812126	0.385718	-2.10549	0.0352487	0.316917	ASF1A
ENSG00000168397	489.539	0.505445	0.240523	2.10144	0.0356024	0.316917	ATG4B
ENSG00000162585	68.2487	1.37178	0.652921	2.10099	0.0356416	0.316917	C1orf86
ENSG00000172216	107.946	0.90936	0.432538	2.10238	0.0355197	0.316917	CEBPB
ENSG00000168090	264.211	-0.545519	0.259559	-2.10172	0.0355779	0.316917	COPS6
ENSG00000143387	75.0036	-1.14821	0.547424	-2.09748	0.0359511	0.316917	CTSK
ENSG00000181381	58.7763	1.46273	0.697456	2.09724	0.0359722	0.316917	DDX60L
ENSG00000133884	245.407	0.578653	0.275268	2.10215	0.0355402	0.316917	DPF2
ENSG00000117036	208.803	0.671229	0.319039	2.10391	0.0353864	0.316917	ETV3
ENSG00000164002	57.0154	1.00833	0.479976	2.1008	0.0356586	0.316917	EXO5
ENSG00000185010	123.862	0.975734	0.465272	2.09713	0.0359823	0.316917	F8
ENSG00000189319	183.3	0.691094	0.329469	2.0976	0.0359407	0.316917	FAM53B
ENSG00000164916	819.194	0.453174	0.21565	2.10144	0.0356026	0.316917	FOXK1
ENSG00000159592	508.985	-0.416845	0.198758	-2.09725	0.0359712	0.316917	GPBP1L1
ENSG00000100983	213.156	-0.646951	0.307939	-2.1009	0.0356495	0.316917	GSS
ENSG00000100577	74.9324	-1.15445	0.55014	-2.09847	0.0358638	0.316917	GSTZ1
ENSG00000144847	518.385	0.46964	0.223902	2.09753	0.0359469	0.316917	IGSF11
ENSG00000129636	1824.57	-0.429652	0.204037	-2.10575	0.0352258	0.316917	ITFG1
ENSG00000148943	1171.4	0.365727	0.17415	2.10007	0.0357231	0.316917	LIN7C
ENSG00000105556	86.9561	1.06493	0.507326	2.0991	0.0358081	0.316917	MIER2
ENSG00000109390	137.373	-0.678925	0.323088	-2.10136	0.0356094	0.316917	NDUFC1
ENSG00000134996	215.158	-0.659468	0.314137	-2.0993	0.0357906	0.316917	OSTF1
ENSG00000253910	62.8112	1.25917	0.599086	2.10182	0.0355691	0.316917	PCDHGB2
ENSG00000140479	177.751	0.825045	0.393243	2.09805	0.0359004	0.316917	PCSK6
ENSG00000157450	847.54	0.299777	0.142569	2.10268	0.0354934	0.316917	RNF111
ENSG00000232499	26.6608	-1.62365	0.771822	-2.10367	0.0354076	0.316917	RP11-512F24.1
ENSG00000138326	633.049	-0.413046	0.196341	-2.10372	0.035403	0.316917	RPS24
ENSG00000240342	16.1495	-1.51028	0.719692	-2.09851	0.0358603	0.316917	RPS2P5
ENSG00000116171	402.725	-0.505926	0.240513	-2.10353	0.0354194	0.316917	SCP2
ENSG00000182902	116.623	0.974692	0.463924	2.10098	0.0356431	0.316917	SLC25A18
ENSG00000145348	1152.46	-0.321337	0.152947	-2.10097	0.0356437	0.316917	TBCK
ENSG00000196628	3824.52	-0.220329	0.105043	-2.09751	0.0359481	0.316917	TCF4
ENSG00000157514	277.074	0.65173	0.310029	2.10216	0.0355395	0.316917	TSC22D3
ENSG00000101557	1210.16	-0.324552	0.154538	-2.10015	0.0357157	0.316917	USP14
ENSG00000132801	54.4801	-0.951989	0.453875	-2.09747	0.0359521	0.316917	ZSWIM3
ENSG00000026025	182.363	0.946218	0.451271	2.09679	0.0360126	0.316976	VIM
ENSG00000253953	43.7794	1.41785	0.676465	2.09596	0.0360855	0.317204	PCDHGB4
ENSG00000141655	170.829	-0.615506	0.293652	-2.09604	0.0360786	0.317204	TNFRSF11A
ENSG00000186716	940.341	0.441053	0.210658	2.09369	0.0362878	0.317773	BCR
ENSG00000138658	307.402	-0.698439	0.33341	-2.09483	0.0361859	0.317773	C4orf21
ENSG00000163281	465.086	-0.473368	0.226098	-2.09364	0.0362919	0.317773	GNPDA2
ENSG00000079308	197.936	0.797155	0.380625	2.09433	0.0362305	0.317773	TNS1
ENSG00000187607	106.02	0.929074	0.443685	2.09399	0.0362604	0.317773	ZNF286A
ENSG00000173275	234.648	-0.756296	0.361072	-2.09458	0.0362081	0.317773	ZNF449
ENSG00000236279	165.646	0.637497	0.304533	2.09336	0.0363171	0.317787	CLEC2L
ENSG00000110395	744.566	0.334004	0.159586	2.09294	0.0363543	0.317905	CBL
ENSG00000133216	208.431	0.572798	0.273954	2.09085	0.0365413	0.318813	EPHB2
ENSG00000127946	232.493	0.835223	0.399351	2.09145	0.0364877	0.318813	HIP1
ENSG00000167378	879.644	0.403001	0.192727	2.09105	0.0365235	0.318813	IRGQ
ENSG00000075945	2103	-0.361115	0.172722	-2.09072	0.0365528	0.318813	KIFAP3
ENSG00000129675	244.846	0.494558	0.236632	2.08998	0.0366193	0.319161	ARHGEF6
ENSG00000081189	8604.85	-0.275176	0.131679	-2.08975	0.0366402	0.319161	MEF2C
ENSG00000154118	874.816	0.387543	0.185501	2.08917	0.0366923	0.319408	JPH3
ENSG00000179152	361.403	-0.480088	0.229907	-2.08818	0.0367813	0.319976	TCAIM
ENSG00000157259	451.71	-0.403106	0.193151	-2.087	0.0368882	0.32064	GATAD1
ENSG00000277938	79.2059	1.29741	0.621719	2.08681	0.0369053	0.32064	NA
ENSG00000071859	220.821	-0.65681	0.314837	-2.08619	0.0369615	0.320921	FAM50A
ENSG00000200889	18.4779	-0.973174	0.46666	-2.0854	0.0370328	0.320992	RNU4-13P
ENSG00000272054	35.9381	-1.51168	0.72492	-2.08531	0.0370412	0.320992	RP11-423P10.2
ENSG00000212283	303.943	-0.598531	0.286951	-2.08583	0.0369939	0.320992	SNORD89
ENSG00000145388	273.349	0.826099	0.396207	2.08502	0.0370674	0.321012	METTL14
ENSG00000183337	292.882	0.566233	0.271643	2.08448	0.0371168	0.321233	BCOR
ENSG00000008277	3589.31	-0.254633	0.122411	-2.08015	0.0375121	0.32134	ADAM22
ENSG00000135334	368.411	-0.38281	0.183892	-2.08171	0.0373687	0.32134	AKIRIN2
ENSG00000130635	136.015	1.11278	0.534421	2.08221	0.037323	0.32134	COL5A1
ENSG00000119723	200.026	-0.620134	0.298221	-2.07944	0.0375767	0.32134	COQ6
ENSG00000181418	903.044	0.47302	0.227468	2.0795	0.0375718	0.32134	DDN
ENSG00000116641	1263.78	-0.360702	0.173494	-2.07904	0.0376133	0.32134	DOCK7
ENSG00000132463	1081.01	-0.256111	0.12308	-2.08086	0.0374468	0.32134	GRSF1
ENSG00000137309	201.416	0.512391	0.246098	2.08206	0.0373372	0.32134	HMGA1
ENSG00000065150	2346.41	-0.312994	0.150383	-2.08131	0.0374056	0.32134	IPO5
ENSG00000166924	191.965	0.763176	0.366655	2.08145	0.0373925	0.32134	NYAP1
ENSG00000116793	657.224	-0.353657	0.169739	-2.08353	0.037203	0.32134	PHTF1
ENSG00000134748	307.976	0.501597	0.240762	2.08337	0.0372175	0.32134	PRPF38A
ENSG00000139218	806.71	0.405796	0.194936	2.08168	0.0373713	0.32134	SCAF11
ENSG00000138449	46.9922	1.36067	0.653316	2.08271	0.0372778	0.32134	SLC40A1
ENSG00000237296	227.878	-0.631419	0.303608	-2.07971	0.0375517	0.32134	SMG1P1
ENSG00000167323	784.664	0.364633	0.17536	2.07935	0.0375856	0.32134	STIM1
ENSG00000120656	76.1479	-1.04884	0.503362	-2.08368	0.0371892	0.32134	TAF12
ENSG00000137038	247.613	-0.46776	0.224766	-2.08109	0.0374255	0.32134	TMEM261
ENSG00000142046	34.6764	1.49355	0.717495	2.08162	0.0373769	0.32134	TMEM91
ENSG00000172006	68.6776	-0.967572	0.465124	-2.08025	0.037503	0.32134	ZNF554
ENSG00000105732	91.245	0.934891	0.449714	2.07886	0.0376306	0.32134	ZNF574
ENSG00000215041	258.485	0.589548	0.283721	2.07791	0.0377174	0.321674	NEURL4
ENSG00000257680	116.224	-0.976906	0.470086	-2.07814	0.0376962	0.321674	RP11-367O10.1
ENSG00000145506	52.9367	1.27898	0.615724	2.07719	0.0377837	0.322035	NKD2
ENSG00000165322	576.504	-0.479902	0.231109	-2.07652	0.0378458	0.322302	ARHGAP12
ENSG00000014914	127.368	-1.07138	0.515995	-2.07633	0.037863	0.322302	MTMR11
ENSG00000131966	576.595	-0.525526	0.253233	-2.07527	0.0379618	0.322939	ACTR10
ENSG00000255693	126.119	-1.03672	0.499633	-2.07497	0.0379892	0.322968	RP11-766N7.3
ENSG00000197959	3031.11	-0.353716	0.170609	-2.07325	0.0381489	0.323917	DNM3
ENSG00000240184	277.254	0.690633	0.333085	2.07344	0.038131	0.323917	PCDHGC3
ENSG00000125656	80.759	-1.13766	0.548861	-2.07276	0.0381947	0.324091	CLPP
ENSG00000144840	233.264	-0.634436	0.306119	-2.07251	0.0382176	0.324091	RABL3
ENSG00000129682	1055.99	-0.369682	0.178405	-2.07215	0.0382514	0.324174	FGF13
ENSG00000100266	239.637	0.602272	0.290705	2.07176	0.0382875	0.324275	PACSIN2
ENSG00000125482	134.397	-0.65161	0.314574	-2.0714	0.038321	0.324355	TTF1
ENSG00000205531	849.794	0.302116	0.145893	2.0708	0.0383773	0.324627	NAP1L4
ENSG00000173210	406.746	0.57184	0.276237	2.07011	0.0384422	0.324653	ABLIM3
ENSG00000054965	1762.23	0.277188	0.133911	2.06995	0.0384574	0.324653	FAM168A
ENSG00000237187	814.631	-0.256321	0.123852	-2.06957	0.0384922	0.324653	NR2F1-AS1
ENSG00000179134	572.054	0.457801	0.221216	2.06948	0.038501	0.324653	SAMD4B
ENSG00000197157	506.314	0.390174	0.188485	2.07005	0.0384476	0.324653	SND1
ENSG00000173546	91.972	1.23045	0.59546	2.06638	0.0387924	0.32555	CSPG4
ENSG00000155511	2942.07	-0.299015	0.144652	-2.06714	0.0387212	0.32555	GRIA1
ENSG00000003147	707.112	-0.367686	0.177878	-2.06707	0.0387273	0.32555	ICA1
ENSG00000148798	2056.23	-0.363337	0.175728	-2.06761	0.0386765	0.32555	INA
ENSG00000186472	10937.3	-0.289544	0.140127	-2.06629	0.0388008	0.32555	PCLO
ENSG00000134627	52.4156	-1.04249	0.504429	-2.06667	0.0387654	0.32555	PIWIL4
ENSG00000179988	161.091	-0.690217	0.334015	-2.06642	0.0387886	0.32555	PSTK
ENSG00000233016	199.543	-0.549313	0.265619	-2.06805	0.0386354	0.32555	SNHG7
ENSG00000139304	206.364	-0.809928	0.392207	-2.06505	0.0389182	0.326331	PTPRQ
ENSG00000267632	131.322	0.856465	0.415062	2.06346	0.0390686	0.327388	RP11-400F19.18
ENSG00000164830	3609.81	-0.355935	0.172545	-2.06285	0.0391265	0.327465	OXR1
ENSG00000007520	78.5562	1.01201	0.490526	2.0631	0.0391028	0.327465	TSR3
ENSG00000266904	66.6653	1.07359	0.520698	2.06184	0.0392231	0.327866	LINC00663
ENSG00000164715	2818.37	0.210908	0.102288	2.06189	0.0392181	0.327866	LMTK2
ENSG00000010810	721.728	0.362984	0.176077	2.06151	0.0392548	0.327927	FYN
ENSG00000264895	34.7554	1.54269	0.748492	2.06106	0.0392974	0.32808	RP11-421E14.2
ENSG00000170837	134.19	-0.633341	0.307337	-2.06074	0.0393281	0.328081	GPR27
ENSG00000119541	352.628	-0.394541	0.191474	-2.06055	0.0393463	0.328081	VPS4B
ENSG00000198625	937.622	0.351659	0.170711	2.05997	0.0394018	0.32834	MDM4
ENSG00000207513	106.129	-0.76268	0.370291	-2.05968	0.0394295	0.328368	RNU1-3
ENSG00000101972	581.667	0.439474	0.213405	2.05934	0.0394618	0.328434	STAG2
ENSG00000154545	15.9373	1.00258	0.487228	2.05772	0.0396174	0.329342	MAGED4
ENSG00000102904	79.4648	-1.00756	0.489655	-2.05769	0.0396199	0.329342	TSNAXIP1
ENSG00000273559	137.942	0.737595	0.358538	2.05723	0.0396639	0.32937	NA
ENSG00000081818	141.896	0.834327	0.405575	2.05715	0.0396722	0.32937	PCDHB4
ENSG00000107954	671.782	0.454755	0.22112	2.0566	0.039725	0.329605	NEURL
ENSG00000172932	285.3	0.448026	0.217907	2.05605	0.0397782	0.329771	ANKRD13D
ENSG00000183580	68.6075	1.03511	0.50349	2.05588	0.039794	0.329771	FBXL7
ENSG00000144746	1274.53	-0.353857	0.17229	-2.05385	0.0399904	0.330174	ARL6IP5
ENSG00000165995	1215.75	0.346392	0.168565	2.05495	0.0398839	0.330174	CACNB2
ENSG00000121058	201.957	-0.605975	0.295201	-2.05275	0.0400965	0.330174	COIL
ENSG00000090615	1217.05	0.289306	0.140884	2.0535	0.0400243	0.330174	GOLGA3
ENSG00000170775	160.192	0.964314	0.469804	2.05259	0.0401126	0.330174	GPR37
ENSG00000136273	255.872	0.47308	0.230338	2.05385	0.0399898	0.330174	HUS1
ENSG00000103260	68.3363	1.03609	0.504642	2.05312	0.0400606	0.330174	METRN
ENSG00000161847	68.094	0.890167	0.433648	2.05274	0.0400978	0.330174	RAVER1
ENSG00000214022	232.025	0.599442	0.291793	2.05434	0.0399426	0.330174	REPIN1
ENSG00000136193	2207.2	-0.212816	0.103621	-2.05379	0.0399961	0.330174	SCRN1
ENSG00000138768	828.14	-0.396566	0.193158	-2.05307	0.0400662	0.330174	USO1
ENSG00000240253	66.2228	-1.2671	0.618082	-2.05005	0.0403597	0.330591	AC140481.7
ENSG00000104442	550.393	-0.495122	0.241494	-2.05024	0.0403408	0.330591	ARMC1
ENSG00000153933	1196.98	-0.308993	0.150641	-2.05119	0.0402487	0.330591	DGKE
ENSG00000120820	101.195	-0.921284	0.449178	-2.05105	0.0402624	0.330591	GLT8D2
ENSG00000279675	282.107	-0.582179	0.283747	-2.05176	0.0401933	0.330591	NA
ENSG00000232528	97.3304	1.17983	0.575471	2.0502	0.0403445	0.330591	RP4-673D20.3
ENSG00000167680	529.051	0.459821	0.224132	2.05156	0.0402124	0.330591	SEMA6B
ENSG00000101407	323.382	0.577097	0.281494	2.05012	0.0403526	0.330591	TTI1
ENSG00000163319	159.718	0.588166	0.287003	2.04933	0.0404294	0.33096	MRPS18C
ENSG00000145241	1159.26	0.379444	0.185189	2.04895	0.0404666	0.331064	CENPC
ENSG00000253767	66.0666	0.93507	0.456424	2.04869	0.0404928	0.331076	PCDHGA8
ENSG00000207418	268.278	-1.01338	0.495548	-2.04497	0.0408578	0.333858	RNVU1-7
ENSG00000161647	59.8248	1.26067	0.616635	2.04443	0.0409108	0.334089	MPP3
ENSG00000171262	548.777	-0.360061	0.176155	-2.04401	0.0409527	0.334228	FAM98B
ENSG00000172493	580.073	0.419754	0.205695	2.04066	0.0412843	0.334338	AFF1
ENSG00000117616	1150.9	-0.358667	0.175508	-2.04359	0.0409938	0.334338	C1orf63
ENSG00000188674	281.702	-0.628428	0.307644	-2.04271	0.0410807	0.334338	C2orf80
ENSG00000012822	1035.32	0.364311	0.178422	2.04186	0.0411658	0.334338	CALCOCO1
ENSG00000159131	305.728	-0.428349	0.209634	-2.04331	0.0410215	0.334338	GART
ENSG00000115365	2280.9	-0.268642	0.131549	-2.04215	0.0411366	0.334338	LANCL1
ENSG00000074211	3005.88	0.210373	0.103076	2.04094	0.0412567	0.334338	PPP2R2C
ENSG00000253726	119.199	0.827571	0.405554	2.04059	0.0412912	0.334338	RP11-313C15.1
ENSG00000225784	47.2523	1.24263	0.608535	2.042	0.0411511	0.334338	RP11-592B15.4
ENSG00000254539	69.7508	-1.26114	0.617633	-2.04189	0.041162	0.334338	RP4-791M13.3
ENSG00000132386	355.643	-0.581812	0.285151	-2.04036	0.0413141	0.334338	SERPINF1
ENSG00000115902	557.112	0.373234	0.182871	2.04097	0.0412533	0.334338	SLC1A4
ENSG00000144834	1300.2	-0.381195	0.186635	-2.04246	0.0411057	0.334338	TAGLN3
ENSG00000146221	61.9607	-1.35555	0.664152	-2.04102	0.0412487	0.334338	TCTE1
ENSG00000114473	101.431	0.849202	0.416261	2.04007	0.0413434	0.334375	IQCG
ENSG00000134046	497.025	-0.33789	0.165664	-2.03961	0.0413889	0.334542	MBD2
ENSG00000188517	137.237	-1.11262	0.545816	-2.03845	0.0415046	0.334617	COL25A1
ENSG00000261609	677.468	0.358729	0.176018	2.03803	0.041547	0.334617	GAN
ENSG00000173540	85.7389	0.981418	0.481412	2.03862	0.0414875	0.334617	GMPPB
ENSG00000186834	234.798	0.727685	0.357041	2.0381	0.0415401	0.334617	HEXIM1
ENSG00000215492	22.2822	-1.16124	0.569925	-2.03753	0.0415966	0.334617	HNRNPA1P7
ENSG00000273024	77.6029	-1.04385	0.512311	-2.03753	0.0415971	0.334617	NA
ENSG00000128609	1161.76	-0.423467	0.207817	-2.03769	0.0415807	0.334617	NDUFA5
ENSG00000135622	499.735	0.401999	0.197262	2.03789	0.0415607	0.334617	SEMA4F
ENSG00000143322	694.872	0.401318	0.197042	2.03671	0.041679	0.334875	ABL2
ENSG00000164306	118.855	0.852178	0.418407	2.03672	0.0416782	0.334875	PRIMPOL
ENSG00000176244	88.7345	0.996174	0.489405	2.03548	0.0418027	0.33561	ACBD7
ENSG00000151414	328.641	0.856961	0.421048	2.0353	0.0418203	0.33561	NEK7
ENSG00000174469	3790.15	-0.221021	0.108637	-2.03449	0.0419026	0.335869	CNTNAP2
ENSG00000242768	187.116	0.897816	0.441278	2.03458	0.0418928	0.335869	RP11-556G22.1
ENSG00000149292	49.3616	-1.26285	0.620835	-2.03411	0.0419406	0.335974	TTC12
ENSG00000134548	52.9786	1.36797	0.672842	2.03313	0.0420396	0.336473	C12orf39
ENSG00000135778	341.699	-0.488954	0.240509	-2.033	0.0420529	0.336473	NTPCR
ENSG00000254144	12.6595	-1.43703	0.70703	-2.03249	0.0421037	0.336479	7SK
ENSG00000111670	1821.55	-0.279664	0.137585	-2.03266	0.0420872	0.336479	GNPTAB
ENSG00000128268	582.674	0.427914	0.210572	2.03215	0.0421389	0.336561	MGAT3
ENSG00000204131	710.337	0.731569	0.360076	2.0317	0.0421836	0.336568	NHSL2
ENSG00000176473	83.3955	0.913941	0.449853	2.03164	0.0421898	0.336568	WDR25
ENSG00000103091	378.822	-0.381469	0.187789	-2.03138	0.0422168	0.336584	WDR59
ENSG00000085185	170.054	0.57556	0.283391	2.03097	0.0422578	0.336599	BCORL1
ENSG00000025796	908.981	-0.34559	0.170169	-2.03086	0.0422687	0.336599	SEC63
ENSG00000109107	935.161	-0.322225	0.158837	-2.02866	0.0424932	0.336683	ALDOC
ENSG00000131503	94.8909	-0.981794	0.484154	-2.02786	0.0425749	0.336683	ANKHD1
ENSG00000136160	273.514	0.742897	0.366075	2.02936	0.042422	0.336683	EDNRB
ENSG00000169258	379.023	0.439474	0.216526	2.02966	0.0423914	0.336683	GPRIN1
ENSG00000183454	6101.92	-0.277662	0.136927	-2.02781	0.0425795	0.336683	GRIN2A
ENSG00000108231	567.887	-0.374728	0.184755	-2.02824	0.0425355	0.336683	LGI1
ENSG00000112282	814.34	-0.32902	0.162186	-2.02866	0.0424928	0.336683	MED23
ENSG00000213442	12.0204	-1.31249	0.647084	-2.02832	0.0425274	0.336683	RPL18AP3
ENSG00000080189	182.598	-0.537104	0.264817	-2.02821	0.0425385	0.336683	SLC35C2
ENSG00000137766	970.496	-0.325936	0.160672	-2.02858	0.0425006	0.336683	UNC13C
ENSG00000163872	1595.52	-0.297045	0.146439	-2.02846	0.0425133	0.336683	YEATS2
ENSG00000130803	245.245	0.582347	0.287001	2.02907	0.0424508	0.336683	ZNF317
ENSG00000280128	599.183	0.498286	0.245759	2.02754	0.0426071	0.336704	NA
ENSG00000186951	114.861	0.707744	0.349115	2.02725	0.0426367	0.33674	PPARA
ENSG00000255690	154.17	0.684771	0.338874	2.02073	0.0433079	0.336945	AC005013.1
ENSG00000237887	79.9049	-1.29875	0.643113	-2.01948	0.0434376	0.336945	AC092839.1
ENSG00000259158	188.395	-0.504352	0.249187	-2.02399	0.0429712	0.336945	ADAM20P1
ENSG00000162066	100.428	0.734544	0.363723	2.01951	0.0434338	0.336945	AMDHD2
ENSG00000198720	333.558	0.550301	0.272428	2.01998	0.0433852	0.336945	ANKRD13B
ENSG00000183186	93.4768	0.77427	0.382931	2.02196	0.0431808	0.336945	C2CD4C
ENSG00000178074	468.973	-0.550365	0.272396	-2.02046	0.0433358	0.336945	C2orf69
ENSG00000232434	287.018	0.56693	0.280383	2.02198	0.0431779	0.336945	C9orf172
ENSG00000177868	96.9916	-0.835678	0.413811	-2.01947	0.0434389	0.336945	CCDC23
ENSG00000021826	50.8493	-1.35427	0.669092	-2.02405	0.0429651	0.336945	CPS1
ENSG00000175283	52.3849	-1.06273	0.526038	-2.02025	0.0433573	0.336945	DOLK
ENSG00000120738	813.133	0.697266	0.344369	2.02476	0.0428917	0.336945	EGR1
ENSG00000269190	54.2508	-1.05471	0.521402	-2.02284	0.0430895	0.336945	FBXO17
ENSG00000172432	221.69	0.554691	0.274034	2.02417	0.042953	0.336945	GTPBP2
ENSG00000067365	186.194	-0.584132	0.28864	-2.02374	0.042997	0.336945	METTL22
ENSG00000072952	102.214	0.87528	0.432652	2.02306	0.0430672	0.336945	MRVI1
ENSG00000078177	264.632	0.592361	0.292661	2.02406	0.0429645	0.336945	N4BP2
ENSG00000099330	51.6797	1.26497	0.625498	2.02234	0.0431414	0.336945	OCEL1
ENSG00000129116	152.2	0.779849	0.384872	2.02626	0.0427386	0.336945	PALLD
ENSG00000113211	69.7406	1.02372	0.506921	2.01948	0.0434374	0.336945	PCDHB6
ENSG00000068654	631.15	0.347264	0.171793	2.02141	0.0432373	0.336945	POLR1A
ENSG00000161057	458.387	-0.428569	0.21171	-2.02432	0.042937	0.336945	PSMC2
ENSG00000270344	148.642	0.794375	0.393228	2.02014	0.0433693	0.336945	RP11-734K2.4
ENSG00000167325	185.775	-0.629591	0.311116	-2.02365	0.0430058	0.336945	RRM1
ENSG00000180773	553.175	-0.400328	0.197862	-2.02326	0.043046	0.336945	SLC36A4
ENSG00000174780	662.173	-0.303365	0.149798	-2.02517	0.0428504	0.336945	SRP72
ENSG00000156502	349.594	-0.416851	0.206192	-2.02166	0.0432113	0.336945	SUPV3L1
ENSG00000141002	735.674	0.386946	0.191228	2.02348	0.0430241	0.336945	TCF25
ENSG00000215845	36.6265	-1.31624	0.650898	-2.02218	0.0431574	0.336945	TSTD1
ENSG00000131508	624.808	-0.449716	0.22216	-2.02429	0.0429405	0.336945	UBE2D2
ENSG00000136100	961.771	-0.369836	0.182781	-2.02339	0.0430334	0.336945	VPS36
ENSG00000188352	1777.32	-0.25192	0.12482	-2.01827	0.0435631	0.33752	FOCAD
ENSG00000172939	438.876	0.377144	0.186859	2.01833	0.0435564	0.33752	OXSR1
ENSG00000198517	102.88	0.992406	0.491858	2.01767	0.0436258	0.33771	MAFK
ENSG00000102978	251.188	-0.592769	0.293806	-2.01755	0.0436378	0.33771	POLR2C
ENSG00000108960	894.779	-0.40695	0.201769	-2.01692	0.0437043	0.33803	MMD
ENSG00000261324	87.2918	0.862332	0.427755	2.01595	0.0438056	0.338619	RP11-174G6.5
ENSG00000142192	11384.4	-0.226046	0.112193	-2.0148	0.0439252	0.338954	APP
ENSG00000129595	109.773	-1.09225	0.542173	-2.01457	0.0439497	0.338954	EPB41L4A
ENSG00000005238	188.878	-0.628015	0.311704	-2.01478	0.0439276	0.338954	FAM214B
ENSG00000133027	70.3952	-1.0146	0.503488	-2.01513	0.0438906	0.338954	PEMT
ENSG00000104722	2178.9	0.443147	0.219998	2.01432	0.0439757	0.33896	NEFM
ENSG00000280138	441.934	0.485692	0.241235	2.01335	0.0440776	0.339551	NA
ENSG00000177479	492.773	-0.37638	0.18698	-2.01294	0.0441206	0.339634	ARIH2
ENSG00000131773	1568.25	-0.276463	0.137354	-2.01277	0.0441388	0.339634	KHDRBS3
ENSG00000284703	59.366	-1.31523	0.653573	-2.01237	0.0441809	0.339655	NA
ENSG00000186111	1284.58	0.46252	0.22985	2.01226	0.044192	0.339655	PIP5K1C
ENSG00000179091	252.306	-0.694277	0.345167	-2.01142	0.0442809	0.339743	CYC1
ENSG00000113205	77.8833	-0.921882	0.458374	-2.0112	0.0443044	0.339743	PCDHB3
ENSG00000163348	223.319	-0.600472	0.298507	-2.01159	0.0442633	0.339743	PYGO2
ENSG00000124784	107.828	-0.749144	0.372406	-2.01163	0.0442585	0.339743	RIOK1
ENSG00000115649	94.5302	-0.934558	0.464762	-2.01083	0.0443433	0.339847	CNPPD1
ENSG00000154262	560.526	-0.433091	0.21541	-2.01054	0.044374	0.33989	ABCA6
ENSG00000158427	78.8506	-1.10241	0.548405	-2.01022	0.0444079	0.339956	TMSB15B
ENSG00000221947	69.6927	-1.13706	0.56573	-2.00989	0.0444425	0.340027	XKR9
ENSG00000265727	116.988	0.995438	0.495418	2.00929	0.0445064	0.340323	RN7SL648P
ENSG00000114209	458.186	-0.341257	0.169878	-2.00883	0.0445548	0.340499	PDCD10
ENSG00000213305	48.7044	1.29955	0.647364	2.00745	0.0447021	0.34143	HNRNPCP6
ENSG00000164129	61.2153	0.880183	0.438566	2.00696	0.0447541	0.341634	NPY5R
ENSG00000183307	384.464	-0.459648	0.229139	-2.00598	0.0448589	0.342055	CECR6
ENSG00000141503	1067.81	0.326223	0.162626	2.00596	0.0448601	0.342055	MINK1
ENSG00000187068	323.238	0.604848	0.301581	2.00559	0.0448998	0.342065	C3orf70
ENSG00000251682	34.8993	-1.67273	0.834084	-2.00548	0.0449122	0.342065	RP11-631M6.3
ENSG00000139266	54.9853	1.00157	0.500256	2.00211	0.0452729	0.342174	"MARCH9"
ENSG00000121057	300.515	-0.568859	0.28406	-2.0026	0.0452201	0.342174	AKAP1
ENSG00000225439	84.6742	-0.920138	0.459237	-2.00362	0.0451106	0.342174	BOLA3-AS1
ENSG00000196739	130.029	1.25391	0.626755	2.00064	0.0454317	0.342174	COL27A1
ENSG00000139684	465.349	-0.365459	0.18257	-2.00175	0.0453118	0.342174	ESD
ENSG00000180488	1339.03	-0.359724	0.179666	-2.00218	0.0452658	0.342174	FAM73A
ENSG00000229619	35.6302	1.24661	0.623081	2.00072	0.0454226	0.342174	MBNL1-AS1
ENSG00000059728	385.084	0.494068	0.246746	2.00233	0.0452491	0.342174	MXD1
ENSG00000005810	8943.75	-0.201272	0.100552	-2.00167	0.0453205	0.342174	MYCBP2
ENSG00000269743	61.5089	0.989307	0.494031	2.00252	0.045229	0.342174	NA
ENSG00000135040	414.506	0.495774	0.247812	2.0006	0.045435	0.342174	NAA35
ENSG00000124151	439.792	0.347072	0.173309	2.00262	0.0452185	0.342174	NCOA3
ENSG00000213339	350.633	-0.600146	0.299838	-2.00157	0.0453313	0.342174	QTRT1
ENSG00000255790	92.0674	1.04858	0.523318	2.00371	0.0451011	0.342174	RP11-711K1.7
ENSG00000103449	94.4062	1.15722	0.577915	2.0024	0.0452421	0.342174	SALL1
ENSG00000065526	1536.19	0.350218	0.174931	2.00203	0.0452815	0.342174	SPEN
ENSG00000139324	839.037	-0.316029	0.157928	-2.00109	0.0453825	0.342174	TMTC3
ENSG00000121297	378.771	-0.470445	0.235127	-2.00082	0.0454123	0.342174	TSHZ3
ENSG00000132821	384.442	0.52923	0.264256	2.00272	0.0452078	0.342174	VSTM2L
ENSG00000101940	480.006	0.423844	0.211444	2.00452	0.0450146	0.342174	WDR13
ENSG00000184408	569.54	-0.498349	0.249197	-1.99982	0.0455201	0.342304	KCND2
ENSG00000185697	45.8088	-1.28805	0.643969	-2.00018	0.0454813	0.342304	MYBL1
ENSG00000176148	549.314	-0.360801	0.180428	-1.99969	0.0455335	0.342304	TCP11L1
ENSG00000155099	472.934	-0.357439	0.178764	-1.9995	0.045554	0.342304	TMEM55A
ENSG00000104427	904.381	-0.321917	0.161046	-1.99892	0.0456174	0.342589	ZC2HC1A
ENSG00000058668	3952.52	0.239592	0.120022	1.99624	0.045908	0.342674	ATP2B4
ENSG00000105483	57.4403	1.33385	0.667803	1.99737	0.0457853	0.342674	CARD8
ENSG00000179523	97.6285	0.770351	0.385761	1.99696	0.0458291	0.342674	EIF3J-AS1
ENSG00000165219	1053.61	-0.229816	0.115009	-1.99824	0.0456912	0.342674	GAPVD1
ENSG00000205726	2379.53	0.225622	0.112934	1.99782	0.0457359	0.342674	ITSN1
ENSG00000173114	535.22	-0.563292	0.282132	-1.99656	0.0458734	0.342674	LRRN3
ENSG00000163590	2453	-0.326807	0.163651	-1.99697	0.0458281	0.342674	PPM1L
ENSG00000076201	329.375	0.476134	0.238452	1.99678	0.0458496	0.342674	PTPN23
ENSG00000065923	1308.7	-0.281618	0.141075	-1.99623	0.0459089	0.342674	SLC9A7
ENSG00000137491	114.464	0.948556	0.47501	1.99692	0.045834	0.342674	SLCO2B1
ENSG00000035403	519.38	0.428954	0.214734	1.99761	0.0457595	0.342674	VCL
ENSG00000257218	277.32	-0.436407	0.218715	-1.99533	0.0460074	0.343219	GATC
ENSG00000182541	66.1388	1.30542	0.654468	1.99462	0.0460842	0.343602	LIMK2
ENSG00000114270	141.72	0.895052	0.449589	1.99083	0.0465001	0.344001	COL7A1
ENSG00000148444	31.379	-1.42275	0.714637	-1.99086	0.0464958	0.344001	COMMD3
ENSG00000248671	51.3381	1.10149	0.552717	1.99286	0.0462769	0.344001	CTD-2313N18.5
ENSG00000155034	174.743	0.728253	0.365441	1.99281	0.0462828	0.344001	FBXL18
ENSG00000082701	2092.59	-0.256379	0.128719	-1.99177	0.0463966	0.344001	GSK3B
ENSG00000275734	133.663	0.775414	0.389463	1.99098	0.0464831	0.344001	NA
ENSG00000278897	84.8106	1.11298	0.559042	1.99087	0.0464957	0.344001	NA
ENSG00000165246	823.478	-0.315669	0.158467	-1.99202	0.0463686	0.344001	NLGN4Y
ENSG00000128567	303.426	0.538654	0.27027	1.99302	0.0462595	0.344001	PODXL
ENSG00000200243	95.8274	-0.766564	0.384496	-1.99368	0.0461865	0.344001	RN7SKP79
ENSG00000107021	312.305	0.577759	0.290239	1.99063	0.0465211	0.344001	TBC1D13
ENSG00000180190	279.452	-0.528631	0.265511	-1.99099	0.0464817	0.344001	TDRP
ENSG00000155959	314.829	-0.676294	0.339311	-1.99314	0.0462461	0.344001	VBP1
ENSG00000127337	78.7481	-1.20584	0.60527	-1.99223	0.0463458	0.344001	YEATS4
ENSG00000181135	61.0736	1.17001	0.587532	1.9914	0.0464374	0.344001	ZNF707
ENSG00000143153	8892.44	-0.279904	0.140656	-1.98999	0.0465917	0.344145	ATP1B1
ENSG00000165609	216.67	0.588101	0.295496	1.99022	0.046567	0.344145	NUDT5
ENSG00000111271	149.616	0.601413	0.302354	1.9891	0.0466898	0.34468	ACAD10
ENSG00000143771	239.815	-0.638293	0.321027	-1.98829	0.0467801	0.344729	CNIH4
ENSG00000100442	648.503	-0.360141	0.181172	-1.98784	0.0468291	0.344729	FKBP3
ENSG00000132541	91.0756	-0.926416	0.466126	-1.98748	0.0468691	0.344729	HRSP12
ENSG00000099725	160.398	0.662423	0.333226	1.98791	0.0468214	0.344729	PRKY
ENSG00000150459	366.527	-0.414364	0.208516	-1.98721	0.0468996	0.344729	SAP18
ENSG00000137575	779.221	-0.46236	0.232646	-1.98739	0.0468787	0.344729	SDCBP
ENSG00000243910	22.4435	-1.11716	0.562179	-1.98719	0.0469013	0.344729	TUBA4B
ENSG00000184470	153.181	0.648972	0.326511	1.9876	0.0468563	0.344729	TXNRD2
ENSG00000135127	579.319	-0.433516	0.21841	-1.98487	0.0471589	0.344775	CCDC64
ENSG00000272321	183.746	0.675301	0.339946	1.9865	0.0469783	0.344775	KB-1517D11.4
ENSG00000122140	133.765	-0.563403	0.28399	-1.98388	0.0472691	0.344775	MRPS2
ENSG00000147649	986.134	-0.292429	0.147418	-1.98368	0.0472919	0.344775	MTDH
ENSG00000104825	32.4976	1.27144	0.640288	1.98573	0.0470633	0.344775	NFKBIB
ENSG00000168490	2921.14	0.314714	0.158639	1.98384	0.047274	0.344775	PHYHIP
ENSG00000182901	827.326	-0.363473	0.183087	-1.98525	0.0471167	0.344775	RGS7
ENSG00000118518	611.62	-0.422501	0.212721	-1.98618	0.0470135	0.344775	RNF146
ENSG00000239268	116.352	-0.890046	0.44798	-1.9868	0.0469448	0.344775	RP11-384F7.2
ENSG00000254938	79.4761	0.912567	0.460016	1.98377	0.0472813	0.344775	RP11-688I9.4
ENSG00000138771	232.799	0.731526	0.368491	1.98519	0.0471229	0.344775	SHROOM3
ENSG00000133065	290.318	0.492914	0.248293	1.98521	0.0471211	0.344775	SLC41A1
ENSG00000169902	225.252	0.537621	0.270884	1.98469	0.0471787	0.344775	TPST1
ENSG00000078246	86.6162	0.965872	0.486788	1.98417	0.0472364	0.344775	TULP3
ENSG00000104691	78.4733	-0.993064	0.500514	-1.98409	0.0472458	0.344775	UBXN8
ENSG00000196312	496.512	0.341325	0.172136	1.98288	0.0473809	0.345237	HIATL2
ENSG00000204396	159.676	0.876699	0.442225	1.98247	0.0474266	0.345383	VWA7
ENSG00000171302	201.601	0.525301	0.265081	1.98166	0.0475172	0.345482	CANT1
ENSG00000153827	2563.4	-0.237774	0.119979	-1.9818	0.047502	0.345482	TRIP12
ENSG00000143643	380.864	-0.373717	0.18857	-1.98185	0.0474965	0.345482	TTC13
ENSG00000144802	54.3322	0.992841	0.501293	1.98056	0.0476405	0.346191	NFKBIZ
ENSG00000244055	91.076	0.880452	0.444734	1.97972	0.0477345	0.346313	AC007566.10
ENSG00000111711	800.14	-0.462192	0.23345	-1.97983	0.0477223	0.346313	GOLT1B
ENSG00000151116	135.788	0.767551	0.387635	1.98008	0.047694	0.346313	UEVLD
ENSG00000151176	1367.66	-0.439778	0.222218	-1.97904	0.0478117	0.346632	PLBD2
ENSG00000141664	603.79	0.337299	0.17045	1.97888	0.04783	0.346632	ZCCHC2
ENSG00000058063	953.694	-0.268582	0.135812	-1.9776	0.0479734	0.347323	ATP11B
ENSG00000104549	404.745	-0.44687	0.225969	-1.97757	0.047977	0.347323	SQLE
ENSG00000154654	5030.11	-0.37652	0.190473	-1.97676	0.0480682	0.347797	NCAM2
ENSG00000041515	670.303	-0.516797	0.261518	-1.97614	0.0481387	0.348097	MYO16
ENSG00000132003	76.3527	1.09311	0.553208	1.97594	0.0481614	0.348097	ZSWIM4
ENSG00000179097	108.96	-1.06808	0.540689	-1.97541	0.0482211	0.348341	HTR1F
ENSG00000126705	563.213	0.487971	0.247087	1.97489	0.0482806	0.348584	AHDC1
ENSG00000145012	491.411	0.421496	0.213569	1.97358	0.0484296	0.349178	LPP
ENSG00000161021	382.83	0.451324	0.228746	1.97304	0.0484915	0.349178	MAML1
ENSG00000143106	402.945	-0.376195	0.190613	-1.9736	0.0484268	0.349178	PSMA5
ENSG00000121486	367.683	-0.436917	0.221445	-1.97303	0.0484926	0.349178	TRMT1L
ENSG00000198482	324.754	0.558495	0.283046	1.97316	0.0484768	0.349178	ZNF808
ENSG00000203666	115.015	0.813641	0.412432	1.97279	0.0485196	0.349185	EFCAB2
ENSG00000006831	274.225	0.590572	0.299644	1.97091	0.0487341	0.349604	ADIPOR2
ENSG00000182158	119.077	0.663686	0.336686	1.97123	0.0486974	0.349604	CREB3L2
ENSG00000169032	1227.5	-0.4007	0.203286	-1.97112	0.0487106	0.349604	MAP2K1
ENSG00000172890	346.158	-0.532482	0.270179	-1.97085	0.0487411	0.349604	NADSYN1
ENSG00000160972	110.073	0.822618	0.417316	1.97121	0.0486994	0.349604	PPP1R16A
ENSG00000139970	6775.98	-0.270381	0.137166	-1.97119	0.0487019	0.349604	RTN1
ENSG00000174521	458.596	-0.437557	0.222033	-1.97069	0.0487596	0.349604	TTC9B
ENSG00000140600	724.178	-0.278877	0.141535	-1.97038	0.0487952	0.349673	SH3GL3
ENSG00000115137	355.519	0.487469	0.247498	1.96959	0.0488856	0.350134	DNAJC27
ENSG00000132694	1224.96	-0.285033	0.144764	-1.96895	0.0489583	0.350288	ARHGEF11
ENSG00000165899	450.279	-0.511787	0.259959	-1.96872	0.0489852	0.350288	OTOGL
ENSG00000196511	136.623	-0.886282	0.450164	-1.9688	0.0489766	0.350288	TPK1
ENSG00000122877	115.04	1.46467	0.744321	1.96779	0.0490921	0.350866	EGR2
ENSG00000163536	1808.81	-0.385342	0.196011	-1.96592	0.0493084	0.352171	SERPINI1
ENSG00000085491	134.128	-0.682412	0.34715	-1.96575	0.049327	0.352171	SLC25A24
ENSG00000166685	1181.18	-0.339601	0.172829	-1.96496	0.0494191	0.352641	COG1
ENSG00000145041	323.046	0.451047	0.229611	1.9644	0.0494842	0.352919	VPRBP
ENSG00000105393	53.8398	-1.07233	0.546053	-1.96378	0.0495561	0.35295	BABAM1
ENSG00000113360	782.164	-0.290233	0.147768	-1.96411	0.0495169	0.35295	DROSHA
ENSG00000165102	926.13	-0.272461	0.13875	-1.96368	0.0495673	0.35295	HGSNAT
ENSG00000225299	38.1247	1.34618	0.685721	1.96316	0.0496278	0.353194	RP11-344A5.1
ENSG00000203709	1628.55	0.340896	0.173777	1.96169	0.0497987	0.353771	C1orf132
ENSG00000168724	739.457	0.475346	0.242331	1.96156	0.0498139	0.353771	DNAJC21
ENSG00000176584	123.213	-0.896572	0.456952	-1.96207	0.0497541	0.353771	RP11-318C4.2
ENSG00000171827	198.071	0.602837	0.307258	1.96199	0.0497637	0.353771	ZNF570
ENSG00000108588	645.352	0.310716	0.158443	1.96105	0.0498731	0.353964	CCDC47
ENSG00000198732	89.7689	1.06686	0.544076	1.96087	0.0498937	0.353964	SMOC1
ENSG00000165434	4751.89	-0.347347	0.177177	-1.96045	0.0499428	0.354126	PGM2L1
ENSG00000196937	1127.62	-0.438942	0.223977	-1.95976	0.0500236	0.354162	FAM3C
ENSG00000139926	299.208	0.486602	0.248256	1.96008	0.0499865	0.354162	FRMD6
ENSG00000117600	3379.92	-0.302473	0.154377	-1.95932	0.0500758	0.354162	LPPR4
ENSG00000144749	334.155	0.547906	0.279591	1.95967	0.0500342	0.354162	LRIG1
ENSG00000078902	1621.43	0.31665	0.161615	1.95928	0.0500795	0.354162	TOLLIP
ENSG00000116544	601.553	0.427951	0.218479	1.95877	0.0501394	0.354378	DLGAP3
ENSG00000170075	256.508	0.691993	0.353315	1.95857	0.0501628	0.354378	GPR37L1
ENSG00000079156	1314.78	-0.282115	0.144103	-1.95774	0.0502609	0.354699	OSBPL6
ENSG00000134375	276.021	-0.638677	0.326203	-1.95792	0.0502399	0.354699	TIMM17A
ENSG00000118217	691.43	-0.301121	0.153866	-1.95704	0.050343	0.354721	ATF6
ENSG00000198963	1353.56	-0.466225	0.238211	-1.95719	0.0503251	0.354721	RORB
ENSG00000267127	56.619	-1.30103	0.664726	-1.95724	0.0503194	0.354721	RP11-795F19.5
ENSG00000107669	710.096	-0.339443	0.173472	-1.95676	0.0503757	0.354765	ATE1
ENSG00000170264	143.885	0.663117	0.339003	1.95608	0.0504554	0.354955	FAM161A
ENSG00000171475	760.236	0.259422	0.13261	1.95627	0.050433	0.354955	WIPF2
ENSG00000138756	448.346	-0.395626	0.202364	-1.95503	0.0505798	0.355273	BMP2K
ENSG00000188580	701.896	-0.392697	0.200851	-1.95516	0.0505641	0.355273	NKAIN2
ENSG00000205060	795.75	0.392897	0.200928	1.95541	0.0505349	0.355273	SLC35B4
ENSG00000171843	647.458	0.30802	0.157587	1.9546	0.0506303	0.355442	MLLT3
ENSG00000135424	144.362	0.815603	0.417509	1.9535	0.0507603	0.356169	ITGA7
ENSG00000240764	775.527	0.310025	0.158754	1.95286	0.0508362	0.356453	PCDHGC5
ENSG00000166922	1387.47	-0.302742	0.155037	-1.95271	0.0508538	0.356453	SCG5
ENSG00000174194	45.0569	1.37276	0.703467	1.95142	0.0510069	0.356783	AGAP8
ENSG00000187486	115.1	-1.04104	0.533468	-1.95146	0.0510025	0.356783	KCNJ11
ENSG00000138802	801.181	-0.285686	0.146394	-1.95148	0.051	0.356783	SEC24B
ENSG00000139531	163.352	0.61686	0.316072	1.95165	0.0509802	0.356783	SUOX
ENSG00000198718	1146.05	-0.300588	0.154107	-1.95052	0.0511137	0.356788	FAM179B
ENSG00000004142	290.932	-0.563627	0.288949	-1.95061	0.051103	0.356788	POLDIP2
ENSG00000200792	24.6827	-1.01265	0.519005	-1.95113	0.051041	0.356788	SNORA80
ENSG00000213023	248.381	-0.510268	0.26157	-1.95079	0.0510825	0.356788	SYT3
ENSG00000175224	683.239	0.345778	0.177461	1.94848	0.051358	0.35693	ATG13
ENSG00000111678	114.539	-0.757229	0.388715	-1.94803	0.0514114	0.35693	C12orf57
ENSG00000169570	217.981	-0.565949	0.290502	-1.94818	0.0513938	0.35693	DTWD2
ENSG00000132294	2185.41	-0.294992	0.151289	-1.94986	0.0511932	0.35693	EFR3A
ENSG00000147036	137.681	-0.997615	0.512121	-1.94801	0.0514143	0.35693	LANCL3
ENSG00000166986	761.138	-0.292148	0.149846	-1.94966	0.051217	0.35693	MARS
ENSG00000241787	82.4487	-0.984983	0.505304	-1.94929	0.0512612	0.35693	MTND4P16
ENSG00000152784	533.868	0.490584	0.251839	1.94801	0.0514142	0.35693	PRDM8
ENSG00000242220	60.5759	1.02666	0.527057	1.94791	0.0514258	0.35693	TCP10L
ENSG00000188167	163.432	0.873469	0.448199	1.94884	0.0513143	0.35693	TMPPE
ENSG00000182168	619.266	-0.448009	0.229918	-1.94856	0.0513483	0.35693	UNC5C
ENSG00000146006	1746.25	-0.29504	0.151543	-1.94691	0.0515459	0.357282	LRRTM2
ENSG00000067182	70.2451	1.42853	0.733774	1.94682	0.0515558	0.357282	TNFRSF1A
ENSG00000231889	174.046	0.667331	0.34278	1.94682	0.0515561	0.357282	TRAF3IP2-AS1
ENSG00000135624	534.604	-0.44959	0.230981	-1.94643	0.0516027	0.357288	CCT7
ENSG00000179304	23.9035	1.30179	0.668827	1.94637	0.0516101	0.357288	FAM156B
ENSG00000102595	1321.88	-0.384753	0.197711	-1.94604	0.0516497	0.357379	UGGT2
ENSG00000051825	1081.56	0.398604	0.20488	1.94555	0.0517089	0.357435	MPHOSPH9
ENSG00000154822	592.037	-0.386928	0.19888	-1.94553	0.0517109	0.357435	PLCL2
ENSG00000230590	4302.64	-0.219741	0.112969	-1.94514	0.0517583	0.357506	FTX
ENSG00000054611	228.481	0.450461	0.231599	1.94501	0.0517743	0.357506	TBC1D22A
ENSG00000153443	130.127	-0.790562	0.406585	-1.94439	0.0518481	0.357831	UBALD1
ENSG00000159259	80.2094	0.811876	0.417769	1.94336	0.0519724	0.357955	CHAF1B
ENSG00000167130	63.4248	-1.09625	0.564054	-1.94352	0.0519537	0.357955	DOLPP1
ENSG00000085231	112.049	-0.714099	0.367351	-1.94391	0.0519059	0.357955	TAF9
ENSG00000157873	84.9606	-0.806142	0.41476	-1.94364	0.0519391	0.357955	TNFRSF14
ENSG00000148672	1132.01	0.333523	0.171713	1.94233	0.0520969	0.358412	GLUD1
ENSG00000169641	1088.2	0.312863	0.161164	1.94127	0.0522251	0.358412	LUZP1
ENSG00000185238	387.357	-0.425043	0.218834	-1.94231	0.0520999	0.358412	PRMT3
ENSG00000111540	363.749	0.369021	0.190055	1.94165	0.052179	0.358412	RAB5B
ENSG00000116741	191.282	0.7556	0.389169	1.94157	0.0521892	0.358412	RGS2
ENSG00000144040	555.083	0.423799	0.218308	1.94129	0.0522233	0.358412	SFXN5
ENSG00000166596	57.8998	-1.08495	0.55887	-1.94132	0.0522189	0.358412	WDR16
ENSG00000177303	51.7594	1.04468	0.538356	1.9405	0.0523186	0.358688	CASKIN2
ENSG00000175387	1384.52	0.310561	0.160032	1.94062	0.0523045	0.358688	SMAD2
ENSG00000150967	445.187	0.612707	0.315794	1.94021	0.052354	0.358748	ABCB9
ENSG00000115425	70.5414	1.06031	0.54676	1.93926	0.0524692	0.359354	PECR
ENSG00000064726	927.152	-0.383353	0.197753	-1.93854	0.052557	0.359406	BTBD1
ENSG00000164919	538.016	-0.3401	0.175426	-1.9387	0.0525374	0.359406	COX6C
ENSG00000168237	38.8262	1.38589	0.714885	1.93862	0.0525472	0.359406	GLYCTK
ENSG00000125285	30.9892	-1.41081	0.727955	-1.93804	0.0526182	0.359642	SOX21
ENSG00000086300	1612.66	-0.530928	0.273996	-1.93772	0.052657	0.359725	SNX10
ENSG00000146416	481.061	-0.317966	0.164149	-1.93706	0.0527378	0.359729	AIG1
ENSG00000140464	180.461	-0.785841	0.405684	-1.93708	0.052736	0.359729	PML
ENSG00000160439	127.726	0.745849	0.385037	1.93709	0.0527349	0.359729	RDH13
ENSG00000012983	1167.59	0.287899	0.148647	1.9368	0.0527703	0.359768	MAP4K5
ENSG00000264515	70.1395	0.940439	0.485656	1.93643	0.0528149	0.359795	CTC-525D6.1
ENSG00000156113	7076.08	-0.179913	0.0929249	-1.93611	0.0528545	0.359795	KCNMA1
ENSG00000109919	418.585	-0.461093	0.238135	-1.93627	0.052835	0.359795	MTCH2
ENSG00000145349	2233.14	-0.467058	0.241347	-1.93522	0.0529637	0.360174	CAMK2D
ENSG00000033800	1387.11	-0.265254	0.137064	-1.93526	0.0529585	0.360174	PIAS1
ENSG00000134248	228.499	-0.641929	0.331755	-1.93495	0.0529968	0.360218	LAMTOR5
ENSG00000204128	279.663	0.450534	0.232939	1.93413	0.0530977	0.360303	C2orf72
ENSG00000240682	41.462	1.19284	0.616785	1.93397	0.0531165	0.360303	ISY1
ENSG00000007944	192.963	0.614224	0.317536	1.93434	0.0530708	0.360303	MYLIP
ENSG00000255346	69.6234	1.31121	0.67789	1.93425	0.0530819	0.360303	NOX5
ENSG00000109270	481.63	-0.413504	0.213898	-1.93318	0.0532138	0.360549	LAMTOR3
ENSG00000155066	96.5498	1.09961	0.568856	1.93302	0.0532331	0.360549	PROM2
ENSG00000100991	536.123	-0.398142	0.205941	-1.93328	0.0532011	0.360549	TRPC4AP
ENSG00000203799	160.469	-0.982167	0.508241	-1.93248	0.0533001	0.360821	CCDC162P
ENSG00000235217	140.793	0.943518	0.488387	1.93191	0.0533712	0.361121	TSPY26P
ENSG00000096654	447.45	0.434621	0.225052	1.93121	0.0534575	0.361523	ZNF184
ENSG00000121210	217.096	0.531074	0.275051	1.93082	0.0535056	0.361667	KIAA0922
ENSG00000162971	262.592	0.547821	0.283797	1.93032	0.0535666	0.361897	TYW5
ENSG00000100034	314.728	0.579073	0.30008	1.92973	0.0536403	0.362032	PPM1F
ENSG00000140391	1364.36	-0.274129	0.142049	-1.92982	0.0536292	0.362032	TSPAN3
ENSG00000134590	867.981	-0.361244	0.187254	-1.92916	0.0537109	0.362327	FAM127A
ENSG00000156642	3674.68	-0.228971	0.118725	-1.92858	0.053783	0.362631	NPTN
ENSG00000107882	220.93	0.606983	0.314805	1.92812	0.05384	0.362834	SUFU
ENSG00000255403	81.3848	1.14581	0.594931	1.92595	0.0541104	0.362931	AP000641.1
ENSG00000198750	31.0055	-1.25441	0.651437	-1.9256	0.0541542	0.362931	GATSL2
[truncated: 11,459 more rows]
