# Supplementary material for: Neuron-specific transcriptomic signatures indicate neuroinflammation and altered neuronal activity in ASD temporal cortex
Source: Proc Natl Acad Sci U S A. 2023 Mar 2;120(10):e2206758120. doi: 10.1073/pnas.2206758120 (PMC10013873; doi:10.1073/pnas.2206758120)
Supplement: Supplementary file 8 — Dataset S07 (XLSX) [file pnas.2206758120.sd07.xlsx]

## Sheet: Dataset S7
geneid	baseMean	log2FoldChange	lfcSE	stat	pvalue	padj	genenames
ENSG00000115317	96.5958	0.1344	0.0270672	4.96541	6.85577e-07	0.0092265	HTRA2
ENSG00000196417	94.5339	0.14047	0.0294465	4.77033	1.83923e-06	0.0123762	ZNF765
ENSG00000146001	95.436	0.121904	0.0263106	4.63328	3.59922e-06	0.0161461	PCDHB18P
ENSG00000168918	93.878	0.125055	0.029888	4.18413	2.86254e-05	0.0850483	INPP5D
ENSG00000143870	491.018	0.0493123	0.0118493	4.16164	3.15977e-05	0.0850483	PDIA6
ENSG00000280128	599.183	-0.0569502	0.0138333	-4.1169	3.83998e-05	0.0861307	AL662795.2
ENSG00000085662	285.713	0.0656819	0.0163745	4.01124	6.04015e-05	0.10161	AKR1B1
ENSG00000102030	96.2932	0.0991956	0.0246765	4.01984	5.82388e-05	0.10161	NAA10
ENSG00000174576	208.769	-0.209845	0.0533662	-3.93217	8.4184e-05	0.113295	NPAS4
ENSG00000130748	45.054	0.144106	0.0364244	3.95632	7.61141e-05	0.113295	TMEM160
ENSG00000252213	28.9086	0.186885	0.0483155	3.86802	0.000109722	0.13424	SNORA74
ENSG00000069248	621.036	0.0395044	0.0103206	3.82773	0.00012933	0.145043	NUP133
ENSG00000186481	323.305	-0.0678495	0.0190663	-3.55861	0.000372817	0.14757	ANKRD20A5P
ENSG00000126775	266.264	-0.0520962	0.0140954	-3.69597	0.000219052	0.14757	ATG14
ENSG00000116667	1190	-0.029634	0.00798504	-3.71119	0.00020629	0.14757	C1orf21
ENSG00000099804	115.086	0.110149	0.0301694	3.651	0.000261216	0.14757	CDC34
ENSG00000235026	31.4594	0.140864	0.0376369	3.74271	0.000182049	0.14757	DPP10-AS1
ENSG00000170629	384.263	0.0549415	0.0154357	3.55938	0.000371732	0.14757	DPY19L2P2
ENSG00000148672	1132.01	-0.0360083	0.00978915	-3.67839	0.000234712	0.14757	GLUD1
ENSG00000180875	115.485	-0.11265	0.0314975	-3.57647	0.00034826	0.14757	GREM2
ENSG00000185909	61.3934	0.12486	0.0349535	3.57219	0.000354008	0.14757	KLHDC8B
ENSG00000176619	90.4999	0.0953043	0.0265599	3.58828	0.00033287	0.14757	LMNB2
ENSG00000266472	318.311	0.063414	0.0172688	3.67216	0.000240507	0.14757	MRPS21
ENSG00000274956	210.102	-0.0815893	0.0224367	-3.63643	0.000276447	0.14757	NKAIN3-IT1
ENSG00000166851	44.1813	0.142247	0.039337	3.61611	0.000299064	0.14757	PLK1
ENSG00000277791	228.348	0.0641264	0.0172367	3.72035	0.000198946	0.14757	PSMB3
ENSG00000249859	98.8037	0.113287	0.0311495	3.63689	0.000275954	0.14757	PVT1
ENSG00000009413	1525.21	-0.0367433	0.0100367	-3.66091	0.000251325	0.14757	REV3L
ENSG00000223804	17.9308	0.194615	0.0527628	3.68848	0.000225601	0.14757	RP6-206I17.1
ENSG00000263266	32.4839	-0.125547	0.0350624	-3.58067	0.000342711	0.14757	RPS7P1
ENSG00000051596	98.1568	0.0928761	0.0258053	3.59911	0.000319307	0.14757	THOC3
ENSG00000132970	1124.66	-0.036035	0.0100652	-3.58016	0.000343382	0.14757	WASF3
ENSG00000276141	107.436	0.106031	0.0285659	3.7118	0.000205792	0.14757	WHAMMP3
ENSG00000103199	130.745	0.102537	0.0270835	3.78597	0.000153112	0.14757	ZNF500
ENSG00000135541	3242.52	-0.0409851	0.0116471	-3.5189	0.000433345	0.153473	AHI1
ENSG00000118523	76.4004	0.179723	0.0508447	3.53475	0.000408168	0.153473	CTGF
ENSG00000184990	113.753	0.124689	0.0353385	3.52841	0.000418061	0.153473	SIVA1
ENSG00000184205	2313.16	-0.0312596	0.00887696	-3.52143	0.000429224	0.153473	TSPYL2
ENSG00000178105	519.57	-0.0444235	0.0127161	-3.49349	0.000476757	0.157166	DDX10
ENSG00000203875	176.155	-0.0742842	0.0212413	-3.49716	0.000470232	0.157166	SNHG5
ENSG00000184905	281.677	-0.0495158	0.0141784	-3.49234	0.00047881	0.157166	TCEAL2
ENSG00000135454	1094.21	0.0333974	0.00958939	3.48274	0.000496307	0.159031	B4GALNT1
ENSG00000154734	91.3958	0.151329	0.0436657	3.46562	0.000529003	0.161295	ADAMTS1
ENSG00000062194	1126.09	-0.0275518	0.00795134	-3.46505	0.000530139	0.161295	GPBP1
ENSG00000172037	60.6345	-0.113165	0.0327329	-3.45721	0.00054579	0.161295	LAMB2
ENSG00000178425	248.403	0.0659352	0.0190868	3.4545	0.000551312	0.161295	NT5DC1
ENSG00000182973	207.516	0.0593484	0.0172375	3.44297	0.000575363	0.16475	CNOT10
ENSG00000159069	344.596	0.0447605	0.013027	3.43597	0.000590435	0.165543	FBXW5
ENSG00000028277	148.045	-0.0572709	0.0167379	-3.42162	0.000622491	0.170969	POU2F2
ENSG00000276672	53.8224	0.135221	0.0396707	3.40858	0.000653022	0.175767	AL161891.1
ENSG00000187672	3390.7	-0.0304935	0.00901679	-3.38186	0.000719974	0.176586	ERC2
ENSG00000115641	202.177	0.0650608	0.0191597	3.39571	0.000684521	0.176586	FHL2
ENSG00000119041	395.246	0.0393489	0.0116342	3.38217	0.000719165	0.176586	GTF3C3
ENSG00000170917	100.491	0.0980628	0.0290023	3.38121	0.000721669	0.176586	NUDT6
ENSG00000233639	47.8447	0.107328	0.0315952	3.39698	0.000681331	0.176586	PANTR1
ENSG00000204869	164.666	0.0907155	0.0269415	3.36713	0.000759557	0.182538	IGFL4
ENSG00000167775	52.3436	0.127842	0.0383968	3.3295	0.000870027	0.198209	CD320
ENSG00000140743	175.207	-0.059916	0.0180415	-3.32101	0.000896909	0.198209	CDR2
ENSG00000149295	39.1036	0.127417	0.0383723	3.32055	0.000898408	0.198209	DRD2
ENSG00000252906	113.723	0.0756915	0.0227881	3.32154	0.000895237	0.198209	SCARNA3
ENSG00000133985	372.717	-0.0492304	0.0147988	-3.32664	0.000879001	0.198209	TTC9
ENSG00000104419	576.305	0.0513045	0.0154849	3.31318	0.000922407	0.200222	NDRG1
ENSG00000284610	99.597	0.113632	0.0344402	3.2994	0.000968905	0.201271	AC107918.4
ENSG00000110811	194.784	0.0746522	0.0225892	3.30477	0.000950533	0.201271	P3H3
ENSG00000165724	86.9736	0.0822733	0.0249428	3.29848	0.000972107	0.201271	ZMYND19
ENSG00000187630	43.0691	-0.153298	0.0468525	-3.27193	0.00106817	0.21781	DHRS4L2
ENSG00000159335	518.8	-0.0538496	0.0164878	-3.26602	0.00109069	0.219082	PTMS
ENSG00000232653	70.5457	-0.120262	0.0369032	-3.25886	0.00111861	0.221386	GOLGA8N
ENSG00000113851	918.369	0.0350752	0.0108049	3.24624	0.00116942	0.228087	CRBN
ENSG00000176171	852.995	0.0439195	0.0135604	3.23881	0.00120031	0.229661	BNIP3
ENSG00000013619	386.239	-0.0521897	0.0161272	-3.23613	0.00121162	0.229661	MAMLD1
ENSG00000117394	144.323	0.0627084	0.0194436	3.22514	0.00125913	0.235352	SLC2A1
ENSG00000003137	439.75	0.0557637	0.0174345	3.19846	0.00138163	0.25127	CYP26B1
ENSG00000232116	48.2048	0.111316	0.0347662	3.20185	0.00136546	0.25127	RP11-187C18.2
ENSG00000131143	694.7	0.0356543	0.0112174	3.17849	0.00148044	0.255066	COX4I1
ENSG00000178585	121.785	0.0956297	0.0301593	3.17082	0.0015201	0.255066	CTNNBIP1
ENSG00000168243	234.087	-0.0576307	0.0181918	-3.16795	0.00153517	0.255066	GNG4
ENSG00000236790	84.5732	0.128961	0.0404826	3.18558	0.00144463	0.255066	LINC00299
ENSG00000279685	136.228	0.0615135	0.0193333	3.18174	0.00146392	0.255066	MAPT-IT1
ENSG00000007171	79.6619	0.121901	0.0384763	3.16821	0.00153379	0.255066	NOS2
ENSG00000179950	297.679	0.0627302	0.0198011	3.16801	0.00153486	0.255066	PUF60
ENSG00000097007	344.024	0.0408099	0.0129248	3.1575	0.00159129	0.255494	ABL1
ENSG00000117475	260.007	-0.049713	0.0157992	-3.14654	0.00165213	0.255494	BLZF1
ENSG00000096070	685.95	0.038068	0.0120805	3.1512	0.00162604	0.255494	BRPF3
ENSG00000196208	413.785	0.0569914	0.0181692	3.1367	0.00170861	0.255494	GREB1
ENSG00000182255	457.326	0.0332887	0.0106042	3.1392	0.00169407	0.255494	KCNA4
ENSG00000251562	225334	-0.0291868	0.00924315	-3.15766	0.00159039	0.255494	MALAT1
ENSG00000135953	55.0871	0.104527	0.0331958	3.14881	0.00163937	0.255494	MFSD9
ENSG00000222014	65.011	0.0755255	0.0240725	3.13741	0.00170446	0.255494	RAB6C
ENSG00000232160	33.3856	0.158406	0.0502714	3.15101	0.00162707	0.255494	RAP2C-AS1
ENSG00000133265	183.351	0.0583589	0.018639	3.13101	0.00174205	0.257116	HSPBP1
ENSG00000105808	24.7136	0.132505	0.0423555	3.12839	0.00175766	0.257116	RASA4
ENSG00000237037	109.661	0.0766405	0.0246202	3.11291	0.00185253	0.268079	NDUFA6-DT
ENSG00000010256	470.311	0.0467784	0.0150476	3.1087	0.00187911	0.269032	UQCRC1
ENSG00000269821	3315.19	-0.0388457	0.0125215	-3.10232	0.00192011	0.271975	KCNQ1OT1
ENSG00000115421	402.966	0.0496913	0.0160492	3.09618	0.00196029	0.271975	PAPOLG
ENSG00000188994	2136.58	-0.028386	0.00916317	-3.09783	0.00194943	0.271975	ZNF292
ENSG00000172586	73.1275	0.0961552	0.031103	3.09151	0.00199143	0.273245	CHCHD1
ENSG00000167106	471.994	-0.0464136	0.0150267	-3.08874	0.00201005	0.273245	FAM102A
ENSG00000158864	429.592	0.0342467	0.011117	3.08057	0.00206604	0.278048	NDUFS2
ENSG00000231764	661.026	-0.084333	0.0274587	-3.07127	0.00213153	0.281237	DLX6-AS1
ENSG00000048162	53.2839	0.11455	0.0372654	3.07391	0.00211272	0.281237	NOP16
ENSG00000144674	1859.85	-0.0384552	0.0125365	-3.06746	0.00215887	0.282079	GOLGA4
ENSG00000132196	96.7142	0.106848	0.034954	3.05682	0.00223699	0.289138	HSD17B7
ENSG00000106610	208.257	0.0557702	0.0182596	3.0543	0.00225587	0.289138	STAG3L4
ENSG00000171953	156.127	0.0698085	0.022942	3.04283	0.00234367	0.294777	ATPAF2
ENSG00000144120	83.1301	0.0862925	0.028355	3.04329	0.00234009	0.294777	TMEM177
ENSG00000129646	193.267	0.0660604	0.0217509	3.03713	0.0023884	0.297621	QRICH2
ENSG00000108091	1692.65	-0.0237835	0.00784332	-3.03232	0.0024268	0.299632	CCDC6
ENSG00000163635	55.5834	0.116028	0.0383852	3.02273	0.00250505	0.301401	ATXN7
ENSG00000110717	139.856	0.0766141	0.0253493	3.02234	0.00250832	0.301401	NDUFS8
ENSG00000048649	1856.15	-0.0319228	0.0105558	-3.02421	0.00249287	0.301401	RSF1
ENSG00000138433	196.505	-0.0442417	0.0146903	-3.01164	0.00259845	0.309468	CIR1
ENSG00000187601	327.291	0.0714703	0.023753	3.00889	0.00262203	0.309538	MAGEH1
ENSG00000129521	60.024	0.106113	0.035318	3.0045	0.00266022	0.311315	EGLN3
ENSG00000250075	60.2398	0.121696	0.0412168	2.95258	0.00315128	0.312576	AC104806.2
ENSG00000133597	122.512	0.0721281	0.0243888	2.95743	0.00310214	0.312576	ADCK2
ENSG00000159314	85.7101	0.117137	0.0392382	2.98527	0.00283326	0.312576	ARHGAP27
ENSG00000186312	82.4993	0.0961909	0.0322949	2.97852	0.00289644	0.312576	CA5BP1
ENSG00000139624	506.409	0.0323091	0.0110202	2.93181	0.00336995	0.312576	CERS5
ENSG00000164309	386.515	-0.0602256	0.0204054	-2.95145	0.00316282	0.312576	CMYA5
ENSG00000198756	555.678	-0.0339765	0.0113747	-2.98701	0.00281721	0.312576	COLGALT2
ENSG00000145824	336.722	-0.107806	0.0362716	-2.97218	0.00295693	0.312576	CXCL14
ENSG00000100697	1786.16	-0.0194593	0.00657133	-2.96124	0.00306401	0.312576	DICER1
ENSG00000158417	593.493	-0.0391149	0.0133361	-2.93301	0.0033569	0.312576	EIF5B
ENSG00000075420	319.392	0.0513165	0.0171597	2.99052	0.00278506	0.312576	FNDC3B
ENSG00000082701	2092.59	0.0228005	0.00772326	2.95219	0.00315531	0.312576	GSK3B
ENSG00000050130	354.968	0.0527872	0.017802	2.96525	0.00302437	0.312576	JKAMP
ENSG00000138709	906.374	-0.0310759	0.0105647	-2.9415	0.00326627	0.312576	LARP1B
ENSG00000171357	106.515	0.0705003	0.0240629	2.92983	0.00339145	0.312576	LURAP1
ENSG00000164258	161.554	-0.0626808	0.0213295	-2.93869	0.00329603	0.312576	NDUFS4
ENSG00000137601	523.801	-0.0344602	0.0117702	-2.92775	0.00341423	0.312576	NEK1
ENSG00000147383	75.4982	0.0964941	0.0324385	2.97468	0.00293298	0.312576	NSDHL
ENSG00000102898	387.473	0.0444028	0.0149137	2.97731	0.00290786	0.312576	NUTF2
ENSG00000148362	51.4244	0.126053	0.0420372	2.99861	0.0027121	0.312576	PAXX
ENSG00000132635	100.137	0.0908217	0.0307323	2.95525	0.00312414	0.312576	PCED1A
ENSG00000165494	799.117	-0.0339542	0.0114191	-2.97347	0.00294458	0.312576	PCF11
ENSG00000100311	189.062	-0.0708307	0.0238043	-2.97554	0.00292471	0.312576	PDGFB
ENSG00000130313	72.917	0.0944494	0.031506	2.99782	0.00271918	0.312576	PGLS
ENSG00000165282	174.514	0.0665998	0.0223015	2.98634	0.00282337	0.312576	PIGO
ENSG00000099999	176.525	0.0548008	0.0185996	2.94634	0.00321561	0.312576	RNF215
ENSG00000067221	307.19	0.043806	0.0148906	2.94186	0.00326248	0.312576	STOML1
ENSG00000135185	88.9406	0.0917976	0.0311788	2.94423	0.00323758	0.312576	TMEM243
ENSG00000182670	8768.72	-0.0220288	0.00746938	-2.94922	0.00318579	0.312576	TTC3
ENSG00000189423	198.916	0.0552343	0.0188574	2.92906	0.00339994	0.312576	USP32P3
ENSG00000126970	134.353	0.0660617	0.0222623	2.96742	0.00300307	0.312576	ZC4H2
ENSG00000171161	82.4678	0.0863183	0.0294211	2.93389	0.00334746	0.312576	ZNF672
ENSG00000100890	77.9341	0.0964369	0.032988	2.92339	0.00346242	0.314846	KIAA0391
ENSG00000107890	1580.37	-0.0440732	0.0151307	-2.91282	0.00358177	0.314964	ANKRD26
ENSG00000204934	66.0685	0.123212	0.0422761	2.91447	0.00356298	0.314964	ATP6V0E2-AS1
ENSG00000197603	2510.58	-0.0234043	0.00803016	-2.91455	0.00356199	0.314964	CPLANE1
ENSG00000101294	502.85	0.0363237	0.0124657	2.91388	0.00356967	0.314964	HM13
ENSG00000105223	3556.54	0.0260669	0.00893604	2.91705	0.00353355	0.314964	PLD3
ENSG00000152443	303.089	-0.0401605	0.0137967	-2.91088	0.00360414	0.314964	ZNF776
ENSG00000237238	226.2	-0.0604541	0.0208264	-2.90276	0.00369886	0.318056	BMS1P10
ENSG00000158008	635.997	0.0404039	0.0139139	2.90385	0.0036861	0.318056	EXTL1
ENSG00000114125	113.279	-0.0556336	0.0191722	-2.90179	0.00371042	0.318056	RNF7
ENSG00000013573	67.1063	0.0993395	0.0342668	2.89901	0.00374348	0.31886	DDX11
ENSG00000123200	2068.44	-0.0248792	0.00859085	-2.89601	0.00377936	0.319891	ZC3H13
ENSG00000108528	215.182	0.0457355	0.0158057	2.89361	0.00380846	0.320339	SLC25A11
ENSG00000118965	313.873	0.0425908	0.0147479	2.88791	0.00387806	0.322167	WDR35
ENSG00000277462	61.7532	0.116396	0.040298	2.88837	0.00387244	0.322167	ZNF670
ENSG00000207175	23.0752	0.113548	0.0393765	2.88364	0.00393107	0.323701	RNU1-67P
ENSG00000114251	84.9803	0.0652953	0.0226519	2.88256	0.00394464	0.323701	WNT5A
ENSG00000132837	93.6966	0.0825002	0.0287385	2.87072	0.00409543	0.329341	DMGDH
ENSG00000198920	845.352	-0.0313003	0.0109223	-2.86574	0.00416036	0.329341	KIAA0753
ENSG00000205181	112.807	0.0915557	0.0319374	2.86672	0.00414747	0.329341	LINC00654
ENSG00000066248	1189.97	0.0302736	0.0105346	2.87373	0.00405659	0.329341	NGEF
ENSG00000072682	188.861	-0.0581136	0.020274	-2.86641	0.00415154	0.329341	P4HA2
ENSG00000187164	2063.69	-0.0220585	0.0076837	-2.87081	0.00409418	0.329341	SHTN1
ENSG00000136205	295.976	-0.064709	0.0225947	-2.86389	0.00418467	0.329341	TNS3
ENSG00000175182	855.345	0.0288604	0.010098	2.85805	0.00426255	0.329974	FAM131A
ENSG00000099821	277.188	0.0502061	0.017575	2.85669	0.00428089	0.329974	POLRMT
ENSG00000162244	270.563	0.044958	0.0157419	2.85595	0.00429079	0.329974	RPL29
ENSG00000173113	107.647	0.0812244	0.028433	2.8567	0.00428075	0.329974	TRMT112
ENSG00000262096	94.9387	0.0775048	0.0271766	2.85189	0.00434602	0.331934	PCDHB19P
ENSG00000183307	384.464	0.0396004	0.0138926	2.85046	0.0043656	0.331934	TMEM121B
ENSG00000185823	69.7413	0.118608	0.0416568	2.84726	0.00440976	0.333408	NPAP1
ENSG00000224086	35.5486	0.13941	0.0490151	2.84424	0.0044518	0.333546	AC245452.1
ENSG00000115355	6553.08	-0.0285109	0.0100265	-2.84357	0.00446116	0.333546	CCDC88A
ENSG00000112293	290.59	0.055747	0.0196545	2.83635	0.00456327	0.338723	GPLD1
ENSG00000176058	61.5237	0.122247	0.0431186	2.83513	0.00458074	0.338723	TPRN
ENSG00000161642	156.682	-0.0861005	0.0303924	-2.83297	0.00461184	0.339159	ZNF385A
ENSG00000130826	102.054	0.0753886	0.0266705	2.82667	0.00470353	0.341579	DKC1
ENSG00000168827	586.216	-0.0326907	0.011568	-2.82597	0.00471381	0.341579	GFM1
ENSG00000187098	62.4281	0.102496	0.0362896	2.82439	0.00473708	0.341579	MITF
ENSG00000185634	54.943	0.125211	0.0443419	2.82377	0.00474627	0.341579	SHC4
ENSG00000165660	180.995	-0.0571437	0.0202914	-2.81615	0.00486025	0.343257	ABRAXAS2
ENSG00000261819	79.9796	0.123203	0.0439555	2.8029	0.0050645	0.343257	AC138932.3
ENSG00000255310	75.5199	0.0914225	0.0325495	2.80873	0.00497377	0.343257	AF131215.5
ENSG00000129244	1255.38	-0.0444285	0.0157572	-2.81957	0.00480884	0.343257	ATP1B2
ENSG00000107949	178.262	-0.0465289	0.0165899	-2.80464	0.00503721	0.343257	BCCIP
ENSG00000137161	141.843	-0.0586898	0.0209395	-2.80282	0.00506573	0.343257	CNPY3
ENSG00000256269	49.393	-0.105128	0.0375163	-2.80219	0.00507566	0.343257	HMBS
ENSG00000066135	173.02	0.0492893	0.0175325	2.81131	0.004934	0.343257	KDM4A
ENSG00000116212	58.149	0.0973959	0.0345535	2.8187	0.00482187	0.343257	LRRC42
ENSG00000111639	55.7036	0.0964277	0.0343832	2.8045	0.00503945	0.343257	MRPL51
ENSG00000157502	381.811	0.0605354	0.021599	2.80269	0.00506782	0.343257	MUM1L1
ENSG00000099381	186.335	-0.064215	0.0229128	-2.80258	0.00506952	0.343257	SETD1A
ENSG00000198231	786.048	-0.0254579	0.00909708	-2.79847	0.00513448	0.345499	DDX42
ENSG00000163485	254.584	0.0636493	0.0227676	2.7956	0.00518029	0.345699	ADORA1
ENSG00000188517	137.237	0.0961736	0.0344126	2.79472	0.00519446	0.345699	COL25A1
ENSG00000105865	102.187	0.0879389	0.0314801	2.79347	0.00521451	0.345699	DUS4L
ENSG00000152954	1279.07	-0.0314467	0.0112673	-2.79097	0.00525508	0.346681	NRSN1
ENSG00000141622	745.255	-0.0312302	0.0112314	-2.78061	0.00542563	0.356186	RNF165
ENSG00000119707	3237.32	-0.026873	0.00967569	-2.77737	0.00548003	0.358011	RBM25
ENSG00000255545	145.099	0.0644126	0.023234	2.77235	0.00556538	0.358216	AP004608.1
ENSG00000138614	146.697	0.0593394	0.0214676	2.76414	0.00570728	0.358216	INTS14
ENSG00000130312	112.087	0.0689845	0.0249236	2.76784	0.00564294	0.358216	MRPL34
ENSG00000163719	126.148	0.0567994	0.0205552	2.76326	0.00572272	0.358216	MTMR14
ENSG00000100504	42.7825	0.105896	0.038238	2.7694	0.005616	0.358216	PYGL
ENSG00000188011	85.1427	-0.0968894	0.0350487	-2.76442	0.00570237	0.358216	RTP5
ENSG00000100242	381.037	0.0405802	0.0146592	2.76825	0.00563579	0.358216	SUN2
ENSG00000065268	97.108	0.0731451	0.0264112	2.76947	0.00561477	0.358216	WDR18
ENSG00000204611	141.209	-0.0867803	0.0313551	-2.76766	0.00564596	0.358216	ZNF616
ENSG00000285331	78.4844	-0.115008	0.0416975	-2.75814	0.0058131	0.360427	AC090517.5
ENSG00000136160	273.514	-0.0623499	0.0226375	-2.75427	0.00588227	0.360427	EDNRB
ENSG00000214548	39153.7	-0.0264768	0.00961488	-2.75373	0.00589195	0.360427	MEG3
ENSG00000106244	224.756	0.0370188	0.0134393	2.75452	0.00587783	0.360427	PDAP1
ENSG00000175087	211.149	0.0616442	0.0223622	2.75663	0.00584013	0.360427	PDIK1L
ENSG00000250159	80.6069	0.0844599	0.0306963	2.75147	0.00593281	0.36115	AC106791.1
ENSG00000255455	259.662	0.0448203	0.0163183	2.74662	0.00602134	0.36115	AP003486.1
ENSG00000187323	438.996	-0.0440931	0.0160558	-2.74624	0.00602819	0.36115	DCC
ENSG00000235370	56.4289	0.125638	0.0457517	2.74608	0.00603116	0.36115	DNM1P51
ENSG00000163479	227.999	0.0477831	0.0174028	2.74571	0.00603794	0.36115	SSR2
ENSG00000118600	77.0609	0.0741102	0.0270367	2.7411	0.00612347	0.361446	RXYLT1
ENSG00000136840	108.429	0.0766219	0.0279448	2.7419	0.00610852	0.361446	ST6GALNAC4
ENSG00000064115	378.992	0.0377507	0.0137719	2.74114	0.00612261	0.361446	TM7SF3
ENSG00000141431	1105.1	-0.0372827	0.0136551	-2.73031	0.00632739	0.371851	ASXL3
ENSG00000151498	269.57	0.0443975	0.0163392	2.71724	0.00658291	0.372194	ACAD8
ENSG00000241553	312.077	0.0555735	0.0204268	2.72061	0.00651617	0.372194	ARPC4
ENSG00000167173	37.9679	-0.129008	0.0474945	-2.71627	0.00660217	0.372194	C15orf39
ENSG00000173406	454.514	-0.0407094	0.014959	-2.7214	0.00650063	0.372194	DAB1
ENSG00000172159	120.82	0.0834433	0.0306071	2.72627	0.00640539	0.372194	FRMD3
ENSG00000144749	334.155	-0.0461329	0.0169614	-2.71987	0.00653075	0.372194	LRIG1
ENSG00000116221	300.838	0.0561917	0.0206249	2.72446	0.00644058	0.372194	MRPL37
ENSG00000189056	636.859	-0.104527	0.0383338	-2.72675	0.00639616	0.372194	RELN
ENSG00000146223	763.449	-0.0282694	0.010378	-2.72396	0.00645036	0.372194	RPL7L1
ENSG00000118160	1281.51	0.0264101	0.0097243	2.71589	0.00660977	0.372194	SLC8A2
ENSG00000089154	523.36	0.0374382	0.0138103	2.71089	0.00671033	0.376282	GCN1
ENSG00000158623	125.321	-0.0792672	0.0292923	-2.70608	0.00680829	0.378851	COPG2
ENSG00000116147	3825.25	-0.0228205	0.0084337	-2.70588	0.00681245	0.378851	TNR
ENSG00000007264	124.189	0.0669148	0.0247645	2.70205	0.00689138	0.379146	MATK
ENSG00000118855	252.492	-0.0440895	0.0163227	-2.70111	0.00691087	0.379146	MFSD1
ENSG00000100302	289.776	0.0551219	0.0203872	2.70375	0.00685625	0.379146	RASD2
ENSG00000179134	572.054	-0.0360689	0.013358	-2.70017	0.00693044	0.379146	SAMD4B
ENSG00000166845	43.9398	0.12777	0.0473578	2.69797	0.00697631	0.379619	C18orf54
ENSG00000196776	3767.18	0.0213821	0.00792793	2.69706	0.0069955	0.379619	CD47
ENSG00000042317	552.455	-0.0395145	0.0146611	-2.69519	0.00703486	0.380222	SPATA7
ENSG00000188211	568.354	-0.0269564	0.0100235	-2.68932	0.00715969	0.382567	NCR3LG1
ENSG00000285967	536.866	-0.0452974	0.0168357	-2.69056	0.0071333	0.382567	NIPBL-DT
ENSG00000083067	535.88	0.0424875	0.0157996	2.68914	0.00716353	0.382567	TRPM3
ENSG00000204923	65.0799	0.118296	0.0440194	2.68735	0.00720214	0.383108	FBXO48
ENSG00000132763	93.9456	0.0621902	0.0231562	2.68569	0.00723807	0.383504	MMACHC
ENSG00000261502	44.0341	0.121109	0.04543	2.66584	0.00767954	0.387032	AC040174.1
ENSG00000117054	404.157	0.0360091	0.0135704	2.6535	0.00796611	0.387032	ACADM
ENSG00000232406	113.794	0.080958	0.0304261	2.66081	0.00779533	0.387032	AL121895.1
ENSG00000196510	366.313	0.0381275	0.0143044	2.66543	0.00768891	0.387032	ANAPC7
ENSG00000159388	123.248	-0.0886822	0.0332239	-2.66923	0.00760261	0.387032	BTG2
ENSG00000140326	215.112	0.0617809	0.023192	2.66388	0.0077244	0.387032	CDAN1
ENSG00000113742	2949.35	-0.0237129	0.00889438	-2.66606	0.00767462	0.387032	CPEB4
ENSG00000160688	81.5433	0.0856871	0.0320887	2.67033	0.00757777	0.387032	FLAD1
ENSG00000180998	458.889	0.0498814	0.0187005	2.66738	0.00764453	0.387032	GPR137C
ENSG00000232081	63.3307	0.116932	0.0440559	2.65418	0.00795009	0.387032	LARGE-IT1
ENSG00000162441	137.106	0.051712	0.0193338	2.6747	0.00747964	0.387032	LZIC
ENSG00000167700	104.199	0.0778666	0.0290769	2.67796	0.00740725	0.387032	MFSD3
ENSG00000146263	78.1876	0.0929483	0.0349352	2.66059	0.00780034	0.387032	MMS22L
ENSG00000114686	380.641	0.0419696	0.0157135	2.67093	0.0075642	0.387032	MRPL3
ENSG00000211459	42622	-0.0346232	0.0130076	-2.66176	0.0077734	0.387032	MT-RNR1
ENSG00000170502	188.08	0.0753761	0.0283994	2.65415	0.0079509	0.387032	NUDT9
ENSG00000181191	376.529	-0.0287583	0.0108325	-2.65482	0.00793502	0.387032	PJA1
ENSG00000132356	610.941	-0.0312883	0.0117404	-2.66501	0.00769851	0.387032	PRKAA1
ENSG00000103035	480.595	-0.0276587	0.0103303	-2.67744	0.00741865	0.387032	PSMD7
ENSG00000200488	2183.84	0.0361019	0.0135215	2.66997	0.00758588	0.387032	RN7SKP203
ENSG00000144589	208.263	0.0464223	0.0174599	2.65878	0.0078423	0.387032	STK11IP
ENSG00000139546	50.1036	0.0831492	0.0313223	2.65463	0.00793944	0.387032	TARBP2
ENSG00000152439	147.247	0.0589584	0.0219922	2.68088	0.00734299	0.387032	ZNF773
ENSG00000255198	44.0065	0.0651913	0.0245979	2.65028	0.00804247	0.387941	SNHG9
ENSG00000097096	108.991	-0.06124	0.0231053	-2.65048	0.0080378	0.387941	SYDE2
ENSG00000197563	558.396	-0.030461	0.011503	-2.64811	0.00809441	0.389052	PIGN
ENSG00000062598	777.817	-0.0220885	0.00834748	-2.64613	0.00814195	0.389944	ELMO2
ENSG00000111231	68.9647	0.102026	0.0386002	2.64315	0.00821395	0.390726	GPN3
ENSG00000132406	103.839	0.0816777	0.0309028	2.64305	0.00821633	0.390726	TMEM128
ENSG00000246596	258.565	-0.049677	0.0188548	-2.63471	0.00842086	0.39103	AC139795.1
ENSG00000122870	211.234	0.0567121	0.0215163	2.63578	0.00839453	0.39103	BICC1
ENSG00000189376	55.5891	0.078909	0.0300446	2.62639	0.00862951	0.39103	C8orf76
ENSG00000162129	513.119	0.0304624	0.0115873	2.62894	0.00856522	0.39103	CLPB
ENSG00000182481	354.432	0.0433072	0.0164822	2.62752	0.00860099	0.39103	KPNA2
ENSG00000071655	145.367	0.0691884	0.0263047	2.63027	0.0085318	0.39103	MBD3
ENSG00000120162	260.565	0.048727	0.0185446	2.62755	0.00860023	0.39103	MOB3B
ENSG00000210082	77797	-0.030177	0.0114529	-2.63488	0.00841671	0.39103	MT-RNR2
ENSG00000168101	112.644	0.0727152	0.0276575	2.62913	0.00856034	0.39103	NUDT16L1
ENSG00000122257	1342.53	-0.0254812	0.00969814	-2.62743	0.00860335	0.39103	RBBP6
ENSG00000206585	111.062	0.0779963	0.029551	2.63938	0.00830572	0.39103	RNVU1-9
ENSG00000126821	377.286	0.0424847	0.0161353	2.63303	0.0084628	0.39103	SGPP1
ENSG00000183780	511.573	0.0350929	0.0133451	2.62964	0.00854754	0.39103	SLC35F3
ENSG00000056558	65.5219	0.120479	0.045777	2.63187	0.00849171	0.39103	TRAF1
ENSG00000179271	138.44	0.0590724	0.0225302	2.62193	0.0087434	0.39246	GADD45GIP1
ENSG00000134253	73.4892	0.0749029	0.0285567	2.62296	0.00871701	0.39246	TRIM45
ENSG00000234444	481.823	-0.0272665	0.0104002	-2.62173	0.00874854	0.39246	ZNF736
ENSG00000151773	46.5695	0.10405	0.0397416	2.61816	0.00884041	0.392654	CCDC122
ENSG00000108848	3563.74	-0.0269735	0.0102991	-2.61901	0.00881866	0.392654	LUC7L3
ENSG00000101310	344.897	0.0422551	0.0161348	2.61888	0.00882194	0.392654	SEC23B
ENSG00000279789	36.5314	0.125338	0.0479119	2.61601	0.00889652	0.393846	AC120114.3
ENSG00000250461	74.4755	-0.0889571	0.0342189	-2.59964	0.00933206	0.393923	AC122718.1
ENSG00000125652	50.1163	0.0945835	0.0362368	2.61015	0.00905028	0.393923	ALKBH7
ENSG00000166313	1101.66	0.0324925	0.0125239	2.59445	0.00947436	0.393923	APBB1
ENSG00000189079	469.368	0.032163	0.012428	2.58796	0.00965471	0.393923	ARID2
ENSG00000067248	593.413	-0.0305803	0.0117929	-2.59311	0.0095113	0.393923	DHX29
ENSG00000095203	1561.82	-0.0270779	0.0103861	-2.60712	0.00913065	0.393923	EPB41L4B
ENSG00000129682	1055.99	0.0285408	0.0109748	2.60057	0.00930689	0.393923	FGF13
ENSG00000083457	61.0261	0.107451	0.0413977	2.59558	0.00944311	0.393923	ITGAE
ENSG00000187416	53.0132	-0.11732	0.0451714	-2.59722	0.00939809	0.393923	LHFPL3
ENSG00000181016	33.2024	-0.110079	0.0422651	-2.60449	0.00920112	0.393923	LSMEM1
ENSG00000259823	119.963	0.0836704	0.0320658	2.60933	0.00907192	0.393923	LYPD8
ENSG00000172878	63.5428	0.0930775	0.0357741	2.60181	0.00927329	0.393923	METAP1D
ENSG00000143256	87.2622	0.0712184	0.027471	2.59249	0.00952833	0.393923	PFDN2
ENSG00000161714	118.048	0.0813513	0.0312197	2.60577	0.00916683	0.393923	PLCD3
ENSG00000106278	1914.98	-0.0456173	0.01761	-2.59042	0.00958593	0.393923	PTPRZ1
ENSG00000117602	71.7637	0.116326	0.0448832	2.59176	0.00954877	0.393923	RCAN3
ENSG00000223336	99.8763	0.0726422	0.0281049	2.58467	0.00974709	0.393923	RNU2-6P
ENSG00000103184	558.631	0.0331931	0.0128253	2.5881	0.00965078	0.393923	SEC14L5
ENSG00000125398	280.871	-0.0488215	0.018713	-2.60895	0.00908194	0.393923	SOX9
ENSG00000185591	195.367	0.0431321	0.0165706	2.60293	0.00924312	0.393923	SP1
ENSG00000149136	309.832	-0.0416532	0.0160967	-2.58769	0.00966211	0.393923	SSRP1
ENSG00000147133	714.183	-0.0348263	0.0134047	-2.59807	0.00937493	0.393923	TAF1
ENSG00000164329	924.206	-0.0320967	0.0124169	-2.58492	0.0097401	0.393923	TENT2
ENSG00000144043	226.498	0.0582312	0.0225074	2.5872	0.0096758	0.393923	TEX261
ENSG00000079134	662.78	-0.0335172	0.0129592	-2.58637	0.00969935	0.393923	THOC1
ENSG00000156299	879.596	-0.0382004	0.01475	-2.58987	0.00960134	0.393923	TIAM1
ENSG00000167619	232.164	0.0554513	0.0213363	2.59892	0.00935163	0.393923	TMEM145
ENSG00000119725	49.0126	0.102677	0.039489	2.60014	0.0093187	0.393923	ZNF410
ENSG00000187987	124.531	0.0676547	0.0261544	2.58674	0.00968881	0.393923	ZSCAN23
ENSG00000038219	2028.65	-0.0229704	0.00889662	-2.58193	0.00982505	0.395885	BOD1L1
ENSG00000271795	42.6453	0.0985342	0.0382201	2.57808	0.00993524	0.397942	AC011337.1
ENSG00000072210	524.111	0.0353197	0.0136992	2.57823	0.00993078	0.397942	ALDH3A2
ENSG00000111879	739.686	-0.0352546	0.0136923	-2.57476	0.0100308	0.399393	FAM184A
ENSG00000185803	51.7425	0.0833507	0.0323679	2.5751	0.010021	0.399393	SLC52A2
ENSG00000205041	63.7293	0.0945502	0.0367521	2.57265	0.0100924	0.399482	AC118344.1
ENSG00000170954	209.711	0.047732	0.0185465	2.57364	0.0100636	0.399482	ZNF415
ENSG00000223930	112.485	-0.0920147	0.0358008	-2.57019	0.0101643	0.401149	AC109779.1
ENSG00000138030	44.6838	0.0893101	0.0348222	2.56475	0.0103251	0.405118	KHK
ENSG00000168228	108.386	0.07167	0.0279345	2.56564	0.0102985	0.405118	ZCCHC4
ENSG00000164167	67.9481	-0.0874888	0.0341764	-2.55992	0.0104697	0.40841	LSM6
ENSG00000202058	762.098	0.0361891	0.0141314	2.5609	0.0104402	0.40841	RN7SKP80
ENSG00000149657	298.888	-0.04073	0.0159282	-2.5571	0.010555	0.410548	LSM14B
ENSG00000273015	280.878	0.0480865	0.0188525	2.55067	0.0107516	0.413415	AC008124.1
ENSG00000204248	89.7141	0.0753579	0.0295422	2.55086	0.0107458	0.413415	COL11A2
ENSG00000242028	54.0744	0.110704	0.0433693	2.55259	0.0106926	0.413415	HYPK
ENSG00000239672	88.6287	0.0728573	0.028556	2.55138	0.0107296	0.413415	NME1
ENSG00000203876	44.9412	0.114983	0.0452934	2.53863	0.0111288	0.413906	ADD3-AS1
ENSG00000145708	94.4516	-0.0982487	0.0387332	-2.53655	0.011195	0.413906	CRHBP
ENSG00000104218	799.326	-0.0316668	0.0124333	-2.54693	0.0108674	0.413906	CSPP1
ENSG00000226608	11.1729	-0.102831	0.0405186	-2.53786	0.0111532	0.413906	FTLP3
ENSG00000106459	238.21	0.0440267	0.0172807	2.54773	0.0108426	0.413906	NRF1
ENSG00000100836	426.339	0.041569	0.0163184	2.54737	0.010854	0.413906	PABPN1
ENSG00000050628	363.758	-0.0526925	0.020713	-2.54393	0.0109612	0.413906	PTGER3
ENSG00000106853	111.194	0.0652841	0.0256649	2.54371	0.0109683	0.413906	PTGR1
ENSG00000084733	1111.44	0.025222	0.00992232	2.54194	0.0110239	0.413906	RAB10
ENSG00000166532	500.208	-0.0261271	0.0102978	-2.53716	0.0111757	0.413906	RIMKLB
ENSG00000103460	185.88	-0.0608911	0.0239139	-2.54627	0.0108882	0.413906	TOX3
ENSG00000178952	292.692	0.0487752	0.0191837	2.54253	0.0110053	0.413906	TUFM
ENSG00000160714	374.203	-0.0266314	0.01048	-2.54117	0.0110482	0.413906	UBE2Q1
ENSG00000180011	602.697	0.0269096	0.0105927	2.54039	0.011073	0.413906	ZADH2
ENSG00000196704	420.65	0.031862	0.0125756	2.53364	0.0112884	0.416219	AMZ2
ENSG00000163528	42.2881	0.087958	0.0347787	2.52908	0.0114363	0.416997	CHCHD4
ENSG00000071626	339.207	-0.0381019	0.0150682	-2.52864	0.0114505	0.416997	DAZAP1
ENSG00000092096	2256.08	0.0279717	0.0110638	2.52821	0.0114645	0.416997	SLC22A17
ENSG00000204623	414.222	0.03166	0.0125171	2.52934	0.0114278	0.416997	ZNRD1ASP
ENSG00000168612	82.4106	0.0723195	0.0285888	2.52964	0.011418	0.416997	ZSWIM1
ENSG00000220804	74.6203	0.0784185	0.03105	2.52556	0.0115515	0.419032	LINC01881
ENSG00000123600	248.46	0.0476931	0.0189002	2.52341	0.0116222	0.42046	METTL8
ENSG00000073464	1362.32	0.0302628	0.0120026	2.52136	0.0116901	0.421785	CLCN4
ENSG00000127334	500.111	0.0328028	0.0130188	2.51964	0.0117475	0.422723	DYRK2
ENSG00000111481	227.881	0.0472586	0.0188132	2.51198	0.0120055	0.427745	COPZ1
ENSG00000100941	868.808	-0.0309445	0.0123128	-2.5132	0.0119643	0.427745	PNN
ENSG00000185272	157.903	0.0732125	0.0291483	2.51173	0.0120142	0.427745	RBM11
ENSG00000196419	673.765	-0.02803	0.0111499	-2.51393	0.0119395	0.427745	XRCC6
ENSG00000126882	93.2698	0.0870315	0.0347009	2.50805	0.01214	0.428821	FAM78A
ENSG00000198932	2076.25	-0.0177862	0.00709139	-2.50815	0.0121366	0.428821	GPRASP1
ENSG00000198046	661.537	-0.0318157	0.0126854	-2.50806	0.0121395	0.428821	ZNF667
ENSG00000135624	534.604	0.0363007	0.0144866	2.50582	0.0122167	0.429775	CCT7
ENSG00000164946	146.185	-0.0688466	0.0274893	-2.50449	0.0122629	0.429775	FREM1
ENSG00000179562	66.9789	0.0714751	0.0285308	2.50519	0.0122385	0.429775	GCC1
ENSG00000181915	435.787	0.0347235	0.0138886	2.50013	0.0124147	0.430237	ADO
ENSG00000134461	125.181	0.0643502	0.0257454	2.49949	0.0124373	0.430237	ANKRD16
ENSG00000166619	1083.16	-0.02823	0.0112791	-2.50286	0.0123195	0.430237	BLCAP
ENSG00000001630	23.5655	0.110449	0.0441965	2.49903	0.0124533	0.430237	CYP51A1
ENSG00000174842	307.883	-0.0511678	0.0204785	-2.49862	0.0124679	0.430237	GLMN
ENSG00000188916	57.2982	-0.106399	0.042523	-2.50215	0.0123441	0.430237	INSYN2
ENSG00000258168	23.8706	0.116439	0.0468768	2.48394	0.0129939	0.432576	AC025569.1
ENSG00000280234	979.597	-0.0429173	0.0172614	-2.48631	0.0129076	0.432576	AC124303.2
ENSG00000124942	321.427	-0.0589257	0.0236861	-2.48777	0.0128546	0.432576	AHNAK
ENSG00000071205	385.437	0.0582143	0.0233402	2.49416	0.0126255	0.432576	ARHGAP10
ENSG00000110237	762.753	0.0376466	0.0150977	2.49352	0.0126482	0.432576	ARHGEF17
ENSG00000166896	73.212	0.113628	0.0456941	2.48671	0.0128931	0.432576	ATP23
ENSG00000058668	3952.52	-0.0183442	0.00736735	-2.48993	0.0127769	0.432576	ATP2B4
ENSG00000030110	75.3857	0.0936692	0.0376964	2.48483	0.0129613	0.432576	BAK1
ENSG00000102001	26.8539	0.105789	0.0425952	2.4836	0.0130063	0.432576	CACNA1F
ENSG00000001497	775.55	-0.0367949	0.0147998	-2.48617	0.0129125	0.432576	LAS1L
ENSG00000135972	138.716	0.0678888	0.027296	2.48713	0.0128777	0.432576	MRPS9
ENSG00000110075	1201.92	0.0174946	0.00703265	2.48763	0.0128598	0.432576	PPP6R3
ENSG00000108107	507.836	-0.0304074	0.0122371	-2.48485	0.0129606	0.432576	RPL28
ENSG00000204370	126.797	-0.0572844	0.0229959	-2.49107	0.0127359	0.432576	SDHD
ENSG00000263465	296.72	-0.0433086	0.01744	-2.48328	0.0130178	0.432576	SRSF8
ENSG00000172889	133.048	0.0569672	0.0229721	2.47985	0.0131439	0.432594	EGFL7
ENSG00000189337	732.71	-0.0307096	0.0123884	-2.47889	0.013179	0.432594	KAZN
ENSG00000203727	84.04	0.0932204	0.03758	2.48058	0.0131167	0.432594	SAMD5
ENSG00000106609	925.161	-0.0252428	0.0101808	-2.47945	0.0131584	0.432594	TMEM248
ENSG00000075035	628.781	-0.0377503	0.0152143	-2.48123	0.0130931	0.432594	WSCD2
ENSG00000265817	31.0932	0.115887	0.0468387	2.47418	0.0133541	0.434731	FSBP
ENSG00000166159	344.6	-0.0363574	0.0146949	-2.47415	0.0133553	0.434731	LRTM2
ENSG00000180370	456.865	-0.0275527	0.0111281	-2.47596	0.013288	0.434731	PAK2
ENSG00000187135	529.855	-0.0335496	0.0135627	-2.47367	0.0133733	0.434731	VSTM2B
ENSG00000087299	284.994	0.0402199	0.0162698	2.47206	0.0134336	0.435171	L2HGDH
ENSG00000163798	547.748	-0.0329745	0.0133414	-2.47158	0.0134516	0.435171	SLC4A1AP
ENSG00000270953	464.033	-0.0354995	0.0143926	-2.46652	0.0136434	0.436137	AC007938.3
ENSG00000116539	3664.35	-0.0146845	0.0059505	-2.46778	0.0135953	0.436137	ASH1L
ENSG00000160679	511.535	0.0246581	0.00998404	2.46975	0.0135206	0.436137	CHTOP
ENSG00000168032	326.928	-0.0427563	0.0173347	-2.46652	0.0136434	0.436137	ENTPD3
ENSG00000143819	82.7599	-0.0672077	0.0272428	-2.46698	0.0136256	0.436137	EPHX1
ENSG00000233757	117.007	-0.0603398	0.0244776	-2.4651	0.0136975	0.436826	AC092835.1
ENSG00000157426	218.034	0.0468154	0.0191973	2.43864	0.0147425	0.436826	AASDH
ENSG00000146677	11.957	-0.0854098	0.0350383	-2.43761	0.0147845	0.436826	AC004453.1
ENSG00000250132	48.8107	0.0919106	0.0374055	2.45714	0.0140047	0.436826	AC004803.1
ENSG00000276232	2136.43	0.0337681	0.0138608	2.43622	0.0148416	0.436826	AC006064.5
ENSG00000242299	36.952	0.0788349	0.0325499	2.42197	0.0154364	0.436826	AC073861.1
ENSG00000260600	66.6817	0.0806941	0.0328628	2.45548	0.0140695	0.436826	AC092125.1
ENSG00000181513	80.6745	0.073547	0.029902	2.45961	0.013909	0.436826	ACBD4
ENSG00000230453	401.944	-0.0541066	0.0223959	-2.41591	0.0156959	0.436826	ANKRD18B
ENSG00000139178	41.6897	0.111645	0.0461105	2.42126	0.0154668	0.436826	C1RL
ENSG00000176731	128.097	0.074339	0.0303365	2.45048	0.0142667	0.436826	C8orf59
ENSG00000204352	52.5131	0.0978855	0.040508	2.41645	0.0156727	0.436826	C9orf129
ENSG00000058404	2227.22	0.0196448	0.00803454	2.44505	0.0144833	0.436826	CAMK2B
ENSG00000118412	679.146	-0.0318557	0.0129613	-2.45775	0.0139812	0.436826	CASP8AP2
ENSG00000154874	1665.39	-0.0359471	0.014883	-2.41531	0.0157219	0.436826	CCDC144B
ENSG00000163617	224.276	-0.0464382	0.0191408	-2.42614	0.0152602	0.436826	CCDC191
ENSG00000114744	357.438	0.0398202	0.0162326	2.45311	0.0141627	0.436826	COMMD2
ENSG00000109832	406.917	0.0343768	0.0139591	2.46269	0.01379	0.436826	DDX25
ENSG00000224165	81.6136	0.0981987	0.0405717	2.42037	0.0155046	0.436826	DNAJC27-AS1
ENSG00000235436	110.31	-0.0649628	0.0267014	-2.43294	0.0149769	0.436826	DPY19L2P4
ENSG00000130741	444.86	0.0322835	0.013336	2.42077	0.0154876	0.436826	EIF2S3
ENSG00000106123	1171.24	0.0358326	0.0146062	2.45325	0.0141574	0.436826	EPHB6
ENSG00000065809	80.3093	0.106109	0.0438549	2.41954	0.01554	0.436826	FAM107B
ENSG00000222011	108.429	-0.0618371	0.0253135	-2.44285	0.0145716	0.436826	FAM185A
ENSG00000130475	254.529	0.0414911	0.017029	2.43649	0.0148306	0.436826	FCHO1
ENSG00000173486	30.1633	-0.109783	0.0452452	-2.4264	0.0152496	0.436826	FKBP2
ENSG00000225151	24.4332	-0.129134	0.0534284	-2.41696	0.0156507	0.436826	GOLGA2P7
ENSG00000152133	215.738	0.0480387	0.0195858	2.45273	0.0141778	0.436826	GPATCH11
ENSG00000127252	51.7261	-0.087742	0.0358143	-2.44992	0.0142889	0.436826	HRASLS
ENSG00000103160	537.553	0.0388418	0.0159614	2.43348	0.0149545	0.436826	HSDL1
ENSG00000143603	618.475	-0.0314468	0.0130272	-2.41394	0.0157811	0.436826	KCNN3
ENSG00000250056	106.205	0.0999964	0.0409308	2.44306	0.0145632	0.436826	LINC01018
ENSG00000087250	397.655	0.0317259	0.0131379	2.41484	0.0157419	0.436826	MT3
ENSG00000159593	482.828	-0.0328274	0.0135555	-2.4217	0.0154481	0.436826	NAE1
ENSG00000177463	1077.93	0.0232249	0.00957894	2.42458	0.0153262	0.436826	NR2C2
ENSG00000156831	126.506	0.0554606	0.0229288	2.41882	0.0155709	0.436826	NSMCE2
ENSG00000113211	69.7406	0.0787138	0.0325765	2.41627	0.0156803	0.436826	PCDHB6
ENSG00000133027	70.3952	0.0770274	0.0313497	2.45704	0.0140087	0.436826	PEMT
ENSG00000197121	2126.18	-0.0277237	0.0112833	-2.45707	0.0140077	0.436826	PGAP1
ENSG00000162878	284.181	0.0445214	0.0184432	2.41397	0.0157798	0.436826	PKDCC
ENSG00000163882	127.516	-0.0634443	0.0259215	-2.44756	0.0143828	0.436826	POLR2H
ENSG00000197744	5.85475	0.133299	0.0544421	2.44846	0.0143467	0.436826	PTMAP2
ENSG00000105894	270.766	-0.0532716	0.0217851	-2.44533	0.0144722	0.436826	PTN
ENSG00000184924	47.288	0.0850802	0.0349312	2.43565	0.0148649	0.436826	PTRHD1
ENSG00000225449	49.3823	0.0896825	0.0365963	2.45059	0.0142624	0.436826	RAB6C-AS1
ENSG00000152214	135.147	0.0675127	0.0278705	2.42237	0.0154197	0.436826	RIT2
ENSG00000199883	42.0235	0.0624626	0.0257058	2.4299	0.015103	0.436826	RN7SKP90
ENSG00000102445	107.978	0.0794171	0.0329076	2.41334	0.0158073	0.436826	RUBCNL
ENSG00000184178	202.843	0.0400163	0.0164978	2.42555	0.0152853	0.436826	SCFD2
ENSG00000138623	307.802	0.0523798	0.0214348	2.44368	0.0145382	0.436826	SEMA7A
ENSG00000082497	135.014	0.0681991	0.0282035	2.41811	0.0156013	0.436826	SERTAD4
ENSG00000135502	61.5087	0.094013	0.0386185	2.43441	0.0149162	0.436826	SLC26A10
ENSG00000137700	95.484	0.0773804	0.0317682	2.43578	0.0148596	0.436826	SLC37A4
ENSG00000138375	192.997	0.0429754	0.0174479	2.46307	0.0137754	0.436826	SMARCAL1
ENSG00000138378	251.636	0.0479366	0.0195937	2.44653	0.0144239	0.436826	STAT4
ENSG00000009694	864.483	-0.0307358	0.0126094	-2.43754	0.0147878	0.436826	TENM1
ENSG00000152558	126.661	0.0678277	0.0280937	2.41434	0.0157638	0.436826	TMEM123
ENSG00000115993	1231.39	-0.0221595	0.00902198	-2.45617	0.0140428	0.436826	TRAK2
ENSG00000100815	994.186	-0.0277548	0.0114655	-2.42072	0.01549	0.436826	TRIP11
ENSG00000063244	393.542	0.0374705	0.0153483	2.44134	0.0146328	0.436826	U2AF2
ENSG00000214717	105.792	0.0573039	0.0236071	2.4274	0.0152073	0.436826	ZBED1
ENSG00000196323	1296.45	0.0204112	0.00840562	2.42827	0.0151708	0.436826	ZBTB44
ENSG00000144161	496.267	0.0292128	0.012027	2.42894	0.0151428	0.436826	ZC3H8
ENSG00000213096	624.53	-0.0309034	0.0127297	-2.42767	0.0151964	0.436826	ZNF254
ENSG00000182986	44.2141	0.100765	0.040955	2.46038	0.013879	0.436826	ZNF320
ENSG00000197360	71.651	0.0861462	0.0352018	2.44721	0.0143967	0.436826	ZNF98
ENSG00000085978	525.709	0.0294116	0.0121992	2.41094	0.0159115	0.437743	ATG16L1
ENSG00000102271	267.793	0.0477558	0.0198145	2.41015	0.015946	0.437743	KLHL4
ENSG00000167302	97.788	0.0720137	0.0298762	2.4104	0.0159351	0.437743	TEPSIN
ENSG00000075399	270.266	-0.0460938	0.0191293	-2.40959	0.0159706	0.437743	VPS9D1
ENSG00000278864	175.919	-0.0522617	0.0217405	-2.40388	0.016222	0.44373	AC055811.4
ENSG00000197386	2872.11	0.0157032	0.0065356	2.40272	0.0162735	0.444236	HTT
ENSG00000047648	118.516	-0.0796809	0.0331867	-2.40099	0.0163508	0.444455	ARHGAP6
ENSG00000126001	484.192	-0.0350295	0.0145936	-2.40032	0.0163806	0.444455	CEP250
ENSG00000130193	120.659	0.0689026	0.028694	2.40129	0.0163374	0.444455	THEM6
ENSG00000012048	45.9244	0.0889333	0.0371495	2.39393	0.0166689	0.448716	BRCA1
ENSG00000092820	145.118	-0.0502811	0.0209966	-2.39472	0.0166329	0.448716	EZR
ENSG00000231074	1396.05	-0.0232067	0.00969714	-2.39315	0.0167043	0.448716	HCG18
ENSG00000146066	97.7513	0.0559648	0.0233827	2.39343	0.0166915	0.448716	HIGD2A
ENSG00000139651	222.604	0.0363246	0.0151621	2.39575	0.0165866	0.448716	ZNF740
ENSG00000270095	55.6494	0.087325	0.0365616	2.38844	0.0169203	0.450329	AC068790.6
ENSG00000177692	60.6005	0.0995463	0.0416575	2.38964	0.0168651	0.450329	DNAJC28
ENSG00000143157	483.56	-0.0228181	0.00955125	-2.38902	0.0168934	0.450329	POGK
ENSG00000237296	227.878	0.0454168	0.0190173	2.38819	0.0169317	0.450329	SMG1P1
ENSG00000166478	104.589	0.0640479	0.0268102	2.38894	0.0168971	0.450329	ZNF143
ENSG00000226950	121.58	0.0567129	0.0237835	2.38455	0.0170999	0.451026	DANCR
ENSG00000277157	199.795	0.049841	0.0208866	2.38627	0.0170203	0.451026	HIST1H4D
ENSG00000118960	146.007	0.0606502	0.0254497	2.38314	0.0171659	0.451026	HS1BP3
ENSG00000231177	36.3006	0.0928926	0.0389885	2.38257	0.0171925	0.451026	LINC00852
ENSG00000144136	680.223	-0.0294672	0.0123519	-2.38565	0.0170491	0.451026	SLC20A1
ENSG00000013306	204.323	0.0536942	0.022531	2.38312	0.0171665	0.451026	SLC25A39
ENSG00000023041	265.535	0.0440618	0.0184792	2.3844	0.0171071	0.451026	ZDHHC6
ENSG00000164114	1714.81	-0.0299147	0.0125641	-2.38096	0.0172674	0.451233	MAP9
ENSG00000201643	37.2072	-0.072835	0.0305862	-2.3813	0.0172516	0.451233	SNORA14A
ENSG00000155189	370.092	0.0294887	0.0123959	2.3789	0.0173646	0.4523	AGPAT5
ENSG00000132541	91.0756	0.0699515	0.0294079	2.37866	0.0173755	0.4523	RIDA
ENSG00000167522	2165.47	-0.02405	0.0101159	-2.37744	0.0174332	0.452355	ANKRD11
ENSG00000205730	63.6995	0.0749527	0.0315299	2.3772	0.0174448	0.452355	ITPRIPL2
ENSG00000105676	116.469	0.06512	0.0274415	2.37305	0.0176421	0.453105	ARMC6
ENSG00000273542	20.6655	0.0992797	0.0418349	2.37313	0.017638	0.453105	HIST1H4K
ENSG00000152782	255.637	0.0353285	0.0148871	2.37309	0.01764	0.453105	PANK1
ENSG00000118482	1453.1	-0.0186165	0.0078371	-2.37543	0.0175285	0.453105	PHF3
ENSG00000159200	272.221	0.0458949	0.0193275	2.3746	0.0175682	0.453105	RCAN1
ENSG00000204172	13.2455	0.117259	0.0494331	2.37208	0.0176883	0.453426	AGAP10
ENSG00000165506	54.6815	0.068061	0.0287334	2.36871	0.0178504	0.455845	DNAAF2
ENSG00000103742	59.4187	-0.0850168	0.0358861	-2.36907	0.0178327	0.455845	IGDCC4
ENSG00000270112	110.428	0.0613982	0.0259325	2.36762	0.0179031	0.456324	AC090241.2
ENSG00000129187	186.66	0.0374825	0.0158441	2.3657	0.0179959	0.45724	DCTD
ENSG00000107959	995.754	-0.0199968	0.00845359	-2.36548	0.0180069	0.45724	PITRM1
ENSG00000249780	12.4233	-0.132679	0.0563367	-2.35511	0.018517	0.458935	AC093809.1
ENSG00000154723	302.105	0.0441178	0.018722	2.35647	0.0184494	0.458935	ATP5PF
ENSG00000124243	116.182	0.0527369	0.022359	2.35864	0.0183421	0.458935	BCAS4
ENSG00000184144	773.058	0.0403387	0.0170782	2.36199	0.018177	0.458935	CNTN2
ENSG00000129255	103.235	0.0681633	0.0289387	2.35543	0.0185011	0.458935	MPDU1
ENSG00000091536	141.399	0.0703864	0.0297967	2.36222	0.0181657	0.458935	MYO15A
ENSG00000129484	375.114	-0.0440462	0.0186886	-2.35685	0.0184306	0.458935	PARP2
ENSG00000162976	50.5945	0.0877589	0.0372318	2.35709	0.0184186	0.458935	PQLC3
ENSG00000134748	307.976	-0.0349982	0.0148305	-2.35989	0.0182806	0.458935	PRPF38A
ENSG00000112210	318.862	0.0396631	0.0168409	2.35517	0.0185142	0.458935	RAB23
ENSG00000149742	83.1081	0.0876988	0.0371497	2.36069	0.018241	0.458935	SLC22A9
ENSG00000229692	84.6128	0.0909708	0.0385981	2.35687	0.0184295	0.458935	SOS1-IT1
ENSG00000011295	695.704	-0.0274133	0.011631	-2.35691	0.0184278	0.458935	TTC19
ENSG00000131969	91.6651	0.0790595	0.0336488	2.34955	0.0187962	0.461388	ABHD12B
ENSG00000120029	392.995	-0.0307245	0.0130796	-2.34904	0.0188217	0.461388	ARMH3
ENSG00000116120	737.469	-0.0273005	0.0116069	-2.35209	0.0186682	0.461388	FARSB
ENSG00000247157	270.575	0.0459234	0.0195432	2.34984	0.0187813	0.461388	LINC01252
ENSG00000235437	431.719	0.0339537	0.0144516	2.34947	0.0188001	0.461388	LINC01278
ENSG00000249915	408.921	0.0290874	0.0123748	2.35054	0.0187464	0.461388	PDCD6
ENSG00000151136	188.434	-0.0616949	0.0262755	-2.348	0.0188744	0.461838	BTBD11
ENSG00000272899	37.8186	0.0785859	0.0334906	2.34651	0.0189503	0.462856	ATP6V1FNB
ENSG00000198265	1780.17	-0.0182118	0.00776648	-2.34493	0.0190309	0.46333	HELZ
ENSG00000127399	34.3156	0.0914119	0.0389854	2.34477	0.0190386	0.46333	LRRC61
ENSG00000169507	227.927	0.0617294	0.0263352	2.34399	0.0190787	0.463467	SLC38A11
ENSG00000201098	1604.13	0.0398257	0.0169955	2.34331	0.0191135	0.463476	RNY1
ENSG00000225697	67.7216	0.0654552	0.0279458	2.34222	0.0191694	0.463997	SLC26A6
ENSG00000221838	56.3871	0.0859876	0.0368587	2.3329	0.0196534	0.465661	AP4M1
ENSG00000105290	2623.03	0.0211798	0.00907677	2.33341	0.0196267	0.465661	APLP1
ENSG00000151914	13242.2	-0.0181259	0.00776902	-2.3331	0.019643	0.465661	DST
ENSG00000205581	559.171	-0.0323026	0.0138142	-2.33836	0.0193684	0.465661	HMGN1
ENSG00000099251	39.8088	0.098925	0.0423214	2.33747	0.0194148	0.465661	HSD17B7P2
ENSG00000185085	75.7705	0.071256	0.0304652	2.33893	0.0193391	0.465661	INTS5
ENSG00000236778	80.8685	0.083499	0.0357777	2.33383	0.0196047	0.465661	INTS6-AS1
ENSG00000210154	38.8006	-0.122617	0.0525568	-2.33304	0.019646	0.465661	MT-TD
ENSG00000136811	303.754	-0.0409384	0.0175467	-2.3331	0.0196428	0.465661	ODF2
ENSG00000169313	119.979	0.104778	0.0448485	2.33625	0.019478	0.465661	P2RY12
ENSG00000205138	29.4044	-0.0943954	0.0403926	-2.33695	0.0194418	0.465661	SDHAF1
ENSG00000197961	478.781	0.0323108	0.0138446	2.33382	0.0196049	0.465661	ZNF121
ENSG00000127603	8694.68	-0.0195432	0.00838477	-2.3308	0.0197641	0.466451	MACF1
ENSG00000128739	540.156	0.0307223	0.0131819	2.33064	0.0197723	0.466451	SNRPN
ENSG00000114383	178.37	0.0471211	0.0202211	2.33029	0.0197907	0.466451	TUSC2
ENSG00000260267	56.3275	0.0833485	0.0358066	2.32774	0.0199258	0.466747	AC026471.1
ENSG00000240038	469.69	-0.0381642	0.0163838	-2.32939	0.0198385	0.466747	AMY2B
ENSG00000085224	3599.39	-0.0202751	0.00870797	-2.32834	0.0198943	0.466747	ATRX
ENSG00000178665	121.971	-0.0578442	0.0248532	-2.32744	0.019942	0.466747	ZNF713
ENSG00000137727	981.78	0.0212691	0.00915169	2.32407	0.020122	0.468106	ARHGAP20
ENSG00000053524	1121.55	-0.0219621	0.00945095	-2.32379	0.0201366	0.468106	MCF2L2
ENSG00000164188	170.568	-0.0526912	0.0226607	-2.32522	0.0200603	0.468106	RANBP3L
ENSG00000167685	122.435	-0.0580894	0.0249982	-2.32374	0.0201392	0.468106	ZNF444
ENSG00000144649	36.4441	0.0853603	0.0368022	2.31943	0.0203716	0.470728	FAM198A
ENSG00000212907	22776.5	-0.0368502	0.0158864	-2.31961	0.0203618	0.470728	MT-ND4L
ENSG00000135090	1024.74	-0.0206535	0.00889998	-2.32062	0.0203071	0.470728	TAOK3
ENSG00000112592	175.666	-0.0457387	0.019723	-2.31906	0.0203919	0.470728	TBP
ENSG00000188486	81.0189	0.0660591	0.0284977	2.31805	0.0204466	0.471181	H2AFX
ENSG00000094914	95.4343	0.0726105	0.0313996	2.31246	0.0207521	0.471453	AAAS
ENSG00000162433	560.486	-0.0311327	0.0134858	-2.30856	0.0209682	0.471453	AK4
ENSG00000221378	42.725	-0.0852755	0.0370126	-2.30396	0.021225	0.471453	AL096864.1
ENSG00000233593	95.8386	-0.0681113	0.029518	-2.30745	0.0210298	0.471453	AL590094.1
ENSG00000116544	601.553	0.0312762	0.0135113	2.31481	0.0206231	0.471453	DLGAP3
ENSG00000103264	396.643	0.0270657	0.0116973	2.31384	0.0206767	0.471453	FBXO31
ENSG00000196371	61.494	0.0916576	0.0396237	2.3132	0.0207117	0.471453	FUT4
ENSG00000046647	109.532	-0.0584876	0.0253518	-2.30704	0.0210526	0.471453	GEMIN8
ENSG00000281344	209.22	0.067873	0.0294005	2.30857	0.0209676	0.471453	HELLPAR
ENSG00000117305	56.9654	0.0813541	0.0351968	2.31141	0.0208104	0.471453	HMGCL
ENSG00000166189	72.6646	-0.0780392	0.0336851	-2.31673	0.0205185	0.471453	HPS6
ENSG00000047849	2582.6	-0.0172171	0.00747131	-2.30443	0.0211987	0.471453	MAP4
ENSG00000170430	69.8892	0.0805989	0.0349361	2.30704	0.0210528	0.471453	MGMT
ENSG00000109919	418.585	0.0344191	0.0149217	2.30665	0.0210744	0.471453	MTCH2
ENSG00000253846	114.449	0.0549969	0.0237919	2.31158	0.0208008	0.471453	PCDHGA10
ENSG00000112511	263.191	0.0470346	0.0204264	2.30264	0.0212991	0.471453	PHF1
ENSG00000011405	1052.84	-0.025898	0.0112377	-2.30457	0.0211905	0.471453	PIK3C2A
ENSG00000129197	313.586	-0.0322044	0.0139191	-2.31369	0.0206848	0.471453	RPAIN
ENSG00000113845	187.234	-0.0421842	0.0182273	-2.31434	0.0206489	0.471453	TIMMDC1
ENSG00000113638	455.865	-0.032557	0.014139	-2.30264	0.0212991	0.471453	TTC33
ENSG00000140455	77.5415	-0.083535	0.0362585	-2.30387	0.0212297	0.471453	USP3
ENSG00000144560	456.249	0.0309184	0.0133492	2.31613	0.0205513	0.471453	VGLL4
ENSG00000122574	340.651	-0.0346723	0.0150251	-2.30763	0.0210196	0.471453	WIPF3
ENSG00000189420	104.724	0.0588837	0.025553	2.30437	0.0212017	0.471453	ZFP92
ENSG00000121578	194.98	-0.0481161	0.0209104	-2.30106	0.021388	0.472642	B4GALT4
ENSG00000267481	80.9635	0.0736762	0.0321213	2.29368	0.0218087	0.472758	AC011477.2
ENSG00000279476	92.736	0.0717051	0.0312634	2.29358	0.0218148	0.472758	AC092139.3
ENSG00000167654	2209.1	-0.0168138	0.00731934	-2.29717	0.021609	0.472758	ATCAY
ENSG00000139044	252.315	-0.0428003	0.0186573	-2.29402	0.0217892	0.472758	B4GALNT3
ENSG00000170759	1176.52	-0.0255562	0.0111301	-2.29614	0.0216678	0.472758	KIF5B
ENSG00000118162	68.7434	0.090266	0.0392783	2.29811	0.0215554	0.472758	KPTN
ENSG00000198771	80.5735	0.0866847	0.0377908	2.2938	0.0218017	0.472758	RCSD1
ENSG00000007384	32.2847	0.12572	0.054724	2.29734	0.0215993	0.472758	RHBDF1
ENSG00000253251	77.0972	0.0805502	0.0350307	2.29942	0.0214811	0.472758	SHLD3
ENSG00000135801	186.633	0.0468493	0.0204091	2.29551	0.0217042	0.472758	TAF5L
ENSG00000151881	145.361	0.0633913	0.0275622	2.29994	0.0214519	0.472758	TMEM267
ENSG00000066651	599.56	-0.0278896	0.0121496	-2.29551	0.0217036	0.472758	TRMT11
ENSG00000181418	903.044	-0.0323549	0.0141335	-2.28924	0.0220653	0.476246	DDN
ENSG00000170271	144.604	-0.0606634	0.0265097	-2.28835	0.0221172	0.476246	FAXDC2
ENSG00000173905	262.449	-0.0384023	0.0167755	-2.28918	0.0220688	0.476246	GOLIM4
ENSG00000102054	449.195	0.0275881	0.0120544	2.28864	0.0221002	0.476246	RBBP7
ENSG00000174574	623.545	-0.0245102	0.0107353	-2.28314	0.0224223	0.479745	AKIRIN1
ENSG00000181873	108.416	0.047976	0.0209966	2.28494	0.0223166	0.479745	IBA57
ENSG00000169299	148.907	-0.0542837	0.0237703	-2.28368	0.0223906	0.479745	PGM2
ENSG00000136114	46.89	0.0976346	0.0427414	2.28431	0.0223533	0.479745	THSD1
ENSG00000261167	69.1954	0.0821855	0.0360546	2.27947	0.0226389	0.479866	AC107027.3
ENSG00000215559	344.549	-0.095139	0.0418149	-2.27524	0.0228915	0.479866	ANKRD20A11P
ENSG00000057663	387.218	0.0350792	0.0154159	2.27551	0.0228751	0.479866	ATG5
ENSG00000101134	124.72	-0.0552191	0.024218	-2.28008	0.0226029	0.479866	DOK5
ENSG00000089597	514.704	0.030344	0.013327	2.27688	0.0227932	0.479866	GANAB
ENSG00000168280	7032.96	-0.0156297	0.00686757	-2.27587	0.0228539	0.479866	KIF5C
ENSG00000164654	323.479	0.0381091	0.0167075	2.28096	0.0225508	0.479866	MIOS
ENSG00000010322	2366.49	0.024849	0.0108933	2.28113	0.0225407	0.479866	NISCH
ENSG00000100994	740.899	0.0319489	0.0140067	2.28097	0.0225505	0.479866	PYGB
ENSG00000168575	665.454	0.0207986	0.00913726	2.27625	0.0228313	0.479866	SLC20A2
ENSG00000198270	196.291	-0.045173	0.0198502	-2.2757	0.0228642	0.479866	TMEM116
ENSG00000100154	436.864	-0.0406949	0.0178698	-2.2773	0.0227684	0.479866	TTC28
ENSG00000130733	67.8088	0.0698328	0.0306485	2.27851	0.0226965	0.479866	YIPF2
ENSG00000198642	580.825	0.0333706	0.0146769	2.27368	0.022985	0.481076	KLHL9
ENSG00000119636	122.374	-0.0658906	0.0290015	-2.27197	0.0230884	0.481741	BBOF1
ENSG00000130669	63.9143	-0.0778876	0.0342797	-2.27212	0.0230792	0.481741	PAK4
ENSG00000117477	106.012	-0.0586302	0.0258136	-2.27129	0.0231293	0.481849	CCDC181
ENSG00000071967	105.796	-0.0743073	0.0327432	-2.2694	0.0232441	0.482745	CYBRD1
ENSG00000130939	1180.33	-0.0200988	0.0088554	-2.26967	0.0232277	0.482745	UBE4B
ENSG00000268573	32.1809	0.0919041	0.0405914	2.26413	0.0235663	0.482868	AC011815.1
ENSG00000111058	68.3661	0.0824703	0.0363792	2.26696	0.0233926	0.482868	ACSS3
ENSG00000172247	418.158	0.0370743	0.0163682	2.26502	0.0235112	0.482868	C1QTNF4
ENSG00000235595	61.4746	0.0800272	0.0353474	2.26402	0.0235729	0.482868	GAPDHP23
ENSG00000250986	52.2331	0.0882359	0.0389672	2.26436	0.0235517	0.482868	LINC02600
ENSG00000135365	676.019	-0.0294926	0.013001	-2.26849	0.0232995	0.482868	PHF21A
ENSG00000103269	117.373	0.0608839	0.0268579	2.26689	0.0233967	0.482868	RHBDL1
ENSG00000133226	1264.54	-0.0220685	0.00973322	-2.26734	0.0233695	0.482868	SRRM1
ENSG00000144559	373.18	-0.0319516	0.0141058	-2.26514	0.023504	0.482868	TAMM41
ENSG00000087088	43.5107	0.103901	0.0459392	2.2617	0.0237159	0.484596	BAX
ENSG00000166510	93.9076	0.115765	0.05119	2.26148	0.0237293	0.484596	CCDC68
ENSG00000136875	138.121	-0.0474199	0.020983	-2.25992	0.0238263	0.485839	PRPF4
ENSG00000185651	593.074	-0.0251283	0.0111224	-2.25925	0.0238679	0.485951	UBE2L3
ENSG00000186665	59.7882	0.101552	0.0449618	2.25863	0.0239063	0.485999	C17orf58
ENSG00000132026	64.0783	0.0875296	0.038814	2.2551	0.0241267	0.489003	RTBDN
ENSG00000107021	312.305	0.041124	0.0182353	2.25518	0.0241219	0.489003	TBC1D13
ENSG00000173210	406.746	0.0389891	0.0173469	2.24761	0.0246009	0.490156	ABLIM3
ENSG00000124215	80.9486	0.0857647	0.0382791	2.24051	0.0250578	0.490156	CDH26
ENSG00000179335	240.679	0.0417954	0.0185923	2.248	0.0245763	0.490156	CLK3
ENSG00000160752	187.284	0.0424951	0.0189366	2.24407	0.0248279	0.490156	FDPS
ENSG00000119714	55.0781	-0.0853886	0.0381044	-2.24091	0.0250318	0.490156	GPR68
ENSG00000171105	651.708	0.0280889	0.0124962	2.2478	0.0245889	0.490156	INSR
ENSG00000118058	2990.86	-0.0178531	0.00792817	-2.25185	0.0243316	0.490156	KMT2A
ENSG00000174611	78.8498	0.0823057	0.0366853	2.24356	0.0248605	0.490156	KY
ENSG00000165487	389.693	-0.0427427	0.0189908	-2.2507	0.0244046	0.490156	MICU2
ENSG00000184613	4090.85	0.0220604	0.00983841	2.24227	0.0249438	0.490156	NELL2
ENSG00000253974	111.365	0.0699153	0.0311817	2.24219	0.0249493	0.490156	NRG1-IT1
ENSG00000188677	226.875	0.0433385	0.0192927	2.24637	0.0246801	0.490156	PARVB
ENSG00000156873	181.39	0.0385531	0.0171986	2.24164	0.0249849	0.490156	PHKG2
ENSG00000122678	71.6374	0.0794137	0.0353041	2.24942	0.0244859	0.490156	POLM
ENSG00000100276	164.158	0.0462683	0.0206158	2.24431	0.0248124	0.490156	RASL10A
ENSG00000136144	261.636	0.0417449	0.0185534	2.24998	0.02445	0.490156	RCBTB1
ENSG00000281501	43.4157	0.0929765	0.0414645	2.24231	0.0249411	0.490156	SEPSECS-AS1
ENSG00000182902	116.623	-0.0653364	0.0290662	-2.24785	0.0245858	0.490156	SLC25A18
ENSG00000166750	121.347	-0.0546194	0.0243404	-2.24398	0.0248337	0.490156	SLFN5
ENSG00000101222	68.2564	0.0673066	0.0298884	2.25193	0.0243267	0.490156	SPEF1
ENSG00000196935	230.075	-0.0463879	0.0206984	-2.24114	0.0250172	0.490156	SRGAP1
ENSG00000163486	963.892	-0.0241318	0.0107347	-2.24802	0.0245748	0.490156	SRGAP2
ENSG00000146872	402.88	-0.0252001	0.0111901	-2.25199	0.0243228	0.490156	TLK2
ENSG00000167645	136.809	0.0615428	0.0274455	2.24236	0.0249381	0.490156	YIF1B
ENSG00000143537	217.208	0.0440483	0.0196754	2.23875	0.0251723	0.490969	ADAM15
ENSG00000111364	196.66	-0.0400816	0.0178998	-2.23922	0.0251416	0.490969	DDX55
ENSG00000179304	23.9035	-0.0955722	0.0427457	-2.23583	0.0253626	0.493252	FAM156B
ENSG00000066697	169.042	-0.0435619	0.0194797	-2.23627	0.025334	0.493252	MSANTD3
ENSG00000177917	85.5762	0.0620206	0.0277607	2.23411	0.0254758	0.494738	ARL6IP6
ENSG00000255248	1490.31	-0.0212799	0.00952909	-2.23315	0.0255391	0.495252	MIR100HG
ENSG00000112576	202.293	0.0603959	0.0270594	2.23198	0.0256166	0.496041	CCND3
ENSG00000006625	46.1539	0.0766013	0.0343457	2.2303	0.0257275	0.496047	GGCT
ENSG00000177410	112.649	-0.0610025	0.0273431	-2.231	0.0256811	0.496047	ZFAS1
ENSG00000197050	176.353	0.0526099	0.0235832	2.23082	0.0256932	0.496047	ZNF420
ENSG00000071553	1169.5	0.0256551	0.0115277	2.22552	0.0260464	0.497424	ATP6AP1
ENSG00000013016	1084.18	-0.0230773	0.0103616	-2.2272	0.025934	0.497424	EHD3
ENSG00000090989	880.405	-0.0248039	0.0111553	-2.22351	0.0261817	0.497424	EXOC1
ENSG00000011677	748.737	0.0266816	0.0119962	2.22417	0.0261371	0.497424	GABRA3
ENSG00000144381	1020.43	-0.0315607	0.0141756	-2.22641	0.0259869	0.497424	HSPD1
ENSG00000163818	843.032	0.0239046	0.0107266	2.22853	0.0258454	0.497424	LZTFL1
ENSG00000070756	1147.48	-0.0165788	0.0074511	-2.22502	0.0260799	0.497424	PABPC1
ENSG00000187372	250.301	0.0455605	0.0204925	2.22327	0.0261973	0.497424	PCDHB13
ENSG00000105819	499.597	0.031241	0.0140595	2.22206	0.0262794	0.497424	PMPCB
ENSG00000067900	800.269	-0.0283104	0.012714	-2.22671	0.0259667	0.497424	ROCK1
ENSG00000154114	236.103	-0.0444694	0.0200097	-2.22239	0.0262568	0.497424	TBCEL
ENSG00000131725	369.431	-0.0309922	0.013917	-2.22694	0.0259514	0.497424	WDR44
ENSG00000109906	398.435	0.0465601	0.0209447	2.223	0.0262155	0.497424	ZBTB16
ENSG00000174456	505.127	0.0324254	0.0146034	2.22039	0.026392	0.498853	C12orf76
ENSG00000088367	2432.57	-0.0186608	0.00841382	-2.21788	0.0265632	0.499101	EPB41L1
ENSG00000150667	166.882	-0.0577671	0.0260688	-2.21595	0.0266948	0.499101	FSIP1
ENSG00000084676	2217.59	-0.0141889	0.00639268	-2.21956	0.0264487	0.499101	NCOA1
ENSG00000096717	267.064	-0.0432121	0.0194788	-2.21842	0.0265265	0.499101	SIRT1
ENSG00000100038	203.009	0.0562006	0.025363	2.21585	0.0267018	0.499101	TOP3B
ENSG00000104691	78.4733	0.070703	0.0318944	2.21678	0.0266379	0.499101	UBXN8
ENSG00000116809	98.7489	0.0589643	0.0266088	2.21597	0.0266933	0.499101	ZBTB17
ENSG00000204524	129.815	-0.0522504	0.0235595	-2.21781	0.0265677	0.499101	ZNF805
ENSG00000117448	112.649	0.0614751	0.0277644	2.21417	0.0268168	0.500176	AKR1A1
ENSG00000163319	159.718	0.0399616	0.0180501	2.21393	0.0268336	0.500176	MRPS18C
ENSG00000115541	114.865	0.0688911	0.0311523	2.21143	0.027006	0.502693	HSPE1
ENSG00000120820	101.195	0.0632092	0.0285943	2.21055	0.027067	0.503133	GLT8D2
ENSG00000171365	160.342	-0.0599912	0.0271717	-2.20786	0.0272542	0.503137	CLCN5
ENSG00000147724	1162.59	-0.024585	0.0111326	-2.20837	0.0272186	0.503137	FAM135B
ENSG00000207389	2783.6	0.047706	0.0215972	2.2089	0.0271816	0.503137	RNU1-4
ENSG00000150961	483.175	0.0417803	0.0189134	2.20904	0.0271721	0.503137	SEC24D
ENSG00000278318	94.2415	0.0846812	0.0383438	2.20847	0.0272113	0.503137	ZNF229
ENSG00000256802	33.3724	-0.107378	0.0486642	-2.2065	0.0273488	0.503481	AC022613.1
ENSG00000153250	237.854	0.0410322	0.0186004	2.20599	0.027385	0.503481	RBMS1
ENSG00000185420	450.558	0.0370738	0.016806	2.20598	0.0273851	0.503481	SMYD3
ENSG00000259726	201.955	0.0664	0.030134	2.20349	0.0275602	0.504633	CSPG4P11
ENSG00000104823	70.8231	-0.0611715	0.0277501	-2.20437	0.0274982	0.504633	ECH1
ENSG00000185989	262.089	-0.0393013	0.0178319	-2.20399	0.0275249	0.504633	RASA3
ENSG00000233098	132.379	-0.0598155	0.0271587	-2.20244	0.0276341	0.505248	CCDC144NL-AS1
ENSG00000118733	1214.39	0.0312507	0.0141947	2.20157	0.0276954	0.505248	OLFM3
ENSG00000012963	372.141	-0.0324343	0.0147339	-2.20134	0.0277122	0.505248	UBR7
ENSG00000197608	281.817	-0.0474175	0.0215447	-2.20089	0.0277439	0.505248	ZNF841
ENSG00000262919	96.1008	0.0690653	0.0314022	2.19938	0.0278509	0.5057	CCNQ
ENSG00000174799	96.394	0.0710465	0.0323142	2.19862	0.0279053	0.5057	CEP135
ENSG00000139926	299.208	-0.0344578	0.0156814	-2.19737	0.0279942	0.5057	FRMD6
ENSG00000003096	83.3612	0.0875227	0.039785	2.19989	0.0278145	0.5057	KLHL13
ENSG00000184304	206.924	0.0499427	0.0227284	2.19737	0.027994	0.5057	PRKD1
ENSG00000167112	220.568	-0.0363431	0.016533	-2.19821	0.0279343	0.5057	TRUB2
ENSG00000105443	177.767	0.0421477	0.0191943	2.19585	0.028103	0.506984	CYTH2
ENSG00000140319	820.445	-0.0222993	0.0101594	-2.19495	0.0281674	0.507467	SRP14
ENSG00000284703	59.366	0.0913724	0.0416497	2.19383	0.0282475	0.508228	AL805961.2
ENSG00000151572	354.935	-0.0340677	0.0155464	-2.19136	0.028426	0.509752	ANO4
ENSG00000136897	315.753	-0.0313813	0.0143335	-2.18936	0.0285706	0.509752	MRPL50
ENSG00000120322	55.0514	0.0871457	0.0398064	2.18924	0.0285797	0.509752	PCDHB8
ENSG00000099849	51.5067	0.0772619	0.0352867	2.18955	0.0285569	0.509752	RASSF7
ENSG00000166441	289.166	-0.0308779	0.0141094	-2.18847	0.0286352	0.509752	RPL27A
ENSG00000155957	106.763	0.0646492	0.0295395	2.18857	0.0286283	0.509752	TMBIM4
ENSG00000146842	168.292	0.048979	0.0223657	2.18991	0.0285307	0.509752	TMEM209
ENSG00000173258	2252.53	-0.0189267	0.0086359	-2.19163	0.0284064	0.509752	ZNF483
ENSG00000173482	896.388	-0.0238394	0.0108967	-2.18777	0.0286866	0.509993	PTPRM
ENSG00000235888	45.8781	0.0947395	0.0433979	2.18304	0.0290327	0.510048	AF064858.1
ENSG00000162551	134.692	0.0888485	0.0408578	2.17458	0.0296616	0.510048	ALPL
ENSG00000242173	198.138	0.0426255	0.0196191	2.17266	0.029806	0.510048	ARHGDIG
ENSG00000112280	66.4235	0.0740503	0.0340995	2.1716	0.0298861	0.510048	COL9A1
ENSG00000100418	473.601	0.0310141	0.0142236	2.18046	0.0292234	0.510048	DESI1
ENSG00000117682	349.751	-0.0328901	0.0151525	-2.17061	0.0299609	0.510048	DHDDS
ENSG00000145191	266.859	0.0340513	0.0155759	2.18616	0.028804	0.510048	EIF2B5
ENSG00000105058	293.169	-0.0378368	0.0173938	-2.17531	0.0296071	0.510048	FAM32A
ENSG00000198873	79.3772	0.0589528	0.0271317	2.17284	0.0297921	0.510048	GRK5
ENSG00000259706	136.728	-0.0640746	0.0294151	-2.17829	0.0293844	0.510048	HSP90B2P
ENSG00000117154	550.135	0.0283061	0.0130018	2.1771	0.0294732	0.510048	IGSF21
ENSG00000257704	38.1598	0.0920607	0.0421749	2.18283	0.029048	0.510048	INAFM1
ENSG00000144445	305	0.0355991	0.0163332	2.17955	0.0292908	0.510048	KANSL1L
ENSG00000108424	1372.59	-0.0179047	0.00823741	-2.17359	0.0297361	0.510048	KPNB1
ENSG00000148943	1171.4	-0.023714	0.0108578	-2.18405	0.0289589	0.510048	LIN7C
ENSG00000136153	1671.38	-0.0206757	0.00948574	-2.17967	0.0292821	0.510048	LMO7
ENSG00000214425	188.577	-0.053007	0.0244031	-2.17215	0.0298446	0.510048	LRRC37A4P
ENSG00000106355	188.165	0.055609	0.0255642	2.17527	0.0296102	0.510048	LSM5
ENSG00000245146	33.2339	-0.0990629	0.0456432	-2.17038	0.0299783	0.510048	MALINC1
ENSG00000166963	6632.53	-0.0157113	0.00720668	-2.1801	0.0292498	0.510048	MAP1A
ENSG00000073803	527.467	0.0246592	0.0113447	2.17364	0.029732	0.510048	MAP3K13
ENSG00000101353	65.6534	0.0591347	0.0270572	2.18555	0.0288488	0.510048	MROH8
ENSG00000021300	309.28	-0.0412798	0.019003	-2.17228	0.0298344	0.510048	PLEKHB1
ENSG00000138398	1146.12	-0.0236121	0.0108049	-2.1853	0.0288666	0.510048	PPIG
ENSG00000163636	496.525	-0.0302043	0.0138745	-2.17696	0.0294835	0.510048	PSMD6
ENSG00000100320	3044.01	-0.0152341	0.0069747	-2.1842	0.0289478	0.510048	RBFOX2
ENSG00000128253	54.2728	0.0833402	0.0382487	2.1789	0.0293388	0.510048	RFPL2
ENSG00000113269	1169.14	-0.0260273	0.0119198	-2.18353	0.0289967	0.510048	RNF130
ENSG00000251791	1114.14	0.0279412	0.0128727	2.17058	0.0299626	0.510048	SCARNA6
ENSG00000029364	658.713	0.0288126	0.0132293	2.17794	0.0294107	0.510048	SLC39A9
ENSG00000139644	1681.88	-0.0161047	0.00740276	-2.1755	0.0295928	0.510048	TMBIM6
ENSG00000074935	698.759	-0.0236455	0.0108523	-2.17884	0.0293438	0.510048	TUBE1
ENSG00000048028	513.877	0.0285968	0.0130855	2.18538	0.0288609	0.510048	USP28
ENSG00000138592	921.521	-0.0267172	0.0123001	-2.17212	0.0298467	0.510048	USP8
ENSG00000150477	448.714	-0.0375712	0.0173153	-2.16982	0.0300202	0.510116	KIAA1328
ENSG00000221829	63.792	0.069883	0.0322366	2.16781	0.0301728	0.512063	FANCG
ENSG00000253764	110.702	0.056927	0.0262765	2.16646	0.030276	0.512521	AC019257.1
ENSG00000264343	198.952	-0.045901	0.0211859	-2.16659	0.0302665	0.512521	NOTCH2NLA
ENSG00000198763	76465.6	-0.0346291	0.0159887	-2.16584	0.0303234	0.512679	MT-ND2
ENSG00000123154	43.0947	0.0929054	0.0429166	2.16479	0.030404	0.513397	WDR83
ENSG00000176148	549.314	0.024491	0.0113211	2.16331	0.0305171	0.514661	TCP11L1
ENSG00000082458	856.36	-0.01604	0.0074238	-2.16062	0.0307249	0.515558	DLG3
ENSG00000120690	67.2281	-0.0949026	0.0439069	-2.16145	0.0306605	0.515558	ELF1
ENSG00000163918	44.4632	0.0801657	0.0370956	2.16106	0.030691	0.515558	RFC4
ENSG00000176406	2485.08	-0.0179883	0.00832736	-2.16014	0.0307618	0.515558	RIMS2
ENSG00000136270	188.154	0.0374952	0.0173521	2.16085	0.0307068	0.515558	TBRG4
ENSG00000149930	556.624	-0.0263264	0.0121912	-2.15945	0.0308152	0.51581	TAOK2
ENSG00000145506	52.9367	0.0875545	0.0406167	2.15563	0.0311127	0.519243	NKD2
ENSG00000157103	1473.24	-0.0328958	0.0152558	-2.15628	0.0310615	0.519243	SLC6A1
ENSG00000180543	520.437	0.030424	0.0141157	2.15533	0.0311361	0.519243	TSPYL5
ENSG00000272602	93.9014	0.073915	0.0343041	2.1547	0.0311855	0.519425	ZNF595
ENSG00000133422	262.69	0.0330886	0.0153675	2.15315	0.0313067	0.520556	MORC2
ENSG00000148498	136.443	-0.0671513	0.0311919	-2.15285	0.0313308	0.520556	PARD3
ENSG00000073536	107.957	-0.0472101	0.0219408	-2.1517	0.0314207	0.521405	NLE1
ENSG00000112294	710.627	-0.0217242	0.0101027	-2.15034	0.0315284	0.522043	ALDH5A1
ENSG00000128159	826.77	0.0341864	0.0158989	2.15023	0.0315367	0.522043	TUBGCP6
ENSG00000130956	443.431	-0.0262555	0.0122187	-2.14879	0.0316507	0.522645	HABP4
ENSG00000250067	386.853	-0.038144	0.0177487	-2.14912	0.0316247	0.522645	YJEFN3
ENSG00000271344	48.1462	-0.0809116	0.0377479	-2.14347	0.0320751	0.52269	AC018638.6
ENSG00000254537	200.484	-0.0743884	0.0346651	-2.14592	0.0318794	0.52269	AL137161.1
ENSG00000233932	41.7752	0.10381	0.0483685	2.14624	0.0318541	0.52269	CTXN2
ENSG00000178295	196.962	-0.0391385	0.0182421	-2.14551	0.0319123	0.52269	GEN1
ENSG00000183935	100.295	0.0626986	0.0292831	2.14112	0.0322645	0.52269	HTR7P1
ENSG00000235314	98.2287	0.063529	0.0296332	2.14384	0.0320456	0.52269	LINC00957
ENSG00000159111	171.048	0.0562037	0.0261996	2.14521	0.0319363	0.52269	MRPL10
ENSG00000267809	16.4631	0.075859	0.0354318	2.14099	0.0322749	0.52269	NDUFV2P1
ENSG00000085998	422.102	0.0353838	0.0165067	2.14361	0.0320645	0.52269	POMGNT1
ENSG00000113643	370.165	-0.0281252	0.0131314	-2.14183	0.0322071	0.52269	RARS
ENSG00000206596	2233.37	0.0507151	0.0236535	2.14408	0.0320261	0.52269	RNU1-27P
ENSG00000099956	334.412	0.0350545	0.0163663	2.14188	0.0322035	0.52269	SMARCB1
ENSG00000068354	163.115	0.0408509	0.0190685	2.14232	0.0321675	0.52269	TBC1D25
ENSG00000138629	198.719	0.0447349	0.0208579	2.14474	0.0319736	0.52269	UBL7
ENSG00000176105	62.3695	-0.0932355	0.0434806	-2.1443	0.0320087	0.52269	YES1
ENSG00000127081	310.527	0.0344152	0.0160727	2.14122	0.0322564	0.52269	ZNF484
ENSG00000142396	208.213	-0.0474501	0.0221949	-2.13788	0.0325265	0.524253	ERVK3-1
ENSG00000164627	44.4226	0.0805234	0.0376652	2.13787	0.0325272	0.524253	KIF6
ENSG00000117523	4801.8	-0.0188061	0.00879626	-2.13797	0.0325193	0.524253	PRRC2C
ENSG00000131051	2651.86	-0.0175253	0.00819269	-2.13914	0.0324242	0.524253	RBM39
ENSG00000198919	1885.65	-0.019629	0.00919223	-2.13539	0.032729	0.526874	DZIP3
ENSG00000163686	357.92	0.0387773	0.0182072	2.12978	0.0331897	0.53043	ABHD6
ENSG00000110888	2034.4	-0.0196409	0.00921161	-2.13219	0.0329915	0.53043	CAPRIN2
ENSG00000169217	196.469	0.0415306	0.0195039	2.12934	0.0332258	0.53043	CD2BP2
ENSG00000248441	127.197	0.0538005	0.0252647	2.12948	0.0332148	0.53043	LINC01197
ENSG00000134627	52.4156	0.0677788	0.0318033	2.13119	0.0330736	0.53043	PIWIL4
ENSG00000121486	367.683	-0.0298036	0.0139911	-2.13019	0.0331561	0.53043	TRMT1L
ENSG00000185453	55.3226	0.0761607	0.0357428	2.1308	0.0331054	0.53043	ZSWIM9
ENSG00000196810	168.951	0.0361727	0.0169953	2.12839	0.033305	0.530855	CTBP1-DT
ENSG00000100908	66.6076	0.0767038	0.0360599	2.12712	0.0334102	0.530855	EMC9
ENSG00000055609	3921.88	-0.0178332	0.00838239	-2.12746	0.0333818	0.530855	KMT2C
ENSG00000177383	155.35	0.0573879	0.026977	2.12729	0.0333959	0.530855	MAGEF1
ENSG00000179988	161.091	0.0450317	0.0211779	2.12635	0.033474	0.531242	PSTK
ENSG00000234130	20.2369	0.0617496	0.0290717	2.12404	0.0336666	0.53179	AL359263.1
ENSG00000226137	242.434	-0.0349291	0.0164346	-2.12534	0.0335585	0.53179	BAIAP2-DT
ENSG00000112425	226.21	-0.0388606	0.0182951	-2.12409	0.0336624	0.53179	EPM2A
ENSG00000082516	239.303	0.0408415	0.0192252	2.12437	0.0336394	0.53179	GEMIN5
ENSG00000164076	1832.03	0.0195971	0.0092386	2.12122	0.033903	0.5324	CAMKV
ENSG00000140575	643.392	-0.0276199	0.0130192	-2.12148	0.0338815	0.5324	IQGAP1
ENSG00000274602	152.649	0.0602883	0.0284175	2.12152	0.033878	0.5324	PI4KAP1
ENSG00000252835	524.817	0.0333307	0.0157091	2.12174	0.0338592	0.5324	SCARNA21
ENSG00000100647	325.297	0.029499	0.0139011	2.12206	0.0338328	0.5324	SUSD6
ENSG00000219545	150.462	0.0379657	0.0179074	2.12012	0.0339962	0.533241	UMAD1
ENSG00000188002	202.111	-0.0433135	0.0204468	-2.11836	0.034145	0.533709	AC026412.1
ENSG00000165782	252.962	0.0387844	0.0183087	2.11836	0.0341447	0.533709	PIP4P1
ENSG00000197713	674.632	0.0238105	0.0112363	2.11907	0.0340843	0.533709	RPE
ENSG00000227398	101.306	0.0482338	0.022791	2.11635	0.0343152	0.534316	KIF9-AS1
ENSG00000146232	45.5489	-0.0945201	0.0446884	-2.11509	0.0344221	0.534316	NFKBIE
ENSG00000162735	352.575	-0.0318544	0.0150549	-2.11589	0.0343544	0.534316	PEX19
ENSG00000010244	2029	-0.0141281	0.00667601	-2.11626	0.0343231	0.534316	ZNF207
ENSG00000198839	173.36	0.0327842	0.0154871	2.11686	0.0342714	0.534316	ZNF277
ENSG00000169981	109.643	0.0598367	0.0282848	2.11551	0.0343864	0.534316	ZNF35
ENSG00000076928	155.54	0.0582489	0.0275636	2.11325	0.0345791	0.534664	ARHGEF1
ENSG00000151876	84.8899	0.0863518	0.0408585	2.11343	0.0345638	0.534664	FBXO4
ENSG00000171863	386.323	-0.0277654	0.0131405	-2.11297	0.0346034	0.534664	RPS7
ENSG00000116857	395.229	0.0369172	0.017469	2.11329	0.0345756	0.534664	TMEM9
ENSG00000150756	241.248	-0.0353552	0.0167364	-2.11247	0.0346461	0.534711	FAM173B
ENSG00000062650	697.817	-0.0278528	0.0131882	-2.11195	0.0346904	0.53478	WAPL
ENSG00000248994	49.0117	0.0771882	0.0365795	2.11015	0.0348454	0.536555	AC126768.2
ENSG00000196236	179.801	0.0385633	0.018281	2.10948	0.0349032	0.536831	XPNPEP3
ENSG00000100307	494.925	-0.0245941	0.0116766	-2.10628	0.0351804	0.539861	CBX7
ENSG00000138777	385.197	0.0263381	0.0125039	2.1064	0.0351699	0.539861	PPA2
ENSG00000232112	230.877	0.0404124	0.0191912	2.10577	0.0352239	0.539913	TMA7
ENSG00000174684	1047.52	0.0311036	0.0147801	2.10442	0.0353416	0.5411	B4GAT1
ENSG00000160179	187.268	0.0559913	0.0266267	2.10283	0.035481	0.541946	ABCG1
ENSG00000179083	106.619	-0.0596247	0.0283626	-2.10223	0.0355336	0.541946	FAM133A
ENSG00000184486	250.902	-0.0498696	0.0237254	-2.10195	0.0355579	0.541946	POU3F2
ENSG00000139155	99.4833	-0.0619827	0.0294836	-2.10227	0.0355292	0.541946	SLCO1C1
ENSG00000084774	285.039	0.0393123	0.0187168	2.10038	0.0356959	0.543338	CAD
ENSG00000070404	52.3795	0.0742745	0.0353912	2.09867	0.0358459	0.543338	FSTL3
ENSG00000143543	71.3312	0.0826312	0.0393506	2.09987	0.0357404	0.543338	JTB
ENSG00000107798	463.535	0.0338174	0.0161213	2.09768	0.0359333	0.543338	LIPA
ENSG00000112619	70.9234	0.0722981	0.0344535	2.09842	0.0358679	0.543338	PRPH2
ENSG00000188725	120.17	0.0574002	0.0273694	2.09724	0.0359722	0.543338	SMIM15
ENSG00000106028	209.657	-0.0349141	0.0166464	-2.09739	0.0359592	0.543338	SSBP1
ENSG00000180233	174.383	0.0373319	0.0177947	2.09793	0.0359116	0.543338	ZNRF2
ENSG00000106305	60.0654	0.0879925	0.0420277	2.09368	0.0362887	0.543812	AIMP2
ENSG00000081803	1483.5	0.0244081	0.0116604	2.09325	0.0363268	0.543812	CADPS2
ENSG00000181378	31.117	0.0976813	0.0466596	2.09349	0.0363055	0.543812	CFAP65
ENSG00000065615	313.109	0.0355409	0.0169562	2.09603	0.0360792	0.543812	CYB5R4
ENSG00000257365	75.2833	0.081059	0.0386926	2.09495	0.0361753	0.543812	FNTB
ENSG00000107249	191.063	0.0621541	0.0296898	2.09345	0.0363091	0.543812	GLIS3
ENSG00000130529	80.6353	0.0767623	0.036644	2.09481	0.0361879	0.543812	TRPM4
ENSG00000144224	1201.93	-0.0187807	0.00896258	-2.09545	0.0361308	0.543812	UBXN4
ENSG00000135049	1658.81	0.0213895	0.0102272	2.09144	0.0364886	0.545626	AGTPBP1
ENSG00000119042	1726.77	0.0163996	0.00784606	2.09016	0.0366031	0.546731	SATB2
ENSG00000274180	50.3774	0.0850115	0.0407112	2.08816	0.0367836	0.548817	NATD1
ENSG00000151150	7468.78	-0.0139717	0.00669869	-2.08574	0.0370026	0.548826	ANK3
ENSG00000198947	3274.31	-0.0236773	0.0113561	-2.085	0.0370696	0.548826	DMD
ENSG00000012660	222.638	0.042146	0.020208	2.08561	0.0370144	0.548826	ELOVL5
ENSG00000130244	110.486	0.0530651	0.0254187	2.08764	0.0368306	0.548826	FAM98C
ENSG00000131067	749.613	0.0245863	0.0117907	2.08524	0.0370476	0.548826	GGT7
ENSG00000171109	871.796	-0.0234504	0.011246	-2.08522	0.0370491	0.548826	MFN1
ENSG00000232388	48.1554	-0.0715432	0.0342993	-2.08585	0.036992	0.548826	SMIM26
ENSG00000120662	136.916	0.065816	0.0315881	2.08357	0.0371993	0.550141	MTRF1
ENSG00000153721	94.5916	0.0757294	0.0363729	2.08203	0.0373402	0.551618	CNKSR3
ENSG00000196361	799.636	-0.0304558	0.0146366	-2.0808	0.0374522	0.552126	ELAVL3
ENSG00000100503	2757.06	-0.0209143	0.0100535	-2.0803	0.0374976	0.552126	NIN
ENSG00000244627	60.7567	0.069913	0.0336046	2.08046	0.0374836	0.552126	TPTEP2
ENSG00000161800	123.393	0.0513286	0.0246893	2.07898	0.0376192	0.553311	RACGAP1
ENSG00000116584	844.961	0.020946	0.0100837	2.07722	0.0377816	0.554581	ARHGEF2
ENSG00000072849	175.538	0.0334488	0.0161208	2.07488	0.037998	0.554581	DERL2
ENSG00000158555	121.72	-0.0417833	0.0201318	-2.07549	0.0379416	0.554581	GDPD5
ENSG00000164346	332.115	-0.0416164	0.0200655	-2.07403	0.0380764	0.554581	NSA2
ENSG00000110107	731.11	0.0231385	0.011155	2.07427	0.0380545	0.554581	PRPF19
ENSG00000068976	48.449	-0.104817	0.0505321	-2.07426	0.0380552	0.554581	PYGM
ENSG00000253007	61.5682	0.0581428	0.0280086	2.07589	0.037904	0.554581	SNORA76
ENSG00000173548	80.5192	-0.0725091	0.034943	-2.07507	0.03798	0.554581	SNX33
ENSG00000102226	2731.7	0.0154458	0.00743794	2.07662	0.0378366	0.554581	USP11
ENSG00000131473	599.835	-0.0210299	0.0101419	-2.07356	0.0381198	0.554612	ACLY
ENSG00000197343	1273.53	-0.021149	0.010202	-2.07303	0.0381695	0.554736	ZNF655
ENSG00000181929	212.52	0.0384142	0.0185371	2.07228	0.0382394	0.555152	PRKAG1
ENSG00000121289	269.951	-0.0269907	0.0130314	-2.0712	0.0383404	0.55542	CEP89
ENSG00000159377	644	0.0338524	0.0163431	2.07136	0.0383249	0.55542	PSMB4
ENSG00000196975	127.864	-0.0613801	0.0296562	-2.06972	0.0384783	0.555624	ANXA4
ENSG00000103363	213.862	0.0399389	0.0192893	2.07052	0.038404	0.555624	ELOB
ENSG00000178951	575.705	-0.0272096	0.0131455	-2.06988	0.0384638	0.555624	ZBTB7A
ENSG00000182512	115.202	0.0445369	0.0215302	2.06858	0.0385853	0.556571	GLRX5
ENSG00000122705	572.35	-0.0186164	0.00900575	-2.06717	0.0387185	0.556642	CLTA
ENSG00000150990	142.828	0.0414769	0.0200625	2.06739	0.0386973	0.556642	DHX37
ENSG00000252010	4289	0.0236783	0.011465	2.06527	0.0388973	0.556642	SCARNA5
ENSG00000100625	89.7147	0.0787789	0.0381365	2.06571	0.0388561	0.556642	SIX4
ENSG00000233705	1120.02	-0.0244705	0.0118424	-2.06635	0.0387955	0.556642	SLC26A4-AS1
ENSG00000149639	1126.32	-0.0244557	0.0118428	-2.06502	0.0389211	0.556642	SOGA1
ENSG00000088451	70.2006	-0.0688212	0.033318	-2.06559	0.0388674	0.556642	TGDS
ENSG00000150627	2267.43	-0.0224208	0.0108527	-2.06592	0.0388363	0.556642	WDR17
ENSG00000138758	2582.02	-0.0178538	0.00869094	-2.0543	0.0399467	0.557171	"SEPT11"
ENSG00000099204	1628.48	-0.0172602	0.0084175	-2.05051	0.0403149	0.557171	ABLIM1
ENSG00000279948	53.9444	0.0854535	0.0415845	2.05494	0.0398852	0.557171	AC008895.1
ENSG00000163638	74.3011	0.0707753	0.0344893	2.05209	0.0401605	0.557171	ADAMTS9
ENSG00000127914	3269.6	-0.0228336	0.0111361	-2.05041	0.0403243	0.557171	AKAP9
ENSG00000137274	181.431	-0.0452285	0.0220331	-2.05275	0.0400965	0.557171	BPHL
ENSG00000103502	374.385	0.0303764	0.0147909	2.05373	0.0400022	0.557171	CDIPT
ENSG00000148444	31.379	0.0935631	0.045577	2.05286	0.0400862	0.557171	COMMD3
ENSG00000080819	235.221	-0.0319067	0.0155261	-2.05504	0.0398754	0.557171	CPOX
ENSG00000109911	433.763	0.0298083	0.0144757	2.05919	0.0394757	0.557171	ELP4
ENSG00000154928	148.862	0.05533	0.0269786	2.05088	0.0402783	0.557171	EPHB1
ENSG00000182054	328.604	-0.035314	0.0171645	-2.05739	0.0396486	0.557171	IDH2
ENSG00000185133	153.083	0.054333	0.0263693	2.06046	0.0393543	0.557171	INPP5J
ENSG00000263503	72.1025	0.0939606	0.0455289	2.06376	0.0390409	0.557171	MAPK8IP1P2
ENSG00000119421	214.346	0.0457813	0.0222062	2.06165	0.0392413	0.557171	NDUFA8
ENSG00000170322	343.208	0.027632	0.0134358	2.0566	0.0397243	0.557171	NFRKB
ENSG00000244005	210.069	0.037518	0.0182599	2.05467	0.0399108	0.557171	NFS1
ENSG00000204131	710.337	-0.0462412	0.0224537	-2.0594	0.0394556	0.557171	NHSL2
ENSG00000148606	972.282	-0.0201327	0.00980107	-2.05413	0.0399632	0.557171	POLR3A
ENSG00000171792	151.585	-0.0484124	0.0235394	-2.05666	0.0397194	0.557171	RHNO1
ENSG00000058262	394.203	0.0245743	0.0119681	2.0533	0.040043	0.557171	SEC61A1
ENSG00000137776	795.713	-0.0239257	0.011656	-2.05266	0.0401058	0.557171	SLTM
ENSG00000204070	222.483	0.0397936	0.0193814	2.05319	0.0400546	0.557171	SYS1
ENSG00000131374	943.585	-0.0202526	0.00984392	-2.05737	0.0396506	0.557171	TBC1D5
ENSG00000162782	80.6577	0.0647158	0.0314886	2.05521	0.0398583	0.557171	TDRD5
ENSG00000137801	184.413	0.065166	0.0317255	2.05406	0.0399703	0.557171	THBS1
ENSG00000167904	222.072	0.0334991	0.016299	2.05529	0.0398513	0.557171	TMEM68
ENSG00000084652	345.296	0.0276348	0.0134769	2.05053	0.040313	0.557171	TXLNA
ENSG00000143179	243.623	0.025817	0.0125271	2.06088	0.0393142	0.557171	UCK2
ENSG00000221886	95.2352	0.0739595	0.0360487	2.05165	0.0402035	0.557171	ZBED8
ENSG00000102053	436.637	-0.0264429	0.0128157	-2.06332	0.0390818	0.557171	ZC3H12B
ENSG00000204789	512.505	-0.0232936	0.0113132	-2.05898	0.0394961	0.557171	ZNF204P
ENSG00000168916	236.048	-0.0477426	0.0231719	-2.06037	0.0393636	0.557171	ZNF608
ENSG00000246089	27.0678	0.0961283	0.0471479	2.03887	0.0414632	0.559985	AC016065.1
ENSG00000279543	36.9344	0.0926964	0.0454551	2.0393	0.0414204	0.559985	AC129908.1
ENSG00000141480	366.565	-0.0268534	0.0131533	-2.04157	0.0411946	0.559985	ARRB2
ENSG00000125375	281.39	-0.0305698	0.0149605	-2.04337	0.0410156	0.559985	ATP5S
ENSG00000105321	62.6561	0.077752	0.0381042	2.04051	0.0412995	0.559985	CCDC9
ENSG00000134755	113.787	0.0628228	0.0307052	2.046	0.0407563	0.559985	DSC2
ENSG00000176927	131.422	-0.0617616	0.030291	-2.03895	0.0414555	0.559985	EFCAB5
ENSG00000149531	125.319	0.0590493	0.0288776	2.04481	0.0408733	0.559985	FRG1BP
ENSG00000135821	1722.83	-0.0298831	0.0146583	-2.03865	0.041485	0.559985	GLUL
ENSG00000115457	54.633	0.0796777	0.0389545	2.0454	0.0408152	0.559985	IGFBP2
ENSG00000136141	245.571	0.0346561	0.0169689	2.04233	0.0411187	0.559985	LRCH1
ENSG00000188130	223.757	0.0411511	0.0201649	2.04073	0.041278	0.559985	MAPK12
ENSG00000176945	62.1679	0.0894133	0.0438551	2.03884	0.0414663	0.559985	MUC20
ENSG00000168118	347.264	0.0362538	0.0177403	2.04358	0.040995	0.559985	RAB4A
ENSG00000140386	948.925	-0.0271136	0.0132594	-2.04486	0.0408688	0.559985	SCAPER
ENSG00000132824	2664.89	0.0184612	0.00904175	2.04177	0.0411746	0.559985	SERINC3
ENSG00000074803	65.8971	0.078362	0.0383288	2.04447	0.0409073	0.559985	SLC12A1
ENSG00000151729	984.373	0.0237322	0.0116345	2.03982	0.0413687	0.559985	SLC25A4
ENSG00000151304	145.167	0.048643	0.0238207	2.04205	0.0411463	0.559985	SRFBP1
ENSG00000184986	69.1126	0.0689121	0.0337044	2.0446	0.0408944	0.559985	TMEM121
ENSG00000236144	75.6802	0.0657615	0.0322438	2.0395	0.0413997	0.559985	TMEM147-AS1
ENSG00000105875	218.968	0.0355877	0.0174174	2.04323	0.0410292	0.559985	WDR91
ENSG00000151612	698.179	-0.0284425	0.0139289	-2.04198	0.0411534	0.559985	ZNF827
ENSG00000267152	67.1075	0.0674369	0.033121	2.03608	0.0417427	0.560576	AC093227.1
ENSG00000103021	223.061	-0.0353763	0.0173847	-2.03491	0.0418597	0.560576	CCDC113
ENSG00000168843	514.091	0.0508069	0.0249511	2.03626	0.0417243	0.560576	FSTL5
ENSG00000155090	307.53	-0.0402951	0.0197927	-2.03585	0.0417652	0.560576	KLF10
ENSG00000084093	61.7667	0.0773839	0.0380158	2.03557	0.0417936	0.560576	REST
ENSG00000125454	57.8406	0.0779207	0.0382923	2.03489	0.041862	0.560576	SLC25A19
ENSG00000065526	1536.19	-0.0224288	0.0110212	-2.03506	0.0418444	0.560576	SPEN
ENSG00000065600	73.0838	0.0657375	0.0322779	2.03661	0.0416893	0.560576	TMEM206
ENSG00000001036	64.8557	0.0805955	0.0396337	2.03351	0.0420011	0.561345	FUCA2
ENSG00000116141	1065.28	0.0208918	0.0102747	2.03331	0.042021	0.561345	MARK1
ENSG00000099800	58.7131	0.0529334	0.0260361	2.03308	0.0420446	0.561345	TIMM13
ENSG00000152969	70.6685	0.0732624	0.036047	2.03241	0.0421118	0.561686	JAKMIP1
ENSG00000065923	1308.7	-0.0179579	0.00884574	-2.03012	0.0423441	0.563667	SLC9A7
ENSG00000130749	248.603	-0.0275723	0.0135813	-2.03017	0.0423392	0.563667	ZC3H4
ENSG00000064687	291.891	0.0399694	0.019719	2.02696	0.0426669	0.564238	ABCA7
ENSG00000240393	150.651	-0.0532439	0.0262621	-2.0274	0.0426211	0.564238	AC092691.2
ENSG00000253816	36.8606	0.105301	0.0519636	2.02643	0.0427205	0.564238	AC138866.1
ENSG00000146966	82.1426	-0.0663624	0.0327402	-2.02694	0.0426688	0.564238	DENND2A
ENSG00000013503	244.643	0.0392203	0.0193493	2.02696	0.0426666	0.564238	POLR3B
ENSG00000165752	280.666	0.0352561	0.0173983	2.02641	0.0427225	0.564238	STK32C
ENSG00000078668	730.846	-0.0197402	0.00972963	-2.02888	0.0424709	0.564238	VDAC3
ENSG00000251192	80.8344	-0.0540557	0.0266446	-2.02877	0.0424816	0.564238	ZNF674
ENSG00000167771	58.5081	0.0647808	0.0319779	2.0258	0.0427855	0.564517	RCOR2
ENSG00000160094	110.528	0.0494256	0.0244078	2.02499	0.0428685	0.565058	ZNF362
ENSG00000162600	98.5276	-0.0481233	0.0237838	-2.02337	0.0430353	0.565481	OMA1
ENSG00000130021	76.6648	0.0665196	0.0328759	2.02335	0.0430367	0.565481	PUDP
ENSG00000168214	807.961	0.0240775	0.0119016	2.02304	0.0430687	0.565481	RBPJ
ENSG00000131018	10779.7	-0.0190525	0.00941214	-2.02424	0.0429451	0.565481	SYNE1
ENSG00000148660	1757.51	0.0255847	0.0126745	2.0186	0.0435291	0.56941	CAMK2G
ENSG00000119655	52.7454	0.0746226	0.0369544	2.01932	0.043454	0.56941	NPC2
ENSG00000268182	99.776	0.0487963	0.0241712	2.01878	0.0435098	0.56941	SMIM17
ENSG00000213533	32.5817	0.0853145	0.0422658	2.01852	0.0435371	0.56941	STIMATE
ENSG00000099284	61.637	0.0755203	0.0374528	2.01641	0.043757	0.57007	H2AFY2
ENSG00000086102	624.561	-0.0273014	0.013538	-2.01665	0.0437323	0.57007	NFX1
ENSG00000175274	495.581	-0.0414772	0.0205587	-2.0175	0.0436438	0.57007	TP53I11
ENSG00000081307	619.747	0.024419	0.01211	2.01644	0.043754	0.57007	UBA5
ENSG00000133812	1327.01	-0.0221429	0.010984	-2.01593	0.0438073	0.570172	SBF2
ENSG00000246695	101.794	-0.0680379	0.0337627	-2.01518	0.0438861	0.570647	RASSF8-AS1
ENSG00000108582	1441.47	0.0222494	0.0110446	2.0145	0.0439572	0.57102	CPD
ENSG00000114902	221.235	0.0292278	0.014517	2.01335	0.0440781	0.572038	SPCS1
ENSG00000235919	29.0646	-0.104004	0.0517072	-2.0114	0.0442834	0.572849	ASH1L-AS1
ENSG00000146776	330.369	-0.0318497	0.0158332	-2.01157	0.0442648	0.572849	ATXN7L1
ENSG00000145919	152.424	0.0356517	0.0177222	2.0117	0.0442517	0.572849	BOD1
ENSG00000147202	673.692	-0.0222679	0.0110723	-2.01114	0.0443109	0.572849	DIAPH2
ENSG00000091127	180.395	0.0397319	0.0197622	2.01051	0.0443776	0.573162	PUS7
ENSG00000163873	874.489	0.0519168	0.0258445	2.00881	0.044557	0.574375	GRIK3
ENSG00000152433	72.467	0.0607796	0.030254	2.00898	0.0445394	0.574375	ZNF547
ENSG00000157181	528.059	-0.0341712	0.0170355	-2.00588	0.044869	0.575375	ODR4
ENSG00000054282	509.167	-0.0278336	0.013875	-2.00602	0.044854	0.575375	SDCCAG8
ENSG00000014164	133.972	-0.0555794	0.0277111	-2.00567	0.044891	0.575375	ZC3H3
ENSG00000237036	64.4828	0.0669372	0.0333524	2.00697	0.0447527	0.575375	ZEB1-AS1
ENSG00000074657	1314.35	-0.0220043	0.0109692	-2.006	0.0448558	0.575375	ZNF532
ENSG00000169249	114.635	-0.0615231	0.0306555	-2.00692	0.0447585	0.575375	ZRSR2
ENSG00000146005	297.063	-0.0316692	0.0157936	-2.00519	0.0449425	0.575486	PSD2
ENSG00000164818	175.777	0.0377205	0.0188185	2.00443	0.0450239	0.575981	DNAAF5
ENSG00000157870	243.816	-0.0383097	0.0191228	-2.00335	0.0451392	0.576907	PRXL2B
ENSG00000110497	477.836	0.0248576	0.0124155	2.00214	0.0452696	0.577477	AMBRA1
ENSG00000237765	370.924	0.0297366	0.0148506	2.00239	0.0452431	0.577477	FAM200B
ENSG00000140598	147.645	0.0423511	0.0211633	2.00116	0.0453753	0.578277	EFL1
ENSG00000010361	98.9882	0.0929534	0.0464699	2.00029	0.0454687	0.578919	FUZ
ENSG00000050748	2385.92	-0.0161537	0.00808099	-1.99898	0.0456107	0.580179	MAPK9
ENSG00000115307	381.813	0.0314671	0.0157597	1.99669	0.0458591	0.580416	AUP1
ENSG00000169714	753.449	-0.0208887	0.0104626	-1.99652	0.0458776	0.580416	CNBP
ENSG00000170571	143.512	0.0622619	0.0311901	1.99621	0.0459115	0.580416	EMB
ENSG00000152208	360.924	-0.0279159	0.0139811	-1.99669	0.045859	0.580416	GRID2
ENSG00000173801	61.7445	0.0796463	0.0399363	1.99433	0.0461156	0.580416	JUP
ENSG00000151376	546.995	0.0287233	0.0144039	1.99413	0.0461377	0.580416	ME3
ENSG00000137497	1411.72	-0.0244969	0.0122607	-1.99801	0.0457161	0.580416	NUMA1
ENSG00000078674	3655.78	-0.0168775	0.00846546	-1.99369	0.0461856	0.580416	PCM1
ENSG00000183248	310.153	-0.0372959	0.0186888	-1.99563	0.0459743	0.580416	PRR36
ENSG00000228016	41.6921	-0.0704023	0.0353202	-1.99326	0.0462332	0.580416	RAPGEF4-AS1
ENSG00000160188	76.7915	-0.0663944	0.0333047	-1.99355	0.0462017	0.580416	RSPH1
ENSG00000136868	139.019	0.0452945	0.0226756	1.9975	0.0457713	0.580416	SLC31A1
ENSG00000148143	591.374	-0.0310652	0.0155844	-1.99336	0.0462226	0.580416	ZNF462
ENSG00000196437	183.902	-0.0466241	0.0233832	-1.99391	0.0461618	0.580416	ZNF569
ENSG00000250770	53.7583	0.0738011	0.037117	1.98834	0.0467744	0.580462	AC005865.2
ENSG00000280105	89.214	0.0609103	0.0305969	1.99074	0.0465099	0.580462	AC009487.3
ENSG00000259690	54.5066	-0.0874155	0.0440209	-1.98577	0.0470584	0.580462	AC107980.1
ENSG00000115239	92.4987	0.0482792	0.0242562	1.99039	0.0465485	0.580462	ASB3
ENSG00000127423	46.7016	0.0757264	0.0381106	1.98701	0.0469207	0.580462	AUNIP
ENSG00000094916	1862.6	-0.0197972	0.00994384	-1.9909	0.0464915	0.580462	CBX5
ENSG00000186166	445.47	-0.027607	0.0139074	-1.98506	0.0471378	0.580462	CCDC84
ENSG00000177830	237.225	0.0410972	0.0206511	1.99008	0.0465825	0.580462	CHID1
ENSG00000259404	104.347	0.0694886	0.0349727	1.98694	0.0469294	0.580462	EFL1P1
ENSG00000158863	260.216	-0.0370027	0.0186592	-1.98308	0.0473582	0.580462	FAM160B2
ENSG00000145868	551.59	-0.0244035	0.0122561	-1.99113	0.0464662	0.580462	FBXO38
ENSG00000125166	1089.54	0.0241309	0.0121203	1.99095	0.0464862	0.580462	GOT2
ENSG00000164941	502.939	0.0224834	0.0113266	1.98501	0.0471434	0.580462	INTS8
ENSG00000116679	682.844	0.0252927	0.0127315	1.98663	0.0469636	0.580462	IVNS1ABP
ENSG00000128534	119.143	0.0533889	0.0269089	1.98406	0.0472492	0.580462	LSM8
ENSG00000025770	211.968	0.0487881	0.0245474	1.9875	0.0468665	0.580462	NCAPH2
ENSG00000204304	203.197	0.0407857	0.0205558	1.98414	0.0472401	0.580462	PBX2
ENSG00000146247	1614.58	-0.0175365	0.00880409	-1.99186	0.0463868	0.580462	PHIP
ENSG00000087494	52.7735	0.0897033	0.0451108	1.98851	0.0467552	0.580462	PTHLH
ENSG00000265491	825.299	-0.0210231	0.0105921	-1.9848	0.0471671	0.580462	RNF115
ENSG00000116497	346.969	-0.0361296	0.0182065	-1.98444	0.0472071	0.580462	S100PBP
ENSG00000211450	107.704	-0.0519212	0.0261343	-1.98671	0.046955	0.580462	SELENOH
ENSG00000197989	126.368	0.0488467	0.0245701	1.98805	0.0468056	0.580462	SNHG12
ENSG00000170537	71.4939	-0.049303	0.0248592	-1.98329	0.0473351	0.580462	TMC7
ENSG00000164897	64.9828	-0.0678938	0.0341301	-1.98927	0.0466718	0.580462	TMUB1
ENSG00000077152	84.8373	0.0699258	0.0352605	1.98312	0.0473543	0.580462	UBE2T
ENSG00000239827	82.6013	-0.0590168	0.0297664	-1.98267	0.0474049	0.580505	SUGT1P3
ENSG00000278897	84.8106	0.0718635	0.0363605	1.97642	0.0481076	0.581188	AC020951.1
ENSG00000168096	249.302	-0.0346062	0.017513	-1.97603	0.0481516	0.581188	ANKS3
ENSG00000168646	206.735	-0.0458106	0.0231686	-1.97727	0.0480108	0.581188	AXIN2
ENSG00000171634	2148.89	-0.0202923	0.0102609	-1.97764	0.0479697	0.581188	BPTF
ENSG00000145354	364.005	0.0331651	0.01678	1.97646	0.0481025	0.581188	CISD2
ENSG00000131174	587.578	0.030109	0.0152353	1.97626	0.0481255	0.581188	COX7B
ENSG00000214078	359.208	0.0305356	0.015421	1.98013	0.0476884	0.581188	CPNE1
ENSG00000164307	308.842	0.0326917	0.0165232	1.97853	0.0478689	0.581188	ERAP1
ENSG00000067829	328.965	0.030646	0.0154918	1.97821	0.0479053	0.581188	IDH3G
ENSG00000152104	357.215	-0.0320399	0.0161845	-1.97966	0.0477414	0.581188	PTPN14
ENSG00000155636	203.661	-0.0376571	0.0190144	-1.98045	0.0476531	0.581188	RBM45
ENSG00000129824	178.957	-0.0396848	0.0200637	-1.97794	0.047935	0.581188	RPS4Y1
ENSG00000137876	437.645	-0.0338833	0.0171081	-1.98054	0.0476424	0.581188	RSL24D1
ENSG00000186577	215.083	0.0403503	0.0204185	1.97617	0.0481355	0.581188	SMIM29
ENSG00000173451	213.746	0.0494016	0.0249909	1.97678	0.0480664	0.581188	THAP2
ENSG00000221926	65.5812	0.0585118	0.0295908	1.97737	0.0480002	0.581188	TRIM16
ENSG00000108588	645.352	-0.0197004	0.00998264	-1.97346	0.0484429	0.582093	CCDC47
ENSG00000047662	147.132	-0.0538152	0.0272664	-1.97369	0.0484176	0.582093	FAM184B
ENSG00000203778	109.873	0.0563214	0.0285214	1.97471	0.0483015	0.582093	FAM229B
ENSG00000104044	143.163	0.0583239	0.0295396	1.97443	0.0483328	0.582093	OCA2
ENSG00000153823	576.306	-0.0278886	0.0141267	-1.97417	0.0483622	0.582093	PID1
ENSG00000163507	245.841	-0.0393135	0.0199377	-1.97181	0.048631	0.583833	CIP2A
ENSG00000241685	142.999	-0.050616	0.025707	-1.96896	0.0489576	0.58517	ARPC1A
ENSG00000166171	82.3528	0.0647632	0.0328924	1.96894	0.0489598	0.58517	DPCD
ENSG00000277053	225.758	0.0291939	0.0148244	1.96932	0.048916	0.58517	GTF2IP1
ENSG00000153395	390.844	0.033968	0.0172417	1.9701	0.0488265	0.58517	LPCAT1
ENSG00000146426	562.577	0.0271575	0.013791	1.96922	0.0489278	0.58517	TIAM2
ENSG00000100354	3160.14	-0.013238	0.00672577	-1.96825	0.0490389	0.585595	TNRC6B
ENSG00000164062	388.009	0.0326768	0.0166058	1.96779	0.0490918	0.585706	APEH
ENSG00000172009	263.649	0.0414361	0.021081	1.96557	0.0493483	0.588246	THOP1
ENSG00000142920	279.934	0.0317569	0.0161663	1.96439	0.0494849	0.588669	AZIN2
ENSG00000166704	195.678	-0.0397801	0.0202533	-1.96413	0.0495151	0.588669	ZNF606
ENSG00000198182	132.642	0.0440142	0.0224031	1.96465	0.0494543	0.588669	ZNF607
ENSG00000158186	984.521	-0.017271	0.00879954	-1.96271	0.0496798	0.589635	MRAS
ENSG00000277258	80.6052	-0.0644098	0.0328174	-1.96268	0.0496839	0.589635	PCGF2
ENSG00000055044	501.448	-0.0274946	0.0140114	-1.9623	0.0497279	0.589637	NOP58
ENSG00000011132	81.8905	0.0684416	0.0348898	1.96165	0.0498027	0.589821	APBA3
ENSG00000168539	753.513	0.0304367	0.0155177	1.96141	0.0498311	0.589821	CHRM1
ENSG00000284624	235.915	-0.0536763	0.0277309	-1.93562	0.0529145	0.589922	AC092902.5
ENSG00000272870	40.9293	0.0706002	0.0362541	1.94737	0.0514903	0.589922	AC097534.2
ENSG00000260404	150.459	-0.0395709	0.0203782	-1.94183	0.0521576	0.589922	AC110079.1
ENSG00000115073	428.733	0.0307882	0.0157961	1.9491	0.0512831	0.589922	ACTR1B
ENSG00000141385	532.635	-0.0258528	0.0133678	-1.93397	0.0531168	0.589922	AFG3L2
ENSG00000283930	45.0827	-0.0891637	0.0456768	-1.95206	0.0509314	0.589922	AL117339.5
ENSG00000273373	112.543	-0.0618771	0.0316137	-1.95729	0.0503137	0.589922	AL355488.1
ENSG00000119711	370.429	-0.0272778	0.014072	-1.93844	0.0525692	0.589922	ALDH6A1
ENSG00000260372	134.916	0.0535186	0.0274799	1.94755	0.0514683	0.589922	AQP4-AS1
ENSG00000164008	50.3549	0.0723048	0.0371476	1.94642	0.0516047	0.589922	C1orf50
ENSG00000008300	1127.66	0.0243656	0.0125733	1.93789	0.0526369	0.589922	CELSR3
ENSG00000115295	808.051	-0.0226187	0.0115655	-1.9557	0.0505005	0.589922	CLIP4
ENSG00000111652	505.345	-0.0267856	0.0136911	-1.95643	0.050415	0.589922	COPS7A
ENSG00000103381	94.9529	0.0673009	0.0344527	1.95343	0.0507686	0.589922	CPPED1
ENSG00000149091	2473.12	0.0218686	0.0112166	1.94966	0.0512167	0.589922	DGKZ
ENSG00000007923	391.271	-0.0268538	0.0137301	-1.95584	0.0504845	0.589922	DNAJC11
ENSG00000164181	190.006	0.0467049	0.0241093	1.93722	0.0527188	0.589922	ELOVL7
ENSG00000143924	334.565	0.0304401	0.0156869	1.94048	0.0523218	0.589922	EML4
ENSG00000182150	1026.69	-0.0244036	0.0125911	-1.93817	0.0526027	0.589922	ERCC6L2
ENSG00000031003	1259.03	-0.0211873	0.0108615	-1.95068	0.0510951	0.589922	FAM13B
ENSG00000053254	478.578	-0.0200681	0.010332	-1.94233	0.0520972	0.589922	FOXN3
ENSG00000165775	179.104	-0.0417519	0.0214113	-1.95	0.0511763	0.589922	FUNDC2
ENSG00000164418	2257.32	-0.0163447	0.00833778	-1.96032	0.0499581	0.589922	GRIK2
ENSG00000166503	1211.68	-0.0220611	0.0113104	-1.95052	0.0511146	0.589922	HDGFL3
ENSG00000013583	53.516	0.0804354	0.0413958	1.94308	0.0520062	0.589922	HEBP1
ENSG00000140382	620.041	-0.0194068	0.0100152	-1.93774	0.0526552	0.589922	HMG20A
ENSG00000213305	48.7044	0.0821069	0.0422249	1.94451	0.0518338	0.589922	HNRNPCP6
ENSG00000188483	76.3052	0.0565501	0.028951	1.9533	0.0507838	0.589922	IER5L
ENSG00000163913	484.403	0.0237779	0.0121674	1.95422	0.0506746	0.589922	IFT122
ENSG00000185950	987.484	-0.0219295	0.0112562	-1.94822	0.0513885	0.589922	IRS2
ENSG00000103510	229.183	0.0327336	0.0168484	1.94283	0.0520365	0.589922	KAT8
ENSG00000122203	830.4	-0.0192628	0.00991081	-1.94361	0.051942	0.589922	KIAA1191
ENSG00000166816	74.8461	0.060578	0.0312048	1.94131	0.052221	0.589922	LDHD
ENSG00000148356	445.029	-0.0257854	0.0132478	-1.94639	0.0516077	0.589922	LRSAM1
ENSG00000140280	215.254	0.0427069	0.0218175	1.95745	0.0502941	0.589922	LYSMD2
ENSG00000101363	173.163	0.044713	0.0228223	1.95918	0.050092	0.589922	MANBAL
ENSG00000127720	114.551	0.0507827	0.0261653	1.94084	0.0522778	0.589922	METTL25
ENSG00000143198	716.461	-0.022839	0.0117677	-1.94081	0.0522807	0.589922	MGST3
ENSG00000230327	39.9402	0.0814203	0.0421036	1.93381	0.0531365	0.589922	MTCO1P42
ENSG00000198888	86814	-0.0313304	0.0161311	-1.94223	0.0521088	0.589922	MT-ND1
ENSG00000215041	258.485	0.0351396	0.0179234	1.96055	0.0499321	0.589922	NEURL4
ENSG00000104361	834.913	0.0220041	0.0113318	1.94181	0.0521604	0.589922	NIPAL2
ENSG00000148335	39.6612	0.0642596	0.0331784	1.93679	0.0527709	0.589922	NTMT1
ENSG00000153989	439.253	0.0238722	0.0123404	1.93447	0.053055	0.589922	NUS1
ENSG00000120509	117.299	0.0535017	0.0276059	1.93805	0.0526167	0.589922	PDZD11
ENSG00000162928	215.547	0.0418439	0.0214548	1.95033	0.0511365	0.589922	PEX13
ENSG00000087495	854.504	-0.0246933	0.0126186	-1.9569	0.0503587	0.589922	PHACTR3
ENSG00000215021	230.585	0.0356609	0.0182837	1.95042	0.0511255	0.589922	PHB2
ENSG00000060642	71.5477	0.056194	0.0290526	1.93422	0.0530867	0.589922	PIGV
ENSG00000107679	2010.66	0.0222489	0.0113794	1.95519	0.0505609	0.589922	PLEKHA1
ENSG00000117598	462.39	0.0309387	0.0158924	1.94677	0.0515629	0.589922	PLPPR5
ENSG00000108179	183.072	-0.0490402	0.0253238	-1.93652	0.0528035	0.589922	PPIF
ENSG00000143363	186.395	0.0406157	0.0209594	1.93783	0.0526441	0.589922	PRUNE1
ENSG00000091428	2111.31	-0.0176754	0.00904541	-1.95408	0.0506923	0.589922	RAPGEF4
ENSG00000035928	438.847	-0.0255187	0.0131017	-1.94774	0.0514463	0.589922	RFC1
ENSG00000137275	253.644	-0.0355777	0.018389	-1.93473	0.0530238	0.589922	RIPK1
ENSG00000225784	47.2523	-0.0715425	0.0367024	-1.94926	0.0512647	0.589922	RP11-592B15.4
ENSG00000226221	6.08427	0.0866936	0.0444724	1.94938	0.05125	0.589922	RPL26P19
ENSG00000176087	153.306	0.0422278	0.0218398	1.93353	0.053171	0.589922	SLC35A4
ENSG00000130340	482.499	0.0269165	0.0137687	1.95491	0.050594	0.589922	SNX9
ENSG00000112096	1268.49	-0.0267225	0.0136724	-1.95449	0.0506433	0.589922	SOD2
ENSG00000197558	196.779	0.0520745	0.02693	1.9337	0.0531502	0.589922	SSPO
ENSG00000141750	135.721	-0.0638295	0.0326169	-1.95695	0.0503539	0.589922	STAC2
ENSG00000242294	49.7558	0.0853639	0.0440802	1.93656	0.0527991	0.589922	STAG3L5P
ENSG00000243317	144.91	0.0472743	0.0244349	1.93471	0.0530265	0.589922	STMP1
ENSG00000198498	89.0494	-0.0724428	0.0371781	-1.94853	0.0513512	0.589922	TMA16
ENSG00000151353	139.178	0.0542038	0.0276896	1.95755	0.0502828	0.589922	TMEM18
ENSG00000141655	170.829	-0.0359634	0.0185508	-1.93864	0.052545	0.589922	TNFRSF11A
ENSG00000144744	504.953	0.0310106	0.0160153	1.93631	0.0528298	0.589922	UBA3
ENSG00000155959	314.829	0.0426809	0.0218779	1.95087	0.0510729	0.589922	VBP1
ENSG00000126215	47.5967	0.072229	0.0369377	1.95543	0.0505323	0.589922	XRCC3
ENSG00000239407	127.571	-0.0501479	0.0257369	-1.94849	0.0513568	0.589922	Z68871.1
ENSG00000062370	93.5325	0.0556542	0.0286568	1.94209	0.0521261	0.589922	ZNF112
ENSG00000149054	66.501	0.0673464	0.0345761	1.94777	0.0514422	0.589922	ZNF215
ENSG00000186918	100.517	-0.0607153	0.0312309	-1.94408	0.0518861	0.589922	ZNF395
ENSG00000184635	35.9073	0.0971926	0.0501693	1.93729	0.0527096	0.589922	ZNF93
ENSG00000181827	849.128	-0.019569	0.0101228	-1.93316	0.0532159	0.589934	RFX7
ENSG00000164053	54.2006	0.0744309	0.0385314	1.93169	0.0533975	0.590488	ATRIP
ENSG00000130226	2313.95	-0.0174154	0.00901325	-1.9322	0.0533347	0.590488	DPP6
ENSG00000128050	377.324	-0.0276224	0.0142984	-1.93185	0.0533776	0.590488	PAICS
ENSG00000243701	250.84	-0.0281842	0.0145947	-1.93113	0.0534672	0.590773	DUBR
ENSG00000144597	347.167	-0.0293348	0.0151955	-1.93049	0.0535462	0.59116	EAF1
ENSG00000188811	346.301	0.0287084	0.0148765	1.92979	0.0536334	0.591638	NHLRC3
ENSG00000143514	172.516	0.0386998	0.0200609	1.92912	0.053716	0.592063	TP53BP2
ENSG00000137992	514.45	0.0233837	0.0121247	1.9286	0.0537801	0.592285	DBT
ENSG00000102409	891.834	-0.0230548	0.0119578	-1.92801	0.0538543	0.592617	BEX4
ENSG00000119397	371.829	-0.0313397	0.0162604	-1.92736	0.0539344	0.593014	CNTRL
ENSG00000166452	70.4033	0.0655181	0.034072	1.92293	0.0544891	0.593539	AKIP1
ENSG00000007516	964.829	-0.0410699	0.0213778	-1.92115	0.0547128	0.593539	BAIAP3
ENSG00000108021	1132.38	-0.0188662	0.00979507	-1.92609	0.0540936	0.593539	FAM208B
ENSG00000185274	1241.05	-0.0213051	0.0110834	-1.92225	0.0545749	0.593539	GALNT17
ENSG00000228232	64.5502	0.0367584	0.019092	1.92533	0.0541886	0.593539	GAPDHP1
ENSG00000010282	132.763	0.0568032	0.0295934	1.91946	0.0549266	0.593539	HHATL
ENSG00000174943	314.282	-0.0294275	0.0153204	-1.92081	0.0547553	0.593539	KCTD13
ENSG00000182541	66.1388	0.0809766	0.0421639	1.92052	0.0547923	0.593539	LIMK2
ENSG00000175110	237.067	-0.0306248	0.015918	-1.92391	0.0543657	0.593539	MRPS22
ENSG00000101181	124.232	0.0538466	0.0280508	1.91961	0.0549066	0.593539	MTG2
ENSG00000129116	152.2	-0.0470187	0.0244757	-1.92103	0.0547276	0.593539	PALLD
ENSG00000143799	751.671	-0.0160114	0.00833175	-1.92173	0.05464	0.593539	PARP1
ENSG00000162517	275.071	0.037464	0.0195194	1.91932	0.0549436	0.593539	PEF1
ENSG00000121879	988.225	0.0236206	0.0123072	1.91925	0.0549524	0.593539	PIK3CA
ENSG00000182899	247.206	-0.0347375	0.0180567	-1.9238	0.0543797	0.593539	RPL35A
ENSG00000146411	123.514	-0.0452693	0.0235258	-1.92424	0.0543248	0.593539	SLC2A12
ENSG00000153820	740.099	-0.040507	0.0210262	-1.9265	0.054042	0.593539	SPHKAP
ENSG00000188807	193.542	0.0394636	0.0205607	1.91937	0.0549371	0.593539	TMEM201
ENSG00000186854	233.506	0.0666727	0.0346712	1.923	0.05448	0.593539	TRABD2A
ENSG00000186591	782.983	-0.0226258	0.0117521	-1.92525	0.0541977	0.593539	UBE2H
ENSG00000167637	222.794	-0.0325291	0.0169061	-1.9241	0.054342	0.593539	ZNF283
ENSG00000265763	184.914	-0.0414955	0.0215963	-1.92142	0.054679	0.593539	ZNF488
ENSG00000179091	252.306	0.0421471	0.021965	1.91884	0.0550051	0.593632	CYC1
ENSG00000170522	503.169	-0.0256152	0.0133588	-1.91748	0.0551765	0.594691	ELOVL6
ENSG00000184216	131.223	0.0370065	0.0193007	1.91736	0.0551916	0.594691	IRAK1
ENSG00000071054	1239.49	0.0191637	0.00999848	1.91666	0.055281	0.595177	MAP4K4
ENSG00000224271	92.4245	0.0727752	0.0380069	1.91479	0.0555193	0.595657	AL117329.1
ENSG00000132591	197.844	0.0375992	0.0196532	1.91313	0.0557311	0.595657	ERAL1
ENSG00000127311	90.0518	0.0650412	0.0339908	1.91349	0.0556853	0.595657	HELB
ENSG00000002834	738.739	-0.0211749	0.0110566	-1.91515	0.0554739	0.595657	LASP1
ENSG00000254349	85.3303	-0.069518	0.0363085	-1.91465	0.0555375	0.595657	MIR2052HG
ENSG00000137522	158.301	0.0339838	0.0177693	1.9125	0.0558124	0.595657	RNF121
ENSG00000206588	289.857	0.0500316	0.0261411	1.91391	0.0556322	0.595657	RNU1-28P
ENSG00000112394	144.303	-0.0443923	0.0232067	-1.91291	0.0557592	0.595657	SLC16A10
ENSG00000091640	107.834	0.0471206	0.0246102	1.91468	0.0555337	0.595657	SPAG7
ENSG00000036054	414.601	0.0257178	0.0134471	1.91251	0.0558102	0.595657	TBC1D23
ENSG00000182141	532.849	-0.0269744	0.0141036	-1.91259	0.0558011	0.595657	ZNF708
ENSG00000105409	239.799	-0.0494455	0.025879	-1.91064	0.0560505	0.596732	ATP1A3
ENSG00000257727	117.384	-0.0391462	0.0205029	-1.9093	0.0562236	0.596732	CNPY2
ENSG00000214253	163.157	0.0453606	0.0237567	1.90938	0.0562126	0.596732	FIS1
ENSG00000102781	1064.03	0.020964	0.0109757	1.91004	0.0561286	0.596732	KATNAL1
ENSG00000078114	1910.47	-0.0189237	0.00990291	-1.91092	0.0560142	0.596732	NEBL
ENSG00000115758	153.643	0.0374152	0.019589	1.91001	0.0561325	0.596732	ODC1
ENSG00000197728	132.987	-0.0443283	0.0232087	-1.90999	0.056135	0.596732	RPS26
ENSG00000007541	262.523	0.036159	0.018942	1.90894	0.0562703	0.596757	PIGQ
ENSG00000136271	226.424	0.0378243	0.0198183	1.90855	0.0563198	0.596813	DDX56
ENSG00000126016	273.903	0.0276827	0.0145293	1.9053	0.056741	0.597512	AMOT
ENSG00000164604	256.11	-0.0369759	0.0193967	-1.9063	0.0566115	0.597512	GPR85
ENSG00000237973	2439.09	-0.0251952	0.0132163	-1.90637	0.0566026	0.597512	MTCO1P12
ENSG00000118898	268.192	-0.0340739	0.0178832	-1.90536	0.0567337	0.597512	PPL
ENSG00000121390	793.111	-0.0186575	0.00978754	-1.90625	0.0566179	0.597512	PSPC1
ENSG00000049883	317.158	0.0314097	0.0164795	1.90599	0.0566512	0.597512	PTCD2
ENSG00000182010	92.8457	0.0603832	0.0316858	1.90569	0.0566907	0.597512	RTKN2
ENSG00000167291	117.919	0.0553073	0.029022	1.90571	0.0566883	0.597512	TBC1D16
ENSG00000163995	787.431	-0.0281713	0.0147972	-1.90383	0.0569328	0.597619	ABLIM2
ENSG00000033627	3762.99	-0.0102854	0.00540298	-1.90364	0.0569565	0.597619	ATP6V0A1
ENSG00000169814	146.517	-0.0506427	0.0266048	-1.90352	0.0569732	0.597619	BTD
ENSG00000129562	109.239	0.0527936	0.0277307	1.9038	0.0569366	0.597619	DAD1
ENSG00000066027	224.831	0.0376279	0.0197608	1.90417	0.0568882	0.597619	PPP2R5A
ENSG00000212664	34.0282	-0.06369	0.033483	-1.90216	0.0571505	0.598787	AC064799.1
ENSG00000079805	520.956	0.026203	0.0137845	1.9009	0.0573153	0.598787	DNM2
ENSG00000066468	274.446	-0.0381341	0.0200581	-1.90118	0.0572785	0.598787	FGFR2
ENSG00000181588	49.9689	-0.0637844	0.0335657	-1.90028	0.057396	0.598787	MEX3D
ENSG00000207005	232.659	0.0443115	0.0233099	1.90098	0.0573052	0.598787	RNU1-2
ENSG00000206634	82.9734	0.0525693	0.0276407	1.90188	0.0571862	0.598787	SNORA22
ENSG00000109501	417.37	-0.0323341	0.0170145	-1.90038	0.057383	0.598787	WFS1
ENSG00000187608	24.1686	0.083199	0.0438046	1.89932	0.0575222	0.599174	ISG15
ENSG00000188227	356.121	0.0293252	0.0154389	1.89944	0.0575068	0.599174	ZNF793
ENSG00000156411	422.049	0.0278732	0.0147321	1.89201	0.0584902	0.599729	ATP5MPL
ENSG00000106392	493.859	-0.0239076	0.0126429	-1.89099	0.0586255	0.599729	C1GALT1
ENSG00000142408	812.803	-0.0210455	0.0111378	-1.88956	0.058817	0.599729	CACNG8
ENSG00000137500	333.386	-0.0308406	0.0162819	-1.89416	0.0582035	0.599729	CCDC90B
ENSG00000175984	43.6889	0.0821225	0.0433809	1.89306	0.0583502	0.599729	DENND2C
ENSG00000135829	1143.45	-0.0175054	0.00923089	-1.89639	0.057908	0.599729	DHX9
ENSG00000132199	109.412	-0.0432014	0.0228525	-1.89045	0.0586983	0.599729	ENOSF1
ENSG00000125991	222.664	0.0391937	0.0206461	1.89836	0.0576491	0.599729	ERGIC3
ENSG00000139083	150.399	0.039469	0.0208031	1.89726	0.057793	0.599729	ETV6
ENSG00000130713	113.2	0.0470886	0.0248549	1.89454	0.0581532	0.599729	EXOSC2
ENSG00000122034	346.496	0.0247587	0.0130495	1.89729	0.0577897	0.599729	GTF3A
ENSG00000065427	224.012	-0.034129	0.0180445	-1.89138	0.0585737	0.599729	KARS
ENSG00000131437	3559.26	-0.0184984	0.00978155	-1.89115	0.0586038	0.599729	KIF3A
ENSG00000133739	108.584	-0.0444567	0.0234695	-1.89424	0.0581934	0.599729	LRRCC1
ENSG00000085871	22.989	0.0844745	0.0446999	1.88981	0.0587828	0.599729	MGST2
ENSG00000084092	123.752	0.0398719	0.021072	1.89218	0.0584673	0.599729	NOA1
ENSG00000115896	496.804	0.0294258	0.0155451	1.89293	0.0583675	0.599729	PLCL1
ENSG00000182836	462.124	-0.0387882	0.0204796	-1.89399	0.058226	0.599729	PLCXD3
ENSG00000151552	559.77	0.0328394	0.0173542	1.8923	0.0584504	0.599729	QDPR
ENSG00000117133	120.229	0.0495552	0.0262141	1.8904	0.0587045	0.599729	RPF1
ENSG00000065613	1298.63	-0.0244422	0.0129005	-1.89467	0.0581363	0.599729	SLK
ENSG00000180008	421.324	-0.0316788	0.0167229	-1.89434	0.05818	0.599729	SOCS4
ENSG00000198917	126.734	0.0517635	0.0273948	1.88953	0.0588203	0.599729	SPOUT1
ENSG00000057704	52.6024	0.0902919	0.0477068	1.89264	0.0584056	0.599729	TMCC3
ENSG00000129003	5456.28	-0.0150107	0.00793978	-1.89057	0.0586812	0.599729	VPS13C
ENSG00000161996	145.316	0.067758	0.0358601	1.88951	0.0588231	0.599729	WDR90
ENSG00000204920	80.2705	-0.0670514	0.0354307	-1.89247	0.0584285	0.599729	ZNF155
ENSG00000196724	211.553	-0.0353143	0.0186155	-1.89704	0.0578227	0.599729	ZNF418
ENSG00000140945	1015.54	-0.0272842	0.0144447	-1.88887	0.0589098	0.600157	CDH13
ENSG00000172986	49.2846	-0.0796585	0.0421882	-1.88817	0.0590032	0.600655	GXYLT2
ENSG00000160818	121.771	-0.0415546	0.0220181	-1.88729	0.059121	0.600945	GPATCH4
ENSG00000149428	924.781	0.0162577	0.00861351	1.88746	0.0590978	0.600945	HYOU1
ENSG00000160323	149.147	0.0445976	0.0236559	1.88526	0.0593947	0.602168	ADAMTS13
ENSG00000171885	1162.93	-0.0272644	0.0144644	-1.88493	0.0594389	0.602168	AQP4
ENSG00000171456	653.086	-0.0212552	0.0112775	-1.88474	0.0594651	0.602168	ASXL1
ENSG00000130643	592.455	0.0309536	0.0164226	1.88483	0.0594534	0.602168	CALY
ENSG00000107201	149.832	-0.0591268	0.0313528	-1.88585	0.0593148	0.602168	DDX58
ENSG00000180385	78.219	0.0521507	0.0276996	1.88273	0.0597373	0.604016	EMC3-AS1
ENSG00000115275	135.579	0.0534186	0.0283706	1.88288	0.0597162	0.604016	MOGS
ENSG00000167968	46.4901	0.0711751	0.0378356	1.88117	0.0599488	0.604444	DNASE1L2
ENSG00000135968	2164.76	-0.0245092	0.0130338	-1.88043	0.0600492	0.604444	GCC2
ENSG00000167702	884.304	0.0271588	0.014438	1.88107	0.0599624	0.604444	KIFC2
ENSG00000134294	1379.25	0.0241559	0.0128373	1.8817	0.0598768	0.604444	SLC38A2
ENSG00000116350	582.547	0.0196176	0.0104294	1.881	0.0599721	0.604444	SRSF4
ENSG00000157005	143.185	0.0912897	0.0485412	1.88066	0.0600179	0.604444	SST
ENSG00000160993	43.9748	0.0645378	0.0343316	1.87984	0.0601301	0.604806	ALKBH4
ENSG00000169258	379.023	0.0257627	0.0137085	1.87933	0.0601995	0.605052	GPRIN1
ENSG00000130844	418.878	-0.0287217	0.0152915	-1.87827	0.0603438	0.60605	ZNF331
ENSG00000259495	90.569	-0.0651372	0.0347257	-1.87576	0.060688	0.606757	AC016705.2
ENSG00000121281	187.457	0.0382173	0.0203873	1.87456	0.060853	0.606757	ADCY7
ENSG00000154040	117.612	0.042437	0.02266	1.87277	0.0611002	0.606757	CABYR
ENSG00000006634	99.0348	0.0497705	0.0265708	1.87312	0.0610512	0.606757	DBF4
ENSG00000067334	428.76	-0.0369954	0.0197104	-1.87695	0.0605244	0.606757	DNTTIP2
ENSG00000259917	14.2809	-0.0751403	0.040128	-1.87251	0.0611355	0.606757	HNRNPLP2
ENSG00000119684	599.07	-0.0312665	0.0166827	-1.87418	0.0609052	0.606757	MLH3
ENSG00000153944	597.661	-0.0235064	0.0125442	-1.87388	0.0609464	0.606757	MSI2
ENSG00000140519	39.1852	0.0790105	0.0421814	1.87311	0.0610525	0.606757	RHCG
ENSG00000181852	581.767	-0.0200304	0.0106741	-1.87654	0.0605815	0.606757	RNF41
ENSG00000174938	983.102	0.0257128	0.0137292	1.87285	0.0610891	0.606757	SEZ6L2
ENSG00000184985	168.931	0.0351988	0.0187733	1.87494	0.0608015	0.606757	SORCS2
ENSG00000115306	10681.3	-0.0114054	0.00608016	-1.87583	0.0606783	0.606757	SPTBN1
ENSG00000178201	67.4848	0.0725312	0.038665	1.87589	0.0606708	0.606757	VN1R1
ENSG00000136870	503.171	-0.0220004	0.0117467	-1.8729	0.0610816	0.606757	ZNF189
ENSG00000146757	152.336	-0.0460469	0.0245827	-1.87314	0.0610489	0.606757	ZNF92
ENSG00000100425	476.044	-0.0264465	0.0141345	-1.87107	0.0613357	0.607566	BRD1
ENSG00000165164	55.7883	0.0777787	0.0415719	1.87095	0.0613525	0.607566	CFAP47
ENSG00000125266	515.543	-0.0275104	0.014701	-1.87133	0.0613	0.607566	EFNB2
ENSG00000138071	1997.52	-0.0171044	0.00914501	-1.87035	0.0614347	0.607637	ACTR2
ENSG00000172270	1305.14	0.0230296	0.0123154	1.86998	0.0614864	0.607637	BSG
ENSG00000176102	413.691	0.027206	0.0145518	1.86959	0.0615402	0.607637	CSTF3
ENSG00000165914	846.988	0.0211731	0.0113239	1.86977	0.0615154	0.607637	TTC7B
ENSG00000080546	612.901	0.0227678	0.0121821	1.86896	0.0616288	0.608064	SESN1
ENSG00000131269	129.815	0.0465742	0.0249448	1.86709	0.0618891	0.608556	ABCB7
ENSG00000166446	644.647	0.0162644	0.00871524	1.8662	0.0620131	0.608556	CDYL2
ENSG00000177200	2730.55	-0.0141572	0.00759543	-1.86391	0.0623339	0.608556	CHD9
ENSG00000135905	573.586	-0.0331548	0.0177687	-1.86591	0.0620533	0.608556	DOCK10
ENSG00000127527	618.909	-0.0239618	0.012838	-1.86647	0.0619758	0.608556	EPS15L1
ENSG00000166979	82.6163	-0.0572807	0.0307501	-1.86278	0.0624925	0.608556	EVA1C
ENSG00000213190	1903.83	0.0271772	0.0145532	1.86744	0.0618395	0.608556	MLLT11
ENSG00000105520	632.494	-0.0279519	0.0149984	-1.86366	0.0623692	0.608556	PLPPR2
ENSG00000240344	122.497	0.0352394	0.0188767	1.86681	0.0619276	0.608556	PPIL3
ENSG00000174903	342.795	0.0358154	0.0192146	1.86397	0.0623264	0.608556	RAB1B
ENSG00000033867	1020.55	-0.0222374	0.0119298	-1.86402	0.0623193	0.608556	SLC4A7
ENSG00000144028	1218.64	0.0170832	0.00916838	1.86327	0.0624239	0.608556	SNRNP200
ENSG00000007341	295.918	-0.0343544	0.0183977	-1.86732	0.0618572	0.608556	ST7L
ENSG00000109079	366.872	-0.0286294	0.0153503	-1.86507	0.0621713	0.608556	TNFAIP1
ENSG00000141759	281.391	-0.0267777	0.0143348	-1.86801	0.0617602	0.608556	TXNL4A
ENSG00000156256	348.329	-0.0323348	0.0173575	-1.86287	0.062481	0.608556	USP16
ENSG00000236104	70.1783	0.0516164	0.0276712	1.86535	0.0621329	0.608556	ZBTB22
ENSG00000140836	295.595	0.0379276	0.0203502	1.86374	0.0623576	0.608556	ZFHX3
ENSG00000115806	334.66	0.0296412	0.015927	1.86107	0.0627347	0.610162	GORASP2
ENSG00000106803	30.359	0.0873284	0.0469262	1.86097	0.0627482	0.610162	SEC61B
ENSG00000165898	85.0366	0.061193	0.0328898	1.86055	0.0628083	0.610306	ISCA2
ENSG00000184838	105.498	-0.0540746	0.0290722	-1.86001	0.0628836	0.610417	PRR16
ENSG00000172476	60.2008	0.0754935	0.0405917	1.85982	0.0629104	0.610417	RAB40A
ENSG00000181982	422.042	-0.021798	0.0117288	-1.8585	0.0630987	0.611736	CCDC149
ENSG00000058091	1607.13	-0.0204157	0.0109867	-1.85822	0.0631372	0.611736	CDK14
ENSG00000253341	17.6443	0.0775718	0.0417588	1.85761	0.063224	0.612102	AC115837.1
ENSG00000134508	246.121	0.0287807	0.0154958	1.85732	0.063266	0.612102	CABLES1
ENSG00000154822	592.037	-0.023557	0.0126864	-1.85687	0.0633303	0.612284	PLCL2
ENSG00000162144	113.412	-0.0521952	0.0281243	-1.85588	0.0634712	0.613206	CYB561A3
ENSG00000176444	304.332	0.0308604	0.0166402	1.85457	0.0636579	0.614328	CLK2
ENSG00000053438	501.25	-0.0298106	0.0160754	-1.85442	0.0636787	0.614328	NNAT
ENSG00000228434	28.8328	0.0823648	0.0445511	1.84877	0.064491	0.615789	AC004951.1
ENSG00000226454	89.3776	0.0669839	0.036209	1.84992	0.0643245	0.615789	AL033380.1
ENSG00000213073	47.4999	0.0782425	0.0422804	1.85056	0.0642323	0.615789	AL353625.1
ENSG00000163468	681.356	-0.0241953	0.0130928	-1.84798	0.0646052	0.615789	CCT3
ENSG00000145088	70.714	0.0636165	0.0343374	1.85269	0.0639267	0.615789	EAF2
ENSG00000203965	427.078	0.0259331	0.014043	1.84669	0.0647923	0.615789	EFCAB7
ENSG00000075914	126.833	-0.03643	0.0197096	-1.84834	0.0645535	0.615789	EXOSC7
ENSG00000165669	489.066	0.0194135	0.0104888	1.85088	0.0641866	0.615789	FAM204A
ENSG00000256667	101.707	0.0563413	0.0304869	1.84805	0.0645949	0.615789	KLRA1P
ENSG00000198910	1382.96	0.0180265	0.00976484	1.84607	0.0648825	0.615789	L1CAM
ENSG00000154305	1524.23	-0.0171923	0.00929111	-1.85041	0.0642551	0.615789	MIA3
ENSG00000132182	301.688	0.0325667	0.0175774	1.85276	0.063917	0.615789	NUP210
ENSG00000104872	94.6679	0.0539951	0.0292368	1.84682	0.0647734	0.615789	PIH1D1
ENSG00000147588	575.896	-0.0510544	0.0276377	-1.84727	0.0647073	0.615789	PMP2
ENSG00000052749	341.423	0.0280531	0.0151815	1.84784	0.0646254	0.615789	RRP12
ENSG00000168077	199.386	-0.0451307	0.0244394	-1.84664	0.0647997	0.615789	SCARA3
ENSG00000213699	334.147	-0.0277999	0.0150134	-1.85167	0.0640739	0.615789	SLC35F6
ENSG00000122692	482.014	-0.0228718	0.0123718	-1.8487	0.0645012	0.615789	SMU1
ENSG00000160284	88.6077	0.0602227	0.032585	1.84817	0.0645777	0.615789	SPATC1L
ENSG00000106785	155.438	0.0434805	0.0235518	1.84616	0.0648685	0.615789	TRIM14
ENSG00000119283	61.9807	0.0731476	0.0395303	1.85042	0.064253	0.615789	TRIM67
ENSG00000188933	293.553	0.0386511	0.0208963	1.84966	0.0643619	0.615789	USP32P1
ENSG00000186812	266.653	0.0289333	0.0156491	1.84888	0.064475	0.615789	ZNF397
ENSG00000269945	112.09	-0.0572591	0.0310333	-1.84509	0.065025	0.616134	AC004817.4
ENSG00000177556	98.5125	0.0586278	0.0317938	1.844	0.0651836	0.616134	ATOX1
ENSG00000115561	737.573	-0.0203787	0.0110469	-1.84475	0.0650746	0.616134	CHMP3
ENSG00000005483	1877.14	-0.0165761	0.00898763	-1.84432	0.0651365	0.616134	KMT2E
ENSG00000267272	52.6217	0.0654756	0.0354835	1.84524	0.0650023	0.616134	LINC01140
ENSG00000116984	1158.74	-0.019883	0.010783	-1.84393	0.0651936	0.616134	MTR
ENSG00000139725	87.7614	0.0598819	0.0324839	1.84344	0.0652655	0.616381	RHOF
ENSG00000283674	312.799	-0.0425636	0.023101	-1.8425	0.0654015	0.6168	AC068587.4
ENSG00000182600	49.0852	0.0778694	0.042262	1.84254	0.065396	0.6168	SNORC
ENSG00000227855	80.9113	0.0619943	0.0336571	1.84194	0.0654842	0.617148	DPY19L2P3
ENSG00000205155	37.6579	0.0810043	0.0439882	1.8415	0.0655483	0.617319	PSENEN
ENSG00000137845	1208.64	0.0180136	0.00978507	1.84093	0.0656316	0.617519	ADAM10
ENSG00000131368	525.939	-0.0264877	0.0143898	-1.84073	0.0656613	0.617519	MRPS25
ENSG00000112874	179.438	0.0472536	0.0256825	1.83991	0.0657811	0.617783	NUDT12
ENSG00000112079	319.951	-0.0331232	0.0180014	-1.84004	0.0657631	0.617783	STK38
ENSG00000100897	263.378	0.0333008	0.018107	1.83911	0.0658991	0.618028	DCAF11
ENSG00000229091	13.6562	0.0753322	0.0409548	1.8394	0.0658566	0.618028	HSPA8P8
ENSG00000155657	858.338	-0.0407081	0.0221481	-1.83799	0.0660638	0.619141	TTN
ENSG00000261799	277.667	0.0360325	0.0196421	1.83445	0.0665868	0.619299	AC007406.5
ENSG00000176244	88.7345	-0.0571965	0.0311574	-1.83573	0.0663982	0.619299	ACBD7
ENSG00000250091	187.096	-0.0439012	0.023915	-1.83572	0.0663995	0.619299	DNAH10OS
ENSG00000165355	488.958	-0.0288251	0.0156931	-1.8368	0.0662387	0.619299	FBXO33
ENSG00000141965	282.123	-0.0284276	0.0154908	-1.83513	0.066487	0.619299	FEM1A
ENSG00000161791	275.026	-0.0284395	0.0154992	-1.8349	0.0665201	0.619299	FMNL3
ENSG00000143669	2551.05	-0.0163473	0.00889855	-1.83708	0.0661984	0.619299	LYST
ENSG00000162409	1324.05	-0.0159613	0.00868736	-1.8373	0.0661658	0.619299	PRKAA2
ENSG00000236860	81.0311	0.0539897	0.0294015	1.83629	0.0663149	0.619299	RPL39P29
ENSG00000105576	1212.76	0.0196714	0.0107216	1.83474	0.0665442	0.619299	TNPO2
ENSG00000171827	198.071	0.0360002	0.0196115	1.83566	0.0664073	0.619299	ZNF570
ENSG00000177133	58.2878	-0.0739037	0.0403043	-1.83364	0.0667074	0.619991	LINC00982
ENSG00000178301	74.8779	0.0532017	0.0290546	1.83109	0.067087	0.620348	AQP11
ENSG00000125703	280.915	0.0302657	0.0165222	1.83182	0.0669777	0.620348	ATG4C
ENSG00000180828	104.838	0.0506977	0.0276768	1.83177	0.0669851	0.620348	BHLHE22
ENSG00000165996	53.8851	0.0653849	0.0356843	1.83232	0.0669042	0.620348	HACD1
ENSG00000161647	59.8248	-0.0724008	0.0395418	-1.83099	0.0671017	0.620348	MPP3
ENSG00000129559	205.809	0.0506844	0.0276827	1.83091	0.0671145	0.620348	NEDD8
ENSG00000107537	75.2867	0.0465805	0.0254337	1.83145	0.0670338	0.620348	PHYH
ENSG00000253368	99.8235	0.0504231	0.0275106	1.83286	0.0668229	0.620348	TRNP1
ENSG00000178053	163.588	-0.0465241	0.0254163	-1.83049	0.067177	0.6205	MLF1
ENSG00000146938	914.056	-0.0230477	0.0125933	-1.83016	0.0672259	0.620526	NLGN4X
ENSG00000106009	153.321	0.0388592	0.0212658	1.82731	0.0676528	0.621549	BRAT1
ENSG00000121691	128.962	-0.0481519	0.0263523	-1.82723	0.0676647	0.621549	CAT
ENSG00000168802	186.193	0.0344663	0.0188582	1.82766	0.0676012	0.621549	CHTF8
ENSG00000173230	3088.68	-0.0198295	0.0108556	-1.82665	0.0677524	0.621549	GOLGB1
ENSG00000152082	150.745	0.0481405	0.0263359	1.82794	0.0675582	0.621549	MZT2B
ENSG00000156475	1985.76	-0.013474	0.00737006	-1.82821	0.0675179	0.621549	PPP2R2B
ENSG00000201229	92.0615	0.0497554	0.0272161	1.82816	0.0675259	0.621549	SNORA63
ENSG00000094975	532.335	-0.0233585	0.0127859	-1.8269	0.0677153	0.621549	SUCO
ENSG00000110975	140.877	-0.0597594	0.0327089	-1.82701	0.0676984	0.621549	SYT10
ENSG00000177875	163.898	-0.045259	0.0247816	-1.82632	0.0678023	0.621583	CCDC184
ENSG00000041515	670.303	-0.0308462	0.0168948	-1.82578	0.0678838	0.621906	MYO16
ENSG00000078061	48.4411	0.0702544	0.0385114	1.82425	0.0681147	0.622403	ARAF
ENSG00000111906	207.663	-0.0389708	0.0213641	-1.82412	0.0681337	0.622403	HDDC2
ENSG00000175356	35.425	0.0950823	0.0521317	1.82389	0.0681693	0.622403	SCUBE2
ENSG00000156787	344.733	-0.0303949	0.0166626	-1.82413	0.0681321	0.622403	TBC1D31
ENSG00000132821	384.442	0.0306834	0.0168188	1.82436	0.0680982	0.622403	VSTM2L
ENSG00000273381	29.1722	-0.0724443	0.0398316	-1.81877	0.0689472	0.622731	AL158071.4
ENSG00000141552	100.413	0.0573954	0.0315029	1.82191	0.0684683	0.622731	ANAPC11
ENSG00000127249	203.221	-0.0412281	0.0226625	-1.81922	0.068878	0.622731	ATP13A4
ENSG00000113361	539.433	0.0276772	0.0152225	1.81817	0.0690381	0.622731	CDH6
ENSG00000124302	74.1527	0.0883575	0.0485173	1.82115	0.0685837	0.622731	CHST8
ENSG00000112514	206.194	0.0433324	0.0238136	1.81965	0.0688125	0.622731	CUTA
ENSG00000004975	167.55	0.0444553	0.0244418	1.81883	0.0689378	0.622731	DVL2
ENSG00000268350	41.2155	0.0738378	0.0405876	1.81922	0.0688776	0.622731	FAM156A
ENSG00000163520	121.251	-0.0679859	0.0373826	-1.81865	0.0689648	0.622731	FBLN2
ENSG00000205726	2379.53	-0.0130336	0.00715607	-1.82134	0.0685559	0.622731	ITSN1
ENSG00000106733	169.97	0.0484031	0.0265822	1.82089	0.0686242	0.622731	NMRK1
ENSG00000099139	118.024	0.0549389	0.0301468	1.82238	0.0683974	0.622731	PCSK5
ENSG00000247077	146.323	0.0322005	0.0177054	1.81869	0.0689593	0.622731	PGAM5
ENSG00000105618	113.97	-0.0376426	0.0206517	-1.82273	0.068344	0.622731	PRPF31
ENSG00000147454	333.285	-0.0336245	0.0184507	-1.82239	0.0683954	0.622731	SLC25A37
ENSG00000205302	469.865	-0.0274499	0.0150711	-1.82136	0.0685527	0.622731	SNX2
ENSG00000100284	236.205	-0.025746	0.0141588	-1.81838	0.0690068	0.622731	TOM1
ENSG00000166436	287.453	0.031136	0.0171102	1.81973	0.0687996	0.622731	TRIM66
ENSG00000198026	392.807	-0.0296354	0.0163026	-1.81783	0.0690899	0.622781	ZNF335
ENSG00000072501	623.541	-0.024871	0.0136872	-1.8171	0.0692019	0.623373	SMC1A
ENSG00000100726	94.1345	0.0517586	0.0284935	1.8165	0.069293	0.623776	TELO2
ENSG00000135837	1481.46	-0.0174572	0.00961535	-1.81556	0.0694383	0.62392	CEP350
ENSG00000127884	265.806	0.0310119	0.0170815	1.81553	0.0694423	0.62392	ECHS1
ENSG00000203930	12454.4	-0.0134634	0.00741584	-1.81549	0.0694481	0.62392	LINC00632
ENSG00000167658	2194.32	0.0155797	0.00858358	1.81506	0.0695144	0.624099	EEF2
ENSG00000214293	59.8482	0.0679466	0.0374574	1.81397	0.0696821	0.624977	APTR
ENSG00000187792	87.6736	0.059659	0.0328913	1.81382	0.069705	0.624977	ZNF70
ENSG00000196961	1483.78	0.0177043	0.00976313	1.81338	0.0697735	0.625174	AP2A1
ENSG00000116678	191.043	0.0433141	0.023908	1.8117	0.070033	0.626589	LEPR
ENSG00000137818	377.129	0.0243415	0.0134376	1.81145	0.0700715	0.626589	RPLP1
ENSG00000148688	262.742	0.0335368	0.0185169	1.81115	0.0701176	0.626589	RPP30
ENSG00000072274	666.002	0.0324897	0.0179373	1.8113	0.0700949	0.626589	TFRC
ENSG00000136436	482.74	-0.0225984	0.0125013	-1.80769	0.0706554	0.626651	CALCOCO2
ENSG00000111642	143.892	-0.0458774	0.025373	-1.80812	0.0705882	0.626651	CHD4
ENSG00000213551	332.106	-0.0300255	0.0166296	-1.80555	0.0709892	0.626651	DNAJC9
ENSG00000172071	273.916	-0.0340644	0.018855	-1.80665	0.0708162	0.626651	EIF2AK3
ENSG00000197948	72.5787	0.0653318	0.0360829	1.8106	0.0702027	0.626651	FCHSD1
ENSG00000168386	200.248	-0.0426898	0.0235928	-1.80944	0.0703821	0.626651	FILIP1L
ENSG00000163288	777.013	-0.0210543	0.0116311	-1.81017	0.0702698	0.626651	GABRB1
ENSG00000113716	427.122	0.0249427	0.0138054	1.80674	0.0708033	0.626651	HMGXB3
ENSG00000186625	72.0482	-0.0794561	0.0440098	-1.80542	0.0710093	0.626651	KATNA1
ENSG00000139517	185.171	-0.0381813	0.0211362	-1.80644	0.0708492	0.626651	LNX2
ENSG00000124831	1084.84	-0.0202151	0.0111702	-1.80973	0.0703377	0.626651	LRRFIP1
ENSG00000108984	468.602	0.0256829	0.0142225	1.80578	0.0709521	0.626651	MAP2K6
ENSG00000210117	480.014	-0.0473039	0.0261743	-1.80727	0.0707208	0.626651	MT-TW
ENSG00000051382	791.979	0.0217853	0.0120426	1.80902	0.0704473	0.626651	PIK3CB
ENSG00000123560	2622.25	0.0469447	0.0259859	1.80654	0.0708338	0.626651	PLP1
ENSG00000170234	304.646	0.0319322	0.0176642	1.80773	0.0706484	0.626651	PWWP2A
ENSG00000023734	804.661	0.0301016	0.0166687	1.80587	0.0709381	0.626651	STRAP
ENSG00000273238	197.284	0.0410955	0.022732	1.80782	0.070634	0.626651	TMEM271
ENSG00000130560	283.452	-0.0233417	0.0129117	-1.8078	0.070637	0.626651	UBAC1
ENSG00000197943	73.1547	0.0381912	0.0211589	1.80497	0.0710798	0.626862	PLCG2
ENSG00000229618	483.294	-0.0339897	0.0188381	-1.80431	0.0711834	0.627365	AC011287.1
ENSG00000171763	77.4252	0.0593432	0.0329071	1.80336	0.0713325	0.628267	SPATA5L1
ENSG00000165868	3438.19	0.0119128	0.00660788	1.80281	0.0714177	0.628606	HSPA12A
ENSG00000241859	84.9995	-0.0570301	0.0316657	-1.80101	0.0717019	0.629397	ANOS2P
ENSG00000117151	116.334	0.0479137	0.0266135	1.80035	0.0718053	0.629397	CTBS
ENSG00000159658	633.691	-0.0222861	0.0123749	-1.80091	0.0717168	0.629397	EFCAB14
ENSG00000113013	1379.23	-0.01919	0.0106542	-1.80117	0.0716755	0.629397	HSPA9
ENSG00000184156	3028.91	-0.0169401	0.00941032	-1.80016	0.0718348	0.629397	KCNQ3
ENSG00000172965	258.089	-0.027734	0.0154062	-1.80019	0.0718314	0.629397	MIR4435-2HG
ENSG00000145494	68.7238	0.0575757	0.0319544	1.80181	0.0715759	0.629397	NDUFS6
ENSG00000178038	149.459	-0.0502403	0.0279135	-1.79986	0.0718833	0.629412	ALS2CL
ENSG00000239665	337.171	-0.0311204	0.0173064	-1.7982	0.0721446	0.630462	AL157392.3
ENSG00000122783	91.4692	0.0632777	0.0351944	1.79795	0.0721849	0.630462	CYREN
ENSG00000125510	143.675	0.0494389	0.0274971	1.79797	0.0721824	0.630462	OPRL1
ENSG00000198729	144.786	0.0523912	0.02914	1.79791	0.0721907	0.630462	PPP1R14C
ENSG00000120948	563.017	-0.0187356	0.0104232	-1.79749	0.0722581	0.630641	TARDBP
ENSG00000108641	149.942	0.0409192	0.0227691	1.79714	0.0723137	0.630718	B9D1
ENSG00000134759	1041.07	-0.0185558	0.0103324	-1.79589	0.0725124	0.630825	ELP2
ENSG00000101079	1495.39	-0.0172522	0.00960442	-1.79628	0.0724498	0.630825	NDRG3
ENSG00000170881	246.879	-0.0358781	0.0199803	-1.79568	0.0725461	0.630825	RNF139
ENSG00000139508	150.492	0.0387802	0.0215905	1.79617	0.0724679	0.630825	SLC46A3
ENSG00000234825	9.51312	0.0765496	0.0426321	1.79559	0.0725604	0.630825	XRCC6P2
ENSG00000145536	133.764	-0.0578439	0.0322307	-1.79468	0.0727045	0.631263	ADAMTS16
ENSG00000047056	1048.44	-0.014594	0.0081307	-1.79493	0.072665	0.631263	WDR37
ENSG00000214552	113.982	0.0432846	0.0241316	1.79369	0.0728623	0.631818	COPS8P2
ENSG00000196123	494.587	-0.0289672	0.0161472	-1.79394	0.0728221	0.631818	KIAA0895L
ENSG00000104983	176.736	0.0455066	0.0254077	1.79105	0.0732852	0.632226	CCDC61
ENSG00000111674	2913.46	0.0180317	0.0100641	1.79169	0.0731826	0.632226	ENO2
ENSG00000082805	1130.92	-0.0138776	0.00774499	-1.79182	0.0731622	0.632226	ERC1
ENSG00000110422	1219.79	-0.0199696	0.0111386	-1.79283	0.0730002	0.632226	HIPK3
ENSG00000100281	185.224	-0.029966	0.01673	-1.79115	0.0732687	0.632226	HMGXB4
ENSG00000110080	85.8327	0.0488124	0.0272369	1.79214	0.0731099	0.632226	ST3GAL4
ENSG00000142188	401.479	0.0235431	0.0131395	1.79179	0.0731674	0.632226	TMEM50B
ENSG00000167562	99.7324	-0.0497767	0.0277849	-1.7915	0.0732128	0.632226	ZNF701
ENSG00000054148	81.8707	0.04901	0.0273804	1.78997	0.0734591	0.63251	PHPT1
ENSG00000142611	60.8006	-0.0736435	0.0411421	-1.78998	0.0734571	0.63251	PRDM16
ENSG00000160055	192.578	0.0284394	0.0158858	1.79024	0.073415	0.63251	TMEM234
ENSG00000285940	52.1231	0.0696163	0.038979	1.786	0.0740997	0.633567	AC009899.1
ENSG00000255330	115.46	0.0574794	0.0321679	1.78686	0.0739608	0.633567	AL096711.2
ENSG00000165733	446.442	-0.0225298	0.0126068	-1.78711	0.0739192	0.633567	BMS1
ENSG00000103254	66.128	0.0511495	0.0286144	1.78754	0.0738499	0.633567	FAM173A
ENSG00000111664	115.177	0.0546531	0.0305819	1.78711	0.0739199	0.633567	GNB3
ENSG00000138029	290.141	-0.026793	0.0150008	-1.7861	0.0740832	0.633567	HADHB
ENSG00000006459	493.924	-0.0196209	0.0109831	-1.78646	0.0740252	0.633567	KDM7A
ENSG00000257093	886.659	-0.01903	0.0106488	-1.78705	0.073929	0.633567	KIAA1147
ENSG00000138459	345.225	0.0322269	0.0180418	1.78623	0.0740615	0.633567	SLC35A5
ENSG00000066117	388.953	0.024736	0.0138297	1.78861	0.0736778	0.633567	SMARCD1
ENSG00000227986	42.2544	-0.0745248	0.0416817	-1.78795	0.073784	0.633567	TRIM60P18
ENSG00000112893	1183.83	0.0191839	0.0107514	1.78432	0.074372	0.634685	MAN2A1
ENSG00000198938	77151.6	-0.0266341	0.0149233	-1.78473	0.0743053	0.634685	MT-CO3
ENSG00000103148	217.501	0.0384155	0.0215285	1.7844	0.0743581	0.634685	NPRL3
ENSG00000107902	146.899	-0.0459995	0.0257914	-1.78352	0.0745014	0.634714	LHPP
ENSG00000163002	98.0819	0.0469057	0.0263009	1.78343	0.0745169	0.634714	NUP35
ENSG00000011478	33.5124	-0.0632612	0.0354641	-1.78381	0.0744551	0.634714	QPCTL
ENSG00000101745	2638.52	-0.0176988	0.00997129	-1.77497	0.0759026	0.635159	ANKRD12
ENSG00000125843	111.205	0.0410007	0.0231116	1.77403	0.0760577	0.635159	AP5S1
ENSG00000172244	104.65	0.0663499	0.0373849	1.77478	0.0759344	0.635159	C5orf34
ENSG00000014216	353.558	0.0370524	0.0208875	1.7739	0.0760793	0.635159	CAPN1
ENSG00000215126	8.60073	0.0766388	0.0430939	1.77842	0.0753357	0.635159	CBWD7
ENSG00000143776	3520.28	-0.0132235	0.00743086	-1.77953	0.0751525	0.635159	CDC42BPA
ENSG00000178449	41.8329	0.0698574	0.0392329	1.78058	0.0749808	0.635159	COX14
ENSG00000089876	173.139	0.0374756	0.0210921	1.77676	0.0756079	0.635159	DHX32
ENSG00000167969	42.4695	0.0730419	0.0411084	1.77681	0.0755994	0.635159	ECI1
ENSG00000118985	1430.19	-0.0171516	0.00964977	-1.77741	0.0755002	0.635159	ELL2
ENSG00000118402	680.175	0.0230107	0.0129544	1.77629	0.0756844	0.635159	ELOVL4
ENSG00000119979	209.399	0.0429127	0.0241669	1.77568	0.0757856	0.635159	FAM45A
ENSG00000092140	492.048	-0.0209103	0.011778	-1.77537	0.0758367	0.635159	G2E3
ENSG00000104660	439.714	0.0293919	0.016566	1.77423	0.0760244	0.635159	LEPROTL1
ENSG00000050405	98.2023	-0.0505621	0.028365	-1.78256	0.0746584	0.635159	LIMA1
ENSG00000070444	311.395	-0.0355356	0.0200239	-1.77466	0.0759539	0.635159	MNT
ENSG00000166343	125.727	0.0468146	0.0263546	1.77633	0.0756783	0.635159	MSS51
ENSG00000131669	67.9262	0.0516274	0.0290986	1.77422	0.0760264	0.635159	NINJ1
ENSG00000111696	1056.77	-0.0220787	0.0124234	-1.77718	0.0755392	0.635159	NT5DC3
ENSG00000169860	60.7377	-0.059882	0.0336628	-1.77888	0.0752602	0.635159	P2RY1
ENSG00000140479	177.751	0.0449127	0.0252011	1.78217	0.0747209	0.635159	PCSK6
ENSG00000009830	206.176	0.0511784	0.0287538	1.77989	0.0750946	0.635159	POMT2
ENSG00000101166	137.779	-0.0354894	0.0199472	-1.77916	0.0752131	0.635159	PRELID3B
ENSG00000031823	311.17	-0.0236661	0.0133104	-1.77802	0.0754012	0.635159	RANBP3
ENSG00000207418	268.278	0.0559675	0.0314766	1.77807	0.0753927	0.635159	RNVU1-7
ENSG00000104332	47.462	-0.080817	0.0454261	-1.77909	0.0752253	0.635159	SFRP1
ENSG00000146828	89.942	0.0577765	0.0325182	1.77674	0.0756105	0.635159	SLC12A9
ENSG00000113658	367.011	0.0275396	0.0154884	1.77809	0.0753897	0.635159	SMAD5
ENSG00000121060	160.588	0.0484472	0.0272525	1.77772	0.0754505	0.635159	TRIM25
ENSG00000115368	572.945	-0.0249601	0.0140247	-1.77972	0.0751225	0.635159	WDR75
ENSG00000164091	1185.29	0.0156207	0.00876985	1.78118	0.0748829	0.635159	WDR82
ENSG00000078487	35.3924	-0.0872652	0.048992	-1.78121	0.0748775	0.635159	ZCWPW1
ENSG00000179532	355.682	0.0327111	0.0184437	1.77357	0.076135	0.635229	DNHD1
ENSG00000197748	214.619	-0.0384688	0.0216962	-1.77306	0.0762181	0.635484	CFAP43
ENSG00000114867	1102.6	0.0150166	0.00847049	1.77281	0.07626	0.635484	EIF4G1
ENSG00000146729	471.5	-0.0222446	0.0125545	-1.77185	0.0764195	0.636419	NIPSNAP2
ENSG00000067208	776.087	-0.0213709	0.0120633	-1.77156	0.0764674	0.636425	EVI5
ENSG00000244041	55.9951	0.0590184	0.0333226	1.77112	0.0765409	0.636642	LINC01011
ENSG00000126432	227.384	0.0349665	0.0197496	1.77049	0.0766451	0.637115	PRDX5
ENSG00000204842	1374.85	-0.0160079	0.0090462	-1.76958	0.076798	0.637205	ATXN2
ENSG00000237818	99.7216	0.0754735	0.0426419	1.76994	0.0767374	0.637205	RPS3AP29
ENSG00000177888	1401.18	-0.0211383	0.0119446	-1.7697	0.0767777	0.637205	ZBTB41
ENSG00000176994	303.911	0.0272843	0.0154219	1.76919	0.0768614	0.637338	SMCR8
ENSG00000154473	497.011	0.0228684	0.0129396	1.76732	0.0771752	0.639381	BUB3
ENSG00000003402	551.536	-0.027617	0.0156295	-1.76698	0.0772311	0.639381	CFLAR
ENSG00000109920	1008.35	-0.023483	0.0132907	-1.76687	0.0772502	0.639381	FNBP4
ENSG00000115461	652.196	-0.0263044	0.0148929	-1.76623	0.0773567	0.639475	IGFBP5
ENSG00000247626	150.285	-0.0497865	0.0281871	-1.76629	0.077348	0.639475	MARS2
ENSG00000112242	368.837	-0.0315075	0.017862	-1.76394	0.077742	0.639698	E2F3
ENSG00000172432	221.69	0.0307852	0.017458	1.76339	0.0778343	0.639698	GTPBP2
ENSG00000144668	272.625	0.0347333	0.0197016	1.76296	0.0779064	0.639698	ITGA9
ENSG00000253641	291.52	-0.0303015	0.0171661	-1.76519	0.0775314	0.639698	LINCR-0001
ENSG00000108852	482.598	0.0316627	0.0179437	1.76456	0.077638	0.639698	MPP2
ENSG00000188554	640.565	0.0185994	0.0105356	1.76539	0.0774985	0.639698	NBR1
ENSG00000170468	63.7845	0.0632009	0.0358276	1.76403	0.0777269	0.639698	RIOX1
ENSG00000261678	259.976	-0.0311269	0.0176544	-1.76313	0.0778792	0.639698	SCRT1
ENSG00000144228	394.551	0.0236786	0.0134211	1.76428	0.0776846	0.639698	SPOPL
ENSG00000231185	69.2693	-0.083135	0.0471447	-1.7634	0.0778326	0.639698	SPRY4-AS1
ENSG00000119596	1907.57	-0.0148597	0.00841904	-1.76502	0.0775612	0.639698	YLPM1
ENSG00000167670	81.9784	-0.0544593	0.0309257	-1.76097	0.078243	0.641124	CHAF1A
ENSG00000137726	1859	-0.0205146	0.0116523	-1.76056	0.0783134	0.641124	FXYD6
ENSG00000129295	485.744	-0.0294481	0.0167176	-1.7615	0.078154	0.641124	LRRC6
ENSG00000130147	91.1844	-0.0425857	0.0241892	-1.76053	0.0783183	0.641124	SH3BP4
ENSG00000198382	516.727	-0.0232982	0.013228	-1.76128	0.0781918	0.641124	UVRAG
ENSG00000117419	538.484	-0.0269157	0.0152913	-1.7602	0.0783737	0.641188	ERI3
ENSG00000069943	115.362	0.0492123	0.0279735	1.75925	0.0785353	0.641983	PIGB
ENSG00000136535	1339.29	0.0207022	0.0117688	1.75907	0.0785663	0.641983	TBR1
ENSG00000079999	108.938	0.0450596	0.0256228	1.75857	0.07865	0.642008	KEAP1
ENSG00000130856	625.409	0.0158638	0.00902131	1.75849	0.0786649	0.642008	ZNF236
ENSG00000141522	550.945	-0.0204027	0.0116092	-1.75746	0.0788403	0.642114	ARHGDIA
ENSG00000125848	472.299	0.0424387	0.0241412	1.75793	0.0787588	0.642114	FLRT3
ENSG00000162076	57.6996	0.0650959	0.0370326	1.7578	0.0787816	0.642114	FLYWCH2
ENSG00000123104	656.786	-0.0276847	0.0157562	-1.75707	0.0789062	0.642114	ITPR2
ENSG00000185414	188.991	-0.0319896	0.0182092	-1.75678	0.0789557	0.642114	MRPL30
ENSG00000196363	204.64	0.0346026	0.0196972	1.75673	0.0789641	0.642114	WDR5
ENSG00000198925	300.871	0.0255398	0.014544	1.75603	0.0790826	0.642689	ATG9A
ENSG00000185825	312.149	0.0325832	0.0185639	1.7552	0.0792258	0.643297	BCAP31
ENSG00000150787	133.626	-0.0308226	0.0175624	-1.75504	0.079253	0.643297	PTS
ENSG00000102934	106.822	0.058592	0.0333993	1.75429	0.0793813	0.64395	PLLP
ENSG00000196204	146.824	0.0390671	0.0222752	1.75384	0.0794577	0.644181	RNF216P1
ENSG00000103175	71.5563	-0.0767753	0.0437829	-1.75355	0.0795083	0.644204	WFDC1
ENSG00000111790	1131.17	-0.0183778	0.0104878	-1.7523	0.0797224	0.644604	FGFR1OP2
ENSG00000144847	518.385	-0.0249713	0.0142532	-1.75198	0.079778	0.644604	IGSF11
ENSG00000086504	133.292	0.0374858	0.0213962	1.75198	0.0797772	0.644604	MRPL28
ENSG00000188026	293.811	-0.0258026	0.0147286	-1.75186	0.0797971	0.644604	RILPL1
ENSG00000246273	73.5328	0.0520492	0.0297093	1.75195	0.0797819	0.644604	SBF2-AS1
ENSG00000179841	1252.58	-0.0326528	0.0186454	-1.75126	0.0799018	0.644789	AKAP5
ENSG00000100280	777.019	0.0184845	0.0105589	1.75062	0.0800117	0.644789	AP1B1
ENSG00000204588	216.425	0.0254385	0.0145284	1.75095	0.0799543	0.644789	LINC01123
ENSG00000133678	163.793	0.0423986	0.0242183	1.75068	0.0800002	0.644789	TMEM254
ENSG00000126804	404.12	-0.0264606	0.0151329	-1.74855	0.0803697	0.647286	ZBTB1
ENSG00000171016	150.023	0.0467439	0.0267396	1.74811	0.0804446	0.647502	PYGO1
ENSG00000233251	35.4624	-0.0856106	0.0490189	-1.74648	0.0807271	0.648457	AC007743.1
ENSG00000198840	20014.2	-0.0245418	0.0140503	-1.7467	0.0806886	0.648457	MT-ND3
ENSG00000077616	560.227	0.0430591	0.0246571	1.74632	0.0807559	0.648457	NAALAD2
ENSG00000152128	110.988	0.0473498	0.0271128	1.7464	0.080741	0.648457	TMEM163
ENSG00000176715	242.704	0.0433981	0.0249535	1.73916	0.0820061	0.648481	ACSF3
ENSG00000253320	162.312	-0.0372319	0.0213792	-1.7415	0.0815965	0.648481	AZIN1-AS1
ENSG00000123685	68.97	0.0636667	0.0365673	1.74108	0.0816692	0.648481	BATF3
ENSG00000067955	126.076	0.0422444	0.0242726	1.74042	0.0817856	0.648481	CBFB
ENSG00000118971	1930.33	-0.0180048	0.010361	-1.73775	0.0822551	0.648481	CCND2
ENSG00000174469	3790.15	-0.0120883	0.00693407	-1.74332	0.0812779	0.648481	CNTNAP2
ENSG00000134871	348.173	-0.0354261	0.0203994	-1.73663	0.0824533	0.648481	COL4A2
ENSG00000198561	1015.24	-0.0241263	0.0138458	-1.74251	0.0814197	0.648481	CTNND1
ENSG00000172115	1191.22	-0.0221541	0.0127286	-1.7405	0.0817709	0.648481	CYCS
ENSG00000147475	182.85	-0.0422901	0.0242983	-1.74045	0.0817793	0.648481	ERLIN2
ENSG00000277203	86.6676	0.0561401	0.032238	1.74143	0.0816088	0.648481	F8A1
ENSG00000143756	699.218	0.022144	0.0127121	1.74195	0.0815168	0.648481	FBXO28
ENSG00000152661	527.623	-0.041597	0.0238958	-1.74077	0.0817247	0.648481	GJA1
ENSG00000181773	66.906	-0.0763371	0.0439272	-1.73781	0.0822443	0.648481	GPR3
ENSG00000234176	10.0991	0.0777962	0.0446716	1.74151	0.0815935	0.648481	HSPA8P1
ENSG00000120256	103.968	-0.0463099	0.0265673	-1.74312	0.081313	0.648481	LRP11
ENSG00000145949	55.7333	-0.0703982	0.0403832	-1.74326	0.081289	0.648481	MYLK4
ENSG00000115053	1218.39	-0.0188647	0.0108416	-1.74003	0.0818532	0.648481	NCL
ENSG00000065518	311.407	0.040962	0.0235914	1.73631	0.082509	0.648481	NDUFB4
ENSG00000101004	66.8114	0.0687491	0.0394939	1.74075	0.0817274	0.648481	NINL
ENSG00000181322	81.8985	0.0607365	0.0349285	1.73888	0.0820555	0.648481	NME9
ENSG00000189223	192.984	-0.0441691	0.0253286	-1.74384	0.0811866	0.648481	PAX8-AS1
ENSG00000153246	288.773	0.0375834	0.0216185	1.73848	0.0821255	0.648481	PLA2R1
ENSG00000143190	1029.34	-0.022529	0.0129285	-1.74258	0.0814066	0.648481	POU2F1
ENSG00000204764	178.919	0.0393511	0.0226662	1.73611	0.0825435	0.648481	RANBP17
ENSG00000101546	175.201	-0.0349464	0.020125	-1.73646	0.0824822	0.648481	RBFA
ENSG00000226360	11.3785	0.0706033	0.0406151	1.73835	0.082149	0.648481	RPL10AP6
ENSG00000236801	11.1446	-0.083047	0.047623	-1.74384	0.0811861	0.648481	RPL24P8
ENSG00000155380	174.942	0.0457964	0.0263267	1.73954	0.0819394	0.648481	SLC16A1
ENSG00000163029	622.191	-0.0227708	0.0130853	-1.74019	0.081826	0.648481	SMC6
ENSG00000135632	142.868	-0.039425	0.022686	-1.73786	0.0822363	0.648481	SMYD5
ENSG00000153037	185.767	-0.0349394	0.0201281	-1.73585	0.08259	0.648481	SRP19
ENSG00000010327	70.9028	0.0764834	0.0440469	1.73641	0.0824919	0.648481	STAB1
ENSG00000137492	412.458	-0.0280978	0.0161548	-1.73928	0.0819852	0.648481	THAP12
ENSG00000164296	61.1978	-0.0586128	0.033682	-1.74018	0.0818272	0.648481	TIGD6
ENSG00000164168	347.13	0.0329801	0.0189968	1.73608	0.0825495	0.648481	TMEM184C
ENSG00000125827	2022.29	-0.0162335	0.00930114	-1.74532	0.080929	0.648481	TMX4
ENSG00000043514	305.848	-0.0251629	0.0144363	-1.74303	0.0813284	0.648481	TRIT1
ENSG00000158859	54.3564	0.06678	0.0385378	1.73284	0.0831233	0.648657	ADAMTS4
ENSG00000158321	1036.92	-0.0202005	0.0116493	-1.73405	0.0829084	0.648657	AUTS2
ENSG00000118200	2913.36	-0.015284	0.00882318	-1.73225	0.0832292	0.648657	CAMSAP2
ENSG00000010278	55.9251	-0.0620322	0.0358305	-1.73127	0.0834044	0.648657	CD9
ENSG00000188215	206.739	-0.0312112	0.0180287	-1.7312	0.0834166	0.648657	DCUN1D3
ENSG00000000419	203.841	-0.0456137	0.0263599	-1.73042	0.0835553	0.648657	DPM1
ENSG00000139278	254.61	0.0318401	0.0183597	1.73424	0.0828748	0.648657	GLIPR1
ENSG00000125734	100.729	0.0564374	0.0326069	1.73085	0.0834792	0.648657	GPR108
ENSG00000143621	333.282	0.0359075	0.0207049	1.73425	0.0828733	0.648657	ILF2
ENSG00000082482	119.176	0.0592373	0.0341973	1.73222	0.0832338	0.648657	KCNK2
ENSG00000161904	243.264	0.0338071	0.0195116	1.73267	0.0831549	0.648657	LEMD2
ENSG00000198712	68546.8	-0.0270865	0.0156197	-1.73413	0.082895	0.648657	MT-CO2
ENSG00000129422	343.845	-0.0318193	0.018387	-1.73054	0.0835346	0.648657	MTUS1
ENSG00000141101	120.361	-0.0372208	0.0215135	-1.73012	0.083609	0.648657	NOB1
ENSG00000282164	413.944	-0.0261299	0.0150849	-1.73219	0.0832398	0.648657	PEG13
ENSG00000173653	63.6461	0.059052	0.0340663	1.73344	0.0830172	0.648657	RCE1
ENSG00000135740	102.838	0.0461615	0.0266748	1.73053	0.0835358	0.648657	SLC9A5
ENSG00000129235	95.3685	-0.040515	0.0233579	-1.73453	0.0828245	0.648657	TXNDC17
ENSG00000165280	1015.3	0.0177837	0.0102761	1.73059	0.0835248	0.648657	VCP
ENSG00000172661	320.579	-0.0266384	0.0153976	-1.73003	0.0836246	0.648657	WASHC2C
ENSG00000124535	329.812	0.0273329	0.0157763	1.73253	0.0831797	0.648657	WRNIP1
ENSG00000146856	91.829	0.0618036	0.0357449	1.72902	0.0838054	0.649473	AGBL3
ENSG00000269891	75.4352	0.0627441	0.0363309	1.72702	0.0841642	0.649473	ARHGAP19-SLIT1
ENSG00000166347	84.4579	0.0466566	0.027009	1.72745	0.0840877	0.649473	CYB5A
ENSG00000146122	186.814	0.0505875	0.0292622	1.72876	0.0838512	0.649473	DAAM2
ENSG00000114353	377.338	-0.0256527	0.0148531	-1.72709	0.0841516	0.649473	GNAI2
ENSG00000197061	308.739	0.0361812	0.0209452	1.72742	0.0840918	0.649473	HIST1H4C
ENSG00000229619	35.6302	-0.0688931	0.0398809	-1.72747	0.0840828	0.649473	MBNL1-AS1
ENSG00000144029	483.594	0.0191425	0.0110832	1.72717	0.0841373	0.649473	MRPS5
ENSG00000177453	129.799	0.0450606	0.0260687	1.72853	0.0838928	0.649473	NIM1K
ENSG00000144504	140.032	-0.0480333	0.0278428	-1.72516	0.0844982	0.651677	ANKMY1
ENSG00000230606	464.329	-0.0318772	0.0184828	-1.7247	0.0845824	0.651945	AC159540.1
ENSG00000144152	124.695	0.0603043	0.0349705	1.72443	0.0846298	0.651945	FBLN7
ENSG00000096401	525.632	-0.024993	0.0145079	-1.72272	0.084939	0.652689	CDC5L
ENSG00000167196	587.88	-0.01973	0.0114611	-1.72148	0.0851629	0.652689	FBXO22
ENSG00000134049	116.86	0.0577683	0.0335534	1.72168	0.0851269	0.652689	IER3IP1
ENSG00000198899	68288.3	-0.0275079	0.01597	-1.72247	0.084984	0.652689	MT-ATP6
ENSG00000197430	160.345	0.0556606	0.0323187	1.72224	0.0850263	0.652689	OPALIN
ENSG00000099995	528.098	-0.0219339	0.0127294	-1.7231	0.0848706	0.652689	SF3A1
ENSG00000147955	113.981	0.0432765	0.0251383	1.72154	0.0851526	0.652689	SIGMAR1
ENSG00000090020	377.485	-0.0275013	0.0159726	-1.72178	0.0851091	0.652689	SLC9A1
ENSG00000197020	189.663	-0.0403565	0.0234397	-1.72172	0.0851206	0.652689	ZNF100
ENSG00000231312	414.981	-0.029557	0.0171747	-1.72096	0.0852574	0.652907	AC007388.1
ENSG00000256040	49.0592	0.0755135	0.0438835	1.72077	0.0852921	0.652907	PAPPA-AS1
ENSG00000137501	1831.44	-0.0164496	0.00956078	-1.72053	0.0853369	0.652907	SYTL2
ENSG00000160216	951.808	0.019784	0.0115126	1.71847	0.0857116	0.653175	AGPAT3
ENSG00000159753	63.1527	0.0434797	0.0252984	1.71868	0.0856735	0.653175	CARMIL2
ENSG00000070729	305.918	-0.0743019	0.0432053	-1.71974	0.0854797	0.653175	CNGB1
ENSG00000077044	289.591	0.0315775	0.0183732	1.71867	0.0856737	0.653175	DGKD
ENSG00000173930	71.6283	0.0677489	0.0394134	1.71893	0.0856266	0.653175	SLCO4C1
ENSG00000077097	2134.76	-0.016878	0.00982108	-1.71855	0.0856968	0.653175	TOP2B
ENSG00000196247	153.175	-0.0444002	0.0258131	-1.72006	0.0854213	0.653175	ZNF107
ENSG00000126091	255.656	-0.0297198	0.0172993	-1.71798	0.0858011	0.653487	ST3GAL3
ENSG00000165916	246.334	0.0270906	0.0157736	1.71747	0.0858941	0.653825	PSMC3
ENSG00000205485	145.76	-0.0435128	0.0253456	-1.71678	0.0860191	0.653897	AC004980.1
ENSG00000270055	33.9677	0.0678133	0.0395176	1.71603	0.0861571	0.653897	AC127502.2
ENSG00000151687	157.436	0.035186	0.0205166	1.715	0.0863456	0.653897	ANKAR
ENSG00000115998	115.69	0.0446815	0.0260722	1.71376	0.0865727	0.653897	C2orf42
ENSG00000143971	191.283	0.0347615	0.0202533	1.71633	0.0861008	0.653897	ETAA1
ENSG00000135423	297.985	0.0265258	0.015468	1.71488	0.0863673	0.653897	GLS2
ENSG00000134070	44.7109	0.0779463	0.045458	1.71469	0.0864027	0.653897	IRAK2
ENSG00000137815	1000.08	-0.0169432	0.00988118	-1.71469	0.0864023	0.653897	RTF1
ENSG00000148341	786.331	0.0182117	0.0106142	1.71579	0.0862003	0.653897	SH3GLB2
ENSG00000102078	184.826	-0.0364767	0.0212616	-1.71562	0.0862318	0.653897	SLC25A14
ENSG00000095209	82.1894	-0.0534657	0.0311911	-1.71413	0.086504	0.653897	TMEM38B
ENSG00000102804	3833.84	-0.0106399	0.0062087	-1.7137	0.0865838	0.653897	TSC22D1
ENSG00000116918	484.886	-0.0272152	0.0158786	-1.71395	0.0865376	0.653897	TSNAX
ENSG00000256223	194.529	0.0354355	0.0206433	1.71657	0.0860585	0.653897	ZNF10
ENSG00000120129	233.886	-0.0483091	0.0282073	-1.71265	0.0867773	0.654324	DUSP1
ENSG00000059691	318.771	0.031339	0.0183019	1.71234	0.0868349	0.654324	GATB
ENSG00000156795	80.3705	0.0561417	0.0327717	1.71312	0.0866912	0.654324	WDYHV1
ENSG00000183579	209.625	-0.0334163	0.0195131	-1.71251	0.0868028	0.654324	ZNRF3
ENSG00000167995	65.4684	0.0598103	0.0349447	1.71157	0.0869761	0.65434	BEST1
ENSG00000147912	168.87	0.0452498	0.0264374	1.71158	0.0869732	0.65434	FBXO10
ENSG00000141198	329.417	0.0279703	0.0163423	1.71153	0.0869827	0.65434	TOM1L1
ENSG00000112796	746.804	0.0167592	0.00980039	1.71005	0.087256	0.65492	ENPP5
ENSG00000075618	1003.24	0.0225545	0.0131913	1.7098	0.0873032	0.65492	FSCN1
ENSG00000129159	1125.13	-0.021788	0.012738	-1.71047	0.0871787	0.65492	KCNC1
ENSG00000120686	519.997	-0.019543	0.0114255	-1.71047	0.0871796	0.65492	UFM1
ENSG00000095397	124.26	0.0533681	0.0312046	1.71027	0.0872167	0.65492	WHRN
ENSG00000250320	55.1134	0.0697584	0.0408238	1.70877	0.0874944	0.655745	AC113383.1
ENSG00000130779	1857.58	-0.016841	0.00985834	-1.7083	0.0875799	0.655745	CLIP1
ENSG00000200243	95.8274	0.0418875	0.0245221	1.70815	0.0876081	0.655745	RN7SKP79
ENSG00000100324	154.53	0.0400907	0.0234693	1.70822	0.0875954	0.655745	TAB1
ENSG00000164066	980.26	-0.0209239	0.0122555	-1.70731	0.0877641	0.656548	INTU
ENSG00000146701	791.499	0.0234192	0.0137228	1.70659	0.0878981	0.657185	MDH2
ENSG00000144712	380.136	0.0265141	0.0155552	1.70452	0.0882843	0.657515	CAND2
ENSG00000221978	1125.46	-0.0205661	0.0120566	-1.70579	0.0880463	0.657515	CCNL2
ENSG00000103942	510.705	0.0190755	0.0111882	1.70497	0.0882001	0.657515	HOMER2
ENSG00000181019	62.0826	0.058865	0.0345303	1.70473	0.0882442	0.657515	NQO1
ENSG00000151883	849.312	-0.0171863	0.0100746	-1.70591	0.0880256	0.657515	PARP8
ENSG00000100029	166.053	0.0453906	0.0266258	1.70476	0.088239	0.657515	PES1
ENSG00000141424	414.637	-0.0227232	0.0133296	-1.70472	0.0882462	0.657515	SLC39A6
ENSG00000166582	97.68	0.0536663	0.0315075	1.70329	0.0885141	0.658163	CENPV
ENSG00000107882	220.93	0.0344694	0.0202358	1.70339	0.0884954	0.658163	SUFU
ENSG00000127666	76.9317	0.0605124	0.0355273	1.70327	0.0885179	0.658163	TICAM1
ENSG00000221890	5552.06	-0.0204395	0.0120034	-1.70281	0.0886032	0.658246	NPTXR
ENSG00000122012	359.928	-0.0390369	0.0229267	-1.70269	0.088627	0.658246	SV2C
ENSG00000272894	49.5058	0.0657164	0.0389537	1.68704	0.0915963	0.658259	AC004982.2
ENSG00000273448	65.3165	0.0555772	0.0328043	1.6942	0.0902269	0.658259	AC006480.2
ENSG00000260198	135.371	0.0430744	0.0254259	1.69412	0.0902432	0.658259	AC009102.1
ENSG00000279095	68.9534	0.0502721	0.0295993	1.69843	0.0894275	0.658259	AC243964.3
ENSG00000162836	167.752	-0.0343151	0.0202149	-1.69752	0.0895989	0.658259	ACP6
ENSG00000226642	73.7837	0.0575056	0.0340299	1.68986	0.0910557	0.658259	ACTG1P12
ENSG00000120907	113.946	0.0517174	0.0307127	1.68391	0.0921996	0.658259	ADRA1A
ENSG00000272163	213.798	-0.0323208	0.0191066	-1.6916	0.0907219	0.658259	AF106564.1
ENSG00000259969	118.954	0.0596506	0.0353336	1.68821	0.0913708	0.658259	AL049838.1
ENSG00000159712	367.732	-0.0342678	0.0203235	-1.68612	0.0917734	0.658259	ANKRD18CP
ENSG00000197043	1424.28	0.0165747	0.00982411	1.68714	0.0915761	0.658259	ANXA6
ENSG00000279358	343.355	-0.0334868	0.0197689	-1.69392	0.0902814	0.658259	AP002833.3
ENSG00000198576	226.413	-0.045395	0.0269483	-1.68452	0.0920812	0.658259	ARC
ENSG00000034533	75.8306	-0.0655964	0.0388985	-1.68635	0.0917286	0.658259	ASTE1
ENSG00000156966	45.0526	-0.0820676	0.0483291	-1.6981	0.0894892	0.658259	B3GNT7
ENSG00000145734	3385.4	-0.0191433	0.0112463	-1.70219	0.0887191	0.658259	BDP1
ENSG00000089234	274.445	-0.0240729	0.0142224	-1.69261	0.0905296	0.658259	BRAP
ENSG00000064726	927.152	0.0216239	0.0127284	1.69887	0.089344	0.658259	BTBD1
ENSG00000171155	76.6391	0.0480703	0.028329	1.69686	0.089724	0.658259	C1GALT1C1
ENSG00000188596	200.217	-0.0350263	0.0207795	-1.68562	0.0918693	0.658259	CFAP54
ENSG00000131165	242.527	0.0306883	0.0181617	1.68973	0.0910791	0.658259	CHMP1A
ENSG00000111666	555.5	0.0190746	0.0112329	1.6981	0.0894885	0.658259	CHPT1
ENSG00000143207	667.032	0.021375	0.0126545	1.68913	0.091195	0.658259	COP1
ENSG00000107874	100.894	-0.0465782	0.0275491	-1.69073	0.0908877	0.658259	CUEDC2
ENSG00000109606	910.226	0.0143214	0.0084874	1.68738	0.091531	0.658259	DHX15
ENSG00000083520	630.832	-0.0239738	0.0142032	-1.68792	0.0914268	0.658259	DIS3
ENSG00000229944	11.085	0.0852823	0.0503119	1.69507	0.0900616	0.658259	EIF4EP2
ENSG00000051009	394.855	0.0248519	0.0147059	1.68993	0.0910423	0.658259	FAM160A2
ENSG00000145743	842.756	0.0221307	0.0131461	1.68344	0.0922902	0.658259	FBXL17
ENSG00000145063	128.15	0.0372716	0.0220093	1.69345	0.0903708	0.658259	FLJ33534
ENSG00000217128	921.584	0.0209168	0.0122983	1.70079	0.0889818	0.658259	FNIP1
ENSG00000107164	435.821	-0.0242688	0.0142754	-1.70005	0.0891212	0.658259	FUBP3
ENSG00000131095	474.881	-0.0439322	0.0260694	-1.6852	0.0919492	0.658259	GFAP
ENSG00000181666	441.033	-0.0222039	0.0131404	-1.68974	0.0910768	0.658259	HKR1
ENSG00000146674	98.6393	0.0572755	0.0337762	1.69574	0.0899355	0.658259	IGFBP3
ENSG00000069424	1601.6	-0.0157243	0.00929752	-1.69124	0.0907915	0.658259	KCNAB2
ENSG00000174718	686.019	-0.0250574	0.0147561	-1.69811	0.0894874	0.658259	KIAA1551
ENSG00000180979	390.591	0.0293137	0.0172421	1.70012	0.0891087	0.658259	LRRC57
ENSG00000184384	155.504	-0.0491618	0.0291628	-1.68577	0.0918406	0.658259	MAML2
ENSG00000109736	164.044	0.0379181	0.0225037	1.68497	0.0919937	0.658259	MFSD10
ENSG00000214026	70.0491	0.0586134	0.0347728	1.68561	0.0918709	0.658259	MRPL23
ENSG00000184117	258.01	-0.0240355	0.0142704	-1.6843	0.0921245	0.658259	NIPSNAP1
ENSG00000114857	2290.38	-0.0198728	0.0116871	-1.7004	0.0890552	0.658259	NKTR
ENSG00000184967	58.0842	0.0538833	0.0319092	1.68864	0.0912876	0.658259	NOC4L
ENSG00000103226	145.802	-0.0343941	0.0203183	-1.69276	0.0905006	0.658259	NOMO3
ENSG00000123358	385.853	-0.0548693	0.0322455	-1.70161	0.0888282	0.658259	NR4A1
ENSG00000147548	3005.93	-0.0100924	0.00598939	-1.68505	0.0919784	0.658259	NSD3
ENSG00000187950	90.3685	0.0545565	0.0324046	1.6836	0.0922584	0.658259	OVCH1
ENSG00000100731	2819.54	-0.0107163	0.00632776	-1.69354	0.0903527	0.658259	PCNX1
ENSG00000152556	731.55	0.0169007	0.00998865	1.69199	0.0906483	0.658259	PFKM
ENSG00000141956	256.448	-0.0293046	0.0173845	-1.68567	0.0918594	0.658259	PRDM15
ENSG00000013275	349.799	-0.0211386	0.0124941	-1.69189	0.0906677	0.658259	PSMC4
ENSG00000101098	299.123	0.0217637	0.012867	1.69144	0.0907535	0.658259	RIMS4
ENSG00000202512	79.8884	0.0420614	0.0247216	1.7014	0.0888671	0.658259	RN7SKP230
ENSG00000241529	38.9432	-0.0535467	0.031791	-1.68433	0.0921172	0.658259	RN7SL767P
ENSG00000184719	89.0904	0.0619969	0.0364737	1.69977	0.0891743	0.658259	RNLS
ENSG00000133460	440.445	-0.0253745	0.0149588	-1.69629	0.08983	0.658259	SLC2A11
ENSG00000181804	111.215	0.0445198	0.0262686	1.69479	0.0901151	0.658259	SLC9A9
ENSG00000149346	192.562	-0.0379097	0.0224801	-1.68637	0.0917251	0.658259	SLX4IP
ENSG00000070366	556.69	-0.0216476	0.012797	-1.69161	0.0907202	0.658259	SMG6
ENSG00000272533	57.4066	0.0621016	0.0367185	1.69129	0.0907816	0.658259	SNORA28
ENSG00000112335	1167.89	0.0150665	0.00888526	1.69567	0.0899488	0.658259	SNX3
ENSG00000111786	281.768	-0.0284186	0.0168329	-1.68828	0.0913583	0.658259	SRSF9
ENSG00000203705	223.14	-0.0321734	0.0190414	-1.68965	0.0910941	0.658259	TATDN3
ENSG00000184840	216.518	0.0326821	0.0194003	1.68462	0.0920626	0.658259	TMED9
ENSG00000239697	38.552	0.066126	0.0392807	1.68342	0.0922939	0.658259	TNFSF12
ENSG00000130338	1765.14	-0.013357	0.00786226	-1.69887	0.0893428	0.658259	TULP4
ENSG00000118900	300.23	0.0231006	0.0135845	1.70051	0.0890355	0.658259	UBN1
ENSG00000165633	113.929	-0.0405015	0.0238882	-1.69546	0.0899885	0.658259	VSTM4
ENSG00000009844	573.245	0.023143	0.0137441	1.68385	0.0922105	0.658259	VTA1
ENSG00000196632	296.264	-0.0251599	0.0148418	-1.69521	0.0900363	0.658259	WNK3
ENSG00000060138	56.5436	0.073825	0.0438546	1.6834	0.0922971	0.658259	YBX3
ENSG00000172466	726.997	-0.0176144	0.0104116	-1.69181	0.0906829	0.658259	ZNF24
ENSG00000137871	530.505	0.0214622	0.0127053	1.68924	0.0911742	0.658259	ZNF280D
ENSG00000198155	197.753	-0.0464208	0.0274338	-1.6921	0.0906265	0.658259	ZNF876P
ENSG00000283041	19.575	0.0595	0.0353649	1.68246	0.0924797	0.658639	AC008038.1
ENSG00000213160	519.849	0.0231145	0.0137356	1.68282	0.0924091	0.658639	KLHL23
ENSG00000119541	352.628	-0.0205716	0.0122278	-1.68237	0.0924972	0.658639	VPS4B
ENSG00000197321	119.087	0.06658	0.0395877	1.68183	0.0926009	0.659029	SVIL
ENSG00000143951	359.37	0.0219558	0.0130614	1.68097	0.0927684	0.659871	WDPCP
ENSG00000116752	301.849	-0.0287272	0.0171058	-1.67938	0.0930779	0.66109	BCAS2
ENSG00000089693	1198.25	0.0211872	0.0126179	1.67914	0.0931244	0.66109	MLF2
ENSG00000112996	1525.93	-0.0178643	0.0106369	-1.67946	0.0930621	0.66109	MRPS30
ENSG00000144306	353.389	-0.0261116	0.0155511	-1.67908	0.0931362	0.66109	SCRN3
ENSG00000082269	1117.29	-0.0200569	0.0119515	-1.67819	0.0933098	0.661973	FAM135A
ENSG00000196453	103.1	-0.0359692	0.0214384	-1.67779	0.0933872	0.662173	ZNF777
ENSG00000074319	276.934	0.0274175	0.0163504	1.67687	0.0935678	0.662899	TSG101
ENSG00000075292	3647.11	-0.012112	0.00722345	-1.67677	0.093588	0.662899	ZNF638
ENSG00000234492	36.1521	0.079737	0.0475651	1.67638	0.0936643	0.66309	RPL34-AS1
ENSG00000212916	70.3909	-0.053971	0.0322105	-1.67557	0.0938226	0.663164	MAP10
ENSG00000166012	779.634	-0.021564	0.0128676	-1.67584	0.0937705	0.663164	TAF1D
ENSG00000134744	1001.64	-0.0169869	0.010137	-1.67574	0.09379	0.663164	TUT4
ENSG00000198960	21.7328	0.0809388	0.0483332	1.6746	0.0940126	0.663462	ARMCX6
ENSG00000117640	467.967	0.0249471	0.0148956	1.6748	0.0939736	0.663462	MTFR1L
ENSG00000040487	90.203	0.0464778	0.0277488	1.67495	0.0939444	0.663462	PQLC2
ENSG00000141027	2472.54	-0.0125178	0.00747722	-1.67412	0.0941067	0.663778	NCOR1
ENSG00000141179	71.7899	-0.0503862	0.0301019	-1.67385	0.0941592	0.6638	PCTP
ENSG00000105856	313.622	-0.0267668	0.0160003	-1.67289	0.0943484	0.663888	HBP1
ENSG00000241973	6774.76	0.0120992	0.00723218	1.67297	0.0943341	0.663888	PI4KA
ENSG00000263740	471.125	0.0247974	0.014824	1.67279	0.094369	0.663888	RN7SL4P
ENSG00000198466	558.092	0.0180668	0.0107987	1.67306	0.0943153	0.663888	ZNF587
ENSG00000135503	656.836	-0.0178696	0.0106843	-1.67252	0.0944224	0.663917	ACVR1B
ENSG00000157353	131.771	0.0391303	0.0234049	1.67189	0.0945467	0.663986	FUK
ENSG00000197584	51.9801	0.0714613	0.0427473	1.67172	0.0945802	0.663986	KCNMB2
ENSG00000004864	66.9148	0.0550123	0.0328981	1.6722	0.0944841	0.663986	SLC25A13
ENSG00000268089	136.061	-0.0842003	0.050398	-1.67071	0.0947798	0.664485	GABRQ
ENSG00000198727	56507.1	-0.0260809	0.0156174	-1.66998	0.0949227	0.664485	MT-CYB
ENSG00000185624	451.263	0.0203164	0.0121627	1.67038	0.094844	0.664485	P4HB
ENSG00000100650	2169.52	0.0163068	0.00976054	1.67068	0.0947844	0.664485	SRSF5
ENSG00000178233	844.555	0.0198459	0.0118834	1.67006	0.0949075	0.664485	TMEM151B
ENSG00000215845	36.6265	0.0706942	0.0423354	1.66986	0.0949476	0.664485	TSTD1
ENSG00000152492	443.033	-0.0236436	0.0141633	-1.66936	0.0950467	0.664833	CCDC50
ENSG00000258017	41.794	0.0523561	0.0314389	1.66533	0.0958476	0.665014	AC011603.2
ENSG00000142208	257.729	-0.0276472	0.0165951	-1.66598	0.0957169	0.665014	AKT1
ENSG00000212719	924.495	0.014197	0.00852237	1.66585	0.0957441	0.665014	C17orf51
ENSG00000174080	534.513	0.021918	0.0131671	1.6646	0.0959933	0.665014	CTSF
ENSG00000116133	1841.14	-0.0193354	0.0115944	-1.66766	0.0953841	0.665014	DHCR24
ENSG00000086619	303.954	0.0276269	0.0165905	1.66522	0.0958688	0.665014	ERO1B
ENSG00000106415	428.54	0.0276789	0.0166213	1.66526	0.09586	0.665014	GLCCI1
ENSG00000250571	62.0348	0.0731065	0.0438506	1.66717	0.0954801	0.665014	GLI4
ENSG00000181211	335.755	-0.031213	0.0187102	-1.66824	0.0952682	0.665014	HECW1-IT1
ENSG00000116299	656.167	-0.018388	0.0110307	-1.66699	0.0955174	0.665014	KIAA1324
ENSG00000232859	238.073	-0.0248325	0.0149037	-1.6662	0.0956739	0.665014	LYRM9
ENSG00000204178	466.833	-0.0257099	0.0154413	-1.66501	0.0959105	0.665014	MACO1
ENSG00000171861	63.6068	0.0689303	0.041409	1.66462	0.0959881	0.665014	MRM3
ENSG00000086717	131.182	0.0463445	0.0277937	1.66744	0.095426	0.665014	PPEF1
ENSG00000106588	92.1076	0.0493457	0.0295812	1.66814	0.0952875	0.665014	PSMA2
ENSG00000119335	1139.41	-0.0160312	0.0096303	-1.66467	0.0959796	0.665014	SET
ENSG00000146414	1667.89	-0.0160312	0.00960545	-1.66896	0.0951245	0.665014	SHPRH
ENSG00000146063	136.047	0.0297693	0.0178847	1.66451	0.0960115	0.665014	TRIM41
ENSG00000196652	218.3	0.031465	0.0188691	1.66754	0.0954067	0.665014	ZKSCAN5
ENSG00000000460	79.4909	0.0602488	0.036219	1.66346	0.0962203	0.665782	C1orf112
ENSG00000054983	461.795	0.0240385	0.0144553	1.66296	0.0963202	0.665782	GALC
ENSG00000261824	386.884	-0.0201101	0.0120925	-1.66301	0.0963095	0.665782	LINC00662
ENSG00000160563	198.716	0.026663	0.0160307	1.66325	0.0962617	0.665782	MED27
ENSG00000198707	1550.55	-0.0188759	0.0113591	-1.66174	0.0965653	0.666953	CEP290
ENSG00000113194	400.043	-0.0199993	0.0120378	-1.66137	0.0966384	0.666953	FAF2
ENSG00000239389	104.743	-0.0521623	0.0313962	-1.66142	0.0966289	0.666953	PCDHA13
ENSG00000198744	642.059	-0.0278441	0.0167737	-1.65999	0.0969164	0.667503	MTCO3P12
ENSG00000144460	343.882	-0.0333166	0.0200637	-1.66054	0.0968056	0.667503	NYAP2
ENSG00000177600	255.214	0.0317612	0.0191293	1.66034	0.0968456	0.667503	RPLP2
ENSG00000131002	596.991	0.0217843	0.0131229	1.66002	0.0969098	0.667503	TXLNGY
ENSG00000181619	348.865	0.0232185	0.0139935	1.65924	0.0970676	0.667597	GPR135
ENSG00000148123	134.791	-0.047897	0.0288594	-1.65967	0.0969811	0.667597	PLPPR1
ENSG00000142279	54.4641	-0.0762742	0.0459772	-1.65896	0.097124	0.667597	WTIP
ENSG00000132530	33.7112	0.0740131	0.0446148	1.65894	0.0971285	0.667597	XAF1
ENSG00000146376	149.41	-0.0498967	0.0300875	-1.65839	0.0972393	0.667683	ARHGAP18
ENSG00000112981	259.797	0.035464	0.0213847	1.65838	0.0972401	0.667683	NME5
ENSG00000122884	191.965	0.0342453	0.0206581	1.65772	0.0973743	0.667922	P4HA1
ENSG00000101940	480.006	0.022445	0.0135387	1.65785	0.0973483	0.667922	WDR13
ENSG00000185774	1739.02	-0.0172014	0.0103785	-1.65741	0.097437	0.668012	KCNIP4
ENSG00000255182	94.6353	0.0632992	0.0382139	1.65644	0.0976323	0.668669	AC084125.2
ENSG00000261534	245.748	0.0280606	0.0169396	1.6565	0.0976197	0.668669	AL596244.1
ENSG00000242768	187.116	-0.0427026	0.0257882	-1.65589	0.0977431	0.669088	AC096576.1
ENSG00000106266	66.6365	0.048715	0.0294378	1.65484	0.0979566	0.670209	SNX8
ENSG00000034239	72.7952	0.0696585	0.0421068	1.65433	0.0980603	0.670237	EFCAB1
ENSG00000237887	79.9049	-0.0681242	0.0411769	-1.65443	0.0980412	0.670237	RPL23AP32
ENSG00000187961	99.818	0.0409575	0.0247703	1.65349	0.0982312	0.670723	KLHL17
ENSG00000162461	42.3148	0.08956	0.0541609	1.65359	0.0982108	0.670723	SLC25A34
ENSG00000124702	426.203	0.0235269	0.0142341	1.65286	0.0983593	0.671258	KLHDC3
ENSG00000197776	236.67	0.032929	0.0199255	1.65261	0.0984106	0.671267	KLHDC1
ENSG00000146067	411.397	-0.0258387	0.0156416	-1.65192	0.0985503	0.671504	FAM193B
ENSG00000238961	44.2531	0.0457315	0.0276882	1.65166	0.0986032	0.671504	SNORA47
ENSG00000142185	651.049	0.0256873	0.0155534	1.65155	0.0986264	0.671504	TRPM2
ENSG00000055483	528.441	-0.0236475	0.0143192	-1.65146	0.0986449	0.671504	USP36
ENSG00000249436	85.4423	0.0626395	0.0379854	1.64904	0.0991394	0.671779	AC008780.2
ENSG00000158467	601.025	-0.0166471	0.0100872	-1.65031	0.0988786	0.671779	AHCYL2
ENSG00000166167	1233.11	0.0136494	0.00827474	1.64953	0.0990389	0.671779	BTRC
ENSG00000169372	51.5538	0.063821	0.0386884	1.64962	0.0990213	0.671779	CRADD
ENSG00000168329	107.177	0.0641181	0.0388795	1.64915	0.0991169	0.671779	CX3CR1
ENSG00000198189	177.963	0.0332682	0.0201593	1.65027	0.0988883	0.671779	HSD17B11
ENSG00000214706	31.8787	0.0767398	0.0465289	1.64929	0.0990872	0.671779	IFRD2
ENSG00000109790	344.961	0.0304237	0.0184385	1.65001	0.0989402	0.671779	KLHL5
ENSG00000075785	1321.63	-0.0144873	0.00878335	-1.64941	0.0990639	0.671779	RAB7A
ENSG00000122386	36.0869	0.070937	0.0430229	1.64882	0.0991844	0.671779	ZNF205
ENSG00000130783	102.433	0.0494161	0.0299798	1.64832	0.0992877	0.67214	CCDC62
ENSG00000160799	106.14	0.0440421	0.0267408	1.647	0.0995572	0.673125	CCDC12
ENSG00000117335	953.627	0.0176206	0.0107002	1.64676	0.0996068	0.673125	CD46
ENSG00000074201	355.427	0.0219135	0.0133082	1.64662	0.0996367	0.673125	CLNS1A
ENSG00000177084	384.852	0.0348198	0.0211463	1.64661	0.0996381	0.673125	POLE
ENSG00000185008	1579.12	-0.0153207	0.00930561	-1.64639	0.0996833	0.673125	ROBO2
ENSG00000164535	333.176	-0.0270576	0.0164409	-1.64575	0.0998148	0.673222	DAGLB
ENSG00000171988	3302.33	-0.0163268	0.00992156	-1.64559	0.0998478	0.673222	JMJD1C
ENSG00000117222	353.288	0.0225767	0.0137187	1.64569	0.0998272	0.673222	RBBP5
ENSG00000122952	22.4013	0.084999	0.0516616	1.64531	0.0999069	0.673283	ZWINT
ENSG00000204084	366.035	0.023693	0.0144096	1.64425	0.100124	0.673737	INPP5B
ENSG00000263753	298.2	0.0213427	0.0129801	1.64426	0.100123	0.673737	LINC00667
[truncated: 11,459 more rows]
