# Supplementary material for: Neuron-specific transcriptomic signatures indicate neuroinflammation and altered neuronal activity in ASD temporal cortex
Source: Proc Natl Acad Sci U S A. 2023 Mar 2;120(10):e2206758120. doi: 10.1073/pnas.2206758120 (PMC10013873; doi:10.1073/pnas.2206758120)
Supplement: Supplementary file 9 — Dataset S08 (XLSX) [file pnas.2206758120.sd08.xlsx]

## Sheet: cluster_significance
cluster	status	loglr	df	p	p.adjust	genes
chr4:clu_59758_NA	Success	27.5974	2	1.03424e-12	1.59211e-08	FRYL
chr6:clu_69908_NA	Success	27.018	2	1.84592e-12	1.59211e-08	MED23
chr15:clu_49313_NA	Success	22.2546	2	2.16239e-10	9.14727e-07	CCNDBP1
chr14:clu_19142_NA	Success	22.0508	2	2.65138e-10	9.14727e-07	PLEKHG3
chr6:clu_69380_NA	Success	20.442	1	1.61541e-10	9.14727e-07	QRSL1
chr4:clu_61026_NA	Success	22.3984	3	1.02203e-09	2.51858e-06	ANK2
chr16:clu_47113_NA	Success	18.7268	1	9.36124e-10	2.51858e-06	CNOT1
chr8:clu_78129_NA	Success	20.4281	2	1.34335e-09	2.89659e-06	BAG4
chr10:clu_14309_NA	Success	19.8213	2	2.46454e-09	4.25133e-06	CAMK1D
chr4:clu_61115_NA	Success	19.8967	2	2.28544e-09	4.25133e-06	USP53
chr7:clu_82265_NA	Success	19.6466	2	2.93489e-09	4.60244e-06	CFAP69
chr11:clu_31121_NA	Success	17.2945	1	4.07218e-09	5.40347e-06	CEP164
chr12:clu_53240_NA	Success	19.3196	2	4.0699e-09	5.40347e-06	ZNF384
chr4:clu_61219_NA	Success	19.1558	2	4.79456e-09	5.90758e-06	NUDT6
chr19:clu_24327_NA	Success	18.8459	2	6.53606e-09	7.28317e-06	OCEL1
chr18:clu_51767_NA	Success	20.4667	3	6.7554e-09	7.28317e-06	RBBP8
chr16:clu_45949_NA	Success	16.6549	1	7.85836e-09	7.97393e-06	VWA3A
chr19:clu_25671_NA	Success	18.5777	2	8.54697e-09	8.19085e-06	MIA-RAB4B,RAB4B,RAB4B-EGLN2
chr9:clu_34212_NA	Success	18.4764	2	9.45798e-09	8.58685e-06	CNTRL
chr9:clu_32292_NA	Success	16.4031	1	1.01814e-08	8.59131e-06	EQTN,MOB3B
chr5:clu_43635_NA	Success	16.377	1	1.0459e-08	8.59131e-06	MFAP3,GALNT10
chr1:clu_7886_NA	Success	18.1998	2	1.24719e-08	9.77913e-06	PTPRU
chr6:clu_68818_NA	Success	16.0289	1	1.4966e-08	1.12245e-05	SMAP1
chr9:clu_35405_NA	Success	15.8596	1	1.7816e-08	1.28053e-05	EXD3
chr17:clu_64569_NA	Success	15.8047	1	1.8852e-08	1.30079e-05	DHX8
chr19:clu_25568_NA	Success	22.1778	5	1.96142e-08	1.30133e-05	ZNF780B,AC005614.2,ZNF780A
chr10:clu_17076_NA	Success	17.5534	2	2.38035e-08	1.52078e-05	CNNM2
chr12:clu_56465_NA	Success	15.3795	1	2.92135e-08	1.7377e-05	RASAL1
chr18:clu_52428_NA	Success	17.3754	2	2.8441e-08	1.7377e-05	VPS4B
chr1:clu_6411_NA	Success	15.1065	1	3.87121e-08	2.22594e-05	ATAD3A
chr17:clu_65468_NA	Success	17.0235	2	4.04398e-08	2.25028e-05	DDX42
chr17:clu_65528_NA	Success	16.7913	2	5.10049e-08	2.38465e-05	ARHGAP27P1-BPTFP1-KPNA2P3,KPNA2P3
chr11:clu_31122_NA	Success	14.8364	1	5.11491e-08	2.38465e-05	CEP164
chr9:clu_32002_NA	Success	16.8293	2	4.91045e-08	2.38465e-05	KDM4C
chr17:clu_63342_NA	Success	14.9592	1	4.50636e-08	2.38465e-05	LLGL1
chr20:clu_77059_NA	Success	14.9277	1	4.6548e-08	2.38465e-05	PRPF6
chr6:clu_67801_NA	Success	14.913	1	4.72635e-08	2.38465e-05	VPS52
chr3:clu_39919_NA	Success	16.4527	2	7.15614e-08	3.24851e-05	TTC14
chr17:clu_65405_NA	Success	14.3638	1	8.33041e-08	3.6846e-05	METTL2A
chr2:clu_799_NA	Success	17.8466	3	8.69483e-08	3.74964e-05	ZNF512,AC074091.1
chr3:clu_38551_NA	Success	14.2876	1	9.0131e-08	3.7921e-05	IGSF11,B4GALT4
chr1:clu_9836_NA	Success	16.1515	2	9.67108e-08	3.94409e-05	CDC7
chr2:clu_2186_NA	Success	14.1812	1	1.00603e-07	3.94409e-05	DNAH6
chr1:clu_9224_NA	Success	17.6982	3	1.00459e-07	3.94409e-05	FGGY
chr1:clu_11977_NA	Success	14.144	1	1.04544e-07	4.00751e-05	DNM3
chr2:clu_2967_NA	Success	13.8605	1	1.40133e-07	5.25498e-05	ST6GAL2
chr22:clu_21715_NA	Success	13.649	1	1.74387e-07	6.40038e-05	PLA2G6
chr9:clu_33880_NA	Success	15.4959	2	1.86294e-07	6.69496e-05	TMEM38B
chr7:clu_83769_NA	Success	13.5309	1	1.97061e-07	6.93734e-05	CUL1
chr3:clu_36328_NA	Success	15.319	2	2.22357e-07	7.67133e-05	KCNH8
chr1:clu_9907_NA	Success	15.1859	2	2.54003e-07	8.59127e-05	FNBP1L
chr14:clu_19532_NA	Success	15.0447	2	2.92536e-07	9.70431e-05	YLPM1
chr9:clu_32266_NA	Success	12.9229	1	3.69795e-07	0.000118129	CAAP1
chr10:clu_16110_NA	Success	12.9401	1	3.63264e-07	0.000118129	ZSWIM8
chr20:clu_75825_NA	Success	14.7877	2	3.78264e-07	0.000118637	NECAB3
chr10:clu_15363_NA	Success	12.8219	1	4.10603e-07	0.00012648	BMS1
chrX:clu_71484_NA	Success	12.7721	1	4.32381e-07	0.000130852	RBM10
chr15:clu_50025_NA	Success	14.5831	2	4.64148e-07	0.000138044	ANKDD1A
chr6:clu_69750_NA	Success	12.6334	1	4.99245e-07	0.000145966	SMPDL3A
chrX:clu_72892_NA	Success	14.4401	2	5.35496e-07	0.000153955	ARHGEF6
chr19:clu_22727_NA	Success	12.4851	1	5.82219e-07	0.000164644	MUM1
chr17:clu_64025_NA	Success	12.3207	1	6.90501e-07	0.000192115	MYO19
chr10:clu_17042_NA	Success	12.3026	1	7.03606e-07	0.000192654	MFSD13A
chr20:clu_77010_NA	Success	12.2443	1	7.47518e-07	0.000196772	AL121845.3,LIME1
chr4:clu_59662_NA	Success	16.9891	4	7.52867e-07	0.000196772	ATP8A1
chr6:clu_69684_NA	Success	15.6371	3	7.44217e-07	0.000196772	CEP85L
chr18:clu_52089_NA	Success	12.1549	1	8.20244e-07	0.000208077	AC023421.2,EPG5
chr1:clu_11199_NA	Success	14.0247	2	8.11236e-07	0.000208077	CRTC2
chr14:clu_19831_NA	Success	12.1402	1	8.32783e-07	0.000208196	TDP1
chr16:clu_45796_NA	Success	13.9556	2	8.69321e-07	0.000211942	CCP110
chrX:clu_73028_NA	Success	15.4733	3	8.72342e-07	0.000211942	MAMLD1
chr11:clu_30415_NA	Success	16.8069	4	8.94208e-07	0.000214237	NARS2
chr7:clu_81199_NA	Success	17.9652	5	9.80762e-07	0.000225575	HECW1,HECW1-IT1
chr1:clu_13378_NA	Success	13.858	2	9.58406e-07	0.000225575	MRPL55
chr13:clu_73576_NA	Success	11.9854	1	9.78056e-07	0.000225575	MTIF3
chrX:clu_71301_NA	Success	16.65	4	1.03695e-06	0.000232616	DMD
chr17:clu_63598_NA	Success	13.7779	2	1.03834e-06	0.000232616	SLC46A1
chr4:clu_58772_NA	Success	13.7615	2	1.05549e-06	0.000233425	LETM1
chr11:clu_28678_NA	Success	15.2621	3	1.07053e-06	0.000233755	MTCH2
chr10:clu_17211_NA	Success	11.8298	1	1.14971e-06	0.000247906	DUSP5
chr1:clu_13543_NA	Success	13.6006	2	1.2397e-06	0.000260792	NTPCR
chr16:clu_47620_NA	Success	11.7629	1	1.23247e-06	0.000260792	ZNF23,AC010547.4
chr3:clu_40531_NA	Success	11.6783	1	1.34576e-06	0.000279692	IQCG
chr1:clu_13805_NA	Success	11.6267	1	1.42005e-06	0.000290686	PLD5
chr11:clu_29800_NA	Success	11.6184	1	1.43237e-06	0.000290686	RCE1
chr2:clu_5404_NA	Success	11.5979	1	1.46314e-06	0.000293479	ANKZF1
chr15:clu_50987_NA	Success	13.4144	2	1.49343e-06	0.00029611	IDH2
chrX:clu_72260_NA	Success	16.2291	4	1.54189e-06	0.000302245	HDX
chr6:clu_67455_NA	Success	14.756	3	1.7479e-06	0.000338778	MDC1
chr4:clu_58707_NA	Success	13.2334	2	1.78987e-06	0.000343059	IDUA
chr7:clu_80424_NA	Success	11.3878	1	1.8206e-06	0.000345114	FOXK1
chr20:clu_75961_NA	Success	11.3424	1	1.90873e-06	0.000354039	CEP250
chr6:clu_66844_NA	Success	11.352	1	1.88981e-06	0.000354039	ECI2
chr7:clu_82609_NA	Success	18.332	6	2.04733e-06	0.00036788	CASTOR3
chr5:clu_42816_NA	Success	19.4542	7	2.03475e-06	0.00036788	LINC01184,AC022118.1
chr12:clu_56313_NA	Success	11.2842	1	2.02793e-06	0.00036788	VPS29
chr1:clu_13905_NA	Success	14.5661	3	2.10064e-06	0.000373567	AHCTF1
chr7:clu_80237_NA	Success	13.0307	2	2.19191e-06	0.00038582	DNAAF5
chr3:clu_38093_NA	Success	11.1981	1	2.21809e-06	0.000386486	FAM86DP
chr4:clu_60648_NA	Success	12.9826	2	2.3e-06	0.00039675	PKD2
chr10:clu_15582_NA	Success	12.9022	2	2.49259e-06	0.000420426	AGAP6
chr2:clu_1746_NA	Success	12.9031	2	2.4904e-06	0.000420426	PELI1,LINC00309
chr17:clu_63589_NA	Success	11.0793	1	2.51037e-06	0.000420426	TMEM199,AC002094.1
chr22:clu_21165_NA	Success	10.9989	1	2.72974e-06	0.000441245	HPS4
chr19:clu_23759_NA	Success	11.0157	1	2.68237e-06	0.000441245	ILF3
chr21:clu_57711_NA	Success	12.8218	2	2.70134e-06	0.000441245	MIR99AHG
chr2:clu_4185_NA	Success	16.848	5	2.737e-06	0.000441245	TLK1
chr1:clu_7262_NA	Success	10.9329	1	2.92412e-06	0.000467047	CROCC
chr9:clu_34378_NA	Success	10.9071	1	3.00355e-06	0.000475333	GAPVD1
chr12:clu_57116_NA	Success	14.1361	3	3.18418e-06	0.000494839	AC007368.1,LINC02347
chr11:clu_28114_NA	Success	14.141	3	3.1691e-06	0.000494839	PTPN5
chr10:clu_17568_NA	Success	14.1266	3	3.21376e-06	0.000494976	AC068896.1,FAM53B,EEF1AKMT2
chr1:clu_12230_NA	Success	12.621	2	3.30205e-06	0.000499653	CACNA1E
chr7:clu_82059_NA	Success	14.1044	3	3.2833e-06	0.000499653	PHTF2
chr11:clu_30655_NA	Success	13.911	3	3.95824e-06	0.000593736	AP000943.3
chr1:clu_13701_NA	Success	10.5873	1	4.19266e-06	0.000623477	MTR
chr8:clu_77720_NA	Success	10.5441	1	4.38605e-06	0.000644831	HR
chr1:clu_13496_NA	Success	15.1109	4	4.41102e-06	0.000644831	TTC13
chr13:clu_73897_NA	Success	10.5044	1	4.57181e-06	0.000657197	DGKH
chr15:clu_50395_NA	Success	10.5096	1	4.54692e-06	0.000657197	ULK3
chr19:clu_27295_NA	Success	10.4694	1	4.74214e-06	0.000676049	RPS5
chr20:clu_75882_NA	Success	10.4538	1	4.82002e-06	0.00068152	NCOA6
chr16:clu_45675_NA	Success	10.4351	1	4.91493e-06	0.00068929	AC138969.1
chr4:clu_58838_NA	Success	10.4205	1	4.99051e-06	0.000693782	ADD1
chr21:clu_57817_NA	Success	12.2006	2	5.0274e-06	0.000693782	USP16
chr1:clu_9195_NA	Success	10.3581	1	5.32627e-06	0.000729191	OMA1,DAB1
chr8:clu_77643_NA	Success	15.9869	5	6.01262e-06	0.000804013	CSGALNACT1
chr1:clu_13730_NA	Success	10.2475	1	5.97902e-06	0.000804013	RYR2
chr13:clu_73887_NA	Success	10.2445	1	5.99745e-06	0.000804013	VWA8
chr12:clu_56195_NA	Success	13.4385	3	6.24741e-06	0.000828983	SSH1
chr21:clu_57840_NA	Success	10.1549	1	6.58628e-06	0.000860707	GRIK1
chr2:clu_1460_NA	Success	13.3886	3	6.55592e-06	0.000860707	PSME4
chr19:clu_27288_NA	Success	10.1456	1	6.65061e-06	0.000862579	A1BG-AS1,AC012313.2
chr2:clu_230_NA	Success	11.907	2	6.74327e-06	0.00086807	IAH1
chr5:clu_42916_NA	Success	10.1136	1	6.87654e-06	0.000878669	SLC22A5
chr11:clu_30558_NA	Success	10.1004	1	6.9727e-06	0.000884405	GRM5
chr10:clu_14144_NA	Success	11.857	2	7.08845e-06	0.000891613	NET1
chr10:clu_15719_NA	Success	10.0786	1	7.13291e-06	0.000891613	RHOBTB1
chr7:clu_82037_NA	Success	10.0624	1	7.25511e-06	0.000893933	GSAP
chr2:clu_2839_NA	Success	13.2884	3	7.22103e-06	0.000893933	NPAS2
chr6:clu_68913_NA	Success	13.2478	3	7.50952e-06	0.000913924	SENP6
chr16:clu_47748_NA	Success	10.0277	1	7.52332e-06	0.000913924	WDR59
chr14:clu_20024_NA	Success	11.7554	2	7.84697e-06	0.000946575	PPP4R4
chr17:clu_66257_NA	Success	9.96142	1	8.0631e-06	0.000956816	RBFOX3
chr11:clu_31097_NA	Success	13.1696	3	8.09827e-06	0.000956816	SIDT2
chr14:clu_20107_NA	Success	9.95993	1	8.0757e-06	0.000956816	VRK1
chr4:clu_59301_NA	Success	9.92184	1	8.404e-06	0.000986183	SLIT2
chr15:clu_49477_NA	Success	15.6074	5	8.49544e-06	0.000990178	BLOC1S6,AC090527.2,SQOR
chr3:clu_36276_NA	Success	9.86831	1	8.88815e-06	0.00101526	ANKRD28
GL000241.1:clu_73347_NA	Success	11.6212	2	8.97371e-06	0.00101526	FRG1FP
chr7:clu_84019_NA	Success	9.85584	1	9.00492e-06	0.00101526	GALNT11
chr7:clu_82040_NA	Success	9.8726	1	8.84835e-06	0.00101526	GSAP
chr22:clu_22511_NA	Success	9.85673	1	8.99659e-06	0.00101526	RABL2B
chr1:clu_13012_NA	Success	17.718	7	9.25948e-06	0.00103718	TATDN3
chr17:clu_63199_NA	Success	9.79641	1	9.58284e-06	0.00106648	NCOR1
chr17:clu_65620_NA	Success	9.76681	1	9.88443e-06	0.00108273	BPTF
chr16:clu_44499_NA	Success	9.77461	1	9.80408e-06	0.00108273	LUC7L
chr15:clu_49922_NA	Success	12.9595	3	9.91716e-06	0.00108273	TLN2
chr11:clu_30953_NA	Success	11.4454	2	1.06983e-05	0.00116067	ALG9,AP001781.2
chr1:clu_11310_NA	Success	12.8411	3	1.11166e-05	0.00119806	ADAM15
chr7:clu_80201_NA	Success	11.4012	2	1.11819e-05	0.00119806	FAM20C
chr1:clu_6311_NA	Success	17.4721	7	1.14576e-05	0.00122002	NA
chr5:clu_42259_NA	Success	9.57435	1	1.2092e-05	0.00125009	ADGRV1
chr8:clu_78974_NA	Success	9.57354	1	1.21023e-05	0.00125009	DPY19L4
chr10:clu_16540_NA	Success	9.58452	1	1.19638e-05	0.00125009	EXOC6
chr4:clu_59285_NA	Success	9.57449	1	1.20902e-05	0.00125009	FAM184B
chr3:clu_39235_NA	Success	11.3291	2	1.20184e-05	0.00125009	STAG1
chr18:clu_51807_NA	Success	9.53477	1	1.2604e-05	0.00129416	ANKRD29
chr8:clu_78243_NA	Success	9.46086	1	1.36194e-05	0.00139014	IKBKB
chr1:clu_13240_NA	Success	11.1769	2	1.39931e-05	0.00141989	NVL
chr5:clu_43064_NA	Success	11.143	2	1.44756e-05	0.00146026	AC106791.1
chr16:clu_44619_NA	Success	9.3816	1	1.47996e-05	0.00148426	RHBDL1
chr2:clu_4759_NA	Success	11.0933	2	1.52133e-05	0.00151273	HSPE1-MOB4,MOB4
chr9:clu_34912_NA	Success	9.35246	1	1.52588e-05	0.00151273	RALGDS,AL162417.1
chrX:clu_72630_NA	Success	11.0835	2	1.53631e-05	0.00151339	CXorf56
GL000221.1:clu_52734_NA	Success	11.0785	2	1.5441e-05	0.00151339	NA
chr5:clu_42542_NA	Success	13.7609	4	1.55887e-05	0.00151768	PJA2
chr7:clu_82425_NA	Success	9.32767	1	1.56607e-05	0.00151768	SEM1
chrX:clu_71594_NA	Success	13.7385	4	1.59189e-05	0.00153409	TBC1D25
chr16:clu_46063_NA	Success	10.9982	2	1.6732e-05	0.00160348	TNRC6A
chr5:clu_41973_NA	Success	9.25878	1	1.68346e-05	0.0016044	POLK
chr17:clu_62423_NA	Success	9.22394	1	1.74615e-05	0.001655	CTNS
chr12:clu_55496_NA	Success	9.18348	1	1.8219e-05	0.00170804	CAPS2
chr16:clu_45512_NA	Success	9.1862	1	1.81671e-05	0.00170804	PARN
chr20:clu_75889_NA	Success	9.1741	1	1.83993e-05	0.00171561	GGT7
chr7:clu_81473_NA	Success	9.15252	1	1.88209e-05	0.00174548	CCT6A
chr6:clu_67394_NA	Success	9.14341	1	1.90017e-05	0.00175283	HLA-L
chr7:clu_81279_NA	Success	12.2776	3	1.91268e-05	0.00175499	CAMK2B
chr20:clu_75847_NA	Success	10.857	2	1.92698e-05	0.00175875	EIF2S2
chr18:clu_52322_NA	Success	10.837	2	1.96594e-05	0.00178486	NARS
chr4:clu_60603_NA	Success	12.2272	3	2.00773e-05	0.00181327	PTPN13
chr20:clu_75934_NA	Success	10.798	2	2.04401e-05	0.00183641	TRPC4AP
chr18:clu_52349_NA	Success	12.196	3	2.06884e-05	0.00184909	ZNF532
chr6:clu_68091_NA	Success	10.7773	2	2.08678e-05	0.00185552	CMTR1
chr19:clu_27254_NA	Success	10.7721	2	2.09759e-05	0.00185556	AC010326.2,ZNF417,ZNF418
chr12:clu_54130_NA	Success	10.762	2	2.11901e-05	0.00186494	GXYLT1
chr3:clu_36226_NA	Success	9.0333	1	2.13311e-05	0.00186782	NR2C2
chr18:clu_52261_NA	Success	9.00714	1	2.19255e-05	0.00191018	POLI
chr2:clu_4812_NA	Success	8.99335	1	2.22455e-05	0.00192831	CLK1
chr1:clu_11089_NA	Success	10.7063	2	2.2403e-05	0.00193226	POGZ
chr17:clu_66552_NA	Success	8.96254	1	2.29774e-05	0.00196218	GPS1
chr17:clu_62932_NA	Success	8.96313	1	2.29631e-05	0.00196218	NAA38
chr3:clu_39545_NA	Success	10.6589	2	2.34909e-05	0.00199614	MBNL1
chr2:clu_6092_NA	Success	12.0182	3	2.45475e-05	0.00207571	FARP2
chr1:clu_11964_NA	Success	14.41	5	2.51517e-05	0.00211642	PRRC2C
chr3:clu_40054_NA	Success	11.9628	3	2.58887e-05	0.00215889	ALG3,CAMK2N2
chr22:clu_22480_NA	Success	8.84838	1	2.59067e-05	0.00215889	ARSA
chr1:clu_6170_NA	Success	10.5553	2	2.60546e-05	0.00216078	AL627309.1,AL627309.5,AP006222.2
chr20:clu_76017_NA	Success	8.82661	1	2.65067e-05	0.00218776	PHF20
chr12:clu_52887_NA	Success	11.9196	3	2.69863e-05	0.00221674	WASH8P
chr19:clu_24015_NA	Success	16.4711	7	2.71411e-05	0.00221888	NFIX
chr5:clu_41351_NA	Success	8.78963	1	2.75579e-05	0.00224233	C5orf51
chr8:clu_77948_NA	Success	8.78087	1	2.78127e-05	0.00225244	SCARA3
chr14:clu_20248_NA	Success	8.76584	1	2.8256e-05	0.00227765	MEG8
chr19:clu_25038_NA	Success	8.74828	1	2.87829e-05	0.00230932	ZNF302
chr15:clu_49251_NA	Success	11.8444	3	2.90101e-05	0.00231678	SNAP23
chr1:clu_6777_NA	Success	17.338	8	3.06262e-05	0.00237974	CAMTA1
chr2:clu_1496_NA	Success	10.3991	2	3.046e-05	0.00237974	EML6
chr14:clu_19183_NA	Success	13.0376	4	3.05586e-05	0.00237974	GPHN
chr13:clu_73410_NA	Success	10.4002	2	3.04256e-05	0.00237974	IFT88
chr11:clu_27420_NA	Success	10.4128	2	3.00465e-05	0.00237974	PHRF1
chr6:clu_67004_NA	Success	8.69482	1	3.0448e-05	0.00237974	RANBP9
chr20:clu_77050_NA	Success	10.3756	2	3.11848e-05	0.00241227	ZNF512B
chr7:clu_80512_NA	Success	8.66583	1	3.13913e-05	0.00241741	CCZ1
chr16:clu_46440_NA	Success	11.7399	3	3.20732e-05	0.00245895	PHKG2
chr3:clu_37250_NA	Success	8.63685	1	3.23634e-05	0.00247022	USP4
chr13:clu_73631_NA	Success	11.7051	3	3.31644e-05	0.0025202	KATNAL1
chr14:clu_19404_NA	Success	10.3036	2	3.35115e-05	0.00253541	ZFYVE1
chr4:clu_60405_NA	Success	12.907	4	3.4497e-05	0.00256497	"SEPT11"
chr10:clu_16841_NA	Success	8.58118	1	3.43168e-05	0.00256497	ERLIN1
chr6:clu_67845_NA	Success	10.2874	2	3.4061e-05	0.00256497	SYNGAP1
chr12:clu_53293_NA	Success	8.57984	1	3.43655e-05	0.00256497	TPI1
chr2:clu_1024_NA	Success	16.1702	7	3.51178e-05	0.00259992	CRIM1
chr22:clu_21464_NA	Success	8.54718	1	3.55677e-05	0.00262198	C22orf24
chr8:clu_79252_NA	Success	8.51672	1	3.67274e-05	0.0026732	AC027031.2,OXR1
chr1:clu_8681_NA	Success	11.6034	3	3.6565e-05	0.0026732	IPO13
chr12:clu_54881_NA	Success	10.2162	2	3.65742e-05	0.0026732	MYL6
chr2:clu_5847_NA	Success	10.1725	2	3.82058e-05	0.00275753	AGAP1
chr21:clu_58245_NA	Success	10.1727	2	3.81992e-05	0.00275753	SLC37A1
chr19:clu_26036_NA	Success	13.9166	5	3.92366e-05	0.0027739	ERCC1
chr12:clu_53997_NA	Success	8.45941	1	3.90128e-05	0.0027739	FGD4
chr8:clu_78993_NA	Success	15.0026	6	3.92175e-05	0.0027739	NDUFAF6
chr4:clu_60095_NA	Success	10.1483	2	3.91441e-05	0.0027739	SCFD2
chr4:clu_61982_NA	Success	8.46026	1	3.89781e-05	0.0027739	WWC2
chr3:clu_36828_NA	Success	8.43196	1	4.01576e-05	0.00282742	NKTR
chr1:clu_8072_NA	Success	8.40848	1	4.11636e-05	0.00288647	FNDC5
chr7:clu_81283_NA	Success	10.0897	2	4.15033e-05	0.00289204	CAMK2B
chr7:clu_81793_NA	Success	8.39516	1	4.17459e-05	0.00289204	MLXIPL
chr1:clu_9264_NA	Success	11.4654	3	4.17452e-05	0.00289204	TM2D1
chr11:clu_30711_NA	Success	8.36923	1	4.29023e-05	0.00296026	CNTN5
chr9:clu_33109_NA	Success	8.35762	1	4.34305e-05	0.00296117	CEMIP2
chr2:clu_3792_NA	Success	13.8076	5	4.32784e-05	0.00296117	FMNL2
chr1:clu_11027_NA	Success	14.8927	6	4.31763e-05	0.00296117	PRUNE1
chr12:clu_56768_NA	Success	8.30488	1	4.5914e-05	0.00309916	ANAPC5
chr6:clu_68987_NA	Success	11.3644	3	4.59934e-05	0.00309916	IBTK
chr9:clu_34251_NA	Success	14.8215	6	4.59523e-05	0.00309916	TTLL11,TTLL11-IT1
chr19:clu_27004_NA	Success	9.98259	2	4.61972e-05	0.00310079	LENG8
chr8:clu_77423_NA	Success	8.28226	1	4.70228e-05	0.00313971	LINC00599
chr4:clu_61850_NA	Success	8.27987	1	4.71411e-05	0.00313971	NEK1
chr3:clu_36096_NA	Success	8.25118	1	4.85896e-05	0.00322373	SYN2
chr16:clu_47319_NA	Success	8.24184	1	4.90705e-05	0.00324317	RANBP10
chr18:clu_52632_NA	Success	13.6532	5	4.97156e-05	0.00326082	ATP9B
chr6:clu_66872_NA	Success	9.91296	2	4.95288e-05	0.00326082	F13A1,LY86-AS1
chr1:clu_12983_NA	Success	11.2699	3	5.03605e-05	0.0032906	LPGAT1
chr12:clu_52924_NA	Success	9.86608	2	5.19057e-05	0.00337877	KDM5A
chr11:clu_28096_NA	Success	9.84788	2	5.28593e-05	0.00342791	GTF2H1
chr8:clu_78506_NA	Success	9.83778	2	5.33956e-05	0.00343684	ASPH
chr13:clu_73731_NA	Success	8.16229	1	5.33673e-05	0.00343684	NBEA
chr10:clu_14416_NA	Success	11.1909	3	5.43259e-05	0.00348372	MINDY3
chr17:clu_65915_NA	Success	11.1813	3	5.48249e-05	0.0035027	TMEM94
chr17:clu_65459_NA	Success	8.12984	1	5.52264e-05	0.00350862	STRADA,AC046185.1
chr10:clu_14689_NA	Success	8.12817	1	5.53243e-05	0.00350862	SVIL-AS1
chr13:clu_74714_NA	Success	8.11398	1	5.6159e-05	0.00354851	BIVM-ERCC5,ERCC5
chr10:clu_14448_NA	Success	8.10497	1	5.66961e-05	0.00356937	CACNB2
chr7:clu_82171_NA	Success	9.7736	2	5.69349e-05	0.00357137	KIAA1324L
chr5:clu_41395_NA	Success	8.08544	1	5.78768e-05	0.0036173	MRPS30
chr3:clu_40516_NA	Success	9.74676	2	5.8484e-05	0.00364205	LRCH3
chr17:clu_65814_NA	Success	8.04838	1	6.01868e-05	0.00373461	RAB37
chr12:clu_54528_NA	Success	12.2737	4	6.20297e-05	0.00381187	CERS5
chr17:clu_62746_NA	Success	8.02418	1	6.1745e-05	0.00381187	DLG4
chr6:clu_67477_NA	Success	8.01547	1	6.23157e-05	0.00381187	GTF2H4,VARS2
chr1:clu_13921_NA	Success	8.01788	1	6.21574e-05	0.00381187	ZNF124
chr7:clu_81435_NA	Success	12.2499	4	6.34113e-05	0.00386518	VSTM2A,VSTM2A-OT1
chr2:clu_1577_NA	Success	14.4056	6	6.60492e-05	0.00399771	AC007744.1,CCDC85A
chr1:clu_7613_NA	Success	9.62586	2	6.59998e-05	0.00399771	STPG1
chr13:clu_74130_NA	Success	7.95333	1	6.65444e-05	0.00401361	DLEU2
chr14:clu_19817_NA	Success	7.93786	1	6.76407e-05	0.00406551	TTC8
chr1:clu_11161_NA	Success	7.92454	1	6.86002e-05	0.00410886	SNAPIN
chr7:clu_80619_NA	Success	7.91632	1	6.91988e-05	0.00413038	GLCCI1
chr2:clu_5504_NA	Success	14.3337	6	7.03149e-05	0.00415629	AC093083.1,AC019211.1
chr1:clu_9902_NA	Success	9.55853	2	7.05966e-05	0.00415629	CCDC18-AS1
chr11:clu_27494_NA	Success	9.56607	2	7.00664e-05	0.00415629	CHID1
chr4:clu_60105_NA	Success	9.55926	2	7.05451e-05	0.00415629	FIP1L1
chr3:clu_36143_NA	Success	12.1282	4	7.09547e-05	0.00416316	IQSEC1
chr10:clu_17393_NA	Success	7.88804	1	7.12979e-05	0.00416912	SFXN4
chr14:clu_19479_NA	Success	7.87767	1	7.20843e-05	0.00420086	COQ6
chr17:clu_65550_NA	Success	7.87163	1	7.25462e-05	0.00421354	GNA13
chr13:clu_74171_NA	Success	7.83734	1	7.52241e-05	0.00435442	ATP7B
chr5:clu_42940_NA	Success	9.48119	2	7.62732e-05	0.00438617	"SEPT8"
chr3:clu_36311_NA	Success	9.48108	2	7.62812e-05	0.00438617	TBC1D5
chr2:clu_5634_NA	Success	7.81901	1	7.66967e-05	0.00439541	DNER
chr11:clu_28484_NA	Success	14.2121	6	7.81633e-05	0.00446114	AC103855.2
chr12:clu_53845_NA	Success	7.79872	1	7.83609e-05	0.00446114	INTS13
chr7:clu_81155_NA	Success	7.78719	1	7.93219e-05	0.004501	RALA
chr18:clu_52134_NA	Success	11.9975	4	8.00591e-05	0.00452793	ST8SIA5
chr19:clu_26642_NA	Success	9.4275	2	8.04805e-05	0.00453689	KCNC3
chr17:clu_65467_NA	Success	10.7745	3	8.09607e-05	0.00454909	DDX42
chr1:clu_9412_NA	Success	9.40815	2	8.20523e-05	0.00458747	MIER1
chrX:clu_71106_NA	Success	10.7589	3	8.21755e-05	0.00458747	REPS2
chr4:clu_61909_NA	Success	10.7479	3	8.30427e-05	0.00460607	GLRA3
chr10:clu_14635_NA	Success	11.9594	4	8.29208e-05	0.00460607	YME1L1
chr3:clu_37298_NA	Success	7.72723	1	8.45173e-05	0.00467283	APEH,RNF123
chr17:clu_66623_NA	Success	7.70653	1	8.63893e-05	0.00476107	HEXDC
chr12:clu_57193_NA	Success	7.69751	1	8.72174e-05	0.0047914	STX2
chr2:clu_1253_NA	Success	9.34351	2	8.75315e-05	0.00479339	THADA
chr16:clu_46816_NA	Success	7.68762	1	8.81359e-05	0.00481122	BRD7
chr1:clu_13822_NA	Success	9.32002	2	8.96121e-05	0.00482682	AKT3
chr11:clu_27950_NA	Success	13.0011	5	8.91487e-05	0.00482682	ARNTL
chr2:clu_1120_NA	Success	9.31819	2	8.97765e-05	0.00482682	HNRNPLL
chr12:clu_56929_NA	Success	10.6761	3	8.89541e-05	0.00482682	PITPNM2
chr12:clu_56869_NA	Success	9.31769	2	8.98209e-05	0.00482682	RSRC2
chr2:clu_5019_NA	Success	10.6486	3	9.1325e-05	0.00489241	ADAM23
chr9:clu_32474_NA	Success	7.64952	1	9.17628e-05	0.00489616	FAM214B
chr13:clu_73689_NA	Success	12.9663	5	9.19627e-05	0.00489616	N4BP2L1
chr3:clu_36034_NA	Success	9.28742	2	9.25819e-05	0.00489656	BRK1
chr9:clu_32586_NA	Success	9.28674	2	9.2645e-05	0.00489656	CLTA
chr4:clu_60841_NA	Success	11.8372	4	9.28218e-05	0.00489656	UBE2D3
chr5:clu_44168_NA	Success	10.6252	3	9.33931e-05	0.00491168	FAM153C
chr21:clu_58265_NA	Success	7.62137	1	9.45396e-05	0.00495686	PKNOX1
chr19:clu_22742_NA	Success	7.60966	1	9.57187e-05	0.00500348	NDUFS7
chr17:clu_65540_NA	Success	9.24126	2	9.69557e-05	0.00505283	LRRC37A3
chr3:clu_39627_NA	Success	7.58865	1	9.78725e-05	0.00506008	GFM1
chr20:clu_76251_NA	Success	7.58388	1	9.83683e-05	0.00506008	L3MBTL1
chr2:clu_1758_NA	Success	9.22848	2	9.82028e-05	0.00506008	LGALSL
chr17:clu_65051_NA	Success	7.58693	1	9.80514e-05	0.00506008	SPATA20
chr19:clu_26320_NA	Success	7.58203	1	9.85616e-05	0.00506008	ZSWIM9
chr3:clu_39149_NA	Success	7.57163	1	9.96535e-05	0.00510096	CDV3
chr7:clu_83036_NA	Success	9.20688	2	0.000100347	0.00512126	NRCAM
chr2:clu_4262_NA	Success	7.5622	1	0.000100654	0.00512177	RAPGEF4
chr20:clu_75026_NA	Success	7.55327	1	0.000101611	0.00515527	RBCK1
chr3:clu_37292_NA	Success	7.53958	1	0.000103095	0.00520381	APEH
chr13:clu_73683_NA	Success	9.1762	2	0.000103473	0.00520381	FRY
chr1:clu_7505_NA	Success	11.7194	4	0.00010347	0.00520381	USP48
chr15:clu_49457_NA	Success	10.5135	3	0.000103926	0.00521142	AC051619.6,SHF
chr5:clu_43491_NA	Success	10.5026	3	0.000105011	0.00523535	HMGXB3
chr17:clu_63202_NA	Success	7.52305	1	0.000104916	0.00523535	NCOR1
chrX:clu_71947_NA	Success	11.6878	4	0.000106522	0.00528018	ARHGEF9
chr21:clu_58088_NA	Success	11.6887	4	0.000106433	0.00528018	DYRK1A
chr12:clu_53788_NA	Success	7.50489	1	0.000106955	0.00528647	SOX5
chr7:clu_80747_NA	Success	9.10648	2	0.000110944	0.00545239	HDAC9
chr19:clu_27183_NA	Success	7.47161	1	0.000110795	0.00545239	ZNF471
chr16:clu_46301_NA	Success	10.442	3	0.000111285	0.00545359	ASPHD1
chr10:clu_15309_NA	Success	13.8004	6	0.000111705	0.00545868	NA
chr7:clu_81644_NA	Success	10.4337	3	0.000112165	0.00546566	AC006001.2,RABGEF1,AC027644.4
chr17:clu_65686_NA	Success	9.07749	2	0.000114208	0.00549107	ABCA9,ABCA6
chr2:clu_1760_NA	Success	9.08054	2	0.000113861	0.00549107	AFTPH
chr6:clu_68856_NA	Success	7.43979	1	0.000114596	0.00549107	AL365232.1,KHDC1
chr16:clu_47994_NA	Success	10.4132	3	0.00011439	0.00549107	KIAA0513
chr2:clu_3932_NA	Success	10.4225	3	0.000113373	0.00549107	SLC4A10
chr6:clu_69298_NA	Success	9.08265	2	0.00011362	0.00549107	USP45
chr17:clu_62762_NA	Success	9.05397	2	0.000116926	0.00557212	DVL2
chr10:clu_17419_NA	Success	11.5865	4	0.000116934	0.00557212	INPP5F
chr9:clu_32028_NA	Success	12.6851	5	0.000118169	0.00561546	PTPRD
chr1:clu_13353_NA	Success	9.03248	2	0.000119465	0.00566148	CDC42BPA
chr17:clu_65062_NA	Success	7.38402	1	0.000121578	0.00574583	CACNA1G
chr8:clu_80064_NA	Success	9.00231	2	0.000123125	0.00580302	CPSF1
chr1:clu_13582_NA	Success	16.5838	9	0.000124868	0.00586914	TARBP1
chr19:clu_26384_NA	Success	7.34958	1	0.000126103	0.00591106	MAMSTR
chr17:clu_65677_NA	Success	7.34627	1	0.000126546	0.00591576	ABCA9
chr11:clu_27832_NA	Success	8.97172	2	0.00012695	0.0059186	IPO7
chr16:clu_45004_NA	Success	7.33756	1	0.000127721	0.00593851	ABCA3
chr1:clu_9643_NA	Success	8.9552	2	0.000129064	0.00596877	TTLL7
chr20:clu_75691_NA	Success	7.3291	1	0.000128873	0.00596877	ZNF337
chr10:clu_16311_NA	Success	8.9496	2	0.000129789	0.00597433	NRG3
chr8:clu_78252_NA	Success	10.2803	3	0.000129877	0.00597433	POLB
chr5:clu_43964_NA	Success	8.93493	2	0.000131708	0.006036	CPLX2
chr7:clu_81464_NA	Success	7.3071	1	0.000131917	0.006036	NIPSNAP2
chr17:clu_65071_NA	Success	8.92009	2	0.000133677	0.00608424	CACNA1G
chr19:clu_23010_NA	Success	8.92158	2	0.000133477	0.00608424	MFSD12
chr6:clu_67505_NA	Success	8.9126	2	0.000134681	0.0061138	HLA-C,HLA-B
chr1:clu_7712_NA	Success	12.5319	5	0.000135434	0.00613186	UBXN11
chr9:clu_34356_NA	Success	8.89996	2	0.000136394	0.00615917	SCAI
chr2:clu_2369_NA	Success	10.2207	3	0.000137492	0.00619253	CYTOR,AC093616.1
chr15:clu_49800_NA	Success	7.25099	1	0.000140012	0.00628959	POLR2M,GCOM1
chr13:clu_73467_NA	Success	7.24352	1	0.000141127	0.00632323	SACS
chr19:clu_26555_NA	Success	10.181	3	0.000142806	0.0063654	CPT1C
chrX:clu_72686_NA	Success	11.372	4	0.000142443	0.0063654	GRIA3
chr7:clu_83032_NA	Success	15.459	8	0.000145305	0.00646007	NRCAM
chr13:clu_74551_NA	Success	12.4352	5	0.000147598	0.00654517	MBNL2
chr6:clu_69995_NA	Success	7.1967	1	0.000148321	0.00656037	PDE7B,LINC00271
chr1:clu_10285_NA	Success	7.19045	1	0.00014931	0.0065743	CD53
chr9:clu_34535_NA	Success	7.18989	1	0.000149399	0.0065743	DNM1
chr5:clu_42406_NA	Success	10.128	3	0.000150222	0.00657698	CAST
chr4:clu_61597_NA	Success	7.18481	1	0.000150206	0.00657698	TMEM131L
chr13:clu_74231_NA	Success	11.3057	4	0.000151399	0.00659716	PCDH17
chr3:clu_37220_NA	Success	7.17706	1	0.000151448	0.00659716	QARS
chr17:clu_63673_NA	Success	7.16581	1	0.000153268	0.00665964	ERAL1
chr9:clu_34497_NA	Success	12.3778	5	0.000155313	0.00671467	FAM102A
chr20:clu_75713_NA	Success	10.0937	3	0.000155216	0.00671467	FRG1BP
chr14:clu_18023_NA	Success	7.14102	1	0.000157359	0.00678609	CHD8
chr1:clu_12488_NA	Success	7.1277	1	0.000159603	0.00686572	KIF21B
chr20:clu_75427_NA	Success	14.3779	7	0.000160301	0.0068786	TASP1
chr3:clu_37406_NA	Success	8.72534	2	0.000162418	0.00695214	SEMA3B
chr19:clu_22756_NA	Success	7.06101	1	0.000171326	0.00731528	APC2
chr12:clu_55342_NA	Success	7.05595	1	0.000172251	0.00732852	MDM1
chr21:clu_58087_NA	Success	12.2575	5	0.00017282	0.00732852	TTC3
chr5:clu_41365_NA	Success	7.05235	1	0.000172911	0.00732852	ZNF131
chr1:clu_8452_NA	Success	8.65086	2	0.000174976	0.00738726	TRIT1
chrX:clu_71771_NA	Success	7.03794	1	0.000175581	0.00738726	TSPYL2
chr19:clu_27174_NA	Success	7.038	1	0.00017557	0.00738726	ZNF542P
chr8:clu_77949_NA	Success	7.03014	1	0.000177044	0.00741615	CCDC25
chr19:clu_26821_NA	Success	9.95537	3	0.000177128	0.00741615	ZNF841
chr12:clu_55492_NA	Success	7.01508	1	0.000179903	0.00750511	CAPS2
chr17:clu_65564_NA	Success	7.01133	1	0.000180621	0.00750511	CEP112
chr5:clu_42249_NA	Success	7.01072	1	0.000180738	0.00750511	CETN3,MBLAC2
chr19:clu_24364_NA	Success	8.61705	2	0.000180993	0.00750511	SLC27A1
chr4:clu_60707_NA	Success	12.1994	5	0.000181965	0.00752733	CCSER1
chrX:clu_72401_NA	Success	8.59569	2	0.000184901	0.00763048	TCEAL8
chr1:clu_7671_NA	Success	8.57532	2	0.000188707	0.00773204	AL020996.2,MTFR1L
chr7:clu_83751_NA	Success	6.97445	1	0.000187847	0.00773204	CNTNAP2
chrX:clu_72310_NA	Success	8.57601	2	0.000188576	0.00773204	PCDH19
chr6:clu_69352_NA	Success	16.0511	9	0.000191183	0.007784	HACE1
chr7:clu_83559_NA	Success	6.95719	1	0.000191328	0.007784	KIAA1549
chr7:clu_82671_NA	Success	6.95993	1	0.000190773	0.007784	TFR2
chr17:clu_64519_NA	Success	9.86858	3	0.000192419	0.00780994	AARSD1,PTGES3L-AARSD1
chr16:clu_45169_NA	Success	6.94837	1	0.000193133	0.00782052	TRAP1
chr15:clu_50330_NA	Success	12.121	5	0.000195046	0.0078754	NPTN
chr15:clu_49214_NA	Success	6.9374	1	0.000195401	0.0078754	TMEM87A
chrX:clu_71391_NA	Success	6.92969	1	0.000197011	0.00792105	MED14
chr7:clu_81837_NA	Success	6.9254	1	0.000197912	0.00792105	RFC2
chr1:clu_12166_NA	Success	13.1378	6	0.000197795	0.00792105	TOR1AIP2
chr2:clu_291_NA	Success	6.91823	1	0.000199429	0.00796332	NOL10
chr10:clu_15553_NA	Success	8.51307	2	0.000200827	0.00798219	OGDHL
chr3:clu_36065_NA	Success	8.51473	2	0.000200494	0.00798219	SLC6A11
chr6:clu_67175_NA	Success	6.89754	1	0.00020387	0.00803966	KIAA0319
chr11:clu_29595_NA	Success	6.89631	1	0.000204137	0.00803966	MAP3K11
chr11:clu_29191_NA	Success	9.81063	3	0.000203351	0.00803966	NAA40
chr8:clu_78794_NA	Success	6.89674	1	0.000204043	0.00803966	PMP2
chr3:clu_38348_NA	Success	6.8899	1	0.000205535	0.00805789	BBX
chr15:clu_49852_NA	Success	8.49143	2	0.000205219	0.00805789	GTF2A2
chr1:clu_10595_NA	Success	8.48717	2	0.000206096	0.00806157	NA
chr15:clu_50455_NA	Success	8.46474	2	0.000210772	0.00822582	SIN3A
chr9:clu_33773_NA	Success	8.45665	2	0.000212483	0.00827389	ERP44
chr6:clu_66900_NA	Success	6.83869	1	0.000217053	0.00843279	TXNDC5,BLOC1S5-TXNDC5
chr13:clu_73548_NA	Success	8.42045	2	0.000220314	0.00854028	RNF6
chr2:clu_3453_NA	Success	8.4128	2	0.000222007	0.0085866	PLEKHB2
chr7:clu_82045_NA	Success	6.81529	1	0.00022253	0.00858757	PTPN12
chr3:clu_37567_NA	Success	8.39625	2	0.000225711	0.0086909	DNAH1
chr12:clu_53736_NA	Success	12.9783	6	0.000226835	0.0086987	GOLT1B
chr15:clu_50367_NA	Success	6.79695	1	0.000226923	0.0086987	SEMA7A
chr2:clu_5108_NA	Success	8.38302	2	0.000228719	0.00874811	UNC80
chr3:clu_39982_NA	Success	8.36943	2	0.000231848	0.00884819	KLHL24
chr16:clu_47054_NA	Success	8.36463	2	0.000232963	0.00887112	CNGB1
chr5:clu_42504_NA	Success	6.76934	1	0.000233697	0.00887945	PPIP5K2
chr2:clu_4619_NA	Success	8.33801	2	0.000239248	0.00907039	GLS
chr6:clu_69163_NA	Success	11.8829	5	0.000240794	0.00907617	ANKRD6
chr3:clu_38500_NA	Success	6.74055	1	0.000240979	0.00907617	CCDC191
chr17:clu_62866_NA	Success	6.74423	1	0.000240035	0.00907617	SENP3,SENP3-EIF4A1
chr2:clu_5628_NA	Success	6.73831	1	0.000241554	0.00907801	SPHKAP
chr19:clu_23133_NA	Success	6.73595	1	0.000242163	0.00908111	UBXN6
chr9:clu_32587_NA	Success	11.8713	5	0.000243284	0.00909503	CLTA
chr17:clu_63486_NA	Success	8.32003	2	0.000243589	0.00909503	USP32P3
chr14:clu_18551_NA	Success	11.8558	5	0.000246641	0.00914958	AL392023.2,LINC00639,AL359233.1
chr3:clu_37444_NA	Success	8.30831	2	0.00024646	0.00914958	HEMK1
chr6:clu_68268_NA	Success	9.61231	3	0.000245664	0.00914958	RPL7L1
chr15:clu_49731_NA	Success	6.71176	1	0.00024849	0.00918127	CCPG1,DNAAF4-CCPG1
chr1:clu_10819_NA	Success	8.29555	2	0.000249624	0.00918127	CHD1L
chr1:clu_11425_NA	Success	6.711	1	0.000248689	0.00918127	GON4L
chr6:clu_68842_NA	Success	11.8434	5	0.00024936	0.00918127	RIMS1
chr2:clu_2414_NA	Success	10.7562	4	0.000250559	0.00919605	NA
chr10:clu_16952_NA	Success	8.28155	2	0.000253144	0.00924547	OGA
chr1:clu_12597_NA	Success	6.69299	1	0.000253513	0.00924547	PPP1R12B
chr12:clu_57069_NA	Success	8.28374	2	0.000252592	0.00924547	SCARB1
chr1:clu_7827_NA	Success	9.57106	3	0.00025551	0.00929861	EYA3
chr3:clu_36483_NA	Success	6.68146	1	0.000256648	0.00932039	CNOT10
chr15:clu_50500_NA	Success	8.26056	2	0.000258515	0.00936844	SCAPER
chr8:clu_78272_NA	Success	6.67116	1	0.000259482	0.00938119	HOOK3
chr5:clu_43063_NA	Success	9.55294	3	0.000259956	0.00938119	KLHL3,AC106791.1
chr4:clu_61459_NA	Success	6.66555	1	0.000261042	0.00938119	OTUD4
chr13:clu_74316_NA	Success	6.66573	1	0.00026099	0.00938119	UCHL3,AL137782.1
chr11:clu_28591_NA	Success	6.64442	1	0.000266991	0.00957035	CKAP5
chr2:clu_3275_NA	Success	8.22671	2	0.000267415	0.00957035	CLASP1
chr9:clu_32374_NA	Success	9.49922	3	0.000273602	0.00974861	ANKRD18B
chr1:clu_6989_NA	Success	6.62013	1	0.000274	0.00974861	MTOR
chr2:clu_3754_NA	Success	6.61982	1	0.000274091	0.00974861	RIF1
chr22:clu_22361_NA	Success	9.49501	3	0.000274701	0.00975019	MAPK12
chr7:clu_83077_NA	Success	6.60712	1	0.000277829	0.00984097	GPR85
chr3:clu_39539_NA	Success	6.60503	1	0.000278449	0.00984272	MED12L
chr11:clu_31124_NA	Success	8.17209	2	0.000282428	0.00995982	CEP164
chr10:clu_16638_NA	Success	8.17036	2	0.000282916	0.00995982	TCTN3
chr11:clu_29404_NA	Success	6.58734	1	0.000283758	0.00996908	MRPL49
chr4:clu_61608_NA	Success	11.6941	5	0.0002845	0.00997486	RNF175
chr5:clu_42892_NA	Success	6.57931	1	0.000286199	0.00999378	AC026398.1,ACSL6
chrX:clu_71226_NA	Success	6.58042	1	0.000285861	0.00999378	ACOT9
chr2:clu_2471_NA	Success	6.56595	1	0.000290309	0.0101168	NA
chr2:clu_2833_NA	Success	6.55036	1	0.000295183	0.0102659	CHST10
chrX:clu_72029_NA	Success	6.54491	1	0.000296906	0.0103027	DLG3
chr3:clu_39094_NA	Success	6.54324	1	0.000297434	0.0103027	MRPL3
chr15:clu_49443_NA	Success	8.11812	2	0.000298087	0.0103046	SPG11
chr2:clu_5292_NA	Success	6.53514	1	0.000300019	0.0103094	ARPC2
chr10:clu_14400_NA	Success	6.53563	1	0.000299861	0.0103094	FAM171A1
chr16:clu_45560_NA	Success	6.53866	1	0.000298891	0.0103094	NPIPA1
chr10:clu_17006_NA	Success	8.09832	2	0.000304049	0.0104146	GBF1
chr2:clu_5316_NA	Success	6.5219	1	0.000304289	0.0104146	USP37
chr14:clu_18028_NA	Success	9.38316	3	0.000305562	0.0104375	CHD8
chr11:clu_28141_NA	Success	10.5256	4	0.000309358	0.0105463	NAV2
chr7:clu_82231_NA	Success	9.36495	3	0.000310904	0.0105781	ADAM22
chr3:clu_36653_NA	Success	6.46956	1	0.000321786	0.0109268	ACAA1
chr2:clu_4686_NA	Success	9.31603	3	0.000325717	0.0110386	DNAH7
chr6:clu_70617_NA	Success	9.30012	3	0.000330682	0.0111194	PDE10A
chr9:clu_34818_NA	Success	8.01509	2	0.00033044	0.0111194	POMT1
chr6:clu_68918_NA	Success	6.4475	1	0.000329461	0.0111194	SENP6
chr3:clu_40390_NA	Success	8.01586	2	0.000330184	0.0111194	TNK2,AC124944.3
chr9:clu_32337_NA	Success	6.43848	1	0.000332651	0.0111639	NFX1
chr4:clu_59288_NA	Success	7.99836	2	0.000336012	0.011233	DCAF16
chr11:clu_27831_NA	Success	6.43066	1	0.000335443	0.011233	TMEM41B
chr7:clu_83302_NA	Success	10.43	4	0.000337558	0.0112628	CALU
chr1:clu_9636_NA	Success	10.4184	4	0.000341142	0.0113604	ADGRL2
chr8:clu_77714_NA	Success	7.97601	2	0.000343607	0.0113985	HR
chr20:clu_76146_NA	Success	7.97708	2	0.000343239	0.0113985	RALGAPB
chr10:clu_17492_NA	Success	9.24861	3	0.000347288	0.0114765	PLEKHA1
chr12:clu_55897_NA	Success	6.39849	1	0.000347179	0.0114765	TMPO
chrX:clu_71695_NA	Success	10.3913	4	0.000349695	0.0115339	SYP
chr4:clu_60621_NA	Success	7.92967	2	0.000359905	0.011848	AFF1
chrX:clu_72286_NA	Success	7.92073	2	0.000363137	0.011909	PCDH11X
chr16:clu_47402_NA	Success	12.4293	6	0.000362677	0.011909	SLC7A6,PRMT7
chr17:clu_64897_NA	Success	6.35255	1	0.000364661	0.0119363	MRPL10
chr1:clu_7370_NA	Success	6.33778	1	0.000370466	0.0120804	EMC1
chr8:clu_79147_NA	Success	7.90119	2	0.000370304	0.0120804	RRM2B
chr11:clu_28689_NA	Success	6.33597	1	0.000371185	0.012081	FNBP4
chr12:clu_56953_NA	Success	6.32708	1	0.000374733	0.0121735	KMT5A
chr2:clu_4957_NA	Success	10.3036	4	0.000378814	0.0122437	ABI2
chr14:clu_18968_NA	Success	12.3744	6	0.000380013	0.0122437	ARMH4,PSMA3-AS1
chr5:clu_41131_NA	Success	9.15642	3	0.000379103	0.0122437	MTMR12
chr3:clu_38319_NA	Success	9.15271	3	0.000380441	0.0122437	NXPE3
chr4:clu_59585_NA	Success	6.3145	1	0.000379809	0.0122437	PDS5A
GL000220.1:clu_52771_NA	Success	6.31119	1	0.000381155	0.0122438	NA
chr4:clu_60685_NA	Success	6.30935	1	0.000381907	0.0122452	HERC3
chr1:clu_9275_NA	Success	7.86668	2	0.000383306	0.0122672	PATJ
chr11:clu_30821_NA	Success	6.29604	1	0.000387384	0.0123748	AASDHPPT
chr16:clu_46170_NA	Success	6.29102	1	0.00038947	0.0124097	SGF29
chr2:clu_3610_NA	Success	6.28995	1	0.000389916	0.0124097	SPOPL
chr17:clu_65881_NA	Success	6.28597	1	0.000391584	0.012417	NUP85
chr7:clu_84178_NA	Success	10.2676	4	0.000391455	0.012417	PTPRN2
chr2:clu_3797_NA	Success	7.82925	2	0.000397925	0.0125949	PRPF40A
chr3:clu_37475_NA	Success	6.25962	1	0.000402781	0.0127252	DCAF1
chr11:clu_29969_NA	Success	10.2023	4	0.000415444	0.0130896	PPP6R3
chr7:clu_83581_NA	Success	6.22984	1	0.00041583	0.0130896	UBN2
chr7:clu_81564_NA	Success	10.1953	4	0.000418091	0.0131368	ZNF680
chr11:clu_30214_NA	Success	6.21555	1	0.000422243	0.0132431	PAAF1
chr5:clu_43701_NA	Success	7.76256	2	0.000425366	0.0133168	ADAM19
chr3:clu_36108_NA	Success	10.1678	4	0.000428702	0.0133969	TSEN2
chr7:clu_83387_NA	Success	9.02188	3	0.000430803	0.013414	CEP41
chr14:clu_18705_NA	Success	6.19776	1	0.000430367	0.013414	NEMF
chr11:clu_28686_NA	Success	6.19485	1	0.000431708	0.0134179	FNBP4
chr8:clu_78690_NA	Success	7.73019	2	0.000439359	0.0136312	MSC-AS1
chr19:clu_23211_NA	Success	6.17531	1	0.000440841	0.0136526	SAFB2
chr19:clu_23203_NA	Success	7.70663	2	0.000449833	0.0139061	PTPRS
chr13:clu_74398_NA	Success	6.14925	1	0.000453324	0.013989	RBM26
chr10:clu_15327_NA	Success	8.96169	3	0.000456148	0.014051	NA
chr5:clu_40984_NA	Success	7.68728	2	0.000458626	0.0141021	OTULIN
chr17:clu_65074_NA	Success	6.12876	1	0.000463385	0.0142231	CACNA1G
chr7:clu_81961_NA	Success	7.66803	2	0.000467536	0.014325	STYXL1
chr15:clu_48567_NA	Success	7.66239	2	0.000470184	0.0143806	SNHG14
chr3:clu_40452_NA	Success	8.92673	3	0.000471541	0.0143941	SENP5
chr1:clu_9585_NA	Success	8.92505	3	0.000472293	0.0143941	USP33
chr1:clu_8142_NA	Success	6.1074	1	0.000474119	0.0144102	CSMD2
chr17:clu_64567_NA	Success	7.65326	2	0.000474493	0.0144102	DHX8
chr2:clu_1993_NA	Success	7.64679	2	0.000477574	0.0144412	ALMS1
chr17:clu_66527_NA	Success	7.64527	2	0.000478301	0.0144412	ASPSCR1
chr1:clu_11766_NA	Success	6.10258	1	0.000476578	0.0144412	NOS1AP
chr3:clu_38478_NA	Success	6.09812	1	0.000478861	0.0144412	SIDT1
chr15:clu_50954_NA	Success	8.90703	3	0.000480443	0.0144636	MIR9-3HG
chr1:clu_11303_NA	Success	6.09319	1	0.000481395	0.0144663	ADAM15
chr10:clu_17039_NA	Success	6.08887	1	0.000483633	0.0144663	CUEDC2
chr15:clu_48451_NA	Success	6.08841	1	0.000483868	0.0144663	HERC2P2
chr9:clu_33478_NA	Success	6.08727	1	0.00048446	0.0144663	IARS
chr19:clu_24446_NA	Success	6.0856	1	0.000485331	0.0144663	MAST3
chr12:clu_55309_NA	Success	14.8704	9	0.000485564	0.0144663	NA
chr14:clu_18344_NA	Success	6.06958	1	0.000493742	0.0146846	LINC01551
chr8:clu_78167_NA	Success	10.0076	4	0.000495956	0.014725	TACC1
chr5:clu_44193_NA	Success	8.86447	3	0.000500249	0.0147672	CLK4
chr15:clu_50331_NA	Success	12.0459	6	0.000502325	0.0147672	NPTN
chr9:clu_31907_NA	Success	6.05713	1	0.000500379	0.0147672	RFX3
chr3:clu_38827_NA	Success	6.0552	1	0.000501412	0.0147672	SNX4
chr9:clu_32110_NA	Success	7.60028	2	0.000500311	0.0147672	TTC39B
chr17:clu_63548_NA	Success	7.59589	2	0.000502512	0.0147672	WSB1
chr2:clu_3227_NA	Success	7.59337	2	0.000503781	0.0147793	C2orf76
chr1:clu_7265_NA	Success	7.58764	2	0.000506674	0.0148389	ATP13A2
chr18:clu_52634_NA	Success	7.57695	2	0.000512122	0.0149477	ATP9B
chr1:clu_10020_NA	Success	7.57862	2	0.000511266	0.0149477	SLC35A3,AC118553.2
chr5:clu_44060_NA	Success	11.022	5	0.000513624	0.0149662	ZNF346
chr5:clu_42280_NA	Success	7.56943	2	0.000515987	0.0150097	ADGRV1
chr8:clu_78137_NA	Success	8.82368	3	0.000519992	0.0151008	DDHD2
chr6:clu_70074_NA	Success	8.81571	3	0.000523942	0.0151644	REPS1
chr10:clu_17189_NA	Success	7.55469	2	0.000523649	0.0151644	XPNPEP1
chr14:clu_19496_NA	Success	6.00842	1	0.000527218	0.0151828	ABCD4
chr14:clu_19490_NA	Success	6.00935	1	0.000526694	0.0151828	ALDH6A1
chr11:clu_28590_NA	Success	6.01028	1	0.000526169	0.0151828	CKAP5
chr13:clu_74895_NA	Success	6.0042	1	0.000529615	0.0152264	MCF2L
chr12:clu_56858_NA	Success	7.53753	2	0.000532714	0.01529	CLIP1
chr5:clu_41442_NA	Success	5.9964	1	0.000534062	0.0153033	MOCS2
chr22:clu_21543_NA	Success	10.9752	5	0.00053508	0.015307	RBFOX2
chr17:clu_65385_NA	Success	5.98682	1	0.000539584	0.0153848	INTS2
chr20:clu_76253_NA	Success	7.52597	2	0.000538906	0.0153848	L3MBTL1,Z98752.3
chr7:clu_82382_NA	Success	7.51981	2	0.000542233	0.0154348	SGCE
chr2:clu_2328_NA	Success	11.9468	6	0.000546314	0.0155254	CHMP3,RNF103-CHMP3,RNF103
chr12:clu_56208_NA	Success	5.96988	1	0.000549487	0.0155899	USP30
chr2:clu_582_NA	Success	9.88884	4	0.000552475	0.0156489	EFR3B
chr2:clu_5295_NA	Success	5.95914	1	0.00055586	0.0156946	AAMP
chr10:clu_15998_NA	Success	8.75329	3	0.000555906	0.0156946	ASCC1
chr1:clu_12445_NA	Success	5.9512	1	0.000560617	0.0158017	CRB1
chr19:clu_24924_NA	Success	8.73789	3	0.000564084	0.0158735	PDCD5
chr1:clu_10391_NA	Success	7.46748	2	0.000571367	0.0160522	PHTF1
chr11:clu_31155_NA	Success	5.9263	1	0.000575809	0.0161507	DSCAML1
chr11:clu_28563_NA	Success	9.839	4	0.00057805	0.0161871	ATG13
chr7:clu_82885_NA	Success	5.92119	1	0.00057898	0.0161871	DNAJC2
chr2:clu_3694_NA	Success	5.9174	1	0.000581341	0.0162005	ACVR2A
chr15:clu_50755_NA	Success	5.9179	1	0.000581028	0.0162005	BTBD1
chr10:clu_14584_NA	Success	5.91534	1	0.000582624	0.0162101	ENKUR
chr5:clu_43998_NA	Success	5.90689	1	0.000587939	0.0162178	ARL10,HIGD2A
chr3:clu_40193_NA	Success	5.90651	1	0.00058818	0.0162178	EIF4A2
chr13:clu_74487_NA	Success	5.90641	1	0.000588241	0.0162178	GPR180
chr16:clu_46958_NA	Success	7.44334	2	0.000585325	0.0162178	MT1G
chr17:clu_64647_NA	Success	7.44395	2	0.00058497	0.0162178	RUNDC3A
chr7:clu_80255_NA	Success	7.43627	2	0.000589481	0.0162178	SUN1,GET4
chr19:clu_27202_NA	Success	8.69173	3	0.000589323	0.0162178	ZIM2,PEG3
chr7:clu_81691_NA	Success	7.42725	2	0.00059482	0.0163386	AUTS2
chr2:clu_4968_NA	Success	5.89099	1	0.000598068	0.0163757	RAPH1
chr19:clu_26389_NA	Success	5.89117	1	0.000597953	0.0163757	RASIP1
chr9:clu_32493_NA	Success	5.88904	1	0.000599325	0.0163841	UNC13B
chr10:clu_16712_NA	Success	5.88691	1	0.000600696	0.0163956	RRP12
chr19:clu_23977_NA	Success	7.40763	2	0.000606608	0.016506	MAST1
chr4:clu_61840_NA	Success	5.87772	1	0.000606657	0.016506	NEK1
chr17:clu_63777_NA	Success	5.87398	1	0.0006091	0.0165464	CPD
chr3:clu_39723_NA	Success	8.63145	3	0.000623979	0.016924	SERPINI1
chr8:clu_79688_NA	Success	8.62742	3	0.000626367	0.0169621	DENND3
chr17:clu_62777_NA	Success	5.84354	1	0.000629356	0.0169631	ELP5
chr11:clu_29947_NA	Success	7.37318	2	0.000627871	0.0169631	KMT5B
chr1:clu_9650_NA	Success	5.84443	1	0.000628757	0.0169631	TTLL7
chr10:clu_16146_NA	Success	7.3643	2	0.000633468	0.0170473	ADK
chr1:clu_9273_NA	Success	5.83121	1	0.000637751	0.0171358	PATJ
chr18:clu_51997_NA	Success	7.33071	2	0.000655109	0.017422	FHOD3
chr16:clu_46118_NA	Success	5.81354	1	0.000649985	0.017422	GTF3C1
chr11:clu_28228_NA	Success	7.33161	2	0.000654521	0.017422	LGR4
chr1:clu_8868_NA	Success	12.68	7	0.000654953	0.017422	MKNK1
chr18:clu_52062_NA	Success	8.58732	3	0.000650628	0.017422	PIK3C3
chr12:clu_55566_NA	Success	8.58326	3	0.000653141	0.017422	PPP1R12A
chr11:clu_30986_NA	Success	5.80572	1	0.000655471	0.017422	PTS,AP002884.1
chr6:clu_67330_NA	Success	5.79884	1	0.000660341	0.0175075	GABBR1
chr12:clu_54636_NA	Success	7.32219	2	0.000660716	0.0175075	NR4A1
chr4:clu_61698_NA	Success	7.3168	2	0.000664283	0.017575	ETFDH
chr18:clu_52274_NA	Success	7.31101	2	0.000668143	0.0176492	CCDC68
chr1:clu_11960_NA	Success	8.55611	3	0.000670159	0.0176492	PRRC2C
chr15:clu_48547_NA	Success	5.78605	1	0.00066949	0.0176492	SNHG14
chr6:clu_70018_NA	Success	7.29395	2	0.000679638	0.0178716	MAP7
chr1:clu_7657_NA	Success	5.76613	1	0.000683987	0.0179586	MAN1C1
chr2:clu_2628_NA	Success	5.75394	1	0.00069302	0.0181681	KANSL3
chr5:clu_43208_NA	Success	5.74275	1	0.000701411	0.0183601	APBB3
chr15:clu_49563_NA	Success	8.50324	3	0.000704577	0.0183872	ATP8B4
chr15:clu_51202_NA	Success	11.6467	6	0.000703931	0.0183872	LRRC28
chr6:clu_68362_NA	Success	5.7316	1	0.00070988	0.0184383	ABCC10
chr3:clu_38220_NA	Success	15.2524	10	0.000707962	0.0184383	EPHA6
chr13:clu_73451_NA	Success	7.24911	2	0.000710809	0.0184383	MICU2
chr6:clu_68252_NA	Success	7.24986	2	0.000710274	0.0184383	UBR2
chr4:clu_61133_NA	Success	7.24339	2	0.000714883	0.0185017	AC093752.1
chr12:clu_54142_NA	Success	5.72441	1	0.000715398	0.0185017	PRICKLE1,AC079600.3
chr3:clu_39400_NA	Success	7.23908	2	0.000717969	0.0185127	ATR
chr7:clu_82251_NA	Success	5.7216	1	0.00071756	0.0185127	STEAP2
chr7:clu_82217_NA	Success	7.23184	2	0.000723189	0.0186194	SLC25A40
chr3:clu_39354_NA	Success	12.5547	7	0.000725676	0.0186556	TFDP2
chr1:clu_9535_NA	Success	8.46996	3	0.000727137	0.0186653	CRYZ
chr9:clu_35067_NA	Success	5.70545	1	0.000730142	0.0187053	NA
chr21:clu_58091_NA	Success	5.70454	1	0.000730862	0.0187053	TTC3
chr15:clu_51203_NA	Success	5.6956	1	0.000737932	0.0188583	LRRC28
chr7:clu_83876_NA	Success	12.528	7	0.000741678	0.018926	AC092681.1,AC092666.2,ACTR3C
chr1:clu_13041_NA	Success	5.68265	1	0.000748291	0.0190665	SMYD2
chr4:clu_60730_NA	Success	10.5812	5	0.000754747	0.019118	PDLIM5
chr15:clu_48830_NA	Success	5.67831	1	0.000751799	0.019118	RYR3
chr15:clu_50498_NA	Success	5.677	1	0.000752854	0.019118	SCAPER
chr1:clu_13160_NA	Success	7.18947	2	0.000754489	0.019118	TAF1A
chr7:clu_81083_NA	Success	9.54205	4	0.000756597	0.0191203	DPY19L2P1
chr7:clu_80580_NA	Success	5.67184	1	0.000757052	0.0191203	PMS2CL
chr1:clu_12182_NA	Success	7.17782	2	0.000763331	0.0192046	CEP350
chr17:clu_62734_NA	Success	7.17927	2	0.000762227	0.0192046	RNASEK-C17orf49,C17orf49
chr1:clu_13210_NA	Success	5.66369	1	0.00076373	0.0192046	TP53BP2
chr2:clu_2713_NA	Success	7.174	2	0.000766255	0.0192223	ANKRD36B
chr12:clu_55690_NA	Success	5.66013	1	0.000766663	0.0192223	CEP290
chr3:clu_36009_NA	Success	7.16771	2	0.000771087	0.0193052	IL17RC
chr15:clu_48973_NA	Success	5.64355	1	0.000780477	0.0195119	MEIS2
chr15:clu_48728_NA	Success	9.50155	4	0.000784846	0.0195928	TJP1
chr12:clu_56594_NA	Success	5.63606	1	0.000786801	0.0196132	KSR2
chr14:clu_19946_NA	Success	5.61625	1	0.000803776	0.0199786	SLC24A4
chr14:clu_18473_NA	Success	5.61644	1	0.00080361	0.0199786	SRP54
chr13:clu_73806_NA	Success	5.61337	1	0.00080627	0.0200117	UFM1
chr1:clu_12676_NA	Success	5.61158	1	0.000807828	0.0200216	ATP2B4
chrX:clu_72579_NA	Success	7.1117	2	0.000815507	0.0201829	LRCH2
chr22:clu_22109_NA	Success	7.10444	2	0.000821452	0.0202977	PARVB
chr10:clu_14813_NA	Success	7.10316	2	0.000822499	0.0202977	ZNF248
chr1:clu_7912_NA	Success	12.3931	7	0.00082792	0.0204023	PUM1
chr7:clu_80749_NA	Success	8.3197	3	0.000838269	0.0206279	HDAC9
chr1:clu_8512_NA	Success	8.31549	3	0.000841611	0.0206806	SCMH1
chr1:clu_11629_NA	Success	7.07776	2	0.000843661	0.0207015	IGSF8
chr12:clu_54752_NA	Success	7.06852	2	0.000851489	0.0208639	SMUG1,FAM242C
chr15:clu_49152_NA	Success	5.56117	1	0.000852945	0.0208699	MGA
chr2:clu_4853_NA	Success	5.5565	1	0.000857248	0.0209455	ALS2CR12
chr20:clu_76276_NA	Success	5.55093	1	0.000862416	0.021042	SERINC3
chr11:clu_30535_NA	Success	5.54531	1	0.000867657	0.0211399	ME3
chr18:clu_51595_NA	Success	7.04216	2	0.000874234	0.0212502	AFG3L2
chr1:clu_11569_NA	Success	7.03607	2	0.000879572	0.0212502	ARHGEF11
chr4:clu_59684_NA	Success	9.37617	4	0.000879059	0.0212502	GNPDA2
chr5:clu_43553_NA	Success	10.411	5	0.000875241	0.0212502	NDST1
chr6:clu_70284_NA	Success	7.03676	2	0.000878969	0.0212502	RMND1
chr18:clu_52406_NA	Success	5.53483	1	0.000877516	0.0212502	TNFRSF11A
chr8:clu_78839_NA	Success	5.52948	1	0.000882599	0.0212854	CA2
chr7:clu_80587_NA	Success	10.4002	5	0.0008835	0.0212854	CCZ1B
chr14:clu_19051_NA	Success	5.52239	1	0.000889371	0.021397	PPM1A
chr6:clu_70099_NA	Success	5.51549	1	0.000896022	0.021527	NA
chr2:clu_3139_NA	Success	5.50786	1	0.000903426	0.0216747	WASH2P,FO538757.1
chr1:clu_6797_NA	Success	7.00735	2	0.000905201	0.0216871	CAMTA1
chr18:clu_51513_NA	Success	7.00586	2	0.000906551	0.0216893	ANKRD12
chr11:clu_30992_NA	Success	7.00348	2	0.000908712	0.0217109	NCAM1
chr10:clu_14734_NA	Success	8.2297	3	0.000912749	0.0217772	ARHGAP12
chrX:clu_73004_NA	Success	5.49366	1	0.000917373	0.021855	LINC00893
chr14:clu_20100_NA	Success	9.32753	4	0.000918545	0.021855	PAPOLA
chr3:clu_37760_NA	Success	6.99008	2	0.00092097	0.0218826	ERC2
chr20:clu_75373_NA	Success	5.47367	1	0.000937376	0.0222417	PAK5
chr15:clu_49254_NA	Success	5.47058	1	0.00094051	0.0222854	TTBK2
chr19:clu_26570_NA	Success	6.96212	2	0.000947086	0.0224105	AP2A1
chr7:clu_84290_NA	Success	8.18332	3	0.000953658	0.0225305	ESYT2
chr1:clu_12005_NA	Success	6.95404	2	0.000954773	0.0225305	KLHL20
chr6:clu_67925_NA	Success	6.94913	2	0.000959469	0.0226104	SNRPC
chr5:clu_41904_NA	Success	5.42795	1	0.00098481	0.023176	ANKRA2
chr4:clu_58693_NA	Success	6.92018	2	0.000987651	0.0231993	IDUA
chr1:clu_8353_NA	Success	5.42405	1	0.000988975	0.0231993	SF3A3
chr22:clu_20947_NA	Success	5.42324	1	0.000989836	0.0231993	YDJC
chr19:clu_24947_NA	Success	6.9091	2	0.000998654	0.0232167	CEP89
chrX:clu_71313_NA	Success	5.41627	1	0.00099732	0.0232167	DMD
chr8:clu_79810_NA	Success	8.13652	3	0.000996792	0.0232167	LY6H
chr1:clu_9030_NA	Success	5.41659	1	0.00099697	0.0232167	TUT4
chrY:clu_84515_NA	Success	8.13787	3	0.000995516	0.0232167	UTY
chr1:clu_7923_NA	Success	5.42085	1	0.000992397	0.0232167	ZCCHC17
chr4:clu_59544_NA	Success	5.40999	1	0.00100411	0.023312	WDR19
chr19:clu_25359_NA	Success	5.4057	1	0.00100877	0.0233888	SIPA1L3
chr15:clu_50304_NA	Success	5.40182	1	0.00101301	0.0234556	ARIH1
chr16:clu_45618_NA	Success	5.40046	1	0.0010145	0.0234586	MARF1
chr22:clu_21237_NA	Success	5.39702	1	0.00101827	0.023484	EWSR1
chr10:clu_15487_NA	Success	6.8896	2	0.00101832	0.023484	PTPN20B,PTPN20CP
chr8:clu_77820_NA	Success	5.3948	1	0.00102071	0.0235078	ENTPD4
chr7:clu_83446_NA	Success	6.88185	2	0.00102624	0.0235709	CHCHD3
chr2:clu_896_NA	Success	8.1065	3	0.00102547	0.0235709	LCLAT1
chr15:clu_48539_NA	Success	11.1964	6	0.00102756	0.0235709	SNHG14
chr5:clu_43989_NA	Success	5.38711	1	0.00102923	0.023578	AC139491.7,AC139491.5
chr2:clu_3928_NA	Success	6.87228	2	0.00103611	0.0237041	SLC4A10
chr1:clu_9632_NA	Success	5.37828	1	0.0010391	0.0237096	ADGRL2
chr3:clu_39732_NA	Success	9.19195	4	0.00103811	0.0237096	EGFEM1P
chr5:clu_42875_NA	Success	6.86153	2	0.00104731	0.0238654	RAPGEF6,AC008695.1
chr4:clu_59718_NA	Success	5.36627	1	0.00105268	0.023956	ATP10D
chr2:clu_3276_NA	Success	8.07424	3	0.0010572	0.0239691	CLASP1
chr11:clu_30519_NA	Success	8.07402	3	0.00105742	0.0239691	EED
chr7:clu_80462_NA	Success	5.36298	1	0.00105643	0.0239691	SLC29A4
chr18:clu_52020_NA	Success	8.06683	3	0.00106463	0.0240692	CELF4
chr2:clu_1169_NA	Success	5.35648	1	0.00106388	0.0240692	MAP4K3
chr7:clu_83957_NA	Success	10.1796	5	0.00106984	0.0240924	AGAP3
chr15:clu_48776_NA	Success	5.35252	1	0.00106844	0.0240924	FAN1
chr12:clu_57338_NA	Success	8.06046	3	0.00107106	0.0240924	FBRSL1
chr5:clu_42340_NA	Success	5.3501	1	0.00107124	0.0240924	SLF1
chr2:clu_4880_NA	Success	5.34754	1	0.0010742	0.0241276	ALS2
chr14:clu_20188_NA	Success	5.34526	1	0.00107686	0.02414	BEGAIN
chr8:clu_78091_NA	Success	5.34466	1	0.00107755	0.02414	LINC01605,AC124067.2
chr8:clu_77809_NA	Success	5.34237	1	0.00108023	0.0241685	R3HCC1
chr14:clu_19060_NA	Success	6.82461	2	0.0010867	0.0242819	MNAT1
chr1:clu_11925_NA	Success	6.82214	2	0.00108938	0.0243103	KIFAP3
chr19:clu_25618_NA	Success	5.33102	1	0.00109357	0.0243722	SPTBN4
chr20:clu_75769_NA	Success	5.32548	1	0.00110014	0.0244869	POFUT1
chr10:clu_14588_NA	Success	5.32233	1	0.00110389	0.0245177	GPR158
chr22:clu_20750_NA	Success	5.32194	1	0.00110436	0.0245177	SEPT5,SEPT5-GP1BB
chr17:clu_65712_NA	Success	5.31613	1	0.00111132	0.0245232	ABCA5
chr14:clu_19936_NA	Success	5.31754	1	0.00110962	0.0245232	CPSF2
chr5:clu_42710_NA	Success	5.3158	1	0.00111172	0.0245232	DMXL1
chr4:clu_61863_NA	Success	6.80235	2	0.00111116	0.0245232	MFAP3L
chr2:clu_552_NA	Success	9.1194	4	0.00110828	0.0245232	NCOA1
chr19:clu_27097_NA	Success	5.31143	1	0.00111698	0.0245475	BRSK1
chr21:clu_58182_NA	Success	6.79816	2	0.00111583	0.0245475	DSCAM
chr7:clu_83990_NA	Success	8.0159	3	0.00111709	0.0245475	NUB1
chr8:clu_78630_NA	Success	5.30327	1	0.00112688	0.0247312	PREX2
chr10:clu_16795_NA	Success	5.30198	1	0.00112846	0.0247343	HPS1
chr2:clu_5803_NA	Success	5.29947	1	0.00113152	0.02477	DGKD
chr1:clu_9811_NA	Success	6.78004	2	0.00113622	0.02481	AC093423.3,LRRC8D,ZNF326
chr17:clu_65851_NA	Success	5.29652	1	0.00113514	0.02481	HID1
chr6:clu_66726_NA	Success	5.2906	1	0.00114244	0.02482	EXOC2
GL000216.1:clu_57469_NA	Success	9.08734	4	0.00114076	0.02482	NA
chr13:clu_74401_NA	Success	5.29297	1	0.00113951	0.02482	RBM26
chr9:clu_33264_NA	Success	5.29095	1	0.001142	0.02482	TLE1
chr1:clu_12004_NA	Success	5.2842	1	0.00115037	0.0249295	KLHL20
chr12:clu_55845_NA	Success	5.28455	1	0.00114993	0.0249295	LTA4H
chr3:clu_37011_NA	Success	6.76182	2	0.00115712	0.0249817	KLHL18
chr12:clu_55627_NA	Success	5.28001	1	0.0011556	0.0249817	PPFIA2
chr10:clu_14281_NA	Success	6.76294	2	0.00115583	0.0249817	UPF2
chr11:clu_30645_NA	Success	5.27407	1	0.00116306	0.0250784	GPR83
chr16:clu_48034_NA	Success	5.27193	1	0.00116575	0.0250847	FBXO31
chr1:clu_10188_NA	Success	6.75302	2	0.00116735	0.0250847	PSRC1
chr8:clu_79440_NA	Success	6.75271	2	0.00116771	0.0250847	WDYHV1
chr6:clu_68629_NA	Success	6.7495	2	0.00117146	0.0251028	DST
chr3:clu_36185_NA	Success	5.26746	1	0.0011714	0.0251028	XPC
chr16:clu_48188_NA	Success	6.7426	2	0.00117958	0.0252453	ACSF3
chr14:clu_19376_NA	Success	6.73872	2	0.00118416	0.025312	SIPA1L1
chr2:clu_3848_NA	Success	6.73588	2	0.00118752	0.0253525	PKP4
chr1:clu_10151_NA	Success	6.73001	2	0.00119453	0.0254704	WDR47
chr5:clu_42768_NA	Success	5.24084	1	0.00120565	0.0255828	CSNK1G3
chr3:clu_40233_NA	Success	5.24077	1	0.00120573	0.0255828	IL1RAP
chr1:clu_9136_NA	Success	7.93617	3	0.00120441	0.0255828	MROH7,MROH7-TTC4,TTC4
chr19:clu_24583_NA	Success	5.24358	1	0.00120207	0.0255828	TMEM161A
chr15:clu_50354_NA	Success	6.71773	2	0.00120928	0.0255952	ISLR2
chr6:clu_66985_NA	Success	6.71811	2	0.00120882	0.0255952	TBC1D7,AL008729.1
chr9:clu_32333_NA	Success	7.91829	3	0.00122491	0.0258942	APTX
chr19:clu_23959_NA	Success	5.22288	1	0.00122931	0.025936	ASNA1
chr3:clu_40120_NA	Success	7.91398	3	0.00122989	0.025936	VPS8
chr6:clu_67436_NA	Success	9.00093	4	0.00123307	0.0259712	FLOT1
chr10:clu_16083_NA	Success	5.21697	1	0.00123721	0.0260267	USP54
chr2:clu_1553_NA	Success	6.68939	2	0.00124404	0.0261067	PPP4R3B
chr15:clu_49593_NA	Success	6.68976	2	0.00124358	0.0261067	TRPM7
chr5:clu_42558_NA	Success	5.21031	1	0.00124617	0.0261195	NA
chr14:clu_18478_NA	Success	8.98565	4	0.00125014	0.0261392	PPP2R3C
chr7:clu_83788_NA	Success	6.68549	2	0.0012489	0.0261392	ZNF786,ZNF425
chr2:clu_2673_NA	Success	15.3139	11	0.00126175	0.0263301	ANKRD36
chr8:clu_78720_NA	Success	5.19841	1	0.00126232	0.0263301	ELOC
chr14:clu_19640_NA	Success	5.1954	1	0.00126645	0.0263844	TMEM63C
chr12:clu_54835_NA	Success	7.87064	3	0.00128123	0.0265639	DGKA
chr3:clu_38945_NA	Success	6.66048	2	0.00128053	0.0265639	MGLL,RUVBL1
chr2:clu_1208_NA	Success	5.18637	1	0.0012789	0.0265639	PKDCC
chr16:clu_47095_NA	Success	7.87441	3	0.00127668	0.0265639	SETD6
chr2:clu_2305_NA	Success	5.18015	1	0.00128754	0.026632	IMMT
chr1:clu_10573_NA	Success	8.95273	4	0.00128772	0.026632	NA
chr9:clu_34966_NA	Success	5.179	1	0.00128914	0.026632	SLC2A6
chr18:clu_52024_NA	Success	5.17761	1	0.00129109	0.0266403	CELF4
chr6:clu_68989_NA	Success	7.85971	3	0.00129451	0.0266677	IBTK
chrX:clu_72823_NA	Success	5.17446	1	0.00129551	0.0266677	PHF6
chr17:clu_66472_NA	Success	5.1697	1	0.0013022	0.0267735	NPLOC4
chr3:clu_37691_NA	Success	6.64089	2	0.00130587	0.026817	DCP1A
chr3:clu_36516_NA	Success	5.16292	1	0.0013118	0.0268465	CLASP2
chr2:clu_1029_NA	Success	7.8455	3	0.00131198	0.0268465	CRIM1
chr1:clu_9420_NA	Success	5.16368	1	0.00131072	0.0268465	SLC35D1
chr1:clu_8496_NA	Success	6.6343	2	0.0013145	0.0268663	NFYC
chr5:clu_41927_NA	Success	9.93782	5	0.00131868	0.0268929	ENC1
chr14:clu_19699_NA	Success	6.63094	2	0.00131892	0.0268929	NRXN3
chr17:clu_63427_NA	Success	5.15629	1	0.00132127	0.026909	RNF112
chr15:clu_48583_NA	Success	10.8939	6	0.00132287	0.0269097	SNHG14
chr3:clu_37817_NA	Success	5.14854	1	0.00133241	0.0270373	DENND6A
chr1:clu_8609_NA	Success	6.61917	2	0.00133454	0.0270373	MED8
chrX:clu_73113_NA	Success	5.14878	1	0.00133206	0.0270373	PNCK
chr3:clu_39701_NA	Success	6.61852	2	0.00133541	0.0270373	ZBBX
chr15:clu_48833_NA	Success	5.14412	1	0.00133881	0.0270744	RYR3
chr19:clu_24343_NA	Success	5.13322	1	0.00135472	0.0272299	ANO8
chr16:clu_46278_NA	Success	5.13226	1	0.00135613	0.0272299	MAZ
chr10:clu_14116_NA	Success	5.13559	1	0.00135124	0.0272299	PITRM1
chr8:clu_79373_NA	Success	7.80929	3	0.00135755	0.0272299	SAMD12
chr14:clu_19119_NA	Success	5.13651	1	0.00134989	0.0272299	SYNE2
chr19:clu_24662_NA	Success	5.13152	1	0.00135722	0.0272299	ZNF101
chr17:clu_63175_NA	Success	5.13224	1	0.00135615	0.0272299	ZNF286A,AC005324.4
chr4:clu_60669_NA	Success	5.12863	1	0.00136148	0.027277	HERC6
chr2:clu_1542_NA	Success	8.88491	4	0.00136869	0.0273896	CCDC88A
chrX:clu_73306_NA	Success	5.12159	1	0.0013719	0.0274222	MPP1
chr13:clu_74256_NA	Success	6.58723	2	0.00137785	0.0275091	PCDH9
chr17:clu_66706_NA	Success	6.58296	2	0.00138374	0.0275312	B3GNTL1
chr12:clu_54286_NA	Success	6.58344	2	0.00138309	0.0275312	CCNT1
chr15:clu_48565_NA	Success	6.58396	2	0.00138237	0.0275312	SNHG14
chr5:clu_41067_NA	Success	5.11037	1	0.0013887	0.0275981	CDH10
chr17:clu_63165_NA	Success	6.57581	2	0.00139368	0.0276651	TVP23C-CDRT4,TVP23C,CDRT4,AC005703.4
chr16:clu_45977_NA	Success	9.86769	5	0.00140097	0.0277413	CDR2,RRN3P3
chr16:clu_47170_NA	Success	6.5717	2	0.00139942	0.0277413	TK2
chr14:clu_18148_NA	Success	5.10136	1	0.00140234	0.0277413	ZFHX2
chr19:clu_25934_NA	Success	5.09863	1	0.0014065	0.0277916	ZNF234,ZNF226
chr14:clu_18811_NA	Success	5.09652	1	0.00140972	0.0278233	GNG2
chr16:clu_45585_NA	Success	5.08942	1	0.00142062	0.0279745	PKD1P6-NPIPP1,NPIPP1,NPIPA5
chr12:clu_56671_NA	Success	5.08999	1	0.00141974	0.0279745	RAB35
chr3:clu_38888_NA	Success	5.08194	1	0.00143219	0.0281572	CHCHD6
chr8:clu_79273_NA	Success	7.75179	3	0.00143316	0.0281572	EMC2
chr6:clu_69992_NA	Success	6.54432	2	0.00143827	0.0282254	AHI1
chr10:clu_16975_NA	Success	6.54164	2	0.00144213	0.028269	ARMH3
chr22:clu_21518_NA	Success	5.07428	1	0.00144414	0.0282763	TOM1
chr2:clu_1593_NA	Success	5.07254	1	0.00144687	0.0282976	LINC01122
chr17:clu_65410_NA	Success	6.53702	2	0.00144879	0.0283032	TLK2
chr11:clu_30483_NA	Success	6.53434	2	0.00145269	0.0283188	DLG2
chr15:clu_50296_NA	Success	8.81667	4	0.00145523	0.0283188	HEXA,AC009690.1
chr4:clu_59274_NA	Success	5.06832	1	0.0014535	0.0283188	LAP3
chrY:clu_84513_NA	Success	5.06664	1	0.00145616	0.0283188	UTY
chr14:clu_19986_NA	Success	7.72028	3	0.00147637	0.0286452	BTBD7
chr5:clu_42413_NA	Success	6.51487	2	0.00148125	0.0286452	CAST
chr2:clu_3303_NA	Success	7.71744	3	0.00148032	0.0286452	CNTNAP5
chr11:clu_27632_NA	Success	6.51648	2	0.00147887	0.0286452	NUP98
chr1:clu_7508_NA	Success	5.05277	1	0.00147824	0.0286452	USP48
chr3:clu_38774_NA	Success	5.04658	1	0.00148821	0.0287066	KALRN
chr11:clu_28697_NA	Success	5.04646	1	0.0014884	0.0287066	NUP160
chrX:clu_71038_NA	Success	6.50937	2	0.00148941	0.0287066	OFD1
chr3:clu_36710_NA	Success	5.04417	1	0.0014921	0.0287164	GORASP1
chr2:clu_485_NA	Success	5.04346	1	0.00149325	0.0287164	LDAH
chr3:clu_36307_NA	Success	6.49974	2	0.00150384	0.0288877	TBC1D5
chr21:clu_58421_NA	Success	5.03072	1	0.00151405	0.0289871	ADARB1
chr1:clu_11536_NA	Success	6.49375	2	0.00151287	0.0289871	BCAN
chr1:clu_9976_NA	Success	6.49479	2	0.00151129	0.0289871	DPYD
chr5:clu_42147_NA	Success	7.69085	3	0.00151788	0.0289991	ATG10
chr19:clu_22983_NA	Success	5.02626	1	0.0015214	0.0289991	CELF5
chr15:clu_51113_NA	Success	6.48943	2	0.00151941	0.0289991	LINC01578,AC013394.1
chr19:clu_25291_NA	Success	5.02688	1	0.00152037	0.0289991	ZNF790-AS1
chr7:clu_84175_NA	Success	6.4867	2	0.00152357	0.0290084	PTPRN2
chr16:clu_46749_NA	Success	6.48279	2	0.00152954	0.0290579	PHKB
chr17:clu_63213_NA	Success	6.48355	2	0.00152838	0.0290579	PIGL
chr8:clu_77383_NA	Success	6.48151	2	0.00153149	0.0290629	FAM66B,ZNF705G
chr20:clu_76519_NA	Success	9.76001	5	0.0015372	0.0291393	STAU1
chr12:clu_54578_NA	Success	5.00785	1	0.00155211	0.0293897	TFCP2
chrX:clu_71492_NA	Success	5.00532	1	0.00155638	0.0294382	RBM10
chr4:clu_60318_NA	Success	7.65943	3	0.00156348	0.0295077	ANKRD17
chr7:clu_82741_NA	Success	5.00189	1	0.00156219	0.0295077	FIS1
chr12:clu_57045_NA	Success	4.9984	1	0.00156813	0.0295631	NCOR2
chr22:clu_20990_NA	Success	4.99664	1	0.00157112	0.0295872	NA
chr3:clu_36439_NA	Success	4.98929	1	0.00158371	0.0296623	AZI2
chr22:clu_20847_NA	Success	4.99163	1	0.0015797	0.0296623	MED15
chr16:clu_45583_NA	Success	4.99087	1	0.001581	0.0296623	RRN3
chr14:clu_19322_NA	Success	6.44803	2	0.00158364	0.0296623	SLC8A3
chr18:clu_51754_NA	Success	4.99152	1	0.00157989	0.0296623	SNRPD1
chr19:clu_22919_NA	Success	4.98815	1	0.00158568	0.0296669	SGTA
chr2:clu_5752_NA	Success	6.44162	2	0.00159383	0.0296906	EIF4E2
chr17:clu_66489_NA	Success	4.9848	1	0.00159146	0.0296906	HGS
chr2:clu_3568_NA	Success	6.44241	2	0.00159256	0.0296906	R3HDM1
chr7:clu_82456_NA	Success	4.98373	1	0.00159331	0.0296906	TECPR1
chr20:clu_75711_NA	Success	4.97933	1	0.00160094	0.0297269	NA
chr1:clu_10105_NA	Success	9.7147	5	0.00159835	0.0297269	NTNG1
chr21:clu_58545_NA	Success	4.97961	1	0.00160045	0.0297269	PCNT
chr6:clu_69321_NA	Success	6.43305	2	0.00160753	0.0297532	ASCC3
chr17:clu_64662_NA	Success	8.7058	4	0.00160749	0.0297532	GPATCH8
chr4:clu_62053_NA	Success	4.97671	1	0.00160551	0.0297532	SNX25
chr1:clu_10776_NA	Success	6.42635	2	0.00161835	0.0299146	RNF115
chr2:clu_1880_NA	Success	7.6219	3	0.00161972	0.0299146	TIA1
chr3:clu_36062_NA	Success	9.69774	5	0.00162184	0.0299216	ATP2B2
chr15:clu_48719_NA	Success	4.9647	1	0.0016266	0.0299774	FAM189A1
chr5:clu_41113_NA	Success	7.61298	3	0.00163339	0.0300703	PDZD2
chr10:clu_17768_NA	Success	4.95842	1	0.00163774	0.0300788	INPP5A
chr14:clu_19775_NA	Success	6.4145	2	0.00163764	0.0300788	SPATA7
chr1:clu_10426_NA	Success	7.60929	3	0.00163908	0.0300788	TRIM33
chr12:clu_53416_NA	Success	14.1289	10	0.00164138	0.0300891	FAM66C,ALG1L10P
chr11:clu_31788_NA	Success	7.59707	3	0.00165804	0.0303622	B3GAT1
chr1:clu_9182_NA	Success	4.94557	1	0.00166077	0.03038	DAB1
chr4:clu_60650_NA	Success	4.94407	1	0.00166347	0.0303971	PKD2
chr5:clu_41560_NA	Success	6.3942	2	0.00167121	0.0304932	DEPDC1B,ELOVL7
chr16:clu_46505_NA	Success	6.39358	2	0.00167226	0.0304932	VKORC1,AC135050.2
chr4:clu_61636_NA	Success	6.38693	2	0.00168341	0.030649	MAP9
chr1:clu_9540_NA	Success	4.93259	1	0.00168436	0.030649	SLC44A5
chr10:clu_17707_NA	Success	6.38459	2	0.00168737	0.0306713	JAKMIP3
chr9:clu_34293_NA	Success	4.92771	1	0.00169332	0.0307471	RABGAP1
chr12:clu_56983_NA	Success	7.57178	3	0.00169799	0.0307986	DDX55
chr11:clu_27770_NA	Success	4.92327	1	0.00170151	0.0307986	EIF3F
chr4:clu_59386_NA	Success	6.37672	2	0.0017007	0.0307986	ZCCHC4
chr22:clu_21855_NA	Success	4.92147	1	0.00170486	0.0308268	CACNA1I
chr11:clu_29187_NA	Success	6.36811	2	0.0017154	0.0309203	MARK2
chr3:clu_39299_NA	Success	6.36845	2	0.00171482	0.0309203	PIK3CB
chr17:clu_62461_NA	Success	4.9159	1	0.0017152	0.0309203	ZZEF1
chr15:clu_48808_NA	Success	6.36697	2	0.00171735	0.030923	AC135983.2
chr20:clu_76040_NA	Success	7.55142	3	0.00173084	0.0311335	DLGAP4
chr11:clu_30578_NA	Success	6.35613	2	0.00173607	0.031195	NAALAD2
chr17:clu_63374_NA	Success	9.60604	5	0.00175488	0.0315002	FAM106A,USP32P2
chr12:clu_55210_NA	Success	6.34125	2	0.0017621	0.0315968	FAM19A2
chr5:clu_44341_NA	Success	4.88828	1	0.00176752	0.0316611	RACK1
chr8:clu_77754_NA	Success	4.88686	1	0.00177023	0.0316769	POLR3D
chr17:clu_63747_NA	Success	4.88574	1	0.00177239	0.0316826	CORO6
chrX:clu_71325_NA	Success	4.87892	1	0.0017856	0.0318858	DMD
chr6:clu_67680_NA	Success	4.87259	1	0.00179793	0.0319735	ATF6B
chr12:clu_53029_NA	Success	9.57861	5	0.00179672	0.0319735	CACNA1C
chrX:clu_71819_NA	Success	4.87473	1	0.00179375	0.0319735	HUWE1
chrX:clu_71183_NA	Success	4.87346	1	0.00179624	0.0319735	RPS6KA3
chr13:clu_73798_NA	Success	6.31818	2	0.00180322	0.0320345	TRPC4
chr4:clu_58972_NA	Success	4.86324	1	0.00181633	0.03211	C4orf50
chr12:clu_55245_NA	Success	7.5026	3	0.00181222	0.03211	DPY19L2
chr1:clu_9782_NA	Success	4.86455	1	0.00181373	0.03211	KYAT3
chr12:clu_55738_NA	Success	4.86428	1	0.00181427	0.03211	NA
chr7:clu_80477_NA	Success	8.56925	4	0.00181678	0.03211	TNRC18,FBXL18
chr1:clu_9526_NA	Success	4.86147	1	0.00181982	0.0321309	ERICH3
chr17:clu_64870_NA	Success	4.85885	1	0.00182503	0.0321899	NPEPPS
chr10:clu_16722_NA	Success	7.4938	3	0.00182728	0.0321967	ZDHHC16
chr4:clu_60378_NA	Success	6.29932	2	0.00183756	0.0323449	ART3
chr3:clu_39987_NA	Success	6.2967	2	0.00184237	0.0323965	YEATS2
chr10:clu_17309_NA	Success	4.84352	1	0.00185571	0.0324645	ABLIM1
chr5:clu_44192_NA	Success	6.29075	2	0.00185338	0.0324645	CLK4
chr17:clu_65234_NA	Success	4.84319	1	0.00185638	0.0324645	MKS1
chr1:clu_6684_NA	Success	4.84262	1	0.00185753	0.0324645	NPHP4
chr10:clu_16021_NA	Success	6.29163	2	0.00185174	0.0324645	P4HA1,ECD
chr6:clu_70286_NA	Success	4.84711	1	0.00184848	0.0324645	RMND1
chr11:clu_27491_NA	Success	4.84151	1	0.00185978	0.0324709	CHID1
chrX:clu_73111_NA	Success	4.83547	1	0.00187205	0.032652	PNCK
chr19:clu_25652_NA	Success	6.27889	2	0.00187548	0.0326789	NUMBL,COQ8B
chr14:clu_18985_NA	Success	6.27396	2	0.00188476	0.0327498	ARID4A
chr20:clu_75374_NA	Success	6.27269	2	0.00188715	0.0327498	PAK5
chr7:clu_80518_NA	Success	6.27505	2	0.0018827	0.0327498	PMS2
chr16:clu_45449_NA	Success	4.82846	1	0.00188639	0.0327498	TXNDC11
chr15:clu_48430_NA	Success	8.52564	4	0.00188911	0.0327509	NIPA2
chr14:clu_18504_NA	Success	4.82586	1	0.00189174	0.0327635	RALGAPA1
chrX:clu_71323_NA	Success	4.82449	1	0.00189456	0.0327795	DMD
chr5:clu_44021_NA	Success	7.45265	3	0.0018994	0.0327974	NA
chr4:clu_59505_NA	Success	6.26663	2	0.00189861	0.0327974	TBC1D1
chr11:clu_29021_NA	Success	4.81255	1	0.00191936	0.0331089	ASRGL1
chr19:clu_24884_NA	Success	4.81022	1	0.00192423	0.0331598	POP4
chr7:clu_80682_NA	Success	11.3437	7	0.00193187	0.0332085	AC011287.1
chr4:clu_58863_NA	Success	7.43388	3	0.00193322	0.0332085	GRK4
chr3:clu_37073_NA	Success	6.24777	2	0.00193475	0.0332085	MAP4
chr5:clu_42493_NA	Success	10.4369	6	0.00193285	0.0332085	PAM
chr9:clu_31821_NA	Success	6.24118	2	0.00194756	0.033395	WASHC1
chr10:clu_16733_NA	Success	7.42179	3	0.00195532	0.0334285	MMS19
chr11:clu_30978_NA	Success	4.79721	1	0.00195171	0.0334285	SDHD,AP002884.3,TEX12
chr14:clu_19127_NA	Success	4.79638	1	0.00195346	0.0334285	TEX21P,ZBTB25,AL122035.1
chr1:clu_8409_NA	Success	4.78961	1	0.00196791	0.0336104	MACF1
chr20:clu_75138_NA	Success	9.47073	5	0.00197099	0.0336297	VPS16,PTPRA
chr17:clu_66514_NA	Success	4.78464	1	0.0019786	0.0337262	PCYT2
chr5:clu_44343_NA	Success	4.78158	1	0.00198522	0.033739	RACK1
chr8:clu_79208_NA	Success	6.22222	2	0.00198483	0.033739	SLC25A32,AC012213.5
chr3:clu_39870_NA	Success	7.40669	3	0.00198327	0.033739	ZMAT3
chr5:clu_43010_NA	Success	7.39878	3	0.00199808	0.0338575	CAMLG
chr10:clu_16349_NA	Success	4.77626	1	0.00199674	0.0338575	GRID1
chr2:clu_2273_NA	Success	9.45503	5	0.0019977	0.0338575	ST3GAL5
chr8:clu_80098_NA	Success	4.77337	1	0.00200305	0.0339084	CYHR1
chr19:clu_24803_NA	Success	13.022	9	0.00200944	0.0339794	NA
chr12:clu_57180_NA	Success	6.20805	2	0.00201316	0.0339794	RIMBP2
chr19:clu_27212_NA	Success	6.20845	2	0.00201236	0.0339794	ZNF264,ZNF805
chr2:clu_4750_NA	Success	4.75837	1	0.00203607	0.0343325	SF3B1
chr3:clu_39104_NA	Success	4.75661	1	0.00203996	0.0343646	DNAJC13
chr16:clu_47223_NA	Success	6.18896	2	0.00205195	0.0344992	CBFB
chr7:clu_83011_NA	Success	7.37134	3	0.00205028	0.0344992	DLD
chr14:clu_19677_NA	Success	4.74872	1	0.00205759	0.0345268	ALKBH1
chr3:clu_39575_NA	Success	6.18664	2	0.00205674	0.0345268	PLCH1
chr11:clu_28180_NA	Success	6.17809	2	0.00207439	0.0346302	ANO5
chr20:clu_76501_NA	Success	4.74297	1	0.00207053	0.0346302	ARFGEF2
chr2:clu_3773_NA	Success	11.2537	7	0.00207587	0.0346302	CACNB4,AC068547.1,STAM2
chr16:clu_48251_NA	Success	4.74009	1	0.00207703	0.0346302	CHMP1A
chr3:clu_36518_NA	Success	7.35924	3	0.00207374	0.0346302	CLASP2
chr3:clu_37043_NA	Success	7.35715	3	0.00207781	0.0346302	ELP6
chr7:clu_80970_NA	Success	13.8098	10	0.00207642	0.0346302	GARS-DT
chr17:clu_63714_NA	Success	4.73491	1	0.00208879	0.0347796	NUFIP2
chr1:clu_8000_NA	Success	4.73317	1	0.00209276	0.034812	KHDRBS1
chr1:clu_9635_NA	Success	6.16522	2	0.00210125	0.0349196	ADGRL2
chr17:clu_65679_NA	Success	6.16288	2	0.00210618	0.0349678	ABCA9
chr8:clu_79798_NA	Success	6.15782	2	0.00211685	0.0351113	LY6E
chr3:clu_37038_NA	Success	6.15685	2	0.00211891	0.0351116	SCAP
chr8:clu_79606_NA	Success	4.71917	1	0.00212495	0.0351442	KHDRBS3
chrX:clu_72309_NA	Success	4.71982	1	0.00212345	0.0351442	PCDH19
chr19:clu_25447_NA	Success	7.32916	3	0.00213319	0.0351543	ACTN4
chr7:clu_83080_NA	Success	7.32957	3	0.00213238	0.0351543	FOXP2
chr2:clu_3949_NA	Success	8.39142	4	0.00213001	0.0351543	KCNH7
chr6:clu_69045_NA	Success	4.7154	1	0.00213371	0.0351543	RIPPLY2,CYB5R4
chr15:clu_49961_NA	Success	7.31864	3	0.00215439	0.0354611	HERC1
chr10:clu_14735_NA	Success	9.35716	5	0.00217237	0.035723	ARHGAP12
chrX:clu_72095_NA	Success	4.69347	1	0.00218537	0.0359026	TAF1
chr3:clu_39194_NA	Success	6.12233	2	0.00219334	0.0359308	CEP63
chr1:clu_11189_NA	Success	4.69081	1	0.00219171	0.0359308	DENND4B
chr16:clu_45818_NA	Success	6.12322	2	0.00219138	0.0359308	IQCK,FO624990.1
chr14:clu_18967_NA	Success	7.29483	3	0.00220311	0.0360566	ARMH4
chr16:clu_47784_NA	Success	4.68168	1	0.00221367	0.0361951	ADAT1
chr12:clu_56051_NA	Success	7.28748	3	0.00221838	0.0362378	HCFC2
chr2:clu_3717_NA	Success	4.67679	1	0.00222551	0.0363197	KIF5C
chr17:clu_64132_NA	Success	4.66748	1	0.00224823	0.036656	ARHGAP23
chr4:clu_58988_NA	Success	4.66649	1	0.00225065	0.0366607	C4orf50,JAKMIP1
chr2:clu_1768_NA	Success	4.65821	1	0.0022711	0.0369589	SLC1A4
chr1:clu_10927_NA	Success	6.08539	2	0.00227587	0.0370017	PLEKHO1
chr15:clu_50048_NA	Success	4.65534	1	0.00227822	0.037005	PDCD7
chr6:clu_69031_NA	Success	6.079	2	0.00229048	0.037169	SNAP91
chr9:clu_35209_NA	Success	6.07711	2	0.0022948	0.0372042	CCDC183,AL355987.4,AL355987.2,RABL6
chr22:clu_20709_NA	Success	11.124	7	0.00230187	0.0372837	DGCR5,DGCR9,AC000095.2
chr19:clu_26418_NA	Success	4.64085	1	0.00231454	0.0374354	FTL
chr3:clu_39832_NA	Success	6.0681	2	0.00231557	0.0374354	NLGN1
chr3:clu_37996_NA	Success	4.63693	1	0.00232446	0.0375179	FAM19A1
chr2:clu_785_NA	Success	7.23748	3	0.00232502	0.0375179	IFT172
chr1:clu_10708_NA	Success	8.29055	4	0.00233078	0.0375756	PDE4DIP,AC241952.1
chr5:clu_41296_NA	Success	4.63036	1	0.00234121	0.0376383	LIFR
chr4:clu_61547_NA	Success	6.0585	2	0.0023379	0.0376383	RPS3A
chr11:clu_28939_NA	Success	7.23079	3	0.00233967	0.0376383	SDHAF2,AP003108.2,PPP1R32
chr5:clu_43202_NA	Success	4.62834	1	0.00234639	0.0376864	ANKHD1,ANKHD1-EIF4EBP3,EIF4EBP3
chr4:clu_61534_NA	Success	4.62331	1	0.00235932	0.0378588	LRBA
chr9:clu_35132_NA	Success	6.04417	2	0.00237165	0.0380213	SNAPC4
chrX:clu_72262_NA	Success	4.61708	1	0.00237541	0.0380241	APOOL
chr9:clu_34886_NA	Success	4.61677	1	0.00237623	0.0380241	SPACA9
chr7:clu_80635_NA	Success	4.6123	1	0.00238786	0.0381747	ICA1
chr3:clu_38223_NA	Success	4.60975	1	0.00239452	0.0382458	EPHA6
chr11:clu_28459_NA	Success	4.60511	1	0.00240668	0.0384044	EXT2
chr1:clu_7911_NA	Success	6.02551	2	0.00241633	0.0385228	PUM1
chr5:clu_41393_NA	Success	9.2277	5	0.00242663	0.0386513	MRPS30-DT
chr16:clu_48058_NA	Success	6.0159	2	0.00243965	0.0388228	KLHDC4
chr19:clu_23747_NA	Success	4.59015	1	0.00244634	0.0388804	SLC44A2
chr10:clu_16897_NA	Success	4.58961	1	0.00244778	0.0388804	SLF2
chr7:clu_83105_NA	Success	6.00931	2	0.00245579	0.0389718	ST7,ST7-OT4
chrX:clu_71666_NA	Success	6.00467	2	0.0024672	0.0391169	TFE3
chr11:clu_28051_NA	Success	4.57417	1	0.00248943	0.0394034	ABCC8
chr11:clu_31106_NA	Success	4.57402	1	0.00248984	0.0394034	PCSK7
chr6:clu_70750_NA	Success	7.15868	3	0.00250352	0.0395836	FAM120B
chr7:clu_83498_NA	Success	4.56621	1	0.00251118	0.0396494	CNOT4
chr11:clu_29684_NA	Success	4.56582	1	0.00251228	0.0396494	GAL3ST3
chr15:clu_49572_NA	Success	4.56392	1	0.00251748	0.0396952	GABPB1
chr5:clu_43069_NA	Success	4.56142	1	0.00252437	0.0397312	FAM13B
chr7:clu_83083_NA	Success	4.56148	1	0.00252422	0.0397312	FOXP2
chr16:clu_45306_NA	Success	4.5384	1	0.00258871	0.0399713	ALG1
chr1:clu_11892_NA	Success	4.54368	1	0.00257381	0.0399713	ATP1B1
chr1:clu_12483_NA	Success	4.53604	1	0.00259541	0.0399713	CAMSAP2
chr16:clu_47797_NA	Success	4.5402	1	0.00258362	0.0399713	CNTNAP4
chr1:clu_7217_NA	Success	5.96097	2	0.0025774	0.0399713	CROCCP3
chr8:clu_77528_NA	Success	5.95318	2	0.00259756	0.0399713	DLC1
chr5:clu_42704_NA	Success	4.53769	1	0.00259075	0.0399713	DMXL1
chr7:clu_83053_NA	Success	7.13363	3	0.00256304	0.0399713	DOCK4
chr1:clu_12010_NA	Success	7.12754	3	0.00257774	0.0399713	GAS5
chr9:clu_33296_NA	Success	4.53589	1	0.00259585	0.0399713	GKAP1
chr19:clu_23340_NA	Success	4.54719	1	0.00256396	0.0399713	GPR108
chr22:clu_21606_NA	Success	10.095	6	0.00256165	0.0399713	KCTD17
chr12:clu_56781_NA	Success	5.96834	2	0.00255849	0.0399713	KDM2B
chr4:clu_59273_NA	Success	4.54226	1	0.00257782	0.0399713	LAP3
chr2:clu_5097_NA	Success	9.16381	5	0.00256264	0.0399713	MAP2
chr14:clu_19553_NA	Success	4.54318	1	0.00257522	0.0399713	MLH3,ACYP1
chr11:clu_27591_NA	Success	4.53671	1	0.00259352	0.0399713	NAP1L4
chr8:clu_77608_NA	Success	8.17581	4	0.00258188	0.0399713	PCM1
chr6:clu_67833_NA	Success	8.18659	4	0.00255719	0.0399713	PHF1
chr13:clu_73813_NA	Success	5.95768	2	0.0025859	0.0399713	PROSER1
chr2:clu_2297_NA	Success	4.54442	1	0.00257175	0.0399713	PTCD3
chr13:clu_74094_NA	Success	4.54893	1	0.00255908	0.0399713	SETDB2
chr10:clu_17179_NA	Success	5.95445	2	0.00259427	0.0399713	SORCS1
chr8:clu_79486_NA	Success	4.53842	1	0.00258867	0.0399713	WASHC5
chr6:clu_68393_NA	Success	4.54667	1	0.00256543	0.0399713	XPO5
chr8:clu_79635_NA	Success	5.94972	2	0.00260657	0.0400742	FAM135B
chr3:clu_39961_NA	Success	7.11465	3	0.00260908	0.0400771	ATP11B
chr17:clu_64113_NA	Success	5.94289	2	0.00262442	0.0402769	TBC1D3L,TBC1D3,AC233699.1,AC244154.1,AC233968.1
chr14:clu_19288_NA	Success	5.93947	2	0.00263342	0.0402838	EXD2
chr7:clu_83598_NA	Success	4.52269	1	0.0026336	0.0402838	HIPK2
chr6:clu_68723_NA	Success	4.52248	1	0.00263421	0.0402838	KHDRBS2-OT
chrX:clu_71591_NA	Success	4.52351	1	0.00263123	0.0402838	PORCN
chr12:clu_56660_NA	Success	4.51696	1	0.00265015	0.0404916	CIT
chr5:clu_43644_NA	Success	4.50855	1	0.00267466	0.0407648	LARP1
chr15:clu_51204_NA	Success	4.50839	1	0.00267511	0.0407648	LRRC28
chr19:clu_24471_NA	Success	7.08959	3	0.00267112	0.0407648	RAB3A
chr10:clu_16104_NA	Success	4.50666	1	0.00268018	0.0408059	ZSWIM8
chr9:clu_33295_NA	Success	4.50233	1	0.00269293	0.0409278	GKAP1
chr12:clu_54716_NA	Success	4.5025	1	0.00269241	0.0409278	PCBP2,AC023509.1
chr3:clu_37971_NA	Success	9.10441	5	0.00269577	0.0409349	SLC25A26
chr5:clu_40564_NA	Success	4.50005	1	0.00269965	0.0409578	SDHA
chr1:clu_12044_NA	Success	4.49711	1	0.00270835	0.0410176	RABGAP1L
chr9:clu_34623_NA	Success	4.49786	1	0.00270612	0.0410176	ZER1
chr1:clu_11274_NA	Success	7.07287	3	0.00271333	0.041057	ADAR
chr15:clu_51116_NA	Success	5.90832	2	0.00271675	0.0410728	AC013394.1,CHD2
chr12:clu_55617_NA	Success	4.49032	1	0.00272856	0.041179	LIN7A
chr11:clu_27629_NA	Success	4.49112	1	0.00272617	0.041179	NUP98
chr7:clu_81589_NA	Success	8.11113	4	0.00273496	0.0412396	INTS4P1,INTS4P2
chr6:clu_66873_NA	Success	10.9054	7	0.0027384	0.0412554	LY86-AS1
chr10:clu_16102_NA	Success	5.89945	2	0.00274094	0.0412576	CHCHD1,ZSWIM8
chr3:clu_38336_NA	Success	4.47922	1	0.00276189	0.0413021	CBLB
chr12:clu_52938_NA	Success	5.89571	2	0.00275122	0.0413021	CCDC77,B4GALNT3
chr5:clu_41069_NA	Success	4.48066	1	0.00275754	0.0413021	CDH10
chr18:clu_51751_NA	Success	5.89554	2	0.00275169	0.0413021	ESCO1
chrX:clu_72839_NA	Success	4.47907	1	0.00276237	0.0413021	FAM122C
chr1:clu_13026_NA	Success	8.09966	4	0.00276305	0.0413021	RPS6KC1
chr14:clu_19120_NA	Success	4.48418	1	0.00274694	0.0413021	SYNE2
chr9:clu_32403_NA	Success	5.89474	2	0.00275389	0.0413021	UBAP1
chr18:clu_51440_NA	Success	11.7528	8	0.00277228	0.0414042	DLGAP1-AS4
chr15:clu_49438_NA	Success	4.47483	1	0.00277522	0.0414122	SPG11
chr7:clu_80997_NA	Success	4.47205	1	0.00278368	0.0414568	ADCYAP1R1
chr13:clu_74885_NA	Success	4.47148	1	0.00278541	0.0414568	MCF2L
chr17:clu_65460_NA	Success	5.88439	2	0.00278255	0.0414568	STRADA,AC046185.1
chr17:clu_64179_NA	Success	5.87891	2	0.00279782	0.0416055	PIP4K2B
chr4:clu_59027_NA	Success	4.46187	1	0.00281488	0.0417871	MAN2B2
chr5:clu_40696_NA	Success	5.87312	2	0.00281407	0.0417871	NKD2
chr16:clu_48125_NA	Success	5.86866	2	0.00282665	0.0419258	ZC3H18
chr17:clu_63568_NA	Success	4.4539	1	0.00283956	0.0420298	NOS2
chr9:clu_34825_NA	Success	4.45351	1	0.00284076	0.0420298	POMT1
chr7:clu_80246_NA	Success	5.86361	2	0.00284097	0.0420298	SUN1
chr3:clu_40035_NA	Success	5.86173	2	0.00284633	0.0420729	AP2M1
chr1:clu_9544_NA	Success	7.01325	3	0.0028693	0.0423762	ACADM
chr7:clu_81778_NA	Success	5.84933	2	0.00288184	0.04238	BAZ1B
chr6:clu_67217_NA	Success	5.84847	2	0.0028843	0.04238	CARMIL1
chr3:clu_38077_NA	Success	4.43965	1	0.00288422	0.04238	CNTN3
chr10:clu_15369_NA	Success	9.02786	5	0.00287737	0.04238	CSGALNACT2
chr12:clu_54552_NA	Success	4.442	1	0.0028768	0.04238	DIP2B
chr13:clu_73975_NA	Success	5.84907	2	0.00288257	0.04238	TPT1-AS1
chr17:clu_62394_NA	Success	4.43401	1	0.00290211	0.0425692	RAP1GAP2
chr6:clu_66905_NA	Success	7.00172	3	0.00290046	0.0425692	SLC35B3
chr9:clu_32215_NA	Success	6.99714	3	0.00291296	0.0426921	FOCAD
chr17:clu_64451_NA	Success	5.83498	2	0.00292347	0.0427814	COASY
chr8:clu_77987_NA	Success	4.42714	1	0.00292402	0.0427814	HMBOX1
chr17:clu_62947_NA	Success	4.4246	1	0.00293217	0.0427918	CHD3
chr16:clu_46745_NA	Success	5.83297	2	0.00292937	0.0427918	ITFG1
chr14:clu_19366_NA	Success	10.8197	7	0.00293056	0.0427918	SIPA1L1
chr16:clu_45344_NA	Success	5.83038	2	0.00293697	0.0428256	RBFOX1
chr2:clu_3183_NA	Success	5.82946	2	0.00293966	0.0428287	DPP10
chr8:clu_78765_NA	Success	5.82364	2	0.00295682	0.0430424	TPD52,AC036214.3
chr19:clu_26492_NA	Success	5.82178	2	0.00296233	0.0430862	SLC17A7
chr3:clu_36703_NA	Success	4.41407	1	0.00296621	0.0431063	WDR48
chr2:clu_2058_NA	Success	4.41257	1	0.00297109	0.0431409	WDR54
chr10:clu_16761_NA	Success	4.40855	1	0.00298421	0.0432221	GOLGA7B
chr4:clu_60652_NA	Success	4.40986	1	0.00297992	0.0432221	PKD2
chr21:clu_58110_NA	Success	6.97148	3	0.00298382	0.0432221	VPS26C
chr20:clu_76525_NA	Success	4.40449	1	0.00299751	0.0433784	DDX27
chr21:clu_58145_NA	Success	5.8062	2	0.00300883	0.0435058	BRWD1
chr2:clu_1299_NA	Success	5.80106	2	0.00302434	0.0435947	PPM1B,AC013717.1
chr9:clu_32199_NA	Success	5.80081	2	0.00302509	0.0435947	SLC24A2
chr6:clu_70196_NA	Success	4.39795	1	0.00301908	0.0435947	STXBP5
chr5:clu_43817_NA	Success	5.80247	2	0.00302009	0.0435947	TENM2,AC008708.1
chr3:clu_39655_NA	Success	4.39466	1	0.00303001	0.0436291	AC079594.2,IFT80
chr17:clu_64853_NA	Success	4.39084	1	0.00304271	0.0436747	AC068152.1
chr12:clu_56392_NA	Success	5.7953	2	0.00304182	0.0436747	NAA25
chr5:clu_44067_NA	Success	4.39205	1	0.00303868	0.0436747	NSD1
chr1:clu_7808_NA	Success	4.39066	1	0.00304331	0.0436747	STX12
chr7:clu_82120_NA	Success	7.98507	4	0.0030595	0.0438652	PCLO
chr11:clu_28887_NA	Success	4.38518	1	0.00306166	0.0438652	TMEM132A
chr1:clu_10452_NA	Success	5.78738	2	0.003066	0.0438909	SLC22A15
chr8:clu_78796_NA	Success	4.38153	1	0.00307394	0.0439316	IMPA1
chr7:clu_83167_NA	Success	4.38191	1	0.00307264	0.0439316	PTPRZ1
chr20:clu_76442_NA	Success	4.38076	1	0.00307654	0.0439324	ZMYND8
chr5:clu_42226_NA	Success	11.6151	8	0.003081	0.0439597	TMEM161B-AS1
chr3:clu_38177_NA	Success	8.94627	5	0.00308414	0.0439681	ZNF654
chr22:clu_21041_NA	Success	5.78037	2	0.00308757	0.0439806	SLC2A11
chr19:clu_22811_NA	Success	4.37545	1	0.00309448	0.0440427	ADAT3,SCAMP4
chr17:clu_63269_NA	Success	4.37299	1	0.00310287	0.0441257	MPRIP
chr2:clu_765_NA	Success	4.37123	1	0.00310886	0.0441745	PPM1G
chr9:clu_33513_NA	Success	5.77184	2	0.00311402	0.0442114	ZNF484
chr6:clu_68640_NA	Success	5.77092	2	0.0031169	0.0442159	DST
chr5:clu_43567_NA	Success	4.366	1	0.00312673	0.0443189	DCTN4
chr9:clu_32120_NA	Success	6.91973	3	0.00313202	0.0443575	PSIP1
chr4:clu_61445_NA	Success	9.84669	6	0.00313963	0.0443757	AC098588.1,ANAPC10,AC098588.2
chr17:clu_63266_NA	Success	4.36184	1	0.00314103	0.0443757	MPRIP
chr17:clu_66339_NA	Success	4.36325	1	0.00313617	0.0443757	RNF213
chr10:clu_14803_NA	Success	7.95339	4	0.00314684	0.0444215	CCNY
chr5:clu_43084_NA	Success	4.35699	1	0.00315778	0.0445394	BRD8
chr8:clu_79372_NA	Success	4.3552	1	0.00316398	0.0445904	SAMD12
chr2:clu_1109_NA	Success	5.75252	2	0.00317476	0.0446007	ATL2
chr9:clu_33945_NA	Success	4.35202	1	0.00317505	0.0446007	EPB41L4B
chr2:clu_622_NA	Success	4.35209	1	0.0031748	0.0446007	KIF3C
chr5:clu_42988_NA	Success	8.91322	5	0.00317197	0.0446007	UBE2B
chr17:clu_65107_NA	Success	4.34536	1	0.00319834	0.0448912	SPAG9
chr19:clu_23756_NA	Success	5.73871	2	0.00321892	0.0451434	ILF3
chr12:clu_57263_NA	Success	4.33716	1	0.00322726	0.0451894	EP400
chr5:clu_44146_NA	Success	4.33711	1	0.00322744	0.0451894	FAM153A
chr2:clu_5619_NA	Success	5.73449	2	0.00323253	0.0452169	AGFG1
chr3:clu_36388_NA	Success	4.33493	1	0.00323516	0.0452169	TOP2B
chr6:clu_68380_NA	Success	5.73303	2	0.00323727	0.0452169	YIPF3
chr17:clu_64308_NA	Success	5.72915	2	0.00324985	0.0453559	RAPGEFL1
chr8:clu_78756_NA	Success	4.32992	1	0.003253	0.0453632	ZC2HC1A
chr1:clu_10493_NA	Success	5.72322	2	0.00326918	0.045552	GDAP2
chrX:clu_72537_NA	Success	4.32225	1	0.0032805	0.0456226	CHRDL1
chr3:clu_37759_NA	Success	5.7188	2	0.00328366	0.0456226	ERC2
chr11:clu_30994_NA	Success	8.87249	5	0.00328358	0.0456226	NCAM1
chr22:clu_22094_NA	Success	6.86885	3	0.00328483	0.0456226	SULT4A1
chr18:clu_52380_NA	Success	4.31964	1	0.0032899	0.0456563	PIGN
chr3:clu_37756_NA	Success	4.31669	1	0.00330059	0.0457426	ERC2
chr7:clu_83247_NA	Success	4.31646	1	0.00330142	0.0457426	SND1
chr14:clu_18656_NA	Success	13.1661	10	0.00331819	0.0459011	NA
chr5:clu_43383_NA	Success	5.70849	2	0.00331767	0.0459011	TCERG1
chr17:clu_63510_NA	Success	4.30897	1	0.00332869	0.0460095	DHRS7B
chr3:clu_40154_NA	Success	4.30742	1	0.00333433	0.0460506	SENP2
chr16:clu_46064_NA	Success	4.30382	1	0.00334758	0.0461965	TNRC6A
chr11:clu_30696_NA	Success	9.76455	6	0.00335741	0.0462952	CCDC82
chr12:clu_53834_NA	Success	4.30023	1	0.00336079	0.0463048	ITPR2
chr15:clu_50645_NA	Success	4.29712	1	0.00337227	0.0464259	ARNT2
chr16:clu_48003_NA	Success	4.28707	1	0.0034097	0.0469037	GSE1
chr3:clu_36417_NA	Success	7.86079	4	0.00341645	0.0469297	NEK10
chr3:clu_38132_NA	Success	5.67898	2	0.00341703	0.0469297	ROBO2
chr1:clu_10697_NA	Success	4.28362	1	0.00342267	0.0469698	PDE4DIP,AC241952.1
chr18:clu_52401_NA	Success	4.28258	1	0.00342657	0.046986	RELCH
chr11:clu_31107_NA	Success	5.67219	2	0.00344033	0.0471084	PCSK7
chr1:clu_11985_NA	Success	4.27876	1	0.00344096	0.0471084	SUCO
chr10:clu_16622_NA	Success	9.72567	6	0.00346556	0.0474075	SORBS1
chr9:clu_35091_NA	Success	8.80655	5	0.0034725	0.0474649	CAMSAP1
chr3:clu_39979_NA	Success	7.83917	4	0.0034826	0.0475651	MCF2L2
chr3:clu_40451_NA	Success	5.65911	2	0.00348563	0.047569	SENP5
chr5:clu_41635_NA	Success	4.26361	1	0.00349874	0.04771	CWC27
chr5:clu_44149_NA	Success	7.83286	4	0.00350215	0.0477188	FAM153A
chr2:clu_1544_NA	Success	5.65301	2	0.00350696	0.0477467	CCDC88A,PPP4R3B
chrX:clu_71509_NA	Success	4.25765	1	0.00352172	0.0478647	CDK16
chr6:clu_69826_NA	Success	5.64739	2	0.00352672	0.0478647	ECHDC1
chr11:clu_31362_NA	Success	4.25651	1	0.00352614	0.0478647	GRIK4
chr9:clu_31899_NA	Success	4.25801	1	0.00352034	0.0478647	PUM3,CARM1P1
chr15:clu_50423_NA	Success	4.2551	1	0.00353163	0.0478935	SCAMP5
chr6:clu_70174_NA	Success	4.2519	1	0.00354406	0.0480244	SHPRH
chr22:clu_22088_NA	Success	5.64027	2	0.00355191	0.048093	EFCAB6
chr7:clu_81134_NA	Success	4.24424	1	0.00357401	0.0483542	EPDR1
chr9:clu_33117_NA	Success	4.24263	1	0.00358034	0.0484019	GDA
chr12:clu_55062_NA	Success	9.67687	6	0.00360613	0.0486743	R3HDM2
chr11:clu_30458_NA	Success	4.23648	1	0.00360464	0.0486743	RAB30
chr16:clu_47108_NA	Success	4.23497	1	0.00361063	0.0486969	CNOT1
chr15:clu_50889_NA	Success	5.62198	2	0.00361748	0.0487513	NTRK3
chr7:clu_82679_NA	Success	6.75695	3	0.00364737	0.0491156	ACTL6B
chr3:clu_40000_NA	Success	4.22272	1	0.00365959	0.0492033	AC131160.1,PARL
chr7:clu_81475_NA	Success	4.22341	1	0.00365682	0.0492033	SUMF2
chr20:clu_75952_NA	Success	5.60641	2	0.00367422	0.0493616	UQCC1
chr19:clu_23090_NA	Success	4.21828	1	0.00367752	0.0493674	MAP2K2
chr7:clu_82470_NA	Success	4.21658	1	0.0036844	0.0494213	TMEM130
chr6:clu_70207_NA	Success	5.60016	2	0.00369726	0.0495554	SASH1
chr2:clu_2002_NA	Success	5.59906	2	0.00370134	0.0495715	DUSP11
chr2:clu_943_NA	Success	4.20487	1	0.00373215	0.0498832	BIRC6
chr8:clu_78938_NA	Success	5.58969	2	0.00373618	0.0498832	FAM92A
chr6:clu_67503_NA	Success	7.76206	4	0.00372896	0.0498832	HLA-C,HLA-B
chr1:clu_8005_NA	Success	4.20416	1	0.00373508	0.0498832	TMEM39B
chr16:clu_47072_NA	Success	4.19913	1	0.00375579	0.0500716	CCDC113
chr5:clu_41027_NA	Success	5.58437	2	0.0037561	0.0500716	LINC02217
chr12:clu_53050_NA	Success	4.19805	1	0.00376025	0.0500883	ITFG2
chr3:clu_35892_NA	Success	5.58081	2	0.00376952	0.0501729	GRM7
chr1:clu_7558_NA	Success	6.71435	3	0.00379553	0.0504149	KDM1A
chr9:clu_34465_NA	Success	4.18935	1	0.00379646	0.0504149	SH2D3C
chr1:clu_10255_NA	Success	4.19012	1	0.00379324	0.0504149	STRIP1
chr10:clu_15697_NA	Success	4.18698	1	0.00380636	0.0504704	ANK3
chr15:clu_50089_NA	Success	5.5701	2	0.00381011	0.0504704	DENND4A
chr2:clu_4203_NA	Success	6.7103	3	0.00380995	0.0504704	DYNC1I2
chr8:clu_79082_NA	Success	4.18555	1	0.00381235	0.0504704	VPS13B
chr21:clu_58148_NA	Success	5.56643	2	0.00382409	0.0505198	BRWD1
chr21:clu_57999_NA	Success	4.1831	1	0.00382263	0.0505198	ITSN1
chr3:clu_37934_NA	Success	4.18257	1	0.00382486	0.0505198	PSMD6
chr16:clu_46874_NA	Success	5.56518	2	0.0038289	0.0505344	RBL2
chr1:clu_9708_NA	Success	4.17586	1	0.00385324	0.050778	COL24A1
chr22:clu_21397_NA	Success	4.17613	1	0.00385206	0.050778	INPP5J
chr1:clu_11044_NA	Success	4.17498	1	0.00385694	0.0507879	SEMA6C
chr10:clu_17747_NA	Success	4.1739	1	0.00386155	0.0508088	LRRC27
chr17:clu_64905_NA	Success	5.55595	2	0.00386441	0.0508088	SP2
chr4:clu_59082_NA	Success	6.69196	3	0.00387579	0.0508096	AFAP1,ABLIM2
chr12:clu_53575_NA	Success	5.55447	2	0.00387013	0.0508096	LRP6
chr3:clu_36533_NA	Success	5.55288	2	0.00387626	0.0508096	PDCD6IP
chr19:clu_23028_NA	Success	4.17085	1	0.00387451	0.0508096	PIP5K1C
chr16:clu_46321_NA	Success	4.16858	1	0.00388423	0.0508755	DOC2A
chr11:clu_30157_NA	Success	4.16647	1	0.00389328	0.0509012	ARAP1
chr7:clu_82594_NA	Success	4.16464	1	0.00390113	0.0509012	LAMTOR4
chr20:clu_76015_NA	Success	9.58024	6	0.00390103	0.0509012	PHF20
chr20:clu_76639_NA	Success	4.16602	1	0.00389521	0.0509012	RTF2
chr3:clu_39436_NA	Success	5.54816	2	0.00389462	0.0509012	SLC9A9
chr15:clu_49266_NA	Success	5.54578	2	0.0039039	0.0509012	STARD9
chr4:clu_61707_NA	Success	4.16299	1	0.00390819	0.0509187	FNIP2
chr22:clu_21494_NA	Success	7.70722	4	0.00391451	0.0509625	SYN3
chr16:clu_45189_NA	Success	4.15616	1	0.0039377	0.0512257	CREBBP
chr6:clu_70364_NA	Success	4.15283	1	0.00395216	0.0513365	MTRF1L
chr4:clu_62086_NA	Success	10.4407	7	0.00394959	0.0513365	SORBS2
chr13:clu_74821_NA	Success	6.67008	3	0.00395588	0.051346	ARHGEF7
chr5:clu_43624_NA	Success	6.66605	3	0.00397078	0.051462	GRIA1
chr19:clu_24463_NA	Success	4.14898	1	0.00396894	0.051462	PIK3R2,AC007192.1
chr14:clu_18999_NA	Success	4.14672	1	0.00397886	0.0515281	KIAA0586
chr15:clu_50740_NA	Success	4.1452	1	0.00398551	0.0515755	WHAMM
chr9:clu_33995_NA	Success	4.14413	1	0.00399021	0.0515976	PTGR1
chr4:clu_60721_NA	Success	4.14229	1	0.00399831	0.0516337	SMARCAD1
chr4:clu_61971_NA	Success	6.65847	3	0.003999	0.0516337	TENM3
chr1:clu_13293_NA	Success	4.14077	1	0.004005	0.0516339	EPHX1
chr12:clu_53407_NA	Success	4.14142	1	0.00400215	0.0516339	FOXJ2
chr1:clu_13641_NA	Success	5.51739	2	0.00401631	0.0517411	LYST
chr3:clu_40273_NA	Success	6.65142	3	0.00402543	0.0518198	OPA1
chr6:clu_69828_NA	Success	4.13336	1	0.00403784	0.0518712	ECHDC1
chr11:clu_27665_NA	Success	4.13315	1	0.00403878	0.0518712	FAM160A2
chr7:clu_81754_NA	Success	6.64717	3	0.00404145	0.0518712	NSUN5P2
chr7:clu_83110_NA	Success	4.13388	1	0.00403553	0.0518712	ST7
chr7:clu_81628_NA	Success	4.13094	1	0.00404863	0.0518862	ASL,AC068533.4
chr3:clu_38498_NA	Success	6.64601	3	0.00404581	0.0518862	ZDHHC23
chr2:clu_4319_NA	Success	4.12683	1	0.004067	0.0520829	MTX2
chr14:clu_19442_NA	Success	6.63861	3	0.0040739	0.0521326	NUMB,AC005280.3
chr14:clu_19469_NA	Success	4.12353	1	0.00408179	0.0521949	ZNF410,AC005520.1
chr2:clu_5291_NA	Success	4.1226	1	0.00408598	0.0522097	ARPC2
chr17:clu_62536_NA	Success	5.49883	2	0.00409157	0.0522424	ARRB2
chr14:clu_18950_NA	Success	4.11872	1	0.0041035	0.0523484	EXOC5
chr4:clu_60576_NA	Success	5.49532	2	0.00410594	0.0523484	WDFY3
chr15:clu_49429_NA	Success	4.11671	1	0.0041126	0.0523559	EIF3J
chr12:clu_52970_NA	Success	4.11737	1	0.0041096	0.0523559	WNK1
chr10:clu_14247_NA	Success	5.48923	2	0.00413101	0.0524605	CELF2
chr6:clu_68662_NA	Success	4.11156	1	0.00413602	0.0524605	DST
chr1:clu_6193_NA	Success	7.64571	4	0.00413345	0.0524605	NA
chr1:clu_11896_NA	Success	5.48886	2	0.00413255	0.0524605	NME7
chr18:clu_51535_NA	Success	5.4886	2	0.00413362	0.0524605	RAB31
chr1:clu_13000_NA	Success	4.10959	1	0.00414497	0.0525354	TMEM206
chr17:clu_63357_NA	Success	4.10748	1	0.00415466	0.0526196	FLII
chr17:clu_63781_NA	Success	4.10496	1	0.0041662	0.0527271	GOSR1
chr11:clu_31260_NA	Success	4.1029	1	0.00417566	0.0528081	HYOU1
chr11:clu_31767_NA	Success	4.1019	1	0.00418026	0.0528275	THYN1
chr2:clu_2670_NA	Success	5.47277	2	0.00419959	0.0530328	ANKRD36
chr1:clu_11698_NA	Success	4.09595	1	0.00420779	0.0530976	NIT1
chr10:clu_14477_NA	Success	4.09467	1	0.00421374	0.0531338	PLXDC2
chr17:clu_63992_NA	Success	5.46631	2	0.00422682	0.0531992	AP2B1
chr3:clu_36732_NA	Success	4.09156	1	0.00422818	0.0531992	RPSA
chr19:clu_27003_NA	Success	7.62158	4	0.00422258	0.0531992	TTYH1
chr6:clu_70349_NA	Success	5.46385	2	0.00423723	0.0532742	SYNE1
chr6:clu_69725_NA	Success	4.08822	1	0.00424378	0.0533176	TBC1D32
chr2:clu_790_NA	Success	4.08642	1	0.00425223	0.053385	FNDC4
chrX:clu_72237_NA	Success	4.08513	1	0.00425828	0.0534221	BRWD3
chr17:clu_62457_NA	Success	4.07914	1	0.0042865	0.0537134	CAMKK1
chr13:clu_73826_NA	Success	5.45036	2	0.00429478	0.0537134	COG6
chr3:clu_37010_NA	Success	5.44982	2	0.00429707	0.0537134	KIF9
chr2:clu_3628_NA	Success	4.07783	1	0.00429269	0.0537134	LRP1B
chr11:clu_27588_NA	Success	5.45125	2	0.00429092	0.0537134	NAP1L4
chr9:clu_31867_NA	Success	5.44893	2	0.00430089	0.0537222	SMARCA2
chr3:clu_36650_NA	Success	4.07396	1	0.00431106	0.0538103	ACAA1
chr2:clu_4416_NA	Success	4.07181	1	0.00432129	0.0538989	SESTD1
chr2:clu_2589_NA	Success	5.4396	2	0.00434124	0.0541086	ANKRD36C
chr8:clu_77310_NA	Success	4.06497	1	0.004354	0.0542285	CSMD1
chr2:clu_2085_NA	Success	5.43085	2	0.00437939	0.0544269	PCGF1
chr5:clu_43518_NA	Success	4.06036	1	0.00437621	0.0544269	SLC6A7
chr21:clu_57884_NA	Success	4.06028	1	0.0043766	0.0544269	URB1
chr16:clu_48307_NA	Success	4.05557	1	0.00439941	0.0546363	TCF25
chr9:clu_33283_NA	Success	5.42052	2	0.00442483	0.0547277	FRMD3
chrX:clu_71171_NA	Success	7.57004	4	0.00441934	0.0547277	MAP7D2
chr6:clu_70122_NA	Success	4.05015	1	0.0044258	0.0547277	PEX3
chr9:clu_34360_NA	Success	6.55102	3	0.00442105	0.0547277	SCAI
chr11:clu_31527_NA	Success	4.05118	1	0.00442077	0.0547277	STT3A
chr1:clu_7339_NA	Success	6.55276	3	0.00441387	0.0547277	UBR4
chr3:clu_40333_NA	Success	4.04945	1	0.00442923	0.0547308	ACAP2
chr13:clu_73511_NA	Success	6.54786	3	0.00443413	0.0547522	CENPJ,TPTE2P1
chrX:clu_72645_NA	Success	6.54254	3	0.00445616	0.0549848	UPF3B
chr2:clu_4524_NA	Success	5.40746	2	0.00448301	0.0552535	FAM171B
chr9:clu_33961_NA	Success	5.40716	2	0.00448434	0.0552535	TXN
chr17:clu_62702_NA	Success	10.276	7	0.00449284	0.0553187	KIAA0753
chr5:clu_41941_NA	Success	5.40136	2	0.00451043	0.0554696	GFM2
chr2:clu_4582_NA	Success	5.40112	2	0.00451153	0.0554696	PMS1
chr12:clu_52972_NA	Success	4.02778	1	0.00453641	0.0556565	RAD52
chr17:clu_66341_NA	Success	4.02884	1	0.00453114	0.0556565	RNF213
chr13:clu_73879_NA	Success	5.39622	2	0.0045337	0.0556565	VWA8
chr19:clu_25384_NA	Success	4.02424	1	0.0045542	0.0558351	YIF1B
chr2:clu_385_NA	Success	4.02293	1	0.00456076	0.0558758	NBAS
chrX:clu_71129_NA	Success	5.38882	2	0.00456736	0.0558773	CDKL5
chr15:clu_48579_NA	Success	5.3889	2	0.00456699	0.0558773	SNHG14
chr16:clu_47825_NA	Success	4.01876	1	0.00458181	0.0560143	WWOX
chr9:clu_32023_NA	Success	5.38387	2	0.00459004	0.0560752	PTPRD
chr17:clu_66116_NA	Success	5.38305	2	0.0045938	0.0560814	SRSF2
chr4:clu_59592_NA	Success	4.01173	1	0.00461754	0.0563016	PDS5A
chr17:clu_65784_NA	Success	6.50423	3	0.00461836	0.0563016	SDK2
chr11:clu_28338_NA	Success	4.00876	1	0.00463268	0.0564252	NAT10
chr17:clu_64176_NA	Success	5.37411	2	0.00463505	0.0564252	PSMB3
chr1:clu_7949_NA	Success	4.00482	1	0.00465291	0.056523	COL16A1
chr8:clu_77818_NA	Success	4.00523	1	0.00465079	0.056523	ENTPD4
chr14:clu_17964_NA	Success	6.49734	3	0.00464811	0.056523	PARP2
chr14:clu_19468_NA	Success	4.00166	1	0.00466919	0.0566808	AC005520.1,ZNF410
chr16:clu_47570_NA	Success	5.36049	2	0.00469862	0.056998	MTSS1L
chr5:clu_42016_NA	Success	6.48491	3	0.00470232	0.0570028	WDR41
chr7:clu_81726_NA	Success	7.49855	4	0.00470723	0.0570223	SBDSP1
chr12:clu_56361_NA	Success	5.35382	2	0.00473004	0.0571781	BRAP
chr3:clu_37571_NA	Success	3.99066	1	0.00472623	0.0571781	DNAH1
chr12:clu_56607_NA	Success	3.99012	1	0.00472908	0.0571781	WSB2
chr22:clu_21868_NA	Success	3.9871	1	0.00474487	0.0573172	ADSL,AL022238.4
chrX:clu_71768_NA	Success	3.98596	1	0.00475087	0.0573495	TSPYL2
chr22:clu_20659_NA	Success	5.34699	2	0.00476245	0.0574089	MICAL3,AC016026.1
chr17:clu_63177_NA	Success	7.48602	4	0.00475958	0.0574089	ZNF286A,AC005324.4,TBC1D26
chr2:clu_243_NA	Success	5.3459	2	0.00476767	0.0574318	YWHAQ
chr17:clu_65154_NA	Success	3.97812	1	0.00479219	0.0576869	STXBP4
chr10:clu_17029_NA	Success	3.9764	1	0.00480129	0.0576891	ACTR1A
chr1:clu_6720_NA	Success	5.33655	2	0.00481244	0.0576891	CHD5,AL031847.2
chr5:clu_43414_NA	Success	6.46069	3	0.00480977	0.0576891	JAKMIP2
chr21:clu_57707_NA	Success	5.33826	2	0.00480423	0.0576891	MIR99AHG
chr11:clu_30136_NA	Success	3.97488	1	0.00480939	0.0576891	PDE2A
chr13:clu_74210_NA	Success	3.97583	1	0.0048043	0.0576891	SUGT1
chr2:clu_4895_NA	Success	3.97317	1	0.00481847	0.0577213	SUMO1
chr19:clu_24378_NA	Success	3.97244	1	0.00482239	0.0577281	COLGALT1
chr15:clu_49064_NA	Success	3.96986	1	0.00483615	0.0578527	RMDN3
chr6:clu_68047_NA	Success	6.45307	3	0.00484406	0.0579071	CPNE5
chr5:clu_43239_NA	Success	3.96373	1	0.00486901	0.0580954	HARS2
chr15:clu_49154_NA	Success	3.96364	1	0.00486951	0.0580954	MGA
chr17:clu_62434_NA	Success	3.96356	1	0.00486991	0.0580954	P2RX5-TAX1BP3,P2RX5
chr13:clu_73900_NA	Success	7.45784	4	0.00487933	0.0581675	AKAP11
chr10:clu_15882_NA	Success	3.952	1	0.00493257	0.0587616	HK1
chr2:clu_3869_NA	Success	3.94732	1	0.00495813	0.0590254	BAZ2B
chr2:clu_3279_NA	Success	3.94643	1	0.00496301	0.0590427	CLASP1
chr19:clu_25709_NA	Success	3.9433	1	0.00498026	0.0590527	AC011462.1,BCKDHA
chr6:clu_70580_NA	Success	5.30338	2	0.00497474	0.0590527	PRKN
chr7:clu_82633_NA	Success	3.94407	1	0.004976	0.0590527	STAG3L5P-PVRIG2P-PILRB,PILRB,PILRA
chr15:clu_49328_NA	Success	3.94396	1	0.00497659	0.0590527	TUBGCP4
chr1:clu_12939_NA	Success	3.94317	1	0.00498096	0.0590527	UTP25
chr11:clu_27625_NA	Success	3.93967	1	0.00500029	0.0592411	NUP98
chr5:clu_41070_NA	Success	3.93764	1	0.0050115	0.0593331	CDH10
chr10:clu_17085_NA	Success	7.42259	4	0.00503333	0.0595508	NT5C2
chr1:clu_7302_NA	Success	3.93169	1	0.00504462	0.0595638	ARHGEF10L
chr17:clu_62324_NA	Success	3.93204	1	0.00504264	0.0595638	DPH1
chr22:clu_22198_NA	Success	8.36419	5	0.00504479	0.0595638	TRMU
chr1:clu_7478_NA	Success	3.93066	1	0.00505037	0.0595641	ECE1
chr13:clu_74100_NA	Success	7.41845	4	0.00505173	0.0595641	SETDB2
chr14:clu_18592_NA	Success	9.26001	6	0.00505591	0.0595727	LRFN5
chr11:clu_28291_NA	Success	6.40545	3	0.00506391	0.0596262	EIF3M
chr17:clu_62754_NA	Success	3.92516	1	0.00508114	0.0597214	ACADVL
chr12:clu_53764_NA	Success	5.2813	2	0.00508584	0.0597214	C2CD5
chr9:clu_32609_NA	Success	6.40131	3	0.00508349	0.0597214	GRHPR
chr14:clu_19066_NA	Success	9.25342	6	0.00508288	0.0597214	SLC38A6
chr20:clu_75160_NA	Success	6.39948	3	0.00509217	0.0597551	PTPRA
chr8:clu_78979_NA	Success	3.92094	1	0.00510495	0.0598578	INTS8
chr2:clu_1661_NA	Success	3.92042	1	0.00510787	0.0598578	USP34
chr16:clu_45809_NA	Success	5.27468	2	0.00511961	0.0599547	VPS35L
chr4:clu_61019_NA	Success	10.1042	7	0.00513689	0.0601163	ANK2
chr6:clu_68759_NA	Success	5.26638	2	0.00516227	0.0601277	ADGRB3
chr2:clu_4852_NA	Success	7.39428	4	0.00516047	0.0601277	ALS2CR12
chr2:clu_1138_NA	Success	3.91199	1	0.00515576	0.0601277	DHX57
chr4:clu_60544_NA	Success	6.38702	3	0.00515162	0.0601277	MRPS18C
chr19:clu_26955_NA	Success	3.91205	1	0.00515543	0.0601277	PRPF31
chr17:clu_66177_NA	Success	5.26894	2	0.00514906	0.0601277	TNRC6C
chr3:clu_36784_NA	Success	3.91364	1	0.00514636	0.0601277	ULK4
chr16:clu_48072_NA	Success	3.91001	1	0.00516705	0.0601428	BANP
chr20:clu_75977_NA	Success	3.9067	1	0.005186	0.0601468	ERGIC3
chr15:clu_48615_NA	Success	7.39041	4	0.00517807	0.0601468	GABRA5
chr5:clu_41373_NA	Success	5.26238	2	0.00518293	0.0601468	HMGCS1
chr3:clu_39635_NA	Success	5.26451	2	0.00517191	0.0601468	IQCJ-SCHIP1,IQCJ
chr6:clu_66932_NA	Success	10.0913	7	0.00518832	0.0601468	TMEM14B,AL024498.2,SYCP2L
chr1:clu_9040_NA	Success	3.90668	1	0.00518615	0.0601468	ZYG11B
chrX:clu_72343_NA	Success	3.90458	1	0.00519819	0.0602208	DRP2
chr4:clu_61376_NA	Success	3.90243	1	0.00521061	0.0603242	TBC1D9
chr3:clu_36281_NA	Success	3.90169	1	0.00521485	0.0603328	ANKRD28
chr1:clu_9622_NA	Success	5.25354	2	0.00522895	0.0604392	ADGRL2
chr4:clu_59261_NA	Success	3.89708	1	0.00524156	0.0604392	LDB2
chr11:clu_30505_NA	Success	3.89744	1	0.00523945	0.0604392	SYTL2
chr15:clu_50547_NA	Success	5.25257	2	0.00523403	0.0604392	TBC1D2B
chr4:clu_59118_NA	Success	5.25217	2	0.00523612	0.0604392	TRMT44
chr19:clu_26103_NA	Success	6.36741	3	0.00524663	0.0604572	CCDC61
chr19:clu_22960_NA	Success	3.89263	1	0.0052674	0.060656	AES
chr15:clu_51087_NA	Success	12.5198	10	0.005271	0.060657	SV2B
chr16:clu_45198_NA	Success	3.89016	1	0.00528185	0.0607008	ADCY9
chr4:clu_60776_NA	Success	3.89039	1	0.0052805	0.0607008	ADH5
chr2:clu_1629_NA	Success	3.88804	1	0.00529426	0.0608029	KIAA1841,AC016747.4
chr1:clu_7495_NA	Success	10.8942	8	0.00532334	0.0610962	RAP1GAP
chr5:clu_40890_NA	Success	3.88025	1	0.00534012	0.0612481	CCT5
chr2:clu_5947_NA	Success	3.87774	1	0.00535495	0.0613366	HDAC4
chr1:clu_11713_NA	Success	7.35281	4	0.00535239	0.0613366	PPOX
chr11:clu_27982_NA	Success	3.87622	1	0.005364	0.0613994	AC018523.2,PSMA1
chr19:clu_23194_NA	Success	3.87508	1	0.00537081	0.0614366	PTPRS
chr19:clu_26316_NA	Success	3.87349	1	0.00538024	0.0615037	LIG1
chr7:clu_82865_NA	Success	5.22366	2	0.00538759	0.061547	NAPEPLD
chr2:clu_5416_NA	Success	3.86749	1	0.00541612	0.0617911	DNAJB2
chr2:clu_3566_NA	Success	3.86761	1	0.00541541	0.0617911	R3HDM1
chr17:clu_65610_NA	Success	3.86597	1	0.00542522	0.0618132	BPTF
chr1:clu_6371_NA	Success	3.86644	1	0.00542244	0.0618132	DVL1
chr22:clu_21736_NA	Success	3.86348	1	0.0054402	0.0619429	TPTEP2,TPTEP2-CSNK1E
chr20:clu_75532_NA	Success	3.86083	1	0.00545621	0.0620432	AL121900.2,DTD1
chr11:clu_30133_NA	Success	6.32544	3	0.00545579	0.0620432	CLPB
chr1:clu_6326_NA	Success	3.85876	1	0.00546873	0.0621037	SDF4
chr10:clu_16094_NA	Success	5.20872	2	0.00546867	0.0621037	SEC24C
chr9:clu_35520_NA	Success	8.26137	5	0.00549981	0.0624156	CACNA1B
chr3:clu_38242_NA	Success	3.85266	1	0.00550586	0.0624432	ST3GAL6
chr14:clu_19653_NA	Success	5.20001	2	0.00551649	0.0625227	SNW1
chr5:clu_43993_NA	Success	10.0089	7	0.00553127	0.0625668	KIAA1191
chr11:clu_30691_NA	Success	3.84949	1	0.00552522	0.0625668	MTMR2
chr4:clu_59418_NA	Success	6.31096	3	0.00552984	0.0625668	TBC1D19
chr10:clu_16850_NA	Success	3.8439	1	0.00555952	0.0628423	CHUK
chr18:clu_52097_NA	Success	3.84254	1	0.00556795	0.0628423	EPG5
chr1:clu_7624_NA	Success	3.84217	1	0.0055702	0.0628423	SRRM1
chr11:clu_31526_NA	Success	5.19055	2	0.00556896	0.0628423	STT3A
chr12:clu_54781_NA	Success	5.18651	2	0.00559147	0.063	PPP1R1A
chr12:clu_52971_NA	Success	10.8294	8	0.00558865	0.063	WNK1
chr18:clu_52238_NA	Success	3.83684	1	0.00560319	0.0630907	SMAD4
chr3:clu_35838_NA	Success	5.18051	2	0.00562516	0.0632787	CRBN
chr11:clu_30258_NA	Success	3.83293	1	0.00562754	0.0632787	RNF169
chr3:clu_36712_NA	Success	6.29151	3	0.00563089	0.0632787	TTC21A
chr2:clu_2768_NA	Success	3.8294	1	0.00564961	0.0634478	MGAT4A
chr16:clu_45288_NA	Success	3.82543	1	0.00567451	0.063686	SEC14L5
chr4:clu_60187_NA	Success	5.17097	2	0.00567907	0.0636957	HOPX
chr2:clu_3737_NA	Success	6.28124	3	0.00568496	0.0637203	RIF1
chr17:clu_65245_NA	Success	3.81918	1	0.00571395	0.0640037	TSPOAP1
chr7:clu_83662_NA	Success	3.81763	1	0.00572381	0.0640725	AGK
chr1:clu_12967_NA	Success	3.81634	1	0.005732	0.0641225	RCOR3
chr3:clu_37510_NA	Success	7.27152	4	0.00574917	0.064273	PCBP4,AC115284.1
chr1:clu_10437_NA	Success	5.15604	2	0.0057645	0.0644026	CSDE1
chr11:clu_28965_NA	Success	3.8091	1	0.00577823	0.0644798	DAGLA
chr9:clu_33920_NA	Success	3.80899	1	0.00577889	0.0644798	ELP1
chr1:clu_6342_NA	Success	3.80749	1	0.00578852	0.0645039	ACAP3
chr10:clu_16902_NA	Success	5.15245	2	0.00578522	0.0645039	SLF2
chr7:clu_80996_NA	Success	3.80502	1	0.00580444	0.0645978	ADCYAP1R1
chr15:clu_48678_NA	Success	6.25931	3	0.00580219	0.0645978	HERC2
chr13:clu_73904_NA	Success	3.80054	1	0.00583331	0.0648772	AKAP11
chr12:clu_56426_NA	Success	3.79704	1	0.00585604	0.0650881	HECTD4
chr16:clu_45707_NA	Success	3.79524	1	0.00586771	0.0651758	NPIPA8,AC126755.1,AC126755.7
chr2:clu_553_NA	Success	5.13603	2	0.00588098	0.0652392	NCOA1
chr10:clu_17394_NA	Success	3.79352	1	0.00587892	0.0652392	SFXN4
chr17:clu_62667_NA	Success	5.13185	2	0.0059056	0.0654701	DERL2
chr1:clu_10052_NA	Success	3.78773	1	0.00591681	0.0655523	EXTL2
chr1:clu_11036_NA	Success	6.23643	3	0.00592701	0.0656232	GABPB2
chr5:clu_42116_NA	Success	3.78087	1	0.00596207	0.0659267	RASGRF2
chr9:clu_31979_NA	Success	3.78124	1	0.00595957	0.0659267	UHRF2
chr11:clu_30175_NA	Success	6.22694	3	0.00597958	0.0660445	FCHSD2
chr20:clu_76246_NA	Success	7.22665	4	0.00598038	0.0660445	SRSF6,L3MBTL1
chr8:clu_78585_NA	Success	3.7756	1	0.00599699	0.0661673	COPS5
chr2:clu_4623_NA	Success	3.77528	1	0.00599916	0.0661673	STAT1
chr7:clu_83428_NA	Success	3.77442	1	0.00600485	0.0661877	NA
chr3:clu_39764_NA	Success	6.21937	3	0.00602185	0.066219	PHC3
chr14:clu_18618_NA	Success	5.11332	2	0.00601608	0.066219	PRPF39
chr19:clu_23218_NA	Success	3.7717	1	0.00602305	0.066219	SAFB2
chr12:clu_56092_NA	Success	3.77241	1	0.0060183	0.066219	WASHC4
chr17:clu_64381_NA	Success	3.76893	1	0.00604155	0.0663801	CNP
chr17:clu_64746_NA	Success	3.76476	1	0.00606963	0.0664827	FMNL1
chr5:clu_44285_NA	Success	3.76468	1	0.00607016	0.0664827	MAPK9
chr17:clu_65911_NA	Success	3.76549	1	0.00606472	0.0664827	TMEM94
chr6:clu_67794_NA	Success	3.76626	1	0.00605953	0.0664827	VPS52
chr19:clu_25935_NA	Success	3.76649	1	0.00605799	0.0664827	ZNF226
chr6:clu_69434_NA	Success	6.20797	3	0.006086	0.0666139	AFG1L
chr14:clu_19927_NA	Success	7.20291	4	0.00610638	0.0666239	ATXN3
chr19:clu_25488_NA	Success	5.09851	2	0.00610585	0.0666239	FBXO27
chr5:clu_41416_NA	Success	5.09781	2	0.00611009	0.0666239	PARP8
chr11:clu_27852_NA	Success	5.09965	2	0.00609885	0.0666239	SBF2
chr6:clu_69043_NA	Success	3.7603	1	0.00609973	0.0666239	SNAP91
chr13:clu_74123_NA	Success	5.10091	2	0.00609119	0.0666239	SPRYD7
chr17:clu_63469_NA	Success	3.75658	1	0.00612499	0.06666	AKAP10
chr9:clu_34524_NA	Success	5.09544	2	0.0061246	0.06666	CIZ1
chr12:clu_56380_NA	Success	6.20195	3	0.00612018	0.06666	MAPKAPK5-AS1,AC003029.1
chr16:clu_44737_NA	Success	5.09154	2	0.00614857	0.0668301	CACNA1H
chr15:clu_50510_NA	Success	3.75258	1	0.00615224	0.0668301	TSPAN3
chr6:clu_67598_NA	Success	3.75371	1	0.00614452	0.0668301	VARS
chr2:clu_5378_NA	Success	3.74722	1	0.00618895	0.0668451	CNPPD1
chr7:clu_83122_NA	Success	3.74906	1	0.00617635	0.0668451	CTTNBP2
chr4:clu_58709_NA	Success	6.18934	3	0.00619238	0.0668451	IDUA
chr1:clu_7878_NA	Success	3.74757	1	0.00618654	0.0668451	MECR
chr2:clu_4726_NA	Success	3.74746	1	0.00618736	0.0668451	PGAP1
chr4:clu_58620_NA	Success	3.749	1	0.00617677	0.0668451	PIGG
chr9:clu_33044_NA	Success	5.08603	2	0.00618249	0.0668451	PIP5K1B
chr17:clu_66067_NA	Success	5.08958	2	0.00616062	0.0668451	QRICH2
chr5:clu_43820_NA	Success	5.0853	2	0.006187	0.0668451	TENM2
chr20:clu_77043_NA	Success	3.7489	1	0.00617745	0.0668451	ZNF512B
chr9:clu_33223_NA	Success	3.74415	1	0.00621013	0.0669726	VPS13A
chr16:clu_48044_NA	Success	5.08128	2	0.00621195	0.0669726	ZCCHC14
chr1:clu_12783_NA	Success	3.7423	1	0.00622292	0.067049	CNTN2
chr11:clu_30582_NA	Success	7.18024	4	0.00622911	0.0670737	CHORDC1
chr8:clu_79462_NA	Success	3.74063	1	0.00623443	0.0670892	TATDN1
chr14:clu_19368_NA	Success	3.73923	1	0.00624415	0.0671519	SIPA1L1
chr12:clu_55059_NA	Success	5.07539	2	0.00624864	0.0671583	R3HDM2,AC137834.1
chr21:clu_57963_NA	Success	5.07412	2	0.00625659	0.0672018	GART
chr1:clu_9475_NA	Success	3.73467	1	0.00627588	0.0672834	ANKRD13C
chr2:clu_4554_NA	Success	3.73483	1	0.00627476	0.0672834	COL5A2
chr2:clu_541_NA	Success	3.73555	1	0.00626975	0.0672834	ITSN2
chr1:clu_9070_NA	Success	6.17112	3	0.0062982	0.0674388	LRP8
chr5:clu_42344_NA	Success	3.73193	1	0.00629497	0.0674388	SLF1
chr5:clu_43771_NA	Success	6.16418	3	0.00633897	0.0677476	GABRB2
chr4:clu_61388_NA	Success	3.72494	1	0.00634408	0.0677476	INPP4B
chr11:clu_29565_NA	Success	3.72457	1	0.00634667	0.0677476	LTBP3
chr20:clu_75948_NA	Success	5.06107	2	0.00633877	0.0677476	MMP24OS,AL121753.1
chr12:clu_56441_NA	Success	5.06207	2	0.00633247	0.0677476	RPH3A
chr1:clu_6742_NA	Success	3.71971	1	0.00638103	0.0678603	ACOT7
chr1:clu_11635_NA	Success	3.72107	1	0.0063714	0.0678603	ATP1A2
chr3:clu_37751_NA	Success	5.05442	2	0.00638104	0.0678603	CACNA2D3
chr17:clu_65850_NA	Success	3.72139	1	0.00636913	0.0678603	HID1
chr1:clu_8807_NA	Success	6.15623	3	0.006386	0.0678603	MAST2
chr19:clu_23704_NA	Success	3.71895	1	0.00638641	0.0678603	RAVER1
chr11:clu_28373_NA	Success	5.05751	2	0.00636141	0.0678603	SLC1A2
chr9:clu_32482_NA	Success	5.05322	2	0.00638871	0.0678603	UNC13B
chrX:clu_72395_NA	Success	3.71143	1	0.00644006	0.0683217	Z68871.1
chr19:clu_24735_NA	Success	7.1428	4	0.00643719	0.0683217	ZNF675,ZNF725P
chr22:clu_22300_NA	Success	5.04412	2	0.00644712	0.0683545	MLC1
chr19:clu_23112_NA	Success	3.70961	1	0.00645311	0.068376	FSD1
chr14:clu_18659_NA	Success	3.70885	1	0.00645852	0.0683913	NA
chr1:clu_11229_NA	Success	3.70489	1	0.00648699	0.0686507	UBAP2L
chr4:clu_61159_NA	Success	3.70282	1	0.00650197	0.068767	ANXA5
chr9:clu_32375_NA	Success	3.70075	1	0.00651692	0.0688407	ANKRD18B
chr9:clu_34232_NA	Success	3.70099	1	0.00651518	0.0688407	GSN
chr5:clu_43634_NA	Success	5.03221	2	0.0065244	0.0688775	MFAP3
chr17:clu_63630_NA	Success	3.69818	1	0.0065356	0.0688777	KIAA0100
chr14:clu_19953_NA	Success	6.13143	3	0.00653489	0.0688777	LGMN
chrX:clu_70980_NA	Success	5.03037	2	0.00653639	0.0688777	WWC3,SHROOM2
chr4:clu_60757_NA	Success	3.69439	1	0.00656321	0.0691181	RAP1GDS1
chr5:clu_43980_NA	Success	8.04331	5	0.00660107	0.0693896	FAM153B,AC139491.7
chr3:clu_36949_NA	Success	5.02106	2	0.00659751	0.0693896	LRRC2
chr7:clu_82880_NA	Success	3.68949	1	0.00659906	0.0693896	PMPCB
chr21:clu_58352_NA	Success	5.01896	2	0.00661138	0.0694557	PFKL
chr4:clu_58627_NA	Success	7.11073	4	0.00662079	0.0695122	AC116565.1
chr6:clu_69848_NA	Success	6.115	3	0.00663539	0.0696232	PTPRK
chr21:clu_57874_NA	Success	3.68324	1	0.00664507	0.0696823	HUNK
chr8:clu_79050_NA	Success	5.0129	2	0.00665157	0.0697081	NIPAL2
chr14:clu_20396_NA	Success	5.01119	2	0.00666298	0.0697126	APOPT1,AL139300.1
chr1:clu_12402_NA	Success	3.68144	1	0.00665839	0.0697126	CDC73
chr15:clu_50567_NA	Success	6.11035	3	0.00666412	0.0697126	WDR61
chr21:clu_57730_NA	Success	6.10889	3	0.00667318	0.0697228	LINC00320
chr8:clu_78928_NA	Success	8.03091	5	0.0066698	0.0697228	TRIQK
chr1:clu_8457_NA	Success	3.67884	1	0.0066777	0.0697278	CAP1
chr22:clu_21460_NA	Success	5.00292	2	0.00671829	0.0701092	DEPDC5
chr5:clu_43362_NA	Success	3.6719	1	0.00672947	0.0701834	LARS
chr5:clu_42236_NA	Success	7.08269	4	0.0067855	0.070725	MEF2C
chr11:clu_27419_NA	Success	3.66272	1	0.00679854	0.0708182	PHRF1
chr1:clu_9326_NA	Success	6.0812	3	0.00684706	0.0712805	EFCAB7
chr22:clu_21672_NA	Success	6.07865	3	0.00686328	0.0714062	ANKRD54
chr2:clu_1823_NA	Success	3.65065	1	0.00689044	0.0716456	ANTXR1
chr16:clu_45641_NA	Success	4.97619	2	0.00690032	0.071662	ABCC1
chr2:clu_1226_NA	Success	3.6495	1	0.00689933	0.071662	MTA3
chr17:clu_62323_NA	Success	3.64597	1	0.00692645	0.0718468	DPH1
chr11:clu_31514_NA	Success	4.97295	2	0.00692272	0.0718468	PKNOX2
chrX:clu_71875_NA	Success	4.97057	2	0.0069392	0.0719358	TRO
chr17:clu_65366_NA	Success	3.64189	1	0.00695797	0.0720817	BCAS3
chr16:clu_45837_NA	Success	4.96734	2	0.00696163	0.0720817	ERI2
chr7:clu_80526_NA	Success	4.96615	2	0.00696995	0.0721035	EIF2AK1
chr16:clu_46150_NA	Success	3.64007	1	0.00697209	0.0721035	XPO6
chr3:clu_37777_NA	Success	10.5315	8	0.00698193	0.0721207	CCDC66
chr20:clu_75460_NA	Success	3.63878	1	0.00698212	0.0721207	PCSK2
chr3:clu_38363_NA	Success	4.96266	2	0.00699433	0.0722036	IFT57
chr4:clu_60146_NA	Success	3.6329	1	0.00702796	0.0725074	EXOC1
chr10:clu_14660_NA	Success	3.62904	1	0.0070583	0.0727769	MKX
chr2:clu_3545_NA	Success	3.62595	1	0.0070826	0.0728098	CCNT2
chr9:clu_35189_NA	Success	3.6264	1	0.00707904	0.0728098	EGFL7
chr12:clu_55229_NA	Success	3.62722	1	0.00707256	0.0728098	MON2
chr9:clu_32081_NA	Success	3.62631	1	0.00707976	0.0728098	NFIB
chr2:clu_4272_NA	Success	3.6269	1	0.00707513	0.0728098	OLA1
chr11:clu_30431_NA	Success	4.9465	2	0.00710825	0.07303	TENM4
chr11:clu_30526_NA	Success	8.83325	6	0.00712199	0.0731276	ME3
chrX:clu_71294_NA	Success	3.61914	1	0.00713649	0.0732329	GK
chr3:clu_36587_NA	Success	4.94171	2	0.00714237	0.0732497	LRRFIP2
chr3:clu_39347_NA	Success	4.94017	2	0.00715339	0.073319	RASA2
chr12:clu_55390_NA	Success	3.61255	1	0.00718911	0.0736414	CCT2
chr17:clu_65329_NA	Success	3.60947	1	0.00721387	0.0738512	RPS6KB1,AC005702.1
chr12:clu_54737_NA	Success	4.92934	2	0.0072313	0.0739504	AC023509.3,ATF7
chr10:clu_17622_NA	Success	4.92922	2	0.00723214	0.0739504	C10orf90
chr8:clu_78854_NA	Success	3.60635	1	0.00723892	0.0739678	CPNE3
chr19:clu_26090_NA	Success	3.60592	1	0.00724241	0.0739678	SYMPK
chr16:clu_45636_NA	Success	3.60525	1	0.00724784	0.0739795	ABCC1
chr8:clu_78321_NA	Success	8.80557	6	0.00728111	0.074275	SPIDR
chr9:clu_32657_NA	Success	6.00909	3	0.00732113	0.0745408	ANKRD18A
chr1:clu_11370_NA	Success	7.91961	5	0.0073184	0.0745408	FDPS
chr1:clu_12715_NA	Success	6.00925	3	0.00732007	0.0745408	PLEKHA6
chr1:clu_8291_NA	Success	3.59581	1	0.00732445	0.0745408	STK40
chr8:clu_79992_NA	Success	3.59464	1	0.00733402	0.0745503	MAF1
chr20:clu_75340_NA	Success	3.59485	1	0.00733231	0.0745503	PLCB1
chr7:clu_81366_NA	Success	6.98638	4	0.0073825	0.0749989	SEPT7P2
chr4:clu_61311_NA	Success	3.58622	1	0.00740321	0.0750766	AC105383.1
chr19:clu_24441_NA	Success	3.58629	1	0.00740259	0.0750766	ARRDC2
chr9:clu_33931_NA	Success	3.58713	1	0.00739568	0.0750766	CTNNAL1
chr12:clu_55408_NA	Success	4.90028	2	0.00744448	0.0754418	CNOT2
chr5:clu_44000_NA	Success	4.89981	2	0.00744796	0.0754418	NOP16
chr3:clu_37014_NA	Success	3.57937	1	0.00745994	0.0754745	KLHL18
chr1:clu_9541_NA	Success	5.98899	3	0.00745896	0.0754745	SLC44A5
chr15:clu_51014_NA	Success	3.57823	1	0.00746943	0.0755076	IQGAP1
chr8:clu_77413_NA	Success	4.8966	2	0.00747197	0.0755076	TNKS
chr2:clu_5531_NA	Success	4.8958	2	0.00747794	0.0755237	SGPP2
chr14:clu_18407_NA	Success	3.57499	1	0.0074965	0.0756669	HEATR5A
chr16:clu_47497_NA	Success	4.88875	2	0.00753085	0.0759691	PDPR
chr17:clu_65210_NA	Success	3.5703	1	0.00753579	0.0759745	MSI2
chr12:clu_57029_NA	Success	3.5697	1	0.00754083	0.0759809	NCOR2
chr2:clu_3843_NA	Success	6.95988	4	0.00755557	0.0760355	PKP4
chr19:clu_23412_NA	Success	3.56749	1	0.00755947	0.0760355	PNPLA6
chr4:clu_61492_NA	Success	3.56839	1	0.0075519	0.0760355	SLC10A7
chr3:clu_35942_NA	Success	3.5665	1	0.00756778	0.0760748	SETD5
chr9:clu_35524_NA	Success	5.97106	3	0.00758411	0.0761945	CACNA1B
chr2:clu_5630_NA	Success	3.56336	1	0.00759433	0.0762527	PID1
chr21:clu_58526_NA	Success	3.556	1	0.00765697	0.0767691	MCM3AP
chr20:clu_75085_NA	Success	3.55597	1	0.0076572	0.0767691	SIRPA
chr14:clu_19315_NA	Success	3.55575	1	0.0076591	0.0767691	SRSF5
chr2:clu_2595_NA	Success	3.55442	1	0.0076705	0.0768024	ANKRD36C
chr19:clu_25204_NA	Success	3.55432	1	0.00767134	0.0768024	APLP1
chr17:clu_63066_NA	Success	4.86796	2	0.00768901	0.0769347	GLP2R
chr1:clu_13168_NA	Success	3.55145	1	0.00769593	0.0769593	MIA3
chr9:clu_34816_NA	Success	4.86497	2	0.00771203	0.0770756	PRRC2B
chr4:clu_58805_NA	Success	3.54784	1	0.007727	0.0771805	MXD4,ZFYVE28
chr16:clu_46990_NA	Success	3.54597	1	0.00774315	0.0772971	RSPRY1
chr17:clu_62207_NA	Success	5.94776	3	0.00774978	0.0773185	VPS53
chr1:clu_8789_NA	Success	3.54452	1	0.00775566	0.0773324	AKR1A1
chr10:clu_14446_NA	Success	4.85386	2	0.0077982	0.077541	CACNB2
chr9:clu_34352_NA	Success	4.85375	2	0.00779905	0.077541	GOLGA1
chr12:clu_57399_NA	Success	7.84379	5	0.007795	0.077541	GOLGA3,CHFR
chr4:clu_61267_NA	Success	3.5396	1	0.0077984	0.077541	LARP1B
chr17:clu_66684_NA	Success	3.54155	1	0.00778139	0.077541	TBCD
chr8:clu_78573_NA	Success	5.93919	3	0.00781162	0.0776213	SNHG6
chr15:clu_51041_NA	Success	4.84937	2	0.00783331	0.0777919	FURIN
chr16:clu_47852_NA	Success	6.91693	4	0.00784464	0.0778149	AC092718.3,AC092718.8,GCSH,C16orf46
chr13:clu_74942_NA	Success	3.53471	1	0.0078411	0.0778149	TMCO3
chr17:clu_62387_NA	Success	4.84723	2	0.0078501	0.0778242	RAP1GAP2
chr2:clu_511_NA	Success	6.91462	4	0.00786047	0.0778775	ATAD2B
chr10:clu_16816_NA	Success	3.53204	1	0.0078645	0.0778775	GOT1
chr9:clu_34024_NA	Success	4.84461	2	0.00787072	0.0778944	INIP
chr8:clu_78730_NA	Success	5.92827	3	0.00789112	0.0780516	GDAP1,MIR2052HG
chr6:clu_70042_NA	Success	3.52732	1	0.00790604	0.0781543	ARFGEF3
chr15:clu_50154_NA	Success	3.52632	1	0.00791484	0.0781964	C15orf61,MAP2K5
chr20:clu_76002_NA	Success	3.52524	1	0.00792441	0.0782037	NFS1
chr9:clu_34890_NA	Success	3.52521	1	0.00792464	0.0782037	TSC1
chr22:clu_21123_NA	Success	3.52469	1	0.0079293	0.078205	SGSM1
chr6:clu_68582_NA	Success	4.83594	2	0.00793923	0.0782582	FBXO9
chr2:clu_4295_NA	Success	3.51866	1	0.00798287	0.0785984	CHN1
chr11:clu_29261_NA	Success	7.81556	5	0.0079801	0.0785984	PRDX5
chr3:clu_38798_NA	Success	3.51553	1	0.00801083	0.0787301	KALRN
chr11:clu_27816_NA	Success	4.82678	2	0.00801231	0.0787301	NRIP3
chr20:clu_75139_NA	Success	4.82736	2	0.00800766	0.0787301	PTPRA
chr5:clu_41360_NA	Success	3.51512	1	0.00801449	0.0787301	SELENOP
chr8:clu_77329_NA	Success	3.51341	1	0.00802974	0.0788349	CSMD1
chr17:clu_66486_NA	Success	3.51131	1	0.00804862	0.0789753	HGS
chr5:clu_43899_NA	Success	4.82044	2	0.00806321	0.0790736	NPM1
chrX:clu_71786_NA	Success	3.50423	1	0.00811251	0.0794216	IQSEC2
chr5:clu_41445_NA	Success	5.89854	3	0.00811158	0.0794216	NDUFS4
chr1:clu_9388_NA	Success	3.50427	1	0.00811219	0.0794216	PDE4B
chr19:clu_24325_NA	Success	3.50119	1	0.00814014	0.0796469	USE1
chr2:clu_5518_NA	Success	3.50046	1	0.00814681	0.079667	EPHA4
chr5:clu_43100_NA	Success	3.49853	1	0.00816436	0.079703	KDM3B
chr5:clu_42614_NA	Success	4.80903	2	0.0081558	0.079703	REEP5
chr2:clu_4149_NA	Success	3.4987	1	0.00816279	0.079703	UBR3
chr9:clu_31925_NA	Success	3.49739	1	0.00817479	0.0797525	SLC1A1
chrX:clu_71769_NA	Success	3.49646	1	0.0081833	0.0797525	TSPYL2
chr7:clu_81226_NA	Success	5.88938	3	0.00818079	0.0797525	URGCP,URGCP-MRPS24
chr8:clu_79137_NA	Success	3.4951	1	0.00819574	0.0798286	ZNF706
chr15:clu_50493_NA	Success	3.49425	1	0.00820349	0.079859	SCAPER
chr7:clu_83099_NA	Success	4.80252	2	0.00820902	0.0798678	MET
chr1:clu_10931_NA	Success	6.86285	4	0.00822399	0.0799549	ANP32E
chr1:clu_13356_NA	Success	3.49166	1	0.00822724	0.0799549	CDC42BPA
chr10:clu_17315_NA	Success	5.88068	3	0.00824701	0.0800359	ATRNL1
chr7:clu_81861_NA	Success	4.79791	2	0.00824696	0.0800359	GTF2I
chr3:clu_37635_NA	Success	4.7976	2	0.0082495	0.0800359	PBRM1
chr2:clu_4028_NA	Success	4.79666	2	0.0082573	0.0800666	TTC21B
chr13:clu_73729_NA	Success	5.87762	3	0.00827038	0.0801484	NBEA
chr12:clu_57095_NA	Success	4.79384	2	0.00828058	0.0802022	AACS
chr2:clu_4569_NA	Success	4.79028	2	0.00831014	0.080437	ASNSD1
chr8:clu_78420_NA	Success	4.7898	2	0.00831415	0.080437	TMEM68
chr15:clu_49339_NA	Success	3.47909	1	0.00834369	0.0806775	MAP1A
chr9:clu_33542_NA	Success	6.84512	4	0.00835222	0.0807147	WNK2
chr2:clu_5797_NA	Success	4.78095	2	0.00838804	0.0809952	ATG16L1
chr2:clu_3361_NA	Success	4.78064	2	0.00839063	0.0809952	POLR2D
chr10:clu_14722_NA	Success	4.7792	2	0.00840271	0.0810664	ZEB1
chr15:clu_51186_NA	Success	3.47019	1	0.00842712	0.0810751	IGF1R
chr16:clu_47246_NA	Success	6.83684	4	0.00841275	0.0810751	KIAA0895L
chr21:clu_58307_NA	Success	3.47156	1	0.00841423	0.0810751	PDXK
chr14:clu_18614_NA	Success	3.47059	1	0.00842334	0.0810751	PRPF39
chr9:clu_32022_NA	Success	3.47084	1	0.008421	0.0810751	PTPRD
chr6:clu_70636_NA	Success	3.46878	1	0.00844043	0.081158	RPS6KA2
chr15:clu_50010_NA	Success	3.468	1	0.00844776	0.0811833	ZNF609
chr9:clu_32441_NA	Success	3.46731	1	0.00845432	0.081201	GALT
chr2:clu_1662_NA	Success	3.46651	1	0.00846183	0.0812279	USP34
chr10:clu_17534_NA	Success	5.85174	3	0.00847111	0.0812718	ACADSB
chr10:clu_14310_NA	Success	4.76776	2	0.00849936	0.0814975	CCDC3
chr1:clu_12034_NA	Success	3.46195	1	0.00850511	0.0815073	RABGAP1L
chr9:clu_32378_NA	Success	4.76642	2	0.00851081	0.0815166	CYP4F26P
chr17:clu_65843_NA	Success	4.7618	2	0.0085502	0.0818485	FADS6
chr14:clu_18759_NA	Success	3.45604	1	0.00856152	0.081896	MAP4K5
chr13:clu_74646_NA	Success	3.45558	1	0.00856595	0.081896	PCCA
chr14:clu_18608_NA	Success	3.45522	1	0.00856941	0.081896	TOGARAM1
chr3:clu_37880_NA	Success	3.45428	1	0.00857837	0.0819362	FHIT
chr5:clu_42361_NA	Success	3.45315	1	0.00858928	0.0819951	MCTP1
chr21:clu_58149_NA	Success	3.44873	1	0.0086318	0.0823554	HMGN1
chr12:clu_56407_NA	Success	3.44451	1	0.0086727	0.0826999	HECTD4
chr2:clu_1459_NA	Success	3.44265	1	0.00869075	0.0828263	ERLEC1
chr15:clu_50551_NA	Success	4.74213	2	0.00872003	0.0829677	IDH3A
chr21:clu_57647_NA	Success	3.44027	1	0.00871392	0.0829677	NA
chr9:clu_32538_NA	Success	4.74215	2	0.00871989	0.0829677	RGP1
chrX:clu_72153_NA	Success	4.74013	2	0.00873747	0.0830344	JPX
chr20:clu_75488_NA	Success	4.73968	2	0.00874147	0.0830344	SNX5
chr19:clu_24027_NA	Success	4.74004	2	0.00873833	0.0830344	TRMT1
chr10:clu_16813_NA	Success	5.81533	3	0.00876166	0.0831645	CNNM1
chr5:clu_43021_NA	Success	3.43507	1	0.00876481	0.0831645	TXNDC15
chr2:clu_4247_NA	Success	5.81332	3	0.00877793	0.0832431	PDK1
chr3:clu_40172_NA	Success	3.43183	1	0.00879666	0.0833749	DGKG
chr17:clu_62688_NA	Success	3.43097	1	0.00880506	0.0834088	PITPNM3
chr5:clu_42613_NA	Success	5.80316	3	0.00886091	0.0837079	AC008575.1,SRP19
chr1:clu_12753_NA	Success	5.80405	3	0.00885366	0.0837079	NFASC
chr18:clu_52386_NA	Success	4.72815	2	0.00884281	0.0837079	PIGN
chr2:clu_935_NA	Success	3.42541	1	0.00886004	0.0837079	SLC30A6
chr20:clu_76668_NA	Success	3.42672	1	0.00884713	0.0837079	STX16,STX16-NPEPL1
chr2:clu_1175_NA	Success	6.77601	4	0.00887099	0.0837573	MAP4K3
chr8:clu_79679_NA	Success	13.2894	12	0.00888035	0.0837998	PTK2
chr9:clu_34759_NA	Success	3.42156	1	0.00889835	0.0838321	FUBP3
chr2:clu_3000_NA	Success	4.72273	2	0.00889085	0.0838321	GCC2
chr20:clu_75581_NA	Success	3.42203	1	0.00889367	0.0838321	RALGAPA2
chr6:clu_68976_NA	Success	4.71752	2	0.00893728	0.0840953	BCKDHB
chr2:clu_3672_NA	Success	8.54742	6	0.00894091	0.0840953	GTDC1
chr9:clu_33686_NA	Success	3.41755	1	0.00893835	0.0840953	STRA6LP,CCDC180
chr3:clu_36055_NA	Success	6.76446	4	0.00896071	0.0841222	ATP2B2
chr3:clu_40314_NA	Success	3.41543	1	0.00895961	0.0841222	LSG1
chr7:clu_82904_NA	Success	4.7146	2	0.00896346	0.0841222	ORC5
chr10:clu_15841_NA	Success	3.41592	1	0.00895468	0.0841222	SLC25A16
chr1:clu_7614_NA	Success	4.71399	2	0.00896896	0.0841222	STPG1
chr10:clu_17187_NA	Success	3.41409	1	0.00897304	0.0841222	XPNPEP1
chr16:clu_46792_NA	Success	4.71143	2	0.00899195	0.0842537	HEATR3
chr19:clu_24694_NA	Success	3.41062	1	0.00900796	0.0843579	ZNF429
chr1:clu_11168_NA	Success	5.78368	3	0.00902216	0.084445	INTS3
chr19:clu_27005_NA	Success	4.70625	2	0.0090386	0.0845531	LENG8
chr6:clu_69697_NA	Success	4.70478	2	0.00905193	0.0846319	FAM184A
chr19:clu_25692_NA	Success	3.40502	1	0.00906463	0.0847047	HNRNPUL1
chr14:clu_20525_NA	Success	3.40413	1	0.00907371	0.0847437	JAG2
chr2:clu_1548_NA	Success	3.40274	1	0.00908785	0.0848298	PPP4R3B
chr11:clu_30474_NA	Success	6.74626	4	0.00910389	0.0848661	ANKRD42
chr2:clu_3302_NA	Success	3.40036	1	0.00911215	0.0848661	CNTNAP5
chr1:clu_7464_NA	Success	4.69951	2	0.00909977	0.0848661	EIF4G3
chr2:clu_2881_NA	Success	3.39898	1	0.00912618	0.0848661	MAP4K4
chr9:clu_35475_NA	Success	4.6976	2	0.00911714	0.0848661	PNPLA7
chr15:clu_50398_NA	Success	3.39929	1	0.00912299	0.0848661	ULK3
chr6:clu_67484_NA	Success	4.69728	2	0.00912007	0.0848661	VARS2
chr20:clu_75200_NA	Success	4.69443	2	0.00914607	0.0850029	C20orf194
chr3:clu_39422_NA	Success	3.39658	1	0.00915075	0.0850029	U2SURP
chr15:clu_50280_NA	Success	4.69264	2	0.00916248	0.0850661	PARP6
chr14:clu_20031_NA	Success	3.39352	1	0.00918221	0.0851576	PPP4R4
chr19:clu_23935_NA	Success	4.69086	2	0.00917878	0.0851576	WDR83
chr12:clu_56762_NA	Success	3.39052	1	0.00921315	0.0853711	CAMKK2
chr12:clu_54844_NA	Success	3.39033	1	0.00921513	0.0853711	SUOX,IKZF4
chr1:clu_12567_NA	Success	5.75965	3	0.00922507	0.0854174	RNPEP
chr11:clu_30510_NA	Success	4.68334	2	0.00924806	0.0855842	SYTL2
chr17:clu_62239_NA	Success	3.38522	1	0.00926798	0.0856308	ABR
chr2:clu_3429_NA	Success	3.38546	1	0.00926555	0.0856308	IMP4
chr5:clu_41487_NA	Success	4.68202	2	0.00926029	0.0856308	SLC38A9
chr19:clu_23506_NA	Success	4.67703	2	0.00930663	0.0859419	TIMM44
chr17:clu_66386_NA	Success	5.74867	3	0.0093193	0.0860128	RPTOR
chr2:clu_1677_NA	Success	4.67006	2	0.00937166	0.0864498	XPO1
chr15:clu_49098_NA	Success	3.37467	1	0.00937821	0.086464	INO80
chr4:clu_61510_NA	Success	4.66798	2	0.00939127	0.0865381	ARHGAP10
chr4:clu_60623_NA	Success	3.37065	1	0.00942065	0.0867514	AFF1
chr12:clu_57259_NA	Success	3.36992	1	0.00942836	0.0867514	EP400
chr9:clu_32486_NA	Success	3.36981	1	0.0094295	0.0867514	UNC13B
chr14:clu_19968_NA	Success	5.73447	3	0.00944246	0.0868082	CHGA
chrX:clu_72704_NA	Success	3.36827	1	0.00944574	0.0868082	THOC2
chr11:clu_27622_NA	Success	3.36678	1	0.00946151	0.0869069	NUP98
chr4:clu_60197_NA	Success	4.65996	2	0.00946686	0.0869097	NOA1
chr22:clu_21802_NA	Success	3.36524	1	0.00947791	0.0869648	CBX6
chr7:clu_80568_NA	Success	4.65796	2	0.00948579	0.0869909	C7orf26
chr17:clu_63449_NA	Success	4.65668	2	0.00949796	0.0870562	ULK2
chr2:clu_5894_NA	Success	7.60343	5	0.00951404	0.0871573	UBE2F,UBE2F-SCLY
chr1:clu_13811_NA	Success	3.35933	1	0.00954089	0.0873568	CEP170
chr1:clu_13579_NA	Success	4.65091	2	0.00955294	0.0874208	TARBP1
chr3:clu_39453_NA	Success	4.65012	2	0.00956043	0.0874341	PLSCR1
chr5:clu_43374_NA	Success	4.64969	2	0.00956453	0.0874341	RBM27,AC091959.3
chr19:clu_24892_NA	Success	5.71804	3	0.00958705	0.0875935	URI1
chr6:clu_68901_NA	Success	3.35057	1	0.00963514	0.0877541	COX7A2
chr10:clu_16027_NA	Success	3.3516	1	0.00962405	0.0877541	ECD
chr1:clu_13384_NA	Success	4.64404	2	0.00961876	0.0877541	GUK1,GJC2
chr15:clu_50598_NA	Success	4.64254	2	0.0096332	0.0877541	MORF4L1
chr10:clu_14465_NA	Success	4.64355	2	0.0096235	0.0877541	NSUN6
chr10:clu_17487_NA	Success	4.64265	2	0.00963218	0.0877541	PLEKHA1
chr22:clu_21296_NA	Success	3.34944	1	0.00964739	0.0878192	ASCC2
chr9:clu_34384_NA	Success	4.63675	2	0.00968913	0.0881074	GAPVD1
chr7:clu_82160_NA	Success	3.34558	1	0.00968926	0.0881074	SEMA3D
chr10:clu_14050_NA	Success	4.63552	2	0.00970102	0.0881679	WDR37
chrX:clu_71946_NA	Success	10.0856	8	0.00970774	0.0881825	LINC01278
chr5:clu_41271_NA	Success	4.6323	2	0.00973234	0.088359	CPLANE1
chr8:clu_79955_NA	Success	4.63178	2	0.00973741	0.088359	PLEC
chr3:clu_37049_NA	Success	3.33905	1	0.00976048	0.0885217	SMARCC1
chr1:clu_6475_NA	Success	3.33759	1	0.00977642	0.0886196	NADK
chr8:clu_79400_NA	Success	4.62622	2	0.00979175	0.0886654	DEPTOR
chr3:clu_39037_NA	Success	3.33665	1	0.00978674	0.0886654	PLXND1
chr19:clu_25802_NA	Success	3.33451	1	0.00981027	0.08874	CIC
chrX:clu_72737_NA	Success	4.62474	2	0.0098062	0.08874	NA
chr1:clu_7109_NA	Success	8.42826	6	0.00982527	0.0888291	PRDM2
chr16:clu_47326_NA	Success	5.69083	3	0.0098314	0.088838	CARMIL2
chr9:clu_34624_NA	Success	5.68919	3	0.00984631	0.0889261	ZER1
chr2:clu_5400_NA	Success	3.32988	1	0.00986143	0.089016	ANKZF1
chr21:clu_57970_NA	Success	3.32871	1	0.00987443	0.0890868	GART
chr2:clu_1531_NA	Success	4.61402	2	0.00991189	0.0893367	MTIF2
chr19:clu_22945_NA	Success	3.32465	1	0.00991945	0.0893367	TLE2
chr2:clu_2732_NA	Success	3.32435	1	0.00992285	0.0893367	TMEM131
chr7:clu_81725_NA	Success	4.61346	2	0.00991743	0.0893367	TYW1B
chr11:clu_28629_NA	Success	3.32257	1	0.00994265	0.0894683	MADD
chr7:clu_81621_NA	Success	5.67807	3	0.009948	0.0894698	GUSB
chr2:clu_547_NA	Success	3.32127	1	0.00995716	0.0895055	ITSN2
chr12:clu_52929_NA	Success	3.32029	1	0.00996811	0.0895573	KDM5A
chr2:clu_5621_NA	Success	3.31871	1	0.00998586	0.08967	AGFG1
chr10:clu_16156_NA	Success	3.31738	1	0.0100008	0.089757	SAMD8
chr9:clu_34734_NA	Success	3.31612	1	0.0100149	0.0898371	FNBP1
chr10:clu_17361_NA	Success	6.63484	4	0.0100306	0.089854	FAM204A
chr19:clu_25324_NA	Success	3.31443	1	0.010034	0.089854	HKR1
chr8:clu_80103_NA	Success	3.31418	1	0.0100367	0.089854	KIFC2
chr12:clu_55539_NA	Success	4.60142	2	0.0100376	0.089854	NAV3
chr1:clu_12366_NA	Success	4.59986	2	0.0100533	0.0899475	ODR4
chr14:clu_20482_NA	Success	3.3097	1	0.0100874	0.0902062	CEP170B
chr15:clu_48588_NA	Success	10.8174	9	0.0101112	0.0903724	UBE3A
chr1:clu_12546_NA	Success	4.5935	2	0.0101173	0.0903802	NAV1
chr20:clu_75579_NA	Success	3.30475	1	0.0101436	0.0905681	RALGAPA2
chr15:clu_48872_NA	Success	3.30139	1	0.010182	0.0908638	RYR3
chr2:clu_2677_NA	Success	9.21062	7	0.0102073	0.0910427	ANKRD36
chr17:clu_65537_NA	Success	5.64791	3	0.0102292	0.0911907	PLEKHM1P1
chr1:clu_11571_NA	Success	3.29652	1	0.0102379	0.0911928	ARHGEF11
chr10:clu_14161_NA	Success	4.58116	2	0.010243	0.0911928	GDI2
chr10:clu_15806_NA	Success	3.29571	1	0.0102471	0.0911928	HERC4
chr9:clu_33838_NA	Success	3.29541	1	0.0102506	0.0911928	NIPSNAP3A
chr19:clu_23953_NA	Success	4.57896	2	0.0102655	0.0912787	TNPO2
chr2:clu_5135_NA	Success	3.29196	1	0.0102904	0.0914529	UNC80
chr7:clu_81194_NA	Success	3.29139	1	0.010297	0.0914641	AC010132.3,PSMA2
chr16:clu_45235_NA	Success	3.28736	1	0.0103437	0.0918313	CDIP1
chr1:clu_9457_NA	Success	4.57072	2	0.0103506	0.0918452	LRRC7
chr12:clu_55926_NA	Success	3.28329	1	0.0103911	0.0919333	ANKS1B
chr2:clu_5949_NA	Success	3.28398	1	0.0103831	0.0919333	HDAC4
chr19:clu_27088_NA	Success	3.28321	1	0.0103921	0.0919333	HSPBP1
chrY:clu_84547_NA	Success	3.28314	1	0.0103929	0.0919333	KDM5D
chr12:clu_55956_NA	Success	3.28293	1	0.0103953	0.0919333	SCYL2
chr19:clu_23803_NA	Success	4.56565	2	0.0104031	0.0919333	SMARCA4
chr1:clu_8674_NA	Success	5.63346	3	0.0103668	0.0919333	ST3GAL3,AL451062.3
chr7:clu_81593_NA	Success	3.2825	1	0.0104003	0.0919333	ZNF92
chr17:clu_64494_NA	Success	4.56393	2	0.010421	0.0920441	EZH1
chr10:clu_14760_NA	Success	4.56196	2	0.0104416	0.0921314	CCDC7
chr17:clu_65298_NA	Success	3.27917	1	0.0104394	0.0921314	YPEL2
chr17:clu_64940_NA	Success	3.27745	1	0.0104595	0.0921487	CALCOCO2
chr20:clu_76515_NA	Success	3.27749	1	0.0104591	0.0921487	STAU1
chr17:clu_65282_NA	Success	3.27826	1	0.01045	0.0921487	TRIM37
chr4:clu_59010_NA	Success	6.58503	4	0.010474	0.0922293	PPP2R2C
chr1:clu_9461_NA	Success	3.27464	1	0.0104926	0.0923457	LRRC40
chr7:clu_83684_NA	Success	6.58214	4	0.0105003	0.0923666	EPHB6
chr19:clu_25644_NA	Success	3.2632	1	0.0106285	0.093351	LTBP4
chr19:clu_25956_NA	Success	4.54428	2	0.0106278	0.093351	PVR
chr16:clu_48222_NA	Success	5.60672	3	0.010626	0.093351	SPG7
chr21:clu_57699_NA	Success	3.26259	1	0.0106358	0.0933675	USP25
chr7:clu_81131_NA	Success	3.26126	1	0.0106518	0.093373	ELMO1
chr2:clu_2461_NA	Success	3.26118	1	0.0106526	0.093373	NA
chr17:clu_65144_NA	Success	6.56623	4	0.0106464	0.093373	TOM1L1
chr7:clu_82257_NA	Success	4.54072	2	0.0106657	0.0934402	GTPBP10
chr11:clu_27664_NA	Success	3.25929	1	0.0106753	0.093477	FAM160A2
chr17:clu_64520_NA	Success	3.25628	1	0.0107115	0.0935684	AARSD1,PTGES3L-AARSD1
chr11:clu_30616_NA	Success	3.25674	1	0.010706	0.0935684	CEP295
chr4:clu_60600_NA	Success	3.25617	1	0.0107129	0.0935684	MAPK10
chr14:clu_18470_NA	Success	4.53684	2	0.0107072	0.0935684	SRP54
chr17:clu_63365_NA	Success	4.53762	2	0.0106989	0.0935684	TOP3A
chr6:clu_66970_NA	Success	6.55575	4	0.0107437	0.0936947	PHACTR1
chr4:clu_59358_NA	Success	4.53385	2	0.0107393	0.0936947	PPARGC1A
chr8:clu_78453_NA	Success	4.53412	2	0.0107364	0.0936947	UBXN2B
chr3:clu_37174_NA	Success	3.25262	1	0.0107557	0.0937048	NCKIPSD
chr2:clu_4273_NA	Success	4.5325	2	0.0107538	0.0937048	OLA1
chr7:clu_83481_NA	Success	3.25038	1	0.0107828	0.0938803	CALD1
chr1:clu_9488_NA	Success	5.59046	3	0.0107867	0.0938803	ZRANB2
chr21:clu_57902_NA	Success	5.58704	3	0.0108208	0.0941298	TCP10L,AP000275.2,CFAP298
chr3:clu_36125_NA	Success	3.24346	1	0.0108672	0.0944555	CAND2
chr17:clu_63484_NA	Success	5.58221	3	0.0108692	0.0944555	CCDC144CP
chr11:clu_27543_NA	Success	3.24239	1	0.0108803	0.0945037	MOB2
chr20:clu_75339_NA	Success	3.24047	1	0.0109037	0.094612	PLCB1
chr10:clu_17024_NA	Success	5.57927	3	0.0108988	0.094612	PSD
chr6:clu_69799_NA	Success	3.23968	1	0.0109134	0.0946484	NCOA7
chr14:clu_20109_NA	Success	3.23902	1	0.0109215	0.0946711	VRK1,LINC00618
chr15:clu_49104_NA	Success	4.5156	2	0.0109371	0.0947588	OIP5-AS1,AC087721.2
chr16:clu_45157_NA	Success	4.51376	2	0.0109572	0.0948854	CLUAP1
chr5:clu_42144_NA	Success	7.42955	5	0.0109816	0.0949539	SSBP2
chrX:clu_72379_NA	Success	3.23481	1	0.0109734	0.0949539	TCEAL2
chr8:clu_79161_NA	Success	3.23456	1	0.0109764	0.0949539	UBR5
chr1:clu_9515_NA	Success	4.50925	2	0.0110067	0.0950755	FPGT-TNNI3K,TNNI3K
chr1:clu_6765_NA	Success	3.23215	1	0.0110063	0.0950755	ZBTB48
chr7:clu_82987_NA	Success	3.22965	1	0.0110373	0.0951708	GPR22
chr4:clu_61664_NA	Success	3.22952	1	0.011039	0.0951708	GRIA2
[truncated: 70,992 more rows]

## Sheet: intron_effect_size
intron	logef	Control	Autism	deltapsi
chr1:99766522:99767280:clu_10001_NA	-0.0573427	0.91835	0.909327	-0.00902253
chr1:99767453:99771241:clu_10001_NA	0.0573427	0.0816504	0.090673	0.00902253
chr1:100316680:100327059:clu_10008_NA	0.146981	0.0586854	0.0810742	0.0223887
chr1:100327979:100329942:clu_10008_NA	-0.210802	0.90976	0.878812	-0.0309484
chr1:100330145:100335956:clu_10008_NA	0.0638214	0.0315545	0.0401142	0.00855967
chr1:100336137:100336314:clu_10009_NA	-0.00491181	2.16667e-07	2.14549e-07	-2.11803e-09
chr1:100336425:100340243:clu_10009_NA	0.00491181	1	1	2.11803e-09
chr1:100350007:100350125:clu_10013_NA	-0.0721978	0.575984	0.54039	-0.0355939
chr1:100350259:100353534:clu_10013_NA	0.0721978	0.424016	0.45961	0.0355939
chr1:100376403:100377961:clu_10016_NA	0.00459308	0.967371	0.96766	0.000288713
chr1:100378073:100379083:clu_10016_NA	-0.00459308	0.032629	0.0323403	-0.000288713
chr1:100459297:100464817:clu_10020_NA	-9.62849	0.000272409	1.1079e-09	-0.000272408
chr1:100464971:100472590:clu_10020_NA	-9.90695	0.999728	3.07771e-06	-0.999724
chr1:100472712:100476921:clu_10020_NA	19.5354	5.30859e-08	0.999997	0.999997
chr1:100477089:100480858:clu_10021_NA	-1.5412	0.999995	0.99995	-4.46178e-05
chr1:100483371:100487942:clu_10021_NA	0.770585	1.20856e-07	1.21968e-06	1.09882e-06
chr1:100503872:100515465:clu_10021_NA	0.770618	4.78634e-06	4.83053e-05	4.3519e-05
chr1:100515560:100524222:clu_10022_NA	-0.23335	0.239966	0.165265	-0.0747011
chr1:100524284:100525434:clu_10022_NA	0.23335	0.760034	0.834735	0.0747011
chr1:100534142:100535170:clu_10023_NA	-0.41114	0.195409	0.0964317	-0.0989777
chr1:100535241:100542721:clu_10023_NA	0.41114	0.804591	0.903568	0.0989777
chr1:100605267:100605738:clu_10029_NA	0.37024	0.910738	0.955347	0.0446094
chr1:100605807:100605964:clu_10029_NA	-0.37024	0.0892622	0.0446528	-0.0446094
chr1:100661978:100671786:clu_10034_NA	1.03491	0.372259	0.737243	0.364984
chr1:100671857:100672001:clu_10034_NA	-0.51559	0.000135821	5.70637e-05	-7.87573e-05
chr1:100672192:100676250:clu_10034_NA	-0.519319	0.627605	0.2627	-0.364905
chr1:100701067:100706317:clu_10035_NA	0.541058	1	1	2.4344e-07
chr1:100706440:100715326:clu_10035_NA	-0.541058	3.68223e-07	1.24783e-07	-2.4344e-07
chr1:100680539:100681539:clu_10036_NA	-0.0617792	0.537508	0.506689	-0.0308194
chr1:100681755:100684182:clu_10036_NA	0.0617792	0.462492	0.493311	0.0308194
chr1:100684303:100696289:clu_10037_NA	0.633343	0.999891	0.999969	7.8559e-05
chr1:100696470:100700992:clu_10037_NA	-0.633343	0.000109381	3.0822e-05	-7.8559e-05
chr1:100732180:100733693:clu_10039_NA	1.3362	2.80884e-05	0.000406413	0.000378324
chr1:100732180:100733708:clu_10039_NA	-1.3362	0.999972	0.999594	-0.000378324
chr1:100739008:100740380:clu_10042_NA	0.245524	0.974763	0.984403	0.00963959
chr1:100740521:100741155:clu_10042_NA	-0.245524	0.025237	0.0155974	-0.00963959
chr1:100742872:100750784:clu_10043_NA	0.0860353	0.658784	0.696345	0.0375605
chr1:100750878:100752655:clu_10043_NA	-0.0860353	0.341216	0.303655	-0.0375605
chr1:101339986:101342350:clu_10052_NA	1.22835	0.224384	0.77143	0.547046
chr1:101342420:101343032:clu_10052_NA	-1.22835	0.775616	0.22857	-0.547046
chr1:101343459:101354309:clu_10053_NA	1.65086	1.35609e-06	3.32177e-06	1.96568e-06
chr1:101354384:101360189:clu_10053_NA	0.754966	0.999998	0.999997	-1.7985e-06
chr1:101354420:101360189:clu_10053_NA	-2.40582	1.7458e-07	7.40084e-09	-1.67179e-07
chr1:101362227:101372408:clu_10056_NA	-1.43726	0.01883	0.0027312	-0.0160988
chr1:101376706:101377668:clu_10056_NA	0.512356	0.000337461	0.0003439	6.43888e-06
chr1:101377794:101379219:clu_10056_NA	0.512217	0.955107	0.973196	0.0180885
chr1:101379362:101383633:clu_10056_NA	0.412684	0.0257254	0.0237293	-0.00199617
chr1:101387397:101427384:clu_10057_NA	0.235344	0.311261	0.419813	0.108552
chr1:101427474:101431325:clu_10057_NA	-0.235344	0.688739	0.580187	-0.108552
chr1:104068445:104068689:clu_10088_NA	0.107169	0.174782	0.207877	0.0330951
chr1:104068884:104070317:clu_10088_NA	-0.107169	0.825218	0.792123	-0.0330951
chr1:104084097:104085918:clu_10093_NA	-0.319724	0.290352	0.281884	-0.00846795
chr1:104084097:104085921:clu_10093_NA	-0.212862	0.441285	0.476732	0.0354473
chr1:104086069:104087563:clu_10093_NA	-0.451917	0.263556	0.224186	-0.0393703
chr1:104086069:104087599:clu_10093_NA	0.984504	0.00480757	0.0171985	0.0123909
chr1:104094414:104095896:clu_10097_NA	1.82593	1	1	6.3682e-08
chr1:104094414:104097656:clu_10097_NA	-1.82593	6.53781e-08	1.69611e-09	-6.3682e-08
chr1:104097731:104108057:clu_10098_NA	0.174631	0.823134	0.886493	0.0633588
chr1:104097731:104114179:clu_10098_NA	0.17707	0.00220532	0.00238086	0.000175548
chr1:104108216:104114179:clu_10098_NA	-0.3517	0.174661	0.111126	-0.0635344
chr1:104115882:104116330:clu_10100_NA	-0.677976	0.809937	0.709086	-0.100851
chr1:104118162:104120112:clu_10100_NA	-1.02668	0.00903069	0.00557861	-0.00345208
chr1:104118162:104160017:clu_10100_NA	0.936378	0.0129638	0.0570277	0.0440639
chr1:104120230:104120342:clu_10100_NA	1.53602	0.0160936	0.128952	0.112858
chr1:104120467:104121933:clu_10100_NA	-1.21026	0.146667	0.075407	-0.0712599
chr1:104120467:104140691:clu_10100_NA	-0.692906	0.00100833	0.000869694	-0.000138637
chr1:104120467:104152896:clu_10100_NA	1.13543	0.00429965	0.0230797	0.0187801
chr1:107683762:107690691:clu_10104_NA	1.24995	1	1	4.08491e-07
chr1:107684081:107690691:clu_10104_NA	-1.24995	4.45025e-07	3.65338e-08	-4.08491e-07
chr1:107691461:107866904:clu_10105_NA	-0.866494	0.569681	0.11794	-0.45174
chr1:107867544:107937776:clu_10105_NA	-5.77242	0.0897125	0.000137489	-0.089575
chr1:107937948:107950304:clu_10105_NA	1.65988	0.281518	0.729003	0.447485
chr1:107950330:107961202:clu_10105_NA	1.65925	0.0569255	0.147317	0.090392
chr1:107961267:107963706:clu_10105_NA	1.65989	0.00207898	0.00538364	0.00330466
chr1:107963765:108023233:clu_10105_NA	1.65989	8.41534e-05	0.00021792	0.000133767
chr1:109171206:109171299:clu_10124_NA	-0.414122	0.463394	0.273898	-0.189495
chr1:109171426:109172210:clu_10124_NA	0.414122	0.536606	0.726102	0.189495
chr1:109200201:109202486:clu_10127_NA	0.0452888	1.81462e-05	2.24087e-05	4.26244e-06
chr1:109200201:109203585:clu_10127_NA	0.0455763	8.10584e-06	1.00127e-05	1.90689e-06
chr1:109202584:109203585:clu_10127_NA	0.0424576	0.0499997	0.0615697	0.0115701
chr1:109525401:109525904:clu_10127_NA	-0.177957	0.949974	0.938398	-0.0115762
chr1:109525407:109525904:clu_10127_NA	0.0446343	3.99567e-08	4.931e-08	9.35331e-09
chr1:109319045:109321908:clu_10135_NA	-0.242507	0.0316676	0.0221989	-0.00946866
chr1:109322032:109325044:clu_10135_NA	0.132956	0.628519	0.641353	0.012834
chr1:109325139:109325271:clu_10135_NA	0.132007	0.271448	0.276728	0.00527998
chr1:109325328:109336204:clu_10135_NA	-0.0224569	0.068365	0.0597196	-0.00864533
chr1:109337529:109338856:clu_10136_NA	-0.0527485	0.259926	0.240152	-0.0197747
chr1:109339348:109340767:clu_10136_NA	0.0527485	0.740074	0.759848	0.0197747
chr1:109340859:109342842:clu_10137_NA	-0.415608	0.982501	0.960711	-0.0217899
chr1:109342927:109350023:clu_10137_NA	0.415608	0.0174993	0.0392892	0.0217899
chr1:109419850:109427897:clu_10140_NA	0.156609	0.953767	0.965774	0.0120071
chr1:109428200:109439486:clu_10140_NA	-0.156609	0.0462335	0.0342264	-0.0120071
chr1:109482764:109484027:clu_10148_NA	0.833526	0.608416	0.856794	0.248378
chr1:109484120:109486097:clu_10148_NA	-0.148817	0.102333	0.0539593	-0.0483738
chr1:109486679:109490233:clu_10148_NA	-0.684709	0.289251	0.0892462	-0.200005
chr1:109492543:109492931:clu_10149_NA	-2.27879	0.00635704	4.58701e-05	-0.00631117
chr1:109493070:109504931:clu_10149_NA	2.65948	0.993197	0.999933	0.0067355
chr1:109505091:109505983:clu_10149_NA	-0.380692	0.000445792	2.14654e-05	-0.000424326
chr1:109526073:109529145:clu_10151_NA	-0.966258	0.386283	0.138718	-0.247565
chr1:109529302:109533876:clu_10151_NA	1.17478	0.170837	0.521975	0.351138
chr1:109533951:109538202:clu_10151_NA	-0.208524	0.44288	0.339307	-0.103573
chr1:109547337:109553538:clu_10153_NA	-0.179537	0.863957	0.816	-0.0479569
chr1:109547340:109553538:clu_10153_NA	0.179537	0.136043	0.184	0.0479569
chr1:109554340:109556442:clu_10154_NA	0.0842526	3.61197e-05	4.27487e-05	6.62893e-06
chr1:109554340:109556463:clu_10154_NA	-0.0842526	0.999964	0.999957	-6.62893e-06
chr1:109556547:109560140:clu_10155_NA	-0.115903	0.343819	0.343899	7.95677e-05
chr1:109556547:109565977:clu_10155_NA	0.348771	0.000435317	0.000692965	0.000257648
chr1:109560223:109565977:clu_10155_NA	-0.11609	0.122688	0.122693	5.42983e-06
chr1:109566143:109584484:clu_10155_NA	-0.116778	0.533058	0.532715	-0.000342646
chr1:109607315:109608757:clu_10156_NA	-0.925945	0.388179	0.121436	-0.266743
chr1:109608854:109617609:clu_10156_NA	0.262414	0.117476	0.120604	0.00312812
chr1:109617687:109618543:clu_10156_NA	0.663531	0.494345	0.75796	0.263615
chr1:109633504:109635512:clu_10157_NA	-1.17595	0.290272	0.118236	-0.172036
chr1:109635643:109637039:clu_10157_NA	0.76964	0.242485	0.691176	0.448691
chr1:109656958:109704516:clu_10157_NA	-1.17521	0.467221	0.190452	-0.276769
chr1:109704636:109707121:clu_10157_NA	1.58152	2.10587e-05	0.000135186	0.000114128
chr1:109716201:109716310:clu_10161_NA	-0.561419	0.0230072	0.00906429	-0.0139429
chr1:109716459:109727667:clu_10161_NA	0.399854	0.90549	0.932888	0.0273985
chr1:109727755:109730799:clu_10161_NA	0.161565	0.0715032	0.0580476	-0.0134556
chr1:109740276:109740601:clu_10165_NA	-0.186335	0.222494	0.164673	-0.0578209
chr1:109740697:109741195:clu_10165_NA	0.186335	0.777506	0.835327	0.0578209
chr1:109756750:109757169:clu_10169_NA	-0.705389	0.0171865	0.00424789	-0.0129386
chr1:109756750:109766600:clu_10169_NA	0.705389	0.982814	0.995752	0.0129386
chr1:109772194:109773500:clu_10170_NA	-0.30972	0.52585	0.373801	-0.15205
chr1:109774408:109777832:clu_10170_NA	0.30972	0.47415	0.626199	0.15205
chr1:109779170:109779427:clu_10172_NA	0.628606	0.29238	0.544721	0.252341
chr1:109779170:109779866:clu_10172_NA	-0.728138	0.52019	0.249552	-0.270638
chr1:109779492:109779866:clu_10172_NA	0.0995312	0.18743	0.205727	0.0182968
chr1:109810264:109810473:clu_10177_NA	-0.320429	0.118899	0.0663752	-0.0525242
chr1:109810682:109811203:clu_10177_NA	0.320429	0.881101	0.933625	0.0525242
chr1:109823668:109823759:clu_10188_NA	0.482001	0.324674	0.528113	0.203439
chr1:109823873:109824241:clu_10188_NA	1.57717	0.0813868	0.395783	0.314397
chr1:109824682:109825140:clu_10188_NA	-2.05917	0.59394	0.0761039	-0.517836
chr1:109867711:109869614:clu_10195_NA	3.23342	1	1	1.42109e-14
chr1:109867711:109869622:clu_10195_NA	-3.23342	1.42413e-14	2.21327e-17	-1.42192e-14
chr1:109888500:109890105:clu_10199_NA	-0.21724	0.00243128	0.00157585	-0.000855427
chr1:109888503:109890105:clu_10199_NA	0.21724	0.997569	0.998424	0.000855427
chr1:109954806:109955690:clu_10204_NA	0.288526	0.643222	0.762499	0.119277
chr1:109955757:109957859:clu_10204_NA	-0.288526	0.356778	0.237501	-0.119277
chr1:109957985:109964482:clu_10205_NA	0.459038	0.999999	1	6.29165e-07
chr1:109957985:109968924:clu_10205_NA	0.332803	1.48106e-09	1.30542e-09	-1.75641e-10
chr1:109964548:109968924:clu_10205_NA	-0.79184	8.81251e-07	2.52261e-07	-6.2899e-07
chr1:110034339:110034649:clu_10210_NA	-0.205753	0.00758507	0.0250185	0.0174334
chr1:110034339:110035208:clu_10210_NA	-1.41911	0.992305	0.972726	-0.0195793
chr1:110034726:110035208:clu_10210_NA	1.62487	0.000109624	0.00225546	0.00214584
chr1:110125187:110127244:clu_10217_NA	-0.144476	0.82388	0.751977	-0.0719037
chr1:110125187:110128838:clu_10217_NA	-0.144728	2.72763e-09	2.48894e-09	-2.38681e-10
chr1:110127335:110128838:clu_10217_NA	0.289204	0.17612	0.248023	0.0719037
chr1:110163888:110167925:clu_10219_NA	1.12358	0.291316	0.666678	0.375362
chr1:110163888:110168284:clu_10219_NA	-0.486576	0.614714	0.281152	-0.333562
chr1:110168055:110168284:clu_10219_NA	-0.22806	0.0583774	0.0345769	-0.0238006
chr1:110168414:110168782:clu_10219_NA	-0.408946	0.0355922	0.0175929	-0.0179993
chr1:110171117:110171265:clu_10223_NA	0.576952	0.133184	0.327572	0.194387
chr1:110171428:110171731:clu_10223_NA	-0.576952	0.866816	0.672428	-0.194387
chr1:110172112:110172418:clu_10225_NA	0.282187	0.956609	0.974852	0.0182433
chr1:110172538:110172855:clu_10225_NA	-0.282187	0.0433912	0.0251479	-0.0182433
chr1:110201732:110203787:clu_10229_NA	-0.516074	0.108892	0.0417159	-0.0671757
chr1:110201732:110207633:clu_10229_NA	0.516074	0.891108	0.958284	0.0671757
chr1:110282115:110282455:clu_10240_NA	0.462722	0.239757	0.443106	0.203348
chr1:110282530:110282862:clu_10240_NA	-0.462722	0.760243	0.556894	-0.203348
chr1:110557479:110558047:clu_10248_NA	0.176698	0.0374763	0.0525278	0.0150516
chr1:110558153:110558966:clu_10248_NA	-0.176698	0.962524	0.947472	-0.0150516
chr1:110562248:110563353:clu_10250_NA	0.329148	0.27168	0.418772	0.147091
chr1:110563473:110564296:clu_10250_NA	-0.329148	0.72832	0.581228	-0.147091
chr1:110581928:110582017:clu_10252_NA	0.114625	0.231998	0.275317	0.0433187
chr1:110584483:110585710:clu_10252_NA	-0.114625	0.768002	0.724683	-0.0433187
chr1:110582137:110583257:clu_10253_NA	-0.032374	0.211858	0.201248	-0.0106096
chr1:110583325:110584158:clu_10253_NA	0.032374	0.788142	0.798752	0.0106096
chr1:110587700:110589302:clu_10255_NA	0.839369	0.115024	0.410552	0.295528
chr1:110589373:110590164:clu_10255_NA	-0.839369	0.884976	0.589448	-0.295528
chr1:110590491:110591734:clu_10256_NA	0.252971	0.000174733	0.00021518	4.04475e-05
chr1:110591860:110592082:clu_10256_NA	-0.355274	0.152387	0.102145	-0.0502416
chr1:110592182:110592965:clu_10256_NA	0.102303	0.847439	0.89764	0.0502012
chr1:110693505:110709465:clu_10262_NA	-0.0687326	0.826626	0.806033	-0.0205931
chr1:110709837:110714682:clu_10262_NA	0.0687326	0.173374	0.193967	0.0205931
chr1:110754799:110765586:clu_10270_NA	-0.54966	0.0775302	0.0923376	0.0148074
chr1:110766522:110768597:clu_10270_NA	0.6474	0.000289474	0.00114128	0.000851809
chr1:110768800:110774843:clu_10270_NA	0.644138	9.50354e-05	0.000373468	0.000278432
chr1:110768800:110775533:clu_10270_NA	-0.741878	0.922085	0.906148	-0.0159376
chr1:111146728:111148013:clu_10281_NA	0.977352	0.989106	0.997461	0.00835453
chr1:111146868:111148013:clu_10281_NA	-0.489902	2.75396e-05	6.4031e-06	-2.11365e-05
chr1:111147567:111148013:clu_10281_NA	-0.487451	0.010866	0.0025326	-0.00833339
chr1:111148344:111148850:clu_10282_NA	0.22	0.0510726	0.132127	0.0810542
chr1:111148344:111149873:clu_10282_NA	-0.820326	0.948769	0.867273	-0.0814959
chr1:111148344:111150223:clu_10282_NA	0.600326	0.000158627	0.000600281	0.000441654
chr1:111210963:111214098:clu_10283_NA	-1.08553	0.997992	0.99152	-0.00647156
chr1:111210966:111212392:clu_10283_NA	0.361295	0.00165962	0.00700703	0.0053474
chr1:111210966:111214098:clu_10283_NA	0.362119	0.000128595	0.000543382	0.000414787
chr1:111212451:111214098:clu_10283_NA	0.362119	0.000219922	0.000929289	0.000709367
chr1:111435155:111436949:clu_10285_NA	65.6911	1	1	0
chr1:111439355:111440431:clu_10285_NA	-65.6911	8.05614e-18	7.04035e-75	-8.05614e-18
chr1:111492745:111493910:clu_10286_NA	-0.702861	1.6611e-05	4.07289e-06	-1.25381e-05
chr1:111492745:111506243:clu_10286_NA	0.702861	0.999983	0.999996	1.25381e-05
chr1:111703918:111717501:clu_10293_NA	-1.45425	0.046121	0.00585608	-0.0402649
chr1:111715880:111717501:clu_10293_NA	0.827951	0.106256	0.132193	0.0259372
chr1:111717585:111724809:clu_10293_NA	0.626299	0.847623	0.861951	0.0143277
chr1:111986746:111989717:clu_10308_NA	-0.568131	0.787324	0.582316	-0.205008
chr1:111989766:111990057:clu_10308_NA	0.0659119	0.053838	0.0750681	0.0212301
chr1:111990198:111991241:clu_10308_NA	0.502219	0.158838	0.342615	0.183778
chr1:111992495:111996833:clu_10309_NA	0.459396	0.634485	0.813103	0.178618
chr1:111996978:111998708:clu_10309_NA	-0.459396	0.365515	0.186897	-0.178618
chr1:112223396:112229168:clu_10319_NA	-4.32739	0.414101	0.000123171	-0.413978
chr1:112270426:112281808:clu_10319_NA	4.32739	0.585899	0.999877	0.413978
chr1:112299362:112302022:clu_10326_NA	-0.318413	0.0297085	0.0159379	-0.0137706
chr1:112302190:112303096:clu_10326_NA	0.318413	0.970292	0.984062	0.0137706
chr1:112303470:112303609:clu_10327_NA	0.704455	0.00455078	0.0183612	0.0138104
chr1:112303747:112303848:clu_10327_NA	-0.704455	0.995449	0.981639	-0.0138104
chr1:112319895:112321058:clu_10328_NA	0.359241	0.349623	0.707596	0.357973
chr1:112319895:112322847:clu_10328_NA	0.824343	0.00394764	0.0127208	0.00877313
chr1:112321114:112322847:clu_10328_NA	-1.18358	0.646429	0.279683	-0.366746
chr1:112991794:112997071:clu_10337_NA	-0.15324	0.617235	0.542732	-0.0745023
chr1:112997178:112998553:clu_10337_NA	0.15324	0.382765	0.457268	0.0745023
chr1:113098640:113119608:clu_10342_NA	-1.7298	0.00266514	0.000279906	-0.00238524
chr1:113119710:113120967:clu_10342_NA	1.19704	0.000523186	0.00102579	0.000502609
chr1:113121039:113124614:clu_10342_NA	-1.01291	0.0374701	0.00805976	-0.0294104
chr1:113124728:113124997:clu_10342_NA	1.19742	0.0578958	0.113558	0.055662
chr1:113125094:113126594:clu_10342_NA	0.348562	0.659049	0.553137	-0.105912
chr1:113126748:113134147:clu_10342_NA	1.19711	0.157459	0.308749	0.151289
chr1:113134225:113140593:clu_10342_NA	-1.19743	0.084937	0.0151914	-0.0697456
chr1:114128218:114133106:clu_10378_NA	0.26165	0.995465	0.997308	0.00184269
chr1:114133280:114137103:clu_10378_NA	-0.26165	0.00453482	0.00269214	-0.00184269
chr1:114137182:114157223:clu_10379_NA	0.945465	0.432502	0.538406	0.105904
chr1:114157280:114161154:clu_10379_NA	-2.65019	0.00406824	0.000138982	-0.00392926
chr1:114157280:114162358:clu_10379_NA	0.485944	0.541705	0.42591	-0.115795
chr1:114161228:114162358:clu_10379_NA	1.21878	0.0217253	0.0355456	0.0138203
chr1:114201887:114214356:clu_10383_NA	-0.197545	1	1	-1.97051e-09
chr1:114216087:114223820:clu_10383_NA	0.197545	4.06695e-09	6.03745e-09	1.97051e-09
chr1:114223958:114224834:clu_10385_NA	1.41456	0.204216	0.812902	0.608686
chr1:114224924:114225519:clu_10385_NA	-1.41456	0.795784	0.187098	-0.608686
chr1:114254735:114255901:clu_10391_NA	5.98116	2.69384e-06	9.57264e-05	9.30326e-05
chr1:114256060:114267381:clu_10391_NA	3.37736	0.380292	0.999899	0.619608
chr1:114262551:114267381:clu_10391_NA	-9.35852	0.619706	4.79628e-06	-0.619701
chr1:114269196:114280732:clu_10393_NA	-0.678895	0.615713	0.345345	-0.270368
chr1:114281421:114291633:clu_10393_NA	-0.680217	0.0174245	0.00976024	-0.00766422
chr1:114281421:114292128:clu_10393_NA	-0.0657895	0.102501	0.106138	0.00363723
chr1:114281421:114300321:clu_10393_NA	0.935373	0.0609269	0.171693	0.110766
chr1:114292211:114300321:clu_10393_NA	0.489528	0.203435	0.367064	0.163628
chr1:114438114:114438379:clu_10402_NA	-0.510743	0.23615	0.0653365	-0.170813
chr1:114438660:114438880:clu_10402_NA	-0.440086	0.295153	0.0876401	-0.207513
chr1:114439087:114440462:clu_10402_NA	1.47448	0.412929	0.831792	0.418863
chr1:114440565:114441340:clu_10402_NA	-0.523649	0.0557684	0.0152318	-0.0405366
chr1:114443022:114443858:clu_10404_NA	0.27908	0.982536	0.986724	0.00418851
chr1:114444005:114444377:clu_10404_NA	-0.425365	0.00655279	0.0032534	-0.00329939
chr1:114444507:114445260:clu_10404_NA	0.323821	0.00744102	0.00781467	0.000373649
chr1:114445484:114447227:clu_10404_NA	-0.177535	0.00347032	0.00220756	-0.00126276
chr1:114499433:114499746:clu_10411_NA	0.256289	0.786114	0.859874	0.0737591
chr1:114499908:114500688:clu_10411_NA	-0.256289	0.213886	0.140126	-0.0737591
chr1:114506143:114508752:clu_10412_NA	-0.655569	0.999999	0.999998	-1.43321e-06
chr1:114506143:114508755:clu_10412_NA	0.655569	5.28784e-07	1.96199e-06	1.43321e-06
chr1:114940482:114940562:clu_10419_NA	0.0579616	0.103349	0.126175	0.0228253
chr1:114940482:114942079:clu_10419_NA	0.548613	0.227382	0.453428	0.226046
chr1:114940612:114942079:clu_10419_NA	-0.606575	0.669269	0.420398	-0.248871
chr1:114952938:114964058:clu_10421_NA	0.399959	0.999996	0.999998	2.06337e-06
chr1:114963073:114964058:clu_10421_NA	-0.399959	3.74727e-06	1.6839e-06	-2.06337e-06
chr1:114970516:114973420:clu_10425_NA	0.406772	0.675753	0.824605	0.148852
chr1:114973534:114976239:clu_10425_NA	-0.406772	0.324247	0.175395	-0.148852
chr1:114976355:115005726:clu_10426_NA	1.25176	0.0806265	0.317844	0.237217
chr1:115005858:115006034:clu_10426_NA	-0.281878	0.112405	0.095603	-0.0168018
chr1:115006178:115006892:clu_10426_NA	-0.403423	0.619497	0.466594	-0.152903
chr1:115007010:115053172:clu_10426_NA	-0.566455	0.187472	0.119959	-0.0675129
chr1:115113371:115118211:clu_10429_NA	1.04486	0.789594	0.867754	0.0781607
chr1:115118372:115119309:clu_10429_NA	-0.306894	0.0115335	0.00328017	-0.00825336
chr1:115118372:115123920:clu_10429_NA	-1.27132	0.00378079	0.000409892	-0.00337089
chr1:115119379:115123920:clu_10429_NA	0.533358	0.195092	0.128556	-0.0665365
chr1:115252349:115256421:clu_10435_NA	-0.34491	1	1	-2.18388e-07
chr1:115256599:115258671:clu_10435_NA	0.34491	2.19848e-07	4.38236e-07	2.18388e-07
chr1:115269711:115272879:clu_10436_NA	0.115847	0.0692289	0.0780149	0.00878602
chr1:115273043:115273129:clu_10436_NA	-0.583913	0.546301	0.305788	-0.240513
chr1:115273269:115275225:clu_10436_NA	0.468066	0.38447	0.616197	0.231727
chr1:115279476:115280092:clu_10437_NA	0.310864	1.58464e-06	3.40355e-06	1.81891e-06
chr1:115279476:115280584:clu_10437_NA	-0.868977	0.837379	0.552745	-0.284634
chr1:115280184:115280584:clu_10437_NA	0.558113	0.162619	0.447251	0.284632
chr1:115280693:115282313:clu_10438_NA	1.08742	0.3728	0.545331	0.17253
chr1:115282511:115284148:clu_10438_NA	-1.96122	0.0378344	0.00262459	-0.0352098
chr1:115282511:115292442:clu_10438_NA	0.606065	0.357157	0.322843	-0.0343137
chr1:115284294:115292442:clu_10438_NA	-0.176403	0.13875	0.0573513	-0.0813984
chr1:115292828:115300546:clu_10438_NA	0.444137	0.0934586	0.0718501	-0.0216085
chr1:116580009:116605383:clu_10452_NA	1.78869	0.00111546	0.0129154	0.0117999
chr1:116605503:116607057:clu_10452_NA	-0.635444	0.909362	0.932394	0.0230316
chr1:116607129:116609141:clu_10452_NA	-1.15325	0.0895224	0.0546909	-0.0348315
chr1:118035884:118039385:clu_10485_NA	-0.487918	0.999991	0.999976	-1.47901e-05
chr1:118039604:118042004:clu_10485_NA	0.487918	8.94555e-06	2.37356e-05	1.47901e-05
chr1:118420774:118424445:clu_10492_NA	0.523582	0.836517	0.935818	0.0993014
chr1:118424499:118426110:clu_10492_NA	-0.523582	0.163483	0.064182	-0.0993014
chr1:118426249:118429199:clu_10493_NA	-2.83699	5.35638e-08	6.70955e-10	-5.28928e-08
chr1:118429275:118430320:clu_10493_NA	1.20881	0.238538	0.170785	-0.0677538
chr1:118430396:118439455:clu_10493_NA	1.62818	0.761461	0.829215	0.0677538
chr1:118454704:118455152:clu_10495_NA	-0.499243	0.264727	0.117116	-0.147611
chr1:118455305:118461219:clu_10495_NA	0.499243	0.735273	0.882884	0.147611
chr1:121116815:121124562:clu_10562_NA	-0.566609	0.99998	0.999937	-4.29897e-05
chr1:121116815:121124565:clu_10562_NA	0.566609	2.04178e-05	6.34075e-05	4.29897e-05
chr1:121484150:121485171:clu_10568_NA	0.86972	0.0516045	0.171479	0.119874
chr1:121484152:121485171:clu_10568_NA	-0.526999	0.583164	0.479432	-0.103732
chr1:121484321:121485002:clu_10568_NA	-0.381341	0.36172	0.344007	-0.0177131
chr1:121484661:121485002:clu_10568_NA	0.0386202	0.00351147	0.00508242	0.00157095
chr1:121484493:121485173:clu_10569_NA	0.371839	0.98461	0.992625	0.00801472
chr1:121484493:121485174:clu_10569_NA	-0.371839	0.0153902	0.00737545	-0.00801472
chr1:121484705:121485306:clu_10573_NA	2.14503	0.271396	0.228591	-0.0428047
chr1:121484705:121485385:clu_10573_NA	-9.53222	4.60802e-05	3.29307e-10	-4.60799e-05
chr1:121484965:121485306:clu_10573_NA	0.895542	0.0191251	0.00461755	-0.0145075
chr1:121485044:121485385:clu_10573_NA	2.3939	0.709351	0.7663	0.0569497
chr1:121485213:121485385:clu_10573_NA	4.09775	8.27623e-05	0.000491292	0.00040853
chr1:121484069:121485089:clu_10595_NA	-0.511195	0.0138077	0.00147851	-0.0123292
chr1:121484409:121485089:clu_10595_NA	1.74468	0.976612	0.998023	0.0214109
chr1:121484749:121485089:clu_10595_NA	-1.23349	0.00957988	0.000498168	-0.00908171
chr1:121484253:121485103:clu_10596_NA	0.444747	2.94557e-05	4.31817e-05	1.3726e-05
chr1:121484253:121485274:clu_10596_NA	0.0622508	0.999861	0.999895	3.37875e-05
chr1:121484423:121485103:clu_10596_NA	-0.506998	0.00010947	6.19569e-05	-4.75135e-05
chr1:121484171:121484513:clu_10606_NA	0.65733	4.8617e-09	1.81025e-08	1.32408e-08
chr1:121484171:121485192:clu_10606_NA	-0.65733	1	1	-1.32408e-08
chr1:121484194:121484875:clu_10608_NA	-0.0937062	0.00389628	0.0025231	-0.00137317
chr1:121484194:121485214:clu_10608_NA	0.344529	0.990948	0.994623	0.00367584
chr1:121484874:121485214:clu_10608_NA	-0.250822	0.00515615	0.00285349	-0.00230266
chr1:121484972:121485141:clu_10614_NA	-0.149331	0.00482692	0.00358513	-0.00124179
chr1:121484972:121485312:clu_10614_NA	0.149331	0.995173	0.996415	0.00124179
chr1:143916308:144013901:clu_10666_NA	-0.651714	0.566215	0.190986	-0.375229
chr1:143916308:144094362:clu_10666_NA	-0.409024	0.00135483	0.000582509	-0.000772322
chr1:144053668:144094362:clu_10666_NA	1.06074	0.43243	0.808432	0.376002
chr1:144014093:144048709:clu_10667_NA	-0.0110928	0.00779322	0.00752956	-0.000263657
chr1:144014093:144053506:clu_10667_NA	0.0235902	0.992203	0.992467	0.000263796
chr1:144048769:144053506:clu_10667_NA	-0.0124974	3.9368e-06	3.79827e-06	-1.38527e-07
chr1:144598780:144606369:clu_10670_NA	-0.799003	4.4004e-05	8.1399e-06	-3.58641e-05
chr1:144604508:144606369:clu_10670_NA	0.889509	0.998399	0.999407	0.00100761
chr1:144606510:144614840:clu_10670_NA	-0.0905059	0.0015565	0.000584752	-0.000971745
chr1:145281704:145281955:clu_10691_NA	-1.0277	0.999939	0.99952	-0.000418462
chr1:145293580:145295423:clu_10691_NA	1.0277	6.14785e-05	0.00047994	0.000418462
chr1:144881622:144882446:clu_10697_NA	-1.25113	0.868285	0.350603	-0.517682
chr1:144881622:144882776:clu_10697_NA	1.25113	0.131715	0.649397	0.517682
chr1:144886329:144892501:clu_10698_NA	-1.12324	0.540454	0.110631	-0.429823
chr1:144892219:144892501:clu_10698_NA	1.12324	0.459546	0.889369	0.429823
chr1:144923821:144930584:clu_10699_NA	-0.409402	0.123767	0.058633	-0.0651341
chr1:144923821:144946625:clu_10699_NA	0.409402	0.876233	0.941367	0.0651341
chr1:144852499:144853219:clu_10708_NA	0.127286	6.61804e-05	0.000227199	0.000161019
chr1:144852499:144854165:clu_10708_NA	-0.263411	0.127529	0.296216	0.168687
chr1:144854211:144854518:clu_10708_NA	-1.27237	0.331917	0.281089	-0.0508283
chr1:144854656:144855740:clu_10708_NA	-1.4968	0.539447	0.365001	-0.174446
chr1:144854805:144855740:clu_10708_NA	2.9053	0.00104056	0.0574669	0.0564264
chr1:144855883:144856816:clu_10709_NA	-0.866885	0.373888	0.155128	-0.21876
chr1:144857042:144857612:clu_10709_NA	0.105168	0.106681	0.117001	0.0103208
chr1:144857042:144859759:clu_10709_NA	0.394483	0.463447	0.678818	0.215371
chr1:144857728:144859759:clu_10709_NA	-0.538405	0.0351031	0.0202279	-0.0148752
chr1:144857728:144863318:clu_10709_NA	1.57682	0.00427966	0.0204478	0.0161681
chr1:144859998:144863318:clu_10709_NA	-0.671183	0.0166021	0.00837727	-0.00822479
chr1:144868172:144871696:clu_10713_NA	0.206031	0.0124378	0.018758	0.00632028
chr1:144868172:144873877:clu_10713_NA	0.206831	0.000106347	0.000160515	5.41687e-05
chr1:144871881:144873877:clu_10713_NA	-0.201254	0.0263668	0.0264619	9.51021e-05
chr1:144874029:144874681:clu_10713_NA	-0.211608	0.961089	0.95462	-0.00646955
chr1:144880858:144881430:clu_10717_NA	-0.000545148	0.34955	0.349302	-0.000247855
chr1:144880861:144881430:clu_10717_NA	0.000545148	0.65045	0.650698	0.000247855
chr1:144892589:144894083:clu_10718_NA	-0.241266	0.268582	0.181336	-0.0872456
chr1:144892589:144903077:clu_10718_NA	-0.1258	0.0267874	0.0202995	-0.00648792
chr1:144895290:144909869:clu_10718_NA	0.72858	0.179416	0.319497	0.140082
chr1:144906537:144909869:clu_10718_NA	0.263864	0.360153	0.402968	0.0428147
chr1:144909960:144911882:clu_10718_NA	-0.625379	0.165062	0.075899	-0.0891627
chr1:145096621:145103908:clu_10728_NA	-0.297505	0.905982	0.841645	-0.0643367
chr1:145104017:145109524:clu_10728_NA	0.297505	0.0940185	0.158355	0.0643367
chr1:145457604:145457935:clu_10739_NA	-0.355349	0.339343	0.323005	-0.0163383
chr1:145458003:145459652:clu_10739_NA	-0.282535	0.660237	0.675916	0.0156789
chr1:145459781:145460097:clu_10739_NA	0.637883	0.000420028	0.00107945	0.000659424
chr1:145595220:145596904:clu_10772_NA	0.861051	0.997668	0.99781	0.000141512
chr1:145597054:145597514:clu_10772_NA	-1.40341	1.15156e-06	1.19647e-07	-1.03191e-06
chr1:145598295:145598536:clu_10772_NA	-0.256479	3.60302e-07	1.17867e-07	-2.42435e-07
chr1:145598616:145601530:clu_10772_NA	0.798842	0.00233028	0.00219004	-0.000140237
chr1:145608293:145608404:clu_10774_NA	-0.804391	0.999999	0.999997	-2.79357e-06
chr1:145608507:145608621:clu_10774_NA	0.804391	6.98967e-07	3.49253e-06	2.79357e-06
chr1:145608659:145609190:clu_10775_NA	-1.13117	0.888047	0.4523	-0.435748
chr1:145609356:145610744:clu_10775_NA	1.13117	0.111953	0.5477	0.435748
chr1:145611341:145646115:clu_10776_NA	-1.56391	0.558668	0.558672	3.73258e-06
chr1:145646173:145650483:clu_10776_NA	-1.56481	0.441328	0.440932	-0.000396317
chr1:145646469:145650483:clu_10776_NA	3.12872	3.63034e-06	0.000396215	0.000392585
chr1:145682094:145683575:clu_10778_NA	0.168895	0.213809	0.23422	0.020411
chr1:145683647:145684585:clu_10778_NA	-0.444609	0.307684	0.182499	-0.125184
chr1:145684678:145686976:clu_10778_NA	0.275714	0.478507	0.58328	0.104773
chr1:146378873:146384514:clu_10801_NA	-2.84965	9.05072e-07	3.33519e-08	-8.7172e-07
chr1:146378873:146386538:clu_10801_NA	0.450114	0.99981	0.998676	-0.0011347
chr1:146386679:146395057:clu_10801_NA	2.39954	0.000188738	0.00132431	0.00113557
chr1:146634152:146638077:clu_10810_NA	0.379475	0.999999	0.999999	7.90014e-07
chr1:146638197:146638425:clu_10810_NA	-0.379475	1.48543e-06	6.95417e-07	-7.90014e-07
chr1:146646164:146686123:clu_10813_NA	-0.718536	0.999984	0.999863	-0.00012115
chr1:146728216:146731491:clu_10813_NA	0.283298	3.94115e-06	1.07315e-05	6.79037e-06
chr1:146731572:146736081:clu_10813_NA	-1.80372	4.00045e-06	1.35135e-06	-2.6491e-06
chr1:146736243:146737591:clu_10813_NA	2.53348	4.64879e-06	0.000120121	0.000115472
chr1:146743942:146747017:clu_10813_NA	-0.294522	2.91007e-06	4.44628e-06	1.53622e-06
chr1:146740537:146742593:clu_10814_NA	-4.53934	0.00440561	4.88435e-06	-0.00440073
chr1:146740537:146743832:clu_10814_NA	2.26967	0.907173	0.911183	0.00400988
chr1:146742666:146743832:clu_10814_NA	2.26967	0.0884216	0.0888124	0.000390845
chr1:146747921:146751699:clu_10819_NA	-0.578719	0.00140901	0.00294497	0.00153595
chr1:146751864:146756024:clu_10819_NA	4.11878	0.0038803	0.889467	0.885586
chr1:146756172:146757001:clu_10819_NA	-3.54007	0.994711	0.107588	-0.887122
chr1:147127363:147131075:clu_10829_NA	1.68341	0.934963	0.741264	-0.193699
chr1:147131641:147131762:clu_10829_NA	-4.97983	3.30454e-07	3.34565e-10	-3.30119e-07
chr1:147131890:147141952:clu_10829_NA	3.29642	0.0650366	0.258736	0.1937
chr1:148340447:148341795:clu_10853_NA	1.1891	7.78171e-07	8.39293e-06	7.61476e-06
chr1:148346791:148346889:clu_10853_NA	-1.1891	0.999999	0.999992	-7.61476e-06
chr1:148556272:148556692:clu_10855_NA	0.798833	5.4019e-06	3.58018e-05	3.03999e-05
chr1:148558286:148558616:clu_10855_NA	-0.506993	0.000170871	0.000306841	0.00013597
chr1:148558286:148560847:clu_10855_NA	-1.09335	0.999688	0.998755	-0.000932711
chr1:148558805:148560847:clu_10855_NA	0.801508	0.000135746	0.000902087	0.000766341
chr1:148849092:148849955:clu_10872_NA	2.05186	0.000284001	0.0169144	0.0166304
chr1:148849691:148849955:clu_10872_NA	-2.05186	0.999716	0.983086	-0.0166304
chr1:149906219:149906341:clu_10913_NA	1.13779	0.991488	0.999119	0.00763111
chr1:149907021:149907192:clu_10913_NA	-1.13779	0.00851238	0.000881271	-0.00763111
chr1:150048390:150048994:clu_10922_NA	-0.284861	0.33683	0.258961	-0.0778688
chr1:150049062:150049172:clu_10922_NA	-0.332396	0.443825	0.32538	-0.118445
chr1:150049309:150049747:clu_10922_NA	0.617257	0.219345	0.415659	0.196313
chr1:150064503:150065623:clu_10925_NA	-0.00223049	0.744602	0.743753	-0.00084927
chr1:150065744:150082611:clu_10925_NA	0.00223049	0.255398	0.256247	0.00084927
chr1:150082742:150116887:clu_10926_NA	0.188456	0.00729924	0.0106052	0.00330597
chr1:150122477:150123102:clu_10926_NA	-0.188456	0.992701	0.989395	-0.00330597
chr1:150123248:150128260:clu_10927_NA	1.00715	0.918015	0.987982	0.0699669
chr1:150128400:150129105:clu_10927_NA	-1.87377	0.0739032	0.0044606	-0.0694426
chr1:150129680:150131014:clu_10927_NA	0.866623	0.00808177	0.00755745	-0.000524321
chr1:150199127:150201405:clu_10931_NA	2.52129	0.492288	0.631506	0.139218
chr1:150199127:150202906:clu_10931_NA	-7.43151	0.00600926	3.66888e-07	-0.00600889
chr1:150201570:150202906:clu_10931_NA	2.05837	0.352781	0.28485	-0.0679307
chr1:150203028:150204115:clu_10931_NA	1.84537	0.112395	0.0733422	-0.0390525
chr1:150204264:150208081:clu_10931_NA	1.00648	0.0365271	0.0103015	-0.0262256
chr1:150239602:150239756:clu_10936_NA	1.67375	0.000434397	0.00207741	0.00164302
chr1:150239878:150240116:clu_10936_NA	-1.8897	0.117291	0.0158969	-0.101394
chr1:150240189:150240357:clu_10936_NA	0.215947	0.882275	0.982026	0.0997509
chr1:150298339:150300016:clu_10946_NA	0.99978	0.776382	0.934186	0.157803
chr1:150298339:150300779:clu_10946_NA	-0.622509	0.0314641	0.0074752	-0.023989
chr1:150300925:150305155:clu_10946_NA	-0.377271	0.192154	0.0583392	-0.133814
chr1:150307712:150310636:clu_10948_NA	-0.842249	0.888351	0.596164	-0.292187
chr1:150310802:150312874:clu_10948_NA	0.842249	0.111649	0.403836	0.292187
chr1:150312953:150315785:clu_10949_NA	-0.262682	0.158761	0.100395	-0.0583656
chr1:150315928:150316638:clu_10949_NA	0.262682	0.841239	0.899605	0.0583656
chr1:150316737:150316852:clu_10950_NA	0.485231	0.474199	0.704156	0.229957
chr1:150316737:150316910:clu_10950_NA	-0.485231	0.525801	0.295844	-0.229957
chr1:150337395:150390072:clu_10953_NA	-0.46592	0.264566	0.286529	0.0219622
chr1:150390201:150413399:clu_10953_NA	-0.575984	0.735434	0.713471	-0.0219622
chr1:150390586:150413399:clu_10953_NA	1.0419	3.07548e-12	1.50448e-11	1.19693e-11
chr1:150432793:150437003:clu_10954_NA	0.512365	0.114582	0.265019	0.150437
chr1:150437203:150443037:clu_10954_NA	-0.512365	0.885418	0.734981	-0.150437
chr1:150413499:150414357:clu_10956_NA	-1.10216	0.889341	0.708072	-0.181268
chr1:150413499:150415707:clu_10956_NA	1.04504	0.00259104	0.0176602	0.0150692
chr1:150414434:150415707:clu_10956_NA	0.0571192	0.108068	0.274267	0.166199
chr1:150460530:150461440:clu_10963_NA	-1.114	0.0429297	0.000913443	-0.0420162
chr1:150461563:150463077:clu_10963_NA	2.78174	0.954478	0.999055	0.0445767
chr1:150463201:150463870:clu_10963_NA	-1.66774	0.00259217	3.17032e-05	-0.00256046
chr1:150483674:150483933:clu_10972_NA	1.83521	0.99478	0.999866	0.00508601
chr1:150484307:150484828:clu_10972_NA	-1.83521	0.00521961	0.0001336	-0.00508601
chr1:150485048:150485201:clu_10973_NA	-0.0507046	0.939912	0.933923	-0.00598938
chr1:150485288:150485713:clu_10973_NA	0.0507046	0.0600879	0.0660773	0.00598938
chr1:150549967:150550720:clu_10984_NA	0.0887916	0.000882753	0.00105411	0.000171362
chr1:150550967:150551319:clu_10984_NA	-0.0887916	0.999117	0.998946	-0.000171362
chr1:150600068:150601537:clu_10987_NA	-0.188841	0.0625936	0.0437664	-0.0188272
chr1:150600068:150601890:clu_10987_NA	0.188841	0.937406	0.956234	0.0188272
chr1:150621224:150634290:clu_10990_NA	1.27228	0.968365	0.992207	0.0238416
chr1:150634404:150636108:clu_10990_NA	-0.153047	0.0316348	0.0077932	-0.0238416
chr1:150636239:150667132:clu_10990_NA	-1.11923	4.88772e-11	4.58192e-12	-4.42953e-11
chr1:150786712:150788735:clu_10998_NA	-0.641783	0.799727	0.525235	-0.274492
chr1:150786715:150788735:clu_10998_NA	0.641783	0.200273	0.474765	0.274492
chr1:150788882:150789264:clu_10999_NA	0.582301	2.43553e-07	7.80499e-07	5.36947e-07
chr1:150789366:150789558:clu_10999_NA	-0.582301	1	0.999999	-5.36947e-07
chr1:150789909:150790396:clu_11000_NA	-0.753788	0.277771	0.0843307	-0.19344
chr1:150790506:150795670:clu_11000_NA	0.901685	0.525466	0.835231	0.309764
chr1:150790506:150799019:clu_11000_NA	0.378413	0.00970659	0.00914269	-0.000563899
chr1:150795821:150799019:clu_11000_NA	-0.52631	0.187056	0.0712957	-0.11576
chr1:150799093:150801569:clu_11001_NA	0.205557	0.987914	0.991955	0.00404121
chr1:150802456:150804294:clu_11001_NA	-0.205557	0.0120858	0.00804461	-0.00404121
chr1:150804875:150807014:clu_11002_NA	-0.209221	0.0696697	0.0469665	-0.0227032
chr1:150807116:150808756:clu_11002_NA	0.209221	0.93033	0.953034	0.0227032
chr1:150812130:150814900:clu_11004_NA	-1.19367	0.334261	0.295338	-0.0389238
chr1:150812130:150818739:clu_11004_NA	2.77853	0.0066253	0.310844	0.304218
chr1:150814944:150818739:clu_11004_NA	-1.58487	0.659113	0.393819	-0.265295
chr1:150913904:150915039:clu_11009_NA	-0.438673	0.105117	0.0578435	-0.0472732
chr1:150915164:150915328:clu_11009_NA	0.15727	0.52731	0.526579	-0.000730919
chr1:150915529:150916396:clu_11009_NA	0.281403	0.367573	0.415577	0.0480041
chr1:150917584:150919362:clu_11011_NA	-0.272293	4.11257e-05	2.38567e-05	-1.7269e-05
chr1:150919488:150921598:clu_11011_NA	0.272293	0.999959	0.999976	1.7269e-05
chr1:150921754:150921843:clu_11012_NA	-0.318449	1	0.999999	-2.62678e-07
chr1:150921754:150921846:clu_11012_NA	0.318449	2.94943e-07	5.57621e-07	2.62678e-07
chr1:150939678:150939868:clu_11020_NA	-0.23369	0.999232	0.998775	-0.000456887
chr1:150939960:150940140:clu_11020_NA	0.23369	0.000767776	0.00122466	0.000456887
chr1:150972440:150972933:clu_11025_NA	0.0228926	0.0356568	0.0303487	-0.0053081
chr1:150973091:150973726:clu_11025_NA	-0.229149	0.0452139	0.0299095	-0.0153044
chr1:150973790:150974201:clu_11025_NA	0.206257	0.919129	0.939742	0.0206125
chr1:150981147:150990288:clu_11027_NA	-0.555143	1.74498e-05	0.000201015	0.000183565
chr1:150990380:150990943:clu_11027_NA	-2.17876	0.273549	0.62136	0.347811
chr1:150991145:150997087:clu_11027_NA	-3.71003	0.726215	0.35674	-0.369475
chr1:150991145:150999709:clu_11027_NA	0.310871	7.96591e-05	0.00218161	0.00210195
chr1:150998149:150999709:clu_11027_NA	2.1352	3.64594e-05	0.00618941	0.00615295
chr1:150999803:151001262:clu_11027_NA	1.85189	9.76788e-05	0.0124911	0.0123934
chr1:151001420:151006282:clu_11027_NA	2.14597	4.87426e-06	0.000836417	0.000831542
chr1:151026797:151027492:clu_11030_NA	-2.34987	5.0868e-05	2.36103e-06	-4.85069e-05
chr1:151027602:151028153:clu_11030_NA	-0.0104753	1.57961e-05	7.60664e-06	-8.18941e-06
chr1:151028469:151029127:clu_11030_NA	-0.234419	0.0992649	0.0382105	-0.0610544
chr1:151028469:151031955:clu_11030_NA	0.785894	0.90066	0.961754	0.061094
chr1:151029262:151031955:clu_11030_NA	1.80887	8.65992e-06	2.57213e-05	1.70613e-05
chr1:151033029:151039695:clu_11031_NA	0.284475	0.936047	0.962761	0.0267148
chr1:151033029:151039699:clu_11031_NA	-0.284475	0.0639534	0.0372386	-0.0267148
chr1:151070478:151076038:clu_11036_NA	-2.12482	3.32004e-11	2.11085e-10	1.77885e-10
chr1:151076151:151079513:clu_11036_NA	10.0748	3.86988e-10	0.000488922	0.000488922
chr1:151079698:151089868:clu_11036_NA	-3.97485	0.430154	0.430014	-0.000140176
chr1:151089992:151090433:clu_11036_NA	-3.97513	0.569846	0.569497	-0.000348746
chr1:151107151:151107274:clu_11039_NA	-2.50519	0.0200876	6.16358e-05	-0.020026
chr1:151107351:151107639:clu_11039_NA	1.72327	0.000671886	0.000141448	-0.000530438
chr1:151108639:151108924:clu_11039_NA	3.3022	0.979241	0.999797	0.0205564
chr1:151109055:151109333:clu_11039_NA	-2.52029	3.16506e-09	9.56596e-12	-3.15549e-09
chr1:151110275:151110462:clu_11042_NA	-0.156181	0.00442677	0.00144511	-0.00298166
chr1:151110581:151110792:clu_11042_NA	-1.30892	0.0775338	0.00799243	-0.0695414
chr1:151110882:151111106:clu_11042_NA	0.190846	0.290533	0.13419	-0.156342
chr1:151111207:151111901:clu_11042_NA	1.27425	0.627507	0.856372	0.228865
chr1:151112566:151114980:clu_11044_NA	-2.20438	8.1389e-07	9.90534e-09	-8.03984e-07
chr1:151115151:151116861:clu_11044_NA	2.20438	0.999999	1	8.03984e-07
chr1:151133496:151134212:clu_11048_NA	-0.515907	9.59687e-07	3.41994e-07	-6.17693e-07
chr1:151134576:151137555:clu_11048_NA	0.515907	0.999999	1	6.17693e-07
chr1:151204841:151205027:clu_11059_NA	-0.325342	0.627382	0.467625	-0.159757
chr1:151205179:151206673:clu_11059_NA	0.325342	0.372618	0.532375	0.159757
chr1:151212515:151214599:clu_11060_NA	0.164321	0.335354	0.335211	-0.000143592
chr1:151212515:151219396:clu_11060_NA	-0.329406	0.000205308	0.000125255	-8.00524e-05
chr1:151215043:151219396:clu_11060_NA	0.165086	0.66444	0.664664	0.000223644
chr1:151227284:151234637:clu_11061_NA	-0.348164	0.132316	0.0708821	-0.0614342
chr1:151234777:151236390:clu_11061_NA	-0.195998	0.300403	0.187375	-0.113028
chr1:151236504:151237308:clu_11061_NA	0.544161	0.567281	0.741743	0.174462
chr1:151237394:151237642:clu_11062_NA	-0.176948	0.646797	0.562446	-0.0843512
chr1:151237710:151237870:clu_11062_NA	0.176948	0.353203	0.437554	0.0843512
chr1:151261182:151261571:clu_11066_NA	0.814102	0.697528	0.921562	0.224034
chr1:151261747:151261854:clu_11066_NA	-0.814102	0.302472	0.0784383	-0.224034
chr1:151266614:151266885:clu_11068_NA	0.170178	1.79947e-05	2.52905e-05	7.29576e-06
chr1:151267017:151271284:clu_11068_NA	-0.170178	0.999982	0.999975	-7.29576e-06
chr1:151278839:151280050:clu_11071_NA	0.151693	0.85703	0.857445	0.000414881
chr1:151280277:151282687:clu_11071_NA	-0.947853	0.0022463	0.000748431	-0.00149787
chr1:151280277:151288049:clu_11071_NA	0.159572	0.0548555	0.0553162	0.000460714
chr1:151282731:151288049:clu_11071_NA	0.159322	0.0192433	0.0194001	0.000156771
chr1:151288985:151297221:clu_11071_NA	0.159839	0.000192097	0.000193762	1.66503e-06
chr1:151288985:151299747:clu_11071_NA	0.158163	0.0662008	0.0666628	0.000461962
chr1:151297393:151299747:clu_11071_NA	0.159265	0.000232272	0.000234151	1.87881e-06
chr1:151396762:151397431:clu_11072_NA	-0.196661	0.892621	0.848704	-0.0439167
chr1:151397537:151400299:clu_11072_NA	0.196661	0.107379	0.151296	0.0439167
chr1:151403317:151413404:clu_11074_NA	-0.251956	0.123214	0.0740661	-0.0491476
chr1:151403317:151414557:clu_11074_NA	-0.263375	0.298793	0.177571	-0.121222
chr1:151413562:151414557:clu_11074_NA	0.515332	0.577993	0.748363	0.17037
chr1:151373064:151373240:clu_11086_NA	0.0489861	0.293707	0.314433	0.020726
chr1:151373321:151373715:clu_11086_NA	-0.0489861	0.706293	0.685567	-0.020726
chr1:151381304:151384101:clu_11088_NA	0.0458242	0.958956	0.962415	0.00345928
chr1:151384872:151395873:clu_11088_NA	-0.0458242	0.0410438	0.0375846	-0.00345928
chr1:151380716:151380885:clu_11089_NA	-1.89342	0.168197	0.0410479	-0.127149
chr1:151380716:151381170:clu_11089_NA	2.23531	7.6062e-05	0.00115272	0.00107666
chr1:151381057:151381170:clu_11089_NA	-0.34189	0.831727	0.957799	0.126072
chr1:151400490:151400599:clu_11090_NA	0.162923	0.084051	0.112776	0.0287252
chr1:151400517:151400599:clu_11090_NA	-0.162923	0.915949	0.887224	-0.0287252
chr1:151665515:151665900:clu_11106_NA	0.0153223	0.928151	0.92816	9.74945e-06
chr1:151665959:151666069:clu_11106_NA	0.0153023	0.0716472	0.0716465	-6.77197e-07
chr1:151665959:151666846:clu_11106_NA	-0.0306246	0.000202067	0.000192994	-9.07225e-06
chr1:151678834:151679145:clu_11109_NA	0.214153	0.0978708	0.142729	0.0448586
chr1:151678837:151679145:clu_11109_NA	-0.214153	0.902129	0.857271	-0.0448586
chr1:151681821:151682219:clu_11110_NA	-0.210859	1.25005e-08	8.19929e-09	-4.30117e-09
chr1:151681824:151682219:clu_11110_NA	0.210859	1	1	4.30117e-09
chr1:151682267:151687070:clu_11111_NA	0.699111	0.564197	0.839759	0.275562
chr1:151683357:151687070:clu_11111_NA	-0.699111	0.435803	0.160241	-0.275562
chr1:151732657:151733292:clu_11118_NA	-0.653372	0.348776	0.187299	-0.161477
chr1:151733375:151733927:clu_11118_NA	0.737494	0.161094	0.347626	0.186533
chr1:151734028:151734581:clu_11118_NA	-0.0841219	0.490131	0.465075	-0.0250557
chr1:151746980:151747186:clu_11122_NA	-1.41461	0.347433	0.0544371	-0.292996
chr1:151747282:151747541:clu_11122_NA	0.596909	0.0259977	0.0304475	0.00444981
chr1:151747642:151747868:clu_11122_NA	0.817703	0.62657	0.915115	0.288546
chr1:153606819:153609048:clu_11159_NA	0.427142	0.735057	0.867003	0.131946
chr1:153609129:153610771:clu_11159_NA	-0.427142	0.264943	0.132997	-0.131946
chr1:153610924:153614719:clu_11160_NA	-1.70023	0.00467471	0.00100216	-0.00367254
chr1:153610924:153614722:clu_11160_NA	-0.156189	0.992484	0.996492	0.00400849
chr1:153614905:153615703:clu_11160_NA	2.73496	6.36453e-05	0.00115114	0.00108749
chr1:153615840:153617540:clu_11160_NA	-0.878545	0.00277781	0.00135437	-0.00142344
chr1:153631362:153631614:clu_11161_NA	-7.05104	4.95945e-05	3.72394e-11	-4.95945e-05
chr1:153631660:153631924:clu_11161_NA	7.05104	0.99995	1	4.95945e-05
chr1:153719546:153719755:clu_11167_NA	0.430786	0.999878	0.999949	7.03224e-05
chr1:153719839:153721165:clu_11167_NA	-0.430786	0.000121776	5.14537e-05	-7.03224e-05
chr1:153723715:153724755:clu_11168_NA	-1.21854	0.0964515	0.0173148	-0.0791367
chr1:153727215:153730048:clu_11168_NA	0.743945	0.515337	0.658412	0.143075
chr1:153730239:153732002:clu_11168_NA	0.461383	0.245552	0.236502	-0.00905028
chr1:153734152:153735204:clu_11168_NA	0.0132152	0.142659	0.0877715	-0.0548876
chr1:153733394:153733496:clu_11170_NA	-0.240155	1.38685e-14	3.70068e-14	2.31384e-14
chr1:153733394:153734046:clu_11170_NA	-1.22164	1	1	-5.62617e-11
chr1:153733585:153734046:clu_11170_NA	1.4618	4.12448e-12	6.0363e-11	5.62386e-11
chr1:153742787:153743161:clu_11175_NA	-0.0519679	0.470371	0.444581	-0.0257901
chr1:153743209:153744272:clu_11175_NA	0.0519679	0.529629	0.555419	0.0257901
chr1:153790018:153790516:clu_11180_NA	-0.324389	0.455356	0.304104	-0.151252
chr1:153790647:153791267:clu_11180_NA	0.324389	0.544644	0.695896	0.151252
chr1:153903333:153903423:clu_11184_NA	5.73475	1	1	1.53276e-09
chr1:153903333:153903499:clu_11184_NA	-5.73475	1.53278e-09	1.6008e-14	-1.53276e-09
chr1:153907440:153908536:clu_11189_NA	-1.73298	3.69366e-08	1.15402e-09	-3.57826e-08
chr1:153908664:153909018:clu_11189_NA	1.73298	1	1	3.57826e-08
chr1:153911521:153912065:clu_11191_NA	-0.0863137	1	1	-2.77621e-09
chr1:153912280:153912632:clu_11191_NA	0.0863137	1.47339e-08	1.75101e-08	2.77621e-09
chr1:153913916:153914345:clu_11193_NA	0.0828736	0.298005	0.325453	0.0274471
chr1:153914589:153914663:clu_11193_NA	0.243238	0.0360435	0.04621	0.0101665
chr1:153914832:153915032:clu_11193_NA	0.0750412	0.43874	0.475411	0.0366709
chr1:153915101:153915354:clu_11193_NA	-0.401153	0.227211	0.152927	-0.0742845
chr1:153921860:153923736:clu_11197_NA	-6.19816	3.53755e-08	2.20345e-12	-3.53733e-08
chr1:153921860:153924494:clu_11197_NA	2.71257	1.70818e-08	7.88523e-09	-9.19656e-09
chr1:153924142:153924494:clu_11197_NA	3.48559	1	1	4.45698e-08
chr1:153925310:153925742:clu_11199_NA	9.97961	2.16734e-06	4.81555e-08	-2.11918e-06
chr1:153925310:153926014:clu_11199_NA	-23.766	4.76323e-11	2.33924e-27	-4.76323e-11
chr1:153925845:153926014:clu_11199_NA	13.7864	0.999998	1	2.11923e-06
chr1:153927465:153927541:clu_11200_NA	0.134102	0.999839	0.999877	3.79195e-05
chr1:153927642:153930821:clu_11200_NA	-0.134102	0.00016121	0.00012329	-3.79195e-05
chr1:153948381:153949169:clu_11208_NA	0.451961	0.0445262	0.0920796	0.0475534
chr1:153949251:153949452:clu_11208_NA	0.00877859	0.230603	0.306155	0.0755517
chr1:153949489:153949646:clu_11208_NA	-0.460739	0.724871	0.601766	-0.123105
chr1:153963278:153963591:clu_11211_NA	-0.338066	0.999998	0.999997	-1.54323e-06
chr1:153963510:153963591:clu_11211_NA	0.338066	1.59713e-06	3.14036e-06	1.54323e-06
chr1:154130197:154141781:clu_11218_NA	0.0740141	5.66773e-05	6.96669e-05	1.29897e-05
chr1:154130197:154142876:clu_11218_NA	-0.217138	0.734082	0.674399	-0.0596833
chr1:154131524:154142876:clu_11218_NA	0.070145	0.265725	0.325364	0.0596393
chr1:154141859:154142876:clu_11218_NA	0.0729788	0.000136237	0.000167287	3.10503e-05
chr1:154145677:154148591:clu_11219_NA	-0.203339	0.921121	0.886048	-0.0350726
chr1:154148724:154155464:clu_11219_NA	0.203339	0.0788792	0.113952	0.0350726
chr1:154143187:154143889:clu_11221_NA	-0.657611	0.677804	0.585728	-0.0920765
chr1:154143187:154144505:clu_11221_NA	0.195438	0.000565813	0.00114746	0.00058165
chr1:154143964:154145384:clu_11221_NA	-0.29449	0.31579	0.392366	0.0765762
chr1:154144580:154145384:clu_11221_NA	0.756663	0.00583968	0.0207583	0.0149186
chr1:154185100:154186369:clu_11223_NA	-0.184824	0.732053	0.730609	-0.00144408
chr1:154185100:154186933:clu_11223_NA	1.10474	0.000130823	0.000474107	0.000343284
chr1:154186422:154186933:clu_11223_NA	-0.166958	0.119991	0.121913	0.00192207
chr1:154186422:154192312:clu_11223_NA	-0.188445	0.00532005	0.00529036	-2.96879e-05
chr1:154187050:154192312:clu_11223_NA	-0.18841	0.0918251	0.0913159	-0.000509205
chr1:154187050:154192818:clu_11223_NA	-0.187662	0.000210631	0.00020962	-1.01125e-06
chr1:154192413:154192818:clu_11223_NA	-0.18844	0.0504697	0.0501883	-0.000281362
chr1:154207235:154207672:clu_11225_NA	0.84916	0.0167243	0.0850438	0.0683196
chr1:154207268:154207672:clu_11225_NA	-0.84916	0.983276	0.914956	-0.0683196
chr1:154218851:154221715:clu_11228_NA	0.359332	6.94166e-09	1.42421e-08	7.30048e-09
chr1:154221913:154223517:clu_11228_NA	-0.359332	1	1	-7.30048e-09
chr1:154224129:154226376:clu_11229_NA	0.627027	0.327536	0.630579	0.303043
chr1:154226565:154227312:clu_11229_NA	-0.627027	0.672464	0.369421	-0.303043
chr1:154229910:154231453:clu_11231_NA	-0.0618054	0.711003	0.684958	-0.0260454
chr1:154232505:154233368:clu_11231_NA	0.0618054	0.288997	0.315042	0.0260454
chr1:154234173:154235579:clu_11232_NA	0.458481	0.519962	0.73044	0.210477
chr1:154234173:154238977:clu_11232_NA	-0.458481	0.480038	0.26956	-0.210477
chr1:154239044:154241233:clu_11233_NA	-0.504703	0.334246	0.154668	-0.179578
chr1:154239044:154241236:clu_11233_NA	0.504703	0.665754	0.845332	0.179578
chr1:154241430:154242676:clu_11234_NA	1.13732	0.73166	0.963656	0.231996
chr1:154241430:154243357:clu_11234_NA	-1.13732	0.26834	0.0363443	-0.231996
chr1:154245252:154245812:clu_11235_NA	0.993551	0.626698	0.731157	0.104459
chr1:154246074:154246250:clu_11235_NA	-1.6455	0.0545145	0.00454297	-0.0499715
chr1:154246437:154247426:clu_11235_NA	0.651947	0.318788	0.2643	-0.0544877
chr1:154303622:154303920:clu_11238_NA	0.0993341	0.282489	0.516802	0.234313
chr1:154303981:154304082:clu_11238_NA	-0.902091	0.717185	0.481992	-0.235192
chr1:154304154:154304430:clu_11238_NA	0.802757	0.000326152	0.00120569	0.000879535
chr1:154318021:154318276:clu_11248_NA	0.880824	0.81658	0.962852	0.146272
chr1:154318359:154318707:clu_11248_NA	-0.880824	0.18342	0.0371479	-0.146272
chr1:154542083:154542268:clu_11265_NA	0.193663	0.661833	0.742461	0.080628
chr1:154542312:154542734:clu_11265_NA	-0.193663	0.338167	0.257539	-0.080628
chr1:154574724:154574861:clu_11274_NA	0.513152	0.00122055	0.00209961	0.00087906
chr1:154575102:154580468:clu_11274_NA	0.131956	1.44892e-06	1.70245e-06	2.53535e-07
chr1:154575102:154600331:clu_11274_NA	1.27763	0.239128	0.883531	0.644404
chr1:154575102:154600430:clu_11274_NA	-1.92274	0.75965	0.114368	-0.645283
chr1:154705620:154744451:clu_11277_NA	0.542824	0.392624	0.445677	0.0530536
chr1:154744869:154794565:clu_11277_NA	0.418312	0.534825	0.53602	0.00119462
chr1:154794660:154841508:clu_11277_NA	-0.961136	0.0725515	0.0183033	-0.0542483
chr1:154901652:154904828:clu_11278_NA	-0.00400222	0.576704	0.574748	-0.00195521
chr1:154904891:154909067:clu_11278_NA	0.00400222	0.423296	0.425252	0.00195521
chr1:154936407:154938019:clu_11286_NA	53.1869	4.90628e-60	7.73161e-14	7.73161e-14
chr1:154938556:154938638:clu_11286_NA	-53.1869	1	1	-7.73825e-14
chr1:154940507:154940680:clu_11289_NA	0.130586	0.638996	0.696816	0.0578197
chr1:154940733:154940971:clu_11289_NA	-0.130586	0.361004	0.303184	-0.0578197
chr1:154956542:154960581:clu_11293_NA	0.249443	0.0079248	0.0149335	0.00700869
chr1:154962733:154962815:clu_11293_NA	0.202374	0.0670627	0.120563	0.0534998
chr1:154963004:154965189:clu_11293_NA	-0.451817	0.925012	0.864504	-0.0605085
chr1:155025253:155025893:clu_11303_NA	0.868528	0.999623	0.999934	0.000310453
chr1:155025969:155026386:clu_11303_NA	-0.868528	0.000376806	6.63528e-05	-0.000310453
chr1:155028476:155028556:clu_11306_NA	0.388738	0.240569	0.408037	0.167468
chr1:155028725:155028862:clu_11306_NA	-0.388738	0.759431	0.591963	-0.167468
chr1:155032819:155033239:clu_11310_NA	4.10523	0.162343	1	0.837657
chr1:155033308:155033891:clu_11310_NA	-12.3161	0.837657	3.81023e-07	-0.837657
chr1:155033308:155033894:clu_11310_NA	4.10359	2.87377e-09	1.76729e-08	1.47991e-08
chr1:155034451:155034721:clu_11310_NA	4.10725	8.54965e-09	5.27703e-08	4.42206e-08
chr1:155058418:155058604:clu_11315_NA	-0.660263	0.968449	0.919365	-0.0490837
chr1:155058418:155058889:clu_11315_NA	0.330077	0.031525	0.0805685	0.0490436
chr1:155058681:155058889:clu_11315_NA	0.330187	2.5826e-05	6.60109e-05	4.01849e-05
chr1:155142333:155145041:clu_11322_NA	0.138488	0.690133	0.746061	0.0559287
chr1:155145104:155145214:clu_11322_NA	-0.138488	0.309867	0.253939	-0.0559287
chr1:155149766:155150478:clu_11328_NA	-0.505051	0.968047	0.916898	-0.0511495
chr1:155150731:155150968:clu_11328_NA	0.505051	0.0319526	0.0831021	0.0511495
chr1:155151089:155151285:clu_11329_NA	0.0751793	0.0190008	0.0190151	1.42929e-05
chr1:155151089:155152108:clu_11329_NA	0.0800961	0.954491	0.959917	0.00542607
chr1:155151322:155152108:clu_11329_NA	-0.155275	0.0265086	0.0210682	-0.00544036
chr1:155180418:155181918:clu_11346_NA	-0.113506	0.9955	0.99436	-0.00114032
chr1:155182010:155182176:clu_11346_NA	0.113506	0.00449992	0.00564024	0.00114032
chr1:155184475:155184845:clu_11348_NA	-0.104853	0.259757	0.221502	-0.0382557
chr1:155184953:155185354:clu_11348_NA	0.104853	0.740243	0.778498	0.0382557
chr1:155186412:155186648:clu_11350_NA	0.157764	0.152351	0.197697	0.0453458
chr1:155186820:155187031:clu_11350_NA	-0.157764	0.847649	0.802303	-0.0453458
chr1:155187164:155187310:clu_11351_NA	0.174937	0.253028	0.276907	0.0238785
chr1:155187164:155187755:clu_11351_NA	-0.661877	0.385548	0.182734	-0.202814
chr1:155206260:155207132:clu_11351_NA	0.486941	0.361423	0.540359	0.178936
chr1:155208441:155209407:clu_11352_NA	-0.0117901	0.999872	0.999869	-3.05728e-06
chr1:155209553:155209677:clu_11352_NA	0.0117901	0.000128149	0.000131207	3.05728e-06
chr1:155218264:155220067:clu_11356_NA	0.0820032	7.64982e-05	0.000110813	3.43151e-05
chr1:155220955:155221293:clu_11356_NA	-0.397966	0.974456	0.873484	-0.100972
chr1:155221392:155221524:clu_11356_NA	-1.00365	0.000171093	8.36916e-05	-8.74013e-05
chr1:155221696:155223416:clu_11356_NA	1.31961	0.0252959	0.126321	0.101025
chr1:155223523:155223650:clu_11357_NA	-0.292591	0.181153	0.219032	0.0378792
chr1:155223523:155224444:clu_11357_NA	0.412819	0.000394974	0.000966912	0.000571937
chr1:155223985:155224191:clu_11357_NA	-0.531037	0.818216	0.779425	-0.0387911
chr1:155224247:155224444:clu_11357_NA	0.410809	0.000235584	0.000575559	0.000339976
chr1:155226210:155226465:clu_11358_NA	-0.23814	0.579519	0.461208	-0.118311
chr1:155226582:155227076:clu_11358_NA	0.23814	0.420481	0.538792	0.118311
chr1:155230241:155230328:clu_11361_NA	-0.124402	0.810904	0.770182	-0.0407212
chr1:155230450:155231448:clu_11361_NA	0.200849	0.13	0.170932	0.0409317
chr1:155231525:155231877:clu_11361_NA	-0.0764475	0.0590963	0.0588858	-0.000210452
chr1:155233831:155234012:clu_11363_NA	-0.170998	0.0788394	0.0573124	-0.021527
chr1:155234091:155234259:clu_11363_NA	0.170998	0.921161	0.942688	0.021527
chr1:155234565:155235651:clu_11364_NA	0.363656	0.69333	0.816858	0.123528
chr1:155235745:155236520:clu_11364_NA	0.0811129	0.0610016	0.0541802	-0.00682135
chr1:155236686:155237801:clu_11364_NA	-0.444769	0.245669	0.128962	-0.116707
chr1:155239504:155240599:clu_11367_NA	0.377204	0.126172	0.234903	0.108731
chr1:155239507:155240599:clu_11367_NA	-0.377204	0.873828	0.765097	-0.108731
chr1:155278756:155279834:clu_11370_NA	1.54692	0.00110172	0.000723322	-0.000378397
chr1:155278756:155279855:clu_11370_NA	-0.91839	0.000354586	1.97838e-05	-0.000334802
chr1:155278867:155279834:clu_11370_NA	-0.573257	0.35334	0.0278402	-0.3255
chr1:155278867:155279855:clu_11370_NA	-0.602873	4.53924e-07	3.47217e-08	-4.19203e-07
chr1:155279756:155279834:clu_11370_NA	-1.82942	8.6819e-05	1.94783e-06	-8.48712e-05
chr1:155279996:155282046:clu_11370_NA	2.37702	0.645117	0.971415	0.326298
chr1:155288082:155288456:clu_11371_NA	0.633641	0.82451	0.943454	0.118944
chr1:155288719:155289402:clu_11371_NA	-0.633641	0.17549	0.0565462	-0.118944
chr1:155289479:155289585:clu_11374_NA	-0.907494	0.00404078	0.000660233	-0.00338055
chr1:155289719:155290200:clu_11374_NA	0.907494	0.995959	0.99934	0.00338055
chr1:155295281:155295358:clu_11379_NA	0.349367	0.107513	0.195028	0.0875148
chr1:155295463:155295655:clu_11379_NA	-0.349367	0.892487	0.804972	-0.0875148
chr1:155296923:155297941:clu_11381_NA	0.734059	0.000105592	0.000458218	0.000352626
chr1:155298066:155300194:clu_11381_NA	-0.734059	0.999894	0.999542	-0.000352626
chr1:155314064:155316174:clu_11385_NA	-0.551846	0.421437	0.194572	-0.226865
chr1:155316260:155317447:clu_11385_NA	0.551846	0.578563	0.805428	0.226865
chr1:155317695:155319118:clu_11386_NA	-0.760861	0.113937	0.0383496	-0.0755878
chr1:155319250:155319333:clu_11386_NA	0.306842	0.279382	0.273521	-0.00586107
chr1:155319387:155322497:clu_11386_NA	0.454019	0.606681	0.68813	0.0814489
chr1:155365344:155385535:clu_11388_NA	-0.108381	0.175167	0.0691988	-0.105968
chr1:155365344:155408118:clu_11388_NA	-0.83286	4.00406e-06	7.66496e-07	-3.23756e-06
chr1:155385714:155408118:clu_11388_NA	0.941241	0.824829	0.9308	0.105971
chr1:155408859:155410281:clu_11389_NA	-0.965717	0.0079788	0.00116439	-0.00681441
chr1:155408859:155429588:clu_11389_NA	0.965717	0.992021	0.998836	0.00681441
chr1:155630704:155631098:clu_11392_NA	0.754472	0.999989	0.999998	8.54976e-06
chr1:155733355:155734791:clu_11392_NA	-0.754472	1.09774e-05	2.42759e-06	-8.54976e-06
chr1:155638508:155640111:clu_11393_NA	-0.28077	0.671645	0.538448	-0.133197
chr1:155638568:155640111:clu_11393_NA	0.28077	0.328355	0.461552	0.133197
chr1:155649303:155649719:clu_11396_NA	-1.19282	0.00331786	0.000550561	-0.0027673
chr1:155649303:155650207:clu_11396_NA	1.06167	0.122693	0.194035	0.0713418
chr1:155649303:155657862:clu_11396_NA	-0.650164	8.43437e-05	2.4081e-05	-6.02627e-05
chr1:155649303:155742857:clu_11396_NA	-0.0638941	0.0271939	0.0139543	-0.0132396
chr1:155649303:155746186:clu_11396_NA	-1.14262	0.0179961	0.00313999	-0.0148561
chr1:155649303:155747413:clu_11396_NA	1.24889	0.000101105	0.000192816	9.17111e-05
chr1:155650247:155657862:clu_11396_NA	0.575554	0.0278827	0.0271193	-0.000763335
chr1:155741008:155742857:clu_11396_NA	0.554459	0.794043	0.756183	-0.0378596
chr1:155744964:155746186:clu_11396_NA	-0.675337	0.000134456	3.74343e-05	-9.70217e-05
chr1:155746272:155747413:clu_11396_NA	0.28427	0.00655423	0.00476391	-0.00179032
chr1:155743001:155744754:clu_11398_NA	1.45987	0.00245561	0.0436388	0.0411832
chr1:155743001:155744793:clu_11398_NA	-1.45987	0.997544	0.956361	-0.0411832
chr1:155568706:155695173:clu_11400_NA	0.0383202	0.37776	0.402614	0.0248537
chr1:155658965:155679564:clu_11400_NA	0.309837	0.0228873	0.0320026	0.00911531
chr1:155659034:155679564:clu_11400_NA	-0.760401	0.0316072	0.0151558	-0.0164514
chr1:155679615:155686797:clu_11400_NA	0.310184	0.0283234	0.0396175	0.0112941
chr1:155686919:155691308:clu_11400_NA	0.250811	0.0778196	0.102576	0.0247562
chr1:155691409:155695173:clu_11400_NA	-0.14875	0.461602	0.408034	-0.0535678
chr1:155695810:155697399:clu_11401_NA	-0.0118349	0.00368437	0.00272421	-0.000960166
chr1:155697529:155698833:clu_11401_NA	0.679923	0.562686	0.830939	0.268253
chr1:155698913:155698999:clu_11401_NA	-0.668088	0.43363	0.166337	-0.267293
chr1:155582107:155582209:clu_11405_NA	2.07587	8.63524e-10	5.48719e-08	5.40084e-08
chr1:155582361:155582635:clu_11405_NA	-2.07587	1	1	-5.40084e-08
chr1:155701206:155701735:clu_11413_NA	0.625009	0.167711	0.412917	0.245206
chr1:155701824:155706737:clu_11413_NA	-0.625009	0.832289	0.587083	-0.245206
chr1:155774932:155783425:clu_11423_NA	-0.219715	0.0735103	0.0486418	-0.0248685
chr1:155784240:155785596:clu_11423_NA	0.219715	0.92649	0.951358	0.0248685
chr1:155785691:155786003:clu_11425_NA	-1.43559	0.999997	0.999942	-5.45709e-05
chr1:155786053:155790397:clu_11425_NA	1.43559	3.27615e-06	5.7847e-05	5.45709e-05
chr1:155796819:155823067:clu_11428_NA	0.81998	0.99998	0.999996	1.58145e-05
chr1:155823597:155826950:clu_11428_NA	-0.81998	1.96208e-05	3.80625e-06	-1.58145e-05
chr1:155829586:155837756:clu_11429_NA	0.351343	0.507834	0.677907	0.170074
chr1:155838582:155850291:clu_11429_NA	-0.36166	0.491545	0.321631	-0.169913
chr1:155838582:155850294:clu_11429_NA	0.368465	7.58899e-05	0.000103055	2.7165e-05
chr1:155838582:155851057:clu_11429_NA	-0.358149	0.000545576	0.000358241	-0.000187335
chr1:155850411:155850989:clu_11431_NA	-0.0944266	0.0128385	0.0106526	-0.00218586
chr1:155850414:155850989:clu_11431_NA	0.0944266	0.987162	0.989347	0.00218586
chr1:155886500:155887290:clu_11437_NA	0.0709137	0.000400595	0.000461608	6.10136e-05
chr1:155886528:155887290:clu_11437_NA	-0.0709137	0.999599	0.999538	-6.10136e-05
chr1:155891315:155891652:clu_11438_NA	-0.0606843	5.48302e-08	4.57046e-08	-9.12556e-09
chr1:155891318:155891652:clu_11438_NA	-0.0606727	1.87461e-09	1.56263e-09	-3.11979e-10
chr1:155891419:155891652:clu_11438_NA	0.121357	1	1	9.43754e-09
chr1:155895634:155896467:clu_11439_NA	-0.75587	0.0533854	0.012284	-0.0411014
chr1:155896947:155899087:clu_11439_NA	0.75587	0.946615	0.987716	0.0411014
chr1:155917806:155920060:clu_11443_NA	-1.22978	6.75315e-07	5.77205e-08	-6.17595e-07
chr1:155917806:155920090:clu_11443_NA	1.22978	0.999999	1	6.17595e-07
chr1:155922619:155924693:clu_11447_NA	-0.280601	0.536937	0.398149	-0.138788
chr1:155924760:155927504:clu_11447_NA	0.280601	0.463063	0.601851	0.138788
chr1:155934919:155935094:clu_11450_NA	-0.404743	0.257555	0.13375	-0.123805
chr1:155934922:155935094:clu_11450_NA	0.404743	0.742445	0.86625	0.123805
chr1:155935203:155935422:clu_11451_NA	0.346937	0.486417	0.654647	0.16823
chr1:155935551:155936207:clu_11451_NA	-0.346937	0.513583	0.345353	-0.16823
chr1:155936270:155936611:clu_11452_NA	-0.903193	0.740156	0.645884	-0.094272
chr1:155936270:155938947:clu_11452_NA	1.36114	2.68737e-05	0.000225707	0.000198833
chr1:155936678:155938947:clu_11452_NA	-0.457943	0.259817	0.35389	0.0940731
chr1:155939091:155939325:clu_11453_NA	-0.368111	0.614277	0.478376	-0.1359
chr1:155939091:155947858:clu_11453_NA	0.183574	0.310005	0.419149	0.109144
chr1:155939091:155948156:clu_11453_NA	0.184537	0.075718	0.102475	0.0267567
chr1:155988159:155989804:clu_11459_NA	0.338277	0.998925	0.999453	0.000528107
chr1:155989958:155990679:clu_11459_NA	-0.338277	0.00107477	0.000546667	-0.000528107
chr1:156021118:156021497:clu_11466_NA	1.14966	6.48146e-05	0.000645661	0.000580847
chr1:156021648:156023385:clu_11466_NA	-1.14966	0.999935	0.999354	-0.000580847
chr1:156025216:156027769:clu_11467_NA	-1.23215	0.99947	0.99381	-0.00566024
chr1:156027858:156028106:clu_11467_NA	1.23215	0.000529559	0.0061898	0.00566024
chr1:156127923:156128179:clu_11472_NA	0.182956	0.781241	0.837375	0.056134
chr1:156128277:156128510:clu_11472_NA	-0.182956	0.218759	0.162625	-0.056134
chr1:156142797:156144613:clu_11475_NA	1.73329	0.397068	0.825635	0.428567
chr1:156144731:156144877:clu_11475_NA	-0.06091	0.479792	0.165869	-0.313924
chr1:156145034:156145347:clu_11475_NA	-1.67238	0.12314	0.0084968	-0.114643
chr1:156164038:156169626:clu_11477_NA	-0.82868	0.133692	0.0460618	-0.0876302
chr1:156170263:156177677:clu_11477_NA	-0.563694	0.60188	0.270288	-0.331591
chr1:156177804:156180031:clu_11477_NA	-0.506461	0.0017328	0.00082399	-0.000908809
chr1:156182967:156202111:clu_11477_NA	1.1933	0.262091	0.682061	0.41997
chr1:156202216:156203419:clu_11477_NA	0.20891	6.01371e-05	5.84787e-05	-1.65839e-06
chr1:156203519:156206079:clu_11477_NA	0.496622	0.00054503	0.000706687	0.000161657
chr1:156214702:156214933:clu_11481_NA	0.298734	3.57053e-05	2.66612e-05	-9.04407e-06
chr1:156215029:156215326:clu_11481_NA	-0.43092	0.376437	0.135505	-0.240932
chr1:156215029:156215573:clu_11481_NA	-1.45863	0.000119118	1.5343e-05	-0.000103775
chr1:156215452:156215573:clu_11481_NA	1.26399	0.323439	0.634084	0.310645
chr1:156215778:156215914:clu_11481_NA	0.326824	0.299969	0.230369	-0.0696005
chr1:156216041:156216472:clu_11482_NA	0.487156	0.665591	0.84059	0.174999
chr1:156216547:156217748:clu_11482_NA	-0.487156	0.334409	0.15941	-0.174999
chr1:156223299:156228796:clu_11484_NA	-0.0562865	3.97052e-05	3.5478e-05	-4.22717e-06
chr1:156228954:156230242:clu_11484_NA	0.0562865	0.99996	0.999965	4.22717e-06
chr1:156236171:156236332:clu_11487_NA	0.298059	0.205622	0.288066	0.0824448
chr1:156236171:156237261:clu_11487_NA	-0.149639	0.16273	0.1457	-0.0170303
chr1:156236469:156237261:clu_11487_NA	-0.14842	0.631648	0.566234	-0.0654145
chr1:156238206:156242111:clu_11489_NA	0.423264	0.345928	0.552194	0.206266
chr1:156242189:156243152:clu_11489_NA	-0.423264	0.654072	0.447806	-0.206266
chr1:156247839:156248727:clu_11492_NA	-0.178144	0.999993	0.99999	-3.07349e-06
chr1:156248825:156252398:clu_11492_NA	0.178144	7.18081e-06	1.02543e-05	3.07349e-06
chr1:156303434:156304504:clu_11499_NA	-0.472309	0.60968	0.406662	-0.203018
chr1:156304566:156304659:clu_11499_NA	0.0745003	0.0640176	0.0737746	0.00975702
chr1:156304709:156305618:clu_11499_NA	0.397809	0.326302	0.519564	0.193261
chr1:156374393:156376872:clu_11501_NA	-0.457431	0.00436676	0.00225057	-0.00211619
chr1:156374393:156377634:clu_11501_NA	-1.95798	6.88217e-06	7.91002e-07	-6.09117e-06
chr1:156374393:156383205:clu_11501_NA	1.60397	0.000350016	0.00141734	0.00106733
chr1:156374393:156384446:clu_11501_NA	0.0950151	0.476966	0.427115	-0.0498505
chr1:156374393:156396590:clu_11501_NA	-0.0777049	0.0544207	0.0410025	-0.0134182
chr1:156376989:156377634:clu_11501_NA	-0.0981571	0.10032	0.0740545	-0.0262654
chr1:156377767:156384446:clu_11501_NA	-0.362032	0.00918164	0.00520577	-0.00397587
chr1:156384090:156384446:clu_11501_NA	0.024832	0.0194862	0.0162669	-0.0032193
chr1:156384545:156385189:clu_11501_NA	0.201993	0.0617051	0.0614949	-0.000210249
chr1:156384545:156396590:clu_11501_NA	0.167794	0.160698	0.154766	-0.00593193
chr1:156396664:156399168:clu_11501_NA	0.859708	0.112499	0.216425	0.103926
chr1:156445029:156446286:clu_11511_NA	0.00404473	0.675145	0.676916	0.00177169
chr1:156446306:156446804:clu_11511_NA	-0.00404473	0.324855	0.323084	-0.00177169
chr1:156453210:156470278:clu_11512_NA	-1.36812	0.28496	0.0251794	-0.259781
chr1:156453222:156470278:clu_11512_NA	1.36812	0.71504	0.974821	0.259781
chr1:156562001:156562157:clu_11519_NA	0.0030895	0.939675	0.940024	0.000349315
chr1:156562267:156562349:clu_11519_NA	-0.0030895	0.0603254	0.0599761	-0.000349315
chr1:156562462:156563200:clu_11520_NA	0.176921	0.328364	0.366284	0.03792
chr1:156563347:156563674:clu_11520_NA	0.0212078	0.632007	0.603336	-0.0286715
chr1:156589950:156593259:clu_11520_NA	-0.198129	0.039629	0.0303804	-0.00924859
chr1:156612063:156615839:clu_11531_NA	0.115947	0.0183498	0.0230286	0.00467876
chr1:156612067:156615839:clu_11531_NA	-0.115947	0.98165	0.976971	-0.00467876
chr1:156627549:156627919:clu_11536_NA	-0.63196	7.95643e-06	2.96657e-07	-7.65977e-06
chr1:156627549:156628335:clu_11536_NA	-2.02631	0.00106888	9.88349e-06	-0.001059
chr1:156628063:156628335:clu_11536_NA	2.65827	0.998923	0.99999	0.00106666
chr1:156682139:156682670:clu_11542_NA	0.12706	0.445736	0.358962	-0.0867748
chr1:156693254:156693940:clu_11542_NA	-0.616135	4.41889e-05	1.69246e-05	-2.72643e-05
chr1:156694140:156696698:clu_11542_NA	0.489075	0.554219	0.641022	0.0868021
chr1:156756966:156761489:clu_11555_NA	-0.143576	0.680455	0.615079	-0.0653761
chr1:156761584:156764457:clu_11555_NA	0.143576	0.319545	0.384921	0.0653761
chr1:156905850:156906608:clu_11563_NA	-0.110517	0.701803	0.653592	-0.0482114
chr1:156906797:156907041:clu_11563_NA	0.110517	0.298197	0.346408	0.0482114
chr1:156921491:156924684:clu_11569_NA	0.850882	0.164358	0.45109	0.286732
chr1:156921491:156925495:clu_11569_NA	-1.32023	0.651567	0.203953	-0.447614
chr1:156924713:156925495:clu_11569_NA	0.469344	0.184074	0.344957	0.160882
chr1:156925591:156926212:clu_11570_NA	0.286635	0.865906	0.919716	0.0538109
chr1:156925594:156926212:clu_11570_NA	-0.286635	0.134094	0.0802835	-0.0538109
chr1:156927607:156928534:clu_11571_NA	-2.46429	0.999553	0.941755	-0.0577977
chr1:156927638:156928534:clu_11571_NA	2.46429	0.00044738	0.0582451	0.0577977
chr1:156939835:156941489:clu_11576_NA	-0.568515	0.0102333	0.00365202	-0.00658125
chr1:156939835:156946775:clu_11576_NA	0.504581	0.689417	0.719516	0.030099
chr1:156941608:156946775:clu_11576_NA	0.799807	0.150244	0.210655	0.0604105
chr1:156949078:156950229:clu_11576_NA	-0.401174	0.0518169	0.0218607	-0.0299561
chr1:156950278:156954131:clu_11576_NA	-0.334699	0.098289	0.0443168	-0.0539722
chr1:156955965:156956291:clu_11577_NA	-0.391339	2.12453e-05	5.63799e-06	-1.56073e-05
chr1:156955965:157014091:clu_11577_NA	1.0005	0.921071	0.983153	0.0620818
chr1:156957534:157014091:clu_11577_NA	-0.609158	0.0789079	0.0168416	-0.0620662
chr1:157095771:157103904:clu_11580_NA	-1.33896	0.99969	0.9955	-0.00418944
chr1:157104019:157105263:clu_11580_NA	1.33896	0.000310474	0.00449991	0.00418944
chr1:159141643:159159561:clu_11599_NA	0.515337	0.05166	0.0531479	0.00148784
chr1:159141643:159161726:clu_11599_NA	0.495038	0.936616	0.944229	0.00761289
chr1:159159662:159161726:clu_11599_NA	-1.01037	0.0117237	0.00262293	-0.00910073
chr1:159162520:159163213:clu_11600_NA	-0.0685608	0.760089	0.734202	-0.0258873
chr1:159163830:159166154:clu_11600_NA	0.0685608	0.239911	0.265798	0.0258873
chr1:159166244:159166681:clu_11601_NA	1.66156	0.999994	1	5.58883e-06
chr1:159166244:159166682:clu_11601_NA	-1.66156	5.79778e-06	2.08952e-07	-5.58883e-06
chr1:159805945:159807707:clu_11612_NA	0.253005	0.119692	0.124916	0.00522403
chr1:159807817:159810501:clu_11612_NA	-1.16626	0.0285697	0.00721243	-0.0213573
chr1:159807817:159810916:clu_11612_NA	-1.16942	9.44972e-07	2.37804e-07	-7.07168e-07
chr1:159810656:159810916:clu_11612_NA	1.74179	0.0427595	0.197768	0.155009
chr1:159811025:159812017:clu_11612_NA	0.703512	0.199249	0.326289	0.12704
chr1:159811025:159824547:clu_11612_NA	-0.362628	0.609729	0.343814	-0.265915
chr1:160062485:160062714:clu_11624_NA	-0.546705	0.218843	0.0805703	-0.138273
chr1:160063961:160064659:clu_11624_NA	0.828851	0.557407	0.812104	0.254697
chr1:160065036:160068199:clu_11624_NA	-0.282145	0.22375	0.107325	-0.116424
chr1:160051487:160052918:clu_11627_NA	0.866127	0.132248	0.411945	0.279697
chr1:160051487:160053707:clu_11627_NA	-0.78779	0.752437	0.448366	-0.30407
chr1:160053025:160053707:clu_11627_NA	-0.0783369	0.115315	0.139689	0.0243735
chr1:160061398:160061598:clu_11629_NA	1.19572	0.456046	0.834696	0.37865
chr1:160061421:160061598:clu_11629_NA	-0.595627	0.0312763	0.00954471	-0.0217315
chr1:160061728:160062072:clu_11629_NA	-0.600092	0.512677	0.155759	-0.356918
chr1:160097610:160098442:clu_11635_NA	1.51629	0.989435	0.999486	0.010051
chr1:160098331:160098442:clu_11635_NA	-1.51629	0.0105654	0.000514333	-0.010051
chr1:160175312:160181333:clu_11649_NA	0.0475912	0.143393	0.152566	0.00917345
chr1:160181440:160182900:clu_11649_NA	-0.0223856	0.00567157	0.00562658	-4.49973e-05
chr1:160181506:160182900:clu_11649_NA	-0.0252056	0.850936	0.841807	-0.00912845
chr1:160194339:160194852:clu_11657_NA	0.0761647	0.298468	0.331308	0.0328402
chr1:160194909:160195381:clu_11657_NA	-0.0761647	0.701532	0.668692	-0.0328402
chr1:160210160:160213750:clu_11659_NA	-0.419223	0.179029	0.054514	-0.124515
chr1:160210160:160231075:clu_11659_NA	-0.793802	0.0210205	0.004401	-0.0166195
chr1:160213824:160231075:clu_11659_NA	1.30139	0.224432	0.381877	0.157445
chr1:160213824:160232239:clu_11659_NA	0.364513	5.60574e-05	3.73758e-05	-1.86816e-05
chr1:160231148:160231907:clu_11659_NA	-0.79658	0.000106298	2.21936e-05	-8.41048e-05
chr1:160231148:160232066:clu_11659_NA	0.329472	0.0026579	0.00171111	-0.000946789
chr1:160231148:160232239:clu_11659_NA	-0.794465	0.0456844	0.00955845	-0.0361259
chr1:160249424:160249591:clu_11659_NA	0.808693	0.527014	0.547879	0.0208647
chr1:160251990:160252207:clu_11661_NA	0.773041	0.905906	0.978347	0.0724412
chr1:160252292:160252734:clu_11661_NA	-0.773041	0.0940943	0.021653	-0.0724412
chr1:160252899:160253320:clu_11662_NA	-0.223055	0.319818	0.474245	0.154426
chr1:160252899:160254845:clu_11662_NA	1.09761	1.21034e-06	6.72301e-06	5.51268e-06
chr1:160253429:160254845:clu_11662_NA	-0.874559	0.68018	0.525749	-0.154432
chr1:160267535:160268635:clu_11666_NA	0.158676	0.816244	0.849947	0.0337026
chr1:160268781:160268892:clu_11666_NA	-0.343653	0.105686	0.0665932	-0.0390926
chr1:160269054:160275223:clu_11666_NA	0.184977	0.0780701	0.0834601	0.00539001
chr1:160275361:160275478:clu_11667_NA	-0.757375	0.974492	0.893613	-0.0808794
chr1:160275388:160275478:clu_11667_NA	0.757375	0.0255076	0.106387	0.0808794
chr1:160275563:160276132:clu_11668_NA	0.969771	1.00049e-06	6.95892e-06	5.95844e-06
chr1:160275563:160276144:clu_11668_NA	-0.969771	0.999999	0.999993	-5.95844e-06
chr1:160276283:160276953:clu_11669_NA	-0.302711	0.641864	0.494511	-0.147353
chr1:160277035:160278891:clu_11669_NA	0.302711	0.358136	0.505489	0.147353
chr1:160282957:160283780:clu_11672_NA	0.406598	0.851716	0.92833	0.0766143
chr1:160283915:160293221:clu_11672_NA	-0.406598	0.148284	0.0716699	-0.0766143
chr1:160302347:160303393:clu_11674_NA	0.335275	0.342459	0.504548	0.162089
chr1:160303469:160305032:clu_11674_NA	-0.335275	0.657541	0.495452	-0.162089
chr1:160320040:160321012:clu_11676_NA	-0.669451	0.283486	0.142067	-0.141418
chr1:160321162:160321486:clu_11676_NA	-0.348882	0.536681	0.370596	-0.166085
chr1:160321996:160322677:clu_11676_NA	1.01833	0.179833	0.487337	0.307503
chr1:160324080:160325445:clu_11678_NA	0.0207021	0.648193	0.657576	0.00938284
chr1:160326137:160326390:clu_11678_NA	-0.0207021	0.351807	0.342424	-0.00938284
chr1:160326544:160326831:clu_11679_NA	-0.226597	0.134906	0.237325	0.102419
chr1:160326544:160327939:clu_11679_NA	1.14421	2.03525e-05	0.000141015	0.000120662
chr1:160327043:160327939:clu_11679_NA	-0.917615	0.865073	0.762534	-0.102539
chr1:161068852:161069136:clu_11695_NA	0.880061	1.16308e-05	3.83298e-05	2.6699e-05
chr1:161069295:161069388:clu_11695_NA	-0.930324	0.486907	0.262503	-0.224404
chr1:161069586:161069851:clu_11695_NA	0.0502628	0.513081	0.737459	0.224377
chr1:161070649:161071838:clu_11696_NA	0.0657007	1	1	2.68861e-08
chr1:161072165:161087742:clu_11696_NA	-0.0657007	2.18348e-07	1.91462e-07	-2.68861e-08
chr1:161089178:161089299:clu_11698_NA	-1.28573	0.0811424	0.0067036	-0.0744388
chr1:161089402:161089609:clu_11698_NA	1.28573	0.918858	0.993296	0.0744388
chr1:161127483:161127911:clu_11706_NA	0.224928	1.02112e-05	1.6012e-05	5.80076e-06
chr1:161128001:161128202:clu_11706_NA	-0.224928	0.99999	0.999984	-5.80076e-06
chr1:161132180:161132405:clu_11708_NA	-0.0996089	0.36305	0.318349	-0.0447008
chr1:161132516:161132709:clu_11708_NA	0.0996089	0.63695	0.681651	0.0447008
chr1:161136724:161136890:clu_11713_NA	-2.71636	5.81383e-05	8.28951e-06	-4.98488e-05
chr1:161138366:161138783:clu_11713_NA	-0.876479	0.770227	0.691413	-0.0788146
chr1:161139510:161139696:clu_11713_NA	1.28602	3.46061e-05	0.000270042	0.000235436
chr1:161139814:161140199:clu_11713_NA	2.9479	0.00118578	0.0487561	0.0475704
chr1:161140309:161140410:clu_11713_NA	-0.64108	0.228494	0.259553	0.0310587
chr1:161145864:161146224:clu_11716_NA	0.658094	6.32129e-08	2.35732e-07	1.72519e-07
chr1:161145885:161146224:clu_11716_NA	-0.658094	1	1	-1.72519e-07
chr1:161172270:161173227:clu_11720_NA	0.923168	0.1858	0.220536	0.0347352
chr1:161172270:161176197:clu_11720_NA	-1.89546	0.0184728	0.00130873	-0.0171641
chr1:161173333:161176197:clu_11720_NA	0.0355405	0.250837	0.122555	-0.128282
chr1:161176387:161178983:clu_11720_NA	0.93675	0.54489	0.6556	0.110711
chr1:161179721:161179901:clu_11722_NA	-0.0610246	0.684804	0.657886	-0.0269178
chr1:161179978:161180094:clu_11722_NA	0.0610246	0.315196	0.342114	0.0269178
chr1:161180500:161182141:clu_11723_NA	0.636568	0.666355	0.87706	0.210705
chr1:161182270:161183170:clu_11723_NA	-0.636568	0.333645	0.12294	-0.210705
chr1:161228773:161253458:clu_11731_NA	0.448079	0.538114	0.679701	0.141587
chr1:161284215:161293404:clu_11731_NA	-0.006228	0.178018	0.142759	-0.0352587
chr1:161293460:161298186:clu_11731_NA	-0.870857	0.193289	0.0652897	-0.128
chr1:161298287:161310384:clu_11731_NA	0.429006	0.0905788	0.11225	0.0216713
chr1:161310445:161326467:clu_11732_NA	-0.543247	0.272274	0.112086	-0.160188
chr1:161326630:161332119:clu_11732_NA	0.543247	0.727726	0.887914	0.160188
chr1:161762117:161771842:clu_11753_NA	-0.399349	0.999389	0.998643	-0.00074607
chr1:161772062:161789423:clu_11753_NA	0.399349	0.00061104	0.00135711	0.00074607
chr1:161823113:161829997:clu_11757_NA	-0.384379	0.00141367	0.000655859	-0.000757811
chr1:161830067:161832988:clu_11757_NA	0.384379	0.998586	0.999344	0.000757811
chr1:162040072:162124195:clu_11763_NA	0.0376251	0.581121	0.599319	0.0181977
chr1:162124266:162257134:clu_11763_NA	-0.0376251	0.418879	0.400681	-0.0181977
chr1:162257226:162270423:clu_11765_NA	-0.0649	0.171379	0.155159	-0.01622
chr1:162257226:162270438:clu_11765_NA	0.103385	0.526227	0.563739	0.0375118
chr1:162270496:162302807:clu_11765_NA	-0.0384855	0.302394	0.281103	-0.0212918
chr1:162326926:162335194:clu_11766_NA	-2.86928	0.999962	0.98842	-0.0115428
chr1:162330714:162335194:clu_11766_NA	2.86928	3.77173e-05	0.0115805	0.0115428
chr1:162470894:162473544:clu_11771_NA	-0.287593	0.306447	0.199094	-0.107353
chr1:162473638:162482290:clu_11771_NA	0.287593	0.693553	0.800906	0.107353
chr1:162536138:162546567:clu_11775_NA	0.749733	3.13818e-05	0.000140553	0.000109171
chr1:162560301:162567582:clu_11775_NA	-0.749733	0.999969	0.999859	-0.000109171
chr1:164781386:164789309:clu_11803_NA	0.0649507	0.63894	0.668336	0.0293958
chr1:164789421:164790774:clu_11803_NA	-0.0649507	0.36106	0.331664	-0.0293958
chr1:165621272:165623516:clu_11809_NA	0.0465448	1	1	2.16301e-09
chr1:165621272:165623523:clu_11809_NA	-0.0465448	2.4334e-08	2.2171e-08	-2.16301e-09
chr1:165638687:165648679:clu_11812_NA	0.0880249	0.999999	0.999999	2.28262e-07
chr1:165652347:165664489:clu_11812_NA	-0.0880249	1.41406e-06	1.1858e-06	-2.28262e-07
chr1:165723511:165728762:clu_11814_NA	-0.00703848	0.828612	0.826604	-0.00200838
chr1:165728821:165737429:clu_11814_NA	0.00703848	0.171388	0.173396	0.00200838
chr1:165737506:165737919:clu_11815_NA	-0.092958	0.885245	0.864965	-0.0202806
chr1:165737506:165737996:clu_11815_NA	0.092958	0.114755	0.135035	0.0202806
chr1:165860559:165865427:clu_11819_NA	-0.420156	0.0273993	0.0273099	-8.9396e-05
chr1:165865569:165872419:clu_11819_NA	1.25801	0.000947631	0.00505867	0.00411104
chr1:165872516:165875158:clu_11819_NA	-0.41681	0.00106405	0.00106413	8.25375e-08
chr1:165875206:165876921:clu_11819_NA	-0.42104	0.970589	0.966567	-0.00402173
chr1:166029900:166039069:clu_11820_NA	-2.00278	0.322541	0.0230615	-0.29948
chr1:166029900:166039072:clu_11820_NA	1.00147	0.227375	0.327926	0.100551
chr1:166040000:166135223:clu_11820_NA	1.0013	0.450084	0.649012	0.198929
chr1:166810325:166815849:clu_11825_NA	-0.398734	0.784995	0.422084	-0.362911
chr1:166815975:166816731:clu_11825_NA	1.60227	0.14083	0.560081	0.419251
chr1:166816829:166818175:clu_11825_NA	-1.20353	0.0741757	0.017835	-0.0563406
chr1:166833158:166838682:clu_11829_NA	-1.62576	0.999998	0.999956	-4.19358e-05
chr1:166839091:166845397:clu_11829_NA	1.62576	1.68901e-06	4.36248e-05	4.19358e-05
chr1:166896417:166904538:clu_11835_NA	-0.753069	0.31936	0.123145	-0.196215
chr1:166904714:166905828:clu_11835_NA	-0.0231016	0.136664	0.109348	-0.0273161
chr1:166905974:166908751:clu_11835_NA	1.1396	0.230065	0.588793	0.358728
chr1:166908807:166925970:clu_11835_NA	-0.363432	0.313911	0.178714	-0.135197
chr1:167190195:167301707:clu_11840_NA	0.298489	0.677242	0.85653	0.179288
chr1:167298543:167301707:clu_11840_NA	0.299169	0.000964801	0.00122105	0.000256245
chr1:167301772:167334704:clu_11840_NA	-0.896936	0.300157	0.114863	-0.185294
chr1:167307495:167334704:clu_11840_NA	0.299277	0.0216359	0.0273852	0.00574932
chr1:167343533:167345266:clu_11842_NA	0.976014	0.885399	0.981954	0.0965549
chr1:167345392:167353094:clu_11842_NA	-0.976014	0.114601	0.0180462	-0.0965549
chr1:167511538:167515338:clu_11848_NA	-0.735624	0.0301383	0.00896486	-0.0211734
chr1:167515522:167517239:clu_11848_NA	0.582889	0.745241	0.828598	0.0833578
chr1:167517358:167522625:clu_11848_NA	0.152734	0.224621	0.162437	-0.0621843
chr1:167734986:167741512:clu_11855_NA	0.227577	7.74485e-06	7.74647e-06	1.61771e-09
chr1:167741725:167742473:clu_11855_NA	-0.438695	1.31033e-07	6.73153e-08	-6.37178e-08
chr1:167742605:167757057:clu_11855_NA	-0.243869	3.00609e-06	1.87649e-06	-1.1296e-06
chr1:167744084:167745301:clu_11855_NA	0.227617	2.65607e-08	2.65673e-08	6.6277e-12
chr1:167745403:167757057:clu_11855_NA	0.227369	0.999989	0.99999	1.19169e-06
chr1:167887597:167889217:clu_11863_NA	0.342293	0.62999	0.721818	0.0918285
chr1:167887597:167889785:clu_11863_NA	-0.490893	0.159444	0.0794062	-0.0800378
chr1:167889328:167889785:clu_11863_NA	0.148599	0.210566	0.198776	-0.0117907
chr1:167905747:167921038:clu_11865_NA	0.117101	0.00711416	0.00838704	0.00127288
chr1:167906246:167921038:clu_11865_NA	-0.0181451	0.0216992	0.0223456	0.000646403
chr1:167921099:167935867:clu_11865_NA	-0.0494808	0.397039	0.396253	-0.000785975
chr1:167935959:167944068:clu_11865_NA	-0.0494751	0.574148	0.573014	-0.00113331
chr1:167974031:167992226:clu_11866_NA	-0.497974	0.113892	0.0477046	-0.0661876
chr1:167974031:168007609:clu_11866_NA	0.668258	0.65816	0.884883	0.226723
chr1:167988905:167992226:clu_11866_NA	0.676245	3.14476e-05	4.26197e-05	1.11721e-05
chr1:167992285:168007609:clu_11866_NA	-0.846528	0.227917	0.0673701	-0.160547
chr1:168032997:168034828:clu_11871_NA	0.372036	0.254089	0.356175	0.102086
chr1:168032997:168037596:clu_11871_NA	-0.276626	0.077938	0.0571105	-0.0208275
chr1:168035703:168037596:clu_11871_NA	-0.0954094	0.667973	0.586715	-0.0812581
chr1:169076164:169080608:clu_11892_NA	-0.235806	0.17006	0.113366	-0.0566944
chr1:169080736:169094122:clu_11892_NA	0.235806	0.82994	0.886634	0.0566944
chr1:169138792:169199956:clu_11895_NA	-1.29982	0.513544	0.159682	-0.353862
chr1:169206925:169256541:clu_11895_NA	0.409848	0.482409	0.829074	0.346666
chr1:169256646:169267794:clu_11895_NA	0.889973	0.0040477	0.0112435	0.00719582
chr1:169272433:169279208:clu_11896_NA	-1.16545	0.395451	0.117608	-0.277843
chr1:169279318:169292355:clu_11896_NA	0.994069	0.136937	0.352965	0.216028
chr1:169293738:169336946:clu_11896_NA	0.17138	0.467611	0.529427	0.0618155
chr1:169346217:169347568:clu_11898_NA	-2.1159	0.999991	0.999397	-0.000593836
chr1:169347767:169349719:clu_11898_NA	2.1159	8.75867e-06	0.000602594	0.000593836
chr1:169349847:169351300:clu_11899_NA	-1.19351	0.499744	0.0840894	-0.415655
chr1:169351519:169356235:clu_11899_NA	1.19351	0.500256	0.915911	0.415655
chr1:169364444:169366475:clu_11901_NA	1.4233	7.39001e-06	0.000195727	0.000188337
chr1:169366626:169388251:clu_11901_NA	0.430256	7.7032e-06	7.55797e-05	6.78765e-05
chr1:169366629:169388251:clu_11901_NA	-1.85355	0.999985	0.999729	-0.000256214
chr1:169439424:169446393:clu_11905_NA	-1.71876	0.957314	0.418906	-0.538408
chr1:169446995:169454801:clu_11905_NA	1.71876	0.0426862	0.581094	0.538408
chr1:169890922:169894928:clu_11925_NA	-0.684094	0.309769	0.336152	0.0263833
chr1:169890922:169923152:clu_11925_NA	1.55959	0.00485347	0.0496557	0.0448022
chr1:169894996:169923152:clu_11925_NA	-0.875494	0.685378	0.614192	-0.0711855
chr1:170016007:170024446:clu_11930_NA	0.188812	1	1	5.93048e-09
chr1:170024577:170043577:clu_11930_NA	-0.188812	1.88561e-08	1.29256e-08	-5.93048e-09
chr1:170007572:170008374:clu_11931_NA	-0.174123	0.407365	0.365493	-0.0418721
chr1:170008427:170015853:clu_11931_NA	0.171558	0.000143615	0.000182063	3.84481e-05
chr1:170008429:170015853:clu_11931_NA	0.00256521	0.592491	0.634325	0.0418337
chr1:171481339:171482134:clu_11941_NA	-0.522073	1	1	-7.0062e-09
chr1:171481339:171482140:clu_11941_NA	0.522073	3.80571e-09	1.08119e-08	7.0062e-09
chr1:171483769:171484873:clu_11945_NA	-0.417101	0.869944	0.743886	-0.126059
chr1:171483784:171484873:clu_11945_NA	0.417101	0.130056	0.256114	0.126059
chr1:171511368:171514618:clu_11952_NA	0.883742	0.858797	0.97269	0.113893
chr1:171514826:171519225:clu_11952_NA	-0.883742	0.141203	0.0273099	-0.113893
chr1:171535982:171537386:clu_11960_NA	-1.83858	0.517021	0.432157	-0.0848641
chr1:171537478:171538491:clu_11960_NA	1.66684	0.000124738	0.00347149	0.00334675
chr1:171537478:171540459:clu_11960_NA	-1.50588	0.4828	0.562846	0.0800459
chr1:171538516:171540459:clu_11960_NA	1.67762	5.42316e-05	0.00152565	0.00147141
chr1:171544267:171546573:clu_11961_NA	-0.243221	0.452623	0.337038	-0.115585
chr1:171546776:171548493:clu_11961_NA	0.243221	0.547377	0.662962	0.115585
chr1:171553665:171556142:clu_11962_NA	0.205377	0.956962	0.97104	0.0140775
chr1:171553680:171556142:clu_11962_NA	-0.205377	0.0430379	0.0289604	-0.0140775
chr1:171556360:171556787:clu_11963_NA	-0.508435	0.66586	0.418886	-0.246974
chr1:171556890:171557518:clu_11963_NA	0.508435	0.33414	0.581114	0.246974
chr1:171557644:171558508:clu_11964_NA	0.625487	0.616415	0.637768	0.0213536
chr1:171557644:171560291:clu_11964_NA	-2.42257	1.47297e-07	7.2315e-09	-1.40065e-07
chr1:171557644:171560726:clu_11964_NA	1.39439	0.0113622	0.0253619	0.0139997
chr1:171558744:171560291:clu_11964_NA	1.17333	5.62447e-05	0.000100646	4.44018e-05
chr1:171558744:171560726:clu_11964_NA	0.491592	0.37212	0.336762	-0.0353578
chr1:171560343:171560726:clu_11964_NA	-1.26223	4.71867e-05	7.3924e-06	-3.97943e-05
chr1:171678884:171679854:clu_11966_NA	1.20631	1	1	6.76628e-10
chr1:171678940:171679854:clu_11966_NA	-1.20631	7.43204e-10	6.65766e-11	-6.76628e-10
chr1:171757070:171759592:clu_11973_NA	-1.57893	0.318911	0.0309987	-0.287913
chr1:171759756:171761157:clu_11973_NA	1.01151	0.011404	0.0147824	0.00337848
chr1:171761375:171763536:clu_11973_NA	-0.571172	0.026122	0.00695577	-0.0191662
chr1:171763667:171765622:clu_11973_NA	1.13859	0.643563	0.947263	0.3037
chr1:172007601:172011149:clu_11976_NA	-0.456584	0.475195	0.266497	-0.208698
chr1:172017890:172037959:clu_11976_NA	0.456584	0.524805	0.733503	0.208698
chr1:172062015:172062836:clu_11977_NA	-18.568	1.25037e-24	9.31353e-41	-1.25037e-24
chr1:172062015:172100315:clu_11977_NA	18.568	1	1	0
chr1:172277979:172292469:clu_11979_NA	-0.0186945	0.522415	0.432365	-0.0900493
chr1:172277979:172348158:clu_11979_NA	-0.407136	0.0669852	0.0375938	-0.0293914
chr1:172292480:172348158:clu_11979_NA	0.42583	0.4106	0.530041	0.119441
chr1:172356499:172357713:clu_11983_NA	-0.285611	0.578726	0.436919	-0.141807
chr1:172357949:172376912:clu_11983_NA	0.285611	0.421274	0.563081	0.141807
chr1:172544763:172546679:clu_11985_NA	-4.02096	0.777096	0.00112022	-0.775976
chr1:172546699:172546904:clu_11985_NA	4.02096	0.222904	0.99888	0.775976
chr1:172548407:172554158:clu_11986_NA	0.275777	0.201521	0.242782	0.0412615
chr1:172554226:172554998:clu_11986_NA	0.0364565	0.798452	0.757199	-0.0412525
chr1:172555088:172557900:clu_11986_NA	-0.312233	2.69489e-05	1.8033e-05	-8.91587e-06
chr1:172560211:172569204:clu_11988_NA	-0.36247	0.999997	0.999994	-3.19114e-06
chr1:172569308:172571204:clu_11988_NA	0.36247	2.9975e-06	6.18865e-06	3.19114e-06
chr1:173594064:173596204:clu_12000_NA	-0.243016	0.98272	0.979684	-0.00303564
chr1:173596298:173615985:clu_12000_NA	0.486034	0.0028875	0.00596761	0.00308011
chr1:173616152:173628230:clu_12000_NA	-0.243017	0.0143929	0.0143485	-4.44703e-05
chr1:173722446:173725062:clu_12004_NA	-3.3974	0.000595594	6.67218e-07	-0.000594927
chr1:173725177:173726115:clu_12004_NA	3.3974	0.999404	0.999999	0.000594927
chr1:173726298:173735285:clu_12005_NA	4.66484	0.0649779	0.977366	0.912388
chr1:173735428:173743444:clu_12005_NA	-1.76037	0.925813	0.0225622	-0.903251
chr1:173743577:173744773:clu_12005_NA	-2.90447	0.00920864	7.14788e-05	-0.00913716
chr1:173833442:173833622:clu_12010_NA	0.677739	0.231263	0.193897	-0.0373663
chr1:173833644:173833813:clu_12010_NA	1.38753	0.443937	0.756909	0.312972
chr1:173834420:173834609:clu_12010_NA	-1.03351	0.315999	0.0478588	-0.26814
chr1:173834420:173834648:clu_12010_NA	-1.03176	0.00880097	0.00133527	-0.0074657
chr1:173795924:173797471:clu_12011_NA	0.310975	0.000670391	0.00118172	0.000511325
chr1:173797537:173799798:clu_12011_NA	0.20243	0.000547765	0.00086624	0.000318476
chr1:173799899:173800673:clu_12011_NA	-0.25691	0.535864	0.535316	-0.000547929
chr1:173800768:173802514:clu_12011_NA	-0.256496	0.462918	0.462636	-0.000281871
chr1:173840286:173842605:clu_12018_NA	0.324165	0.620267	0.757498	0.137231
chr1:173842704:173854774:clu_12018_NA	-0.324165	0.379733	0.242502	-0.137231
chr1:173908009:173910403:clu_12020_NA	-0.203955	0.928392	0.896073	-0.0323188
chr1:173908012:173910403:clu_12020_NA	0.203955	0.0716083	0.103927	0.0323188
chr1:173910518:173912580:clu_12021_NA	5.2109	0.992226	0.999993	0.00776634
chr1:173912726:173915614:clu_12021_NA	-1.61546	0.00645884	7.06142e-06	-0.00645178
chr1:173912753:173915614:clu_12021_NA	-3.59544	0.00131476	1.98466e-07	-0.00131456
chr1:173916720:173921124:clu_12022_NA	0.0280255	0.938997	0.942129	0.00313281
chr1:173921276:173930215:clu_12022_NA	-0.0280255	0.0610035	0.0578707	-0.00313281
chr1:173933325:173933977:clu_12023_NA	-1.04509	0.237616	0.0453695	-0.192247
chr1:173934258:173939643:clu_12023_NA	0.196207	0.020996	0.0138712	-0.00712479
chr1:173939755:173941647:clu_12023_NA	0.848887	0.741388	0.940759	0.199371
chr1:173953757:173961893:clu_12027_NA	-0.376534	0.843878	0.717947	-0.125931
chr1:173962273:173991234:clu_12027_NA	0.376534	0.156122	0.282053	0.125931
chr1:174190302:174200283:clu_12032_NA	-0.0930613	0.736307	0.698621	-0.0376862
chr1:174200493:174210621:clu_12032_NA	0.0930613	0.263693	0.301379	0.0376862
chr1:174221728:174241552:clu_12034_NA	1.01304	1.4337e-06	1.08736e-05	9.43988e-06
chr1:174241618:174244971:clu_12034_NA	-1.01304	0.999999	0.999989	-9.43988e-06
chr1:174247917:174274124:clu_12035_NA	0.096922	0.999982	0.999985	3.15885e-06
chr1:174274265:174340117:clu_12035_NA	-0.096922	1.79265e-05	1.47677e-05	-3.15885e-06
chr1:174340210:174363133:clu_12036_NA	0.40725	0.786633	0.925962	0.139329
chr1:174363283:174606513:clu_12036_NA	-0.814368	0.213357	0.0740263	-0.139331
chr1:174415921:174606513:clu_12036_NA	0.407118	9.98561e-06	1.17527e-05	1.76711e-06
chr1:174668788:174671251:clu_12040_NA	-0.0684691	0.0803354	0.0707821	-0.00955329
chr1:174671394:174721451:clu_12040_NA	0.0684691	0.919665	0.929218	0.00955329
chr1:174721492:174780970:clu_12042_NA	0.444791	0.00946364	0.0130188	0.00355511
chr1:174769638:174780970:clu_12042_NA	-0.368237	0.0502826	0.0306786	-0.019604
chr1:174781098:174926594:clu_12042_NA	-0.280265	0.14486	0.0965101	-0.0483501
chr1:174926686:174938414:clu_12042_NA	0.203711	0.795393	0.859793	0.064399
chr1:174952042:174957778:clu_12044_NA	0.938383	0.528103	0.879668	0.351566
chr1:174957975:174958986:clu_12044_NA	-0.938383	0.471897	0.120332	-0.351566
chr1:174968825:174973750:clu_12045_NA	0.342017	1.20239e-11	2.38296e-11	1.18057e-11
chr1:174969331:174973750:clu_12045_NA	-0.342017	1	1	-1.18057e-11
chr1:174976332:174977745:clu_12046_NA	-0.156023	0.00905034	0.00664048	-0.00240985
chr1:174976333:174977745:clu_12046_NA	0.156023	0.99095	0.99336	0.00240985
chr1:175293655:175299210:clu_12051_NA	1.58123	0.007611	0.153415	0.145804
chr1:175299371:175304847:clu_12051_NA	-1.58123	0.992389	0.846585	-0.145804
chr1:175348873:175351175:clu_12055_NA	-0.589378	4.04723e-09	1.24518e-09	-2.80205e-09
chr1:175348873:175355168:clu_12055_NA	0.589378	1	1	2.80205e-09
chr1:175365943:175372276:clu_12056_NA	0.197073	0.688524	0.753789	0.0652648
chr1:175372752:175375352:clu_12056_NA	0.431271	0.107104	0.148199	0.0410956
chr1:175375913:175497405:clu_12056_NA	-0.628343	0.204372	0.0980119	-0.10636
chr1:176085817:176104146:clu_12065_NA	0.804456	0.186315	0.28649	0.100174
chr1:176085817:176118142:clu_12065_NA	0.803597	6.58559e-05	0.000101177	3.53211e-05
chr1:176104222:176105624:clu_12065_NA	-0.226805	0.153086	0.0839316	-0.0691546
chr1:176105683:176118142:clu_12065_NA	0.457553	0.448209	0.487173	0.0389636
chr1:176113236:176118142:clu_12065_NA	0.803415	8.7279e-05	0.000134066	4.67868e-05
chr1:176118210:176132005:clu_12065_NA	0.586301	0.0882554	0.109108	0.0208529
chr1:176118210:176153769:clu_12065_NA	-0.943386	0.000677427	0.000181403	-0.000496024
chr1:176133027:176145046:clu_12065_NA	-0.0473022	0.0169548	0.0111235	-0.00583137
chr1:176133027:176153769:clu_12065_NA	-2.11474	0.0817272	0.0067832	-0.074944
chr1:176145143:176153769:clu_12065_NA	-0.123084	0.024621	0.0149741	-0.00964689
chr1:176132124:176132951:clu_12066_NA	0.883973	1	1	7.50387e-08
chr1:176132124:176132963:clu_12066_NA	-0.883973	9.04826e-08	1.54439e-08	-7.50387e-08
chr1:176926964:176927481:clu_12085_NA	-0.235216	0.942418	0.910911	-0.0315072
chr1:176927618:176934299:clu_12085_NA	0.235216	0.057582	0.0890892	0.0315072
chr1:176934373:176983927:clu_12086_NA	0.334131	5.36231e-07	1.0461e-06	5.09871e-07
chr1:176984011:176992540:clu_12086_NA	-0.334131	0.999999	0.999999	-5.09871e-07
chr1:177140868:177178733:clu_12088_NA	0.790197	0.151863	0.225585	0.0737219
chr1:177140868:177198937:clu_12088_NA	0.30622	0.845132	0.773738	-0.0713935
chr1:177178846:177198937:clu_12088_NA	-1.09642	0.003005	0.000676638	-0.00232836
chr1:177902447:177902619:clu_12101_NA	1.32236	0.244363	0.819921	0.575558
chr1:177902771:177905433:clu_12101_NA	-1.32236	0.755637	0.180079	-0.575558
chr1:177937174:177940531:clu_12111_NA	5.93017	1.78651e-06	0.000523768	0.000521981
chr1:177937174:177991575:clu_12111_NA	0.777621	6.381e-08	1.08217e-07	4.44074e-08
chr1:177991803:177993539:clu_12111_NA	1.0137	4.51971e-05	9.70617e-05	5.18646e-05
chr1:177995097:177995290:clu_12111_NA	-1.68243	0.000328632	4.76137e-05	-0.000281018
chr1:177995390:178000686:clu_12111_NA	-2.09246	0.027017	0.00259767	-0.0244193
chr1:178000795:178001565:clu_12111_NA	0.2761	0.970327	0.996595	0.0262678
chr1:178001630:178002162:clu_12111_NA	-1.13238	0.000270262	6.78722e-05	-0.000202389
chr1:178002220:178003840:clu_12111_NA	-3.09033	0.00201016	7.12542e-05	-0.00193891
chr1:178252826:178269127:clu_12114_NA	-0.473543	0.043524	0.03096	-0.012564
chr1:178269253:178359235:clu_12114_NA	-0.962312	0.199648	0.0871097	-0.112538
chr1:178341457:178359235:clu_12114_NA	-0.175324	0.723962	0.69391	-0.0300525
chr1:178358442:178359235:clu_12114_NA	1.61118	0.0328662	0.188021	0.155154
chr1:178423783:178425835:clu_12121_NA	-23.6507	1	1.23855e-06	-0.999999
chr1:178423783:178425856:clu_12121_NA	23.6507	2.31384e-15	0.999999	0.999999
chr1:178427679:178433413:clu_12122_NA	0.344738	0.771611	0.870671	0.0990603
chr1:178433547:178435055:clu_12122_NA	-0.344738	0.228389	0.129329	-0.0990603
chr1:178436556:178439828:clu_12123_NA	-0.346608	0.068597	0.0331367	-0.0354602
chr1:178436556:178442210:clu_12123_NA	0.45949	0.845293	0.914314	0.0690213
chr1:178439858:178442210:clu_12123_NA	-0.112882	0.0861101	0.052549	-0.0335611
chr1:178777263:178780450:clu_12128_NA	-0.681346	0.00304018	0.000500708	-0.00253947
chr1:178780539:178790747:clu_12128_NA	-0.325192	0.000207512	4.87982e-05	-0.000158713
chr1:178790839:178802559:clu_12128_NA	-1.23751	4.87885e-08	4.60747e-09	-4.41811e-08
chr1:178790839:178846633:clu_12128_NA	0.63455	2.80451e-05	1.72198e-05	-1.08253e-05
chr1:178802685:178846633:clu_12128_NA	1.12504	0.996683	0.999411	0.00272854
chr1:178846770:178848037:clu_12128_NA	0.484463	4.13224e-05	2.18361e-05	-1.94863e-05
chr1:178858831:178863054:clu_12132_NA	-0.869623	0.000124098	3.3674e-05	-9.04238e-05
chr1:178871346:178875911:clu_12132_NA	0.434811	0.178362	0.178378	1.61288e-05
chr1:178876002:178885465:clu_12132_NA	0.434811	0.821514	0.821588	7.4295e-05
chr1:178995233:179012850:clu_12133_NA	-1.16049	1.82537e-07	1.79208e-08	-1.64616e-07
chr1:179013359:179019414:clu_12133_NA	1.16049	1	1	1.64616e-07
chr1:179019500:179023664:clu_12134_NA	-0.0123283	0.448725	0.442634	-0.00609131
chr1:179023773:179033062:clu_12134_NA	0.0123283	0.551275	0.557366	0.00609131
chr1:179033631:179035935:clu_12135_NA	-0.390616	0.227988	0.119104	-0.108884
chr1:179035994:179041048:clu_12135_NA	0.390616	0.772012	0.880896	0.108884
chr1:179084165:179086467:clu_12141_NA	0.98493	0.300807	0.755175	0.454367
chr1:179086651:179087722:clu_12141_NA	-0.98493	0.699193	0.244825	-0.454367
chr1:179087899:179089325:clu_12142_NA	0.00480652	0.220686	0.222344	0.00165772
chr1:179089409:179090730:clu_12142_NA	-0.00480652	0.779314	0.777656	-0.00165772
chr1:179821946:179825193:clu_12166_NA	1.03897	0.0860853	0.0158463	-0.070239
chr1:179821946:179834571:clu_12166_NA	0.82127	0.00280432	0.000415222	-0.0023891
chr1:179825305:179834571:clu_12166_NA	2.92972	0.805519	0.982241	0.176722
chr1:179834989:179837943:clu_12166_NA	-1.54279	0.0290167	0.000404018	-0.0286126
chr1:179834989:179846374:clu_12166_NA	-0.539832	0.00781816	0.000296782	-0.00752138
chr1:179834989:179846828:clu_12166_NA	-3.26743	0.0631434	0.000156705	-0.0629867
chr1:179846508:179846828:clu_12166_NA	0.560087	0.00561285	0.000640037	-0.00497281
chr1:179853904:179858445:clu_12168_NA	-1.7453	0.133299	0.0113509	-0.121948
chr1:179853904:179858448:clu_12168_NA	1.47081	0.367518	0.780226	0.412708
chr1:179858504:179869261:clu_12168_NA	0.283731	0.115628	0.0748962	-0.0407314
chr1:179869302:179870437:clu_12168_NA	0.332121	0.0016776	0.00114052	-0.000537082
chr1:179870523:179873101:clu_12168_NA	-0.341371	0.381878	0.132387	-0.249491
chr1:179956421:179959642:clu_12171_NA	0.567374	0.718849	0.826793	0.107944
chr1:179956421:179961197:clu_12171_NA	-0.297441	0.00143324	0.000694214	-0.000739024
chr1:179959756:179961197:clu_12171_NA	-0.281227	0.0716131	0.0352541	-0.036359
chr1:179961356:179965688:clu_12171_NA	0.0112939	0.208105	0.137259	-0.0708464
chr1:179966310:179972309:clu_12172_NA	-0.448923	0.48615	0.27823	-0.20792
chr1:179975702:179981064:clu_12172_NA	0.448923	0.51385	0.72177	0.20792
chr1:179955389:179956375:clu_12173_NA	-0.774814	4.13068e-07	8.77056e-08	-3.25363e-07
chr1:179955389:179956378:clu_12173_NA	0.774814	1	1	3.25363e-07
chr1:180017840:180022105:clu_12179_NA	-1.01129	0.570896	0.149686	-0.42121
chr1:180021451:180022105:clu_12179_NA	1.01129	0.429104	0.850314	0.42121
chr1:180023069:180023550:clu_12180_NA	-0.124259	0.179924	0.146118	-0.0338062
chr1:180023637:180031355:clu_12180_NA	0.124259	0.820076	0.853882	0.0338062
chr1:180034407:180042921:clu_12182_NA	-3.15771	0.1071	0.00992878	-0.0971712
chr1:180034407:180044157:clu_12182_NA	4.18627	0.0020621	0.29571	0.293648
chr1:180043043:180044157:clu_12182_NA	-1.02856	0.890838	0.694361	-0.196477
chr1:180124307:180135626:clu_12189_NA	-0.00595691	0.322866	0.213169	-0.109698
chr1:180135726:180144456:clu_12189_NA	-0.66209	0.0948215	0.0324827	-0.0623388
chr1:180151454:180153051:clu_12189_NA	0.668047	0.582312	0.754349	0.172037
chr1:180257652:180283827:clu_12195_NA	-0.392201	0.494884	0.407727	-0.0871566
chr1:180283857:180366651:clu_12195_NA	-0.229274	0.426332	0.413402	-0.01293
chr1:180366740:180382501:clu_12195_NA	0.621475	0.0787843	0.178871	0.100087
chr1:180399397:180461404:clu_12197_NA	0.0352402	0.78711	0.798682	0.0115713
chr1:180464660:180471180:clu_12197_NA	-0.0352402	0.21289	0.201318	-0.0115713
chr1:180794480:180804010:clu_12201_NA	0.925871	0.0578143	0.230465	0.172651
chr1:180804181:180805658:clu_12201_NA	-0.153652	0.131405	0.177972	0.0465665
chr1:180805852:180832844:clu_12201_NA	-0.772219	0.81078	0.591563	-0.219217
chr1:180962561:180971742:clu_12213_NA	-0.603078	0.472512	0.290976	-0.181536
chr1:180963795:180971742:clu_12213_NA	0.879984	0.139189	0.377689	0.2385
chr1:180974599:180991775:clu_12213_NA	-0.276905	0.3883	0.331335	-0.056965
chr1:181480646:181546902:clu_12219_NA	0.250609	0.0947914	0.147384	0.0525926
chr1:181549912:181620474:clu_12219_NA	-0.250609	0.905209	0.852616	-0.0525926
chr1:181695298:181700311:clu_12227_NA	-2.13619	0.0321278	0.0171039	-0.0150239
chr1:181695298:181701520:clu_12227_NA	-1.4871	0.957797	0.975853	0.0180556
chr1:181700367:181701520:clu_12227_NA	-1.86498	0.0100752	0.00703481	-0.00304041
chr1:181700371:181701520:clu_12227_NA	5.48827	8.07e-09	8.79729e-06	8.78922e-06
chr1:181708389:181719612:clu_12230_NA	0.740403	0.281639	0.575067	0.293428
chr1:181719623:181721279:clu_12230_NA	0.478423	0.169984	0.267091	0.0971064
chr1:181721375:181724373:clu_12230_NA	-1.21883	0.548377	0.157842	-0.390535
chr1:181745364:181750563:clu_12235_NA	0.275287	0.0153457	0.0263167	0.010971
chr1:181750659:181752815:clu_12235_NA	-0.275287	0.984654	0.973683	-0.010971
chr1:181759692:181762801:clu_12236_NA	0.391697	0.000122367	0.000266921	0.000144554
chr1:181759692:181764000:clu_12236_NA	0.106354	0.139613	0.228941	0.0893272
chr1:181762929:181764000:clu_12236_NA	-0.498051	0.860264	0.770792	-0.0894718
chr1:182636108:182638759:clu_12251_NA	0.0804071	0.863281	0.881177	0.0178964
chr1:182638887:182640792:clu_12251_NA	-0.0804071	0.136719	0.118823	-0.0178964
chr1:182823313:182824712:clu_12259_NA	-0.880618	1.54944e-07	2.66245e-08	-1.2832e-07
chr1:182823313:182825667:clu_12259_NA	0.880618	1	1	1.2832e-07
chr1:183259341:183261925:clu_12275_NA	0.132086	0.840552	0.872863	0.0323109
chr1:183261992:183262840:clu_12275_NA	-0.132086	0.159448	0.127137	-0.0323109
chr1:183441784:183481972:clu_12276_NA	-0.897186	0.514697	0.127902	-0.386795
chr1:183471526:183481972:clu_12276_NA	2.05423	0.170746	0.811818	0.641072
chr1:183482003:183485009:clu_12276_NA	-1.15704	0.314557	0.0602797	-0.254277
chr1:183511499:183513488:clu_12282_NA	0.524909	0.799915	0.919501	0.119586
chr1:183511637:183513488:clu_12282_NA	-0.524909	0.200085	0.0804994	-0.119586
chr1:183514447:183515101:clu_12284_NA	-0.381407	0.19795	0.15513	-0.0428205
chr1:183515472:183516238:clu_12284_NA	0.486271	0.0193145	0.0360454	0.0167309
chr1:183516387:183518343:clu_12284_NA	-0.104865	0.782735	0.808825	0.0260896
chr1:183602287:183604652:clu_12288_NA	-0.894924	0.170062	0.0330849	-0.136977
chr1:183602289:183604652:clu_12288_NA	0.894924	0.829938	0.966915	0.136977
chr1:183605636:183666538:clu_12289_NA	0.723581	0.000251703	0.00106912	0.00081742
chr1:183605636:183711261:clu_12289_NA	-0.723581	0.999748	0.998931	-0.00081742
chr1:183711424:183775509:clu_12290_NA	-1.57416	0.971188	0.819411	-0.151776
chr1:183711424:183816700:clu_12290_NA	0.165402	0.025257	0.121356	0.0960993
chr1:183775619:183816700:clu_12290_NA	1.40876	0.00355548	0.0592325	0.055677
chr1:183867031:183869284:clu_12294_NA	0.46372	0.357215	0.584183	0.226968
chr1:183869370:183871702:clu_12294_NA	-0.46372	0.642785	0.415817	-0.226968
chr1:183920247:183923896:clu_12298_NA	-0.104301	0.000247559	0.000237539	-1.00199e-05
chr1:183923972:183933035:clu_12298_NA	0.361305	0.250154	0.382361	0.132207
chr1:183933154:183938403:clu_12298_NA	-0.257003	0.749599	0.617401	-0.132197
chr1:183938607:183942750:clu_12300_NA	0.655679	0.281792	0.592852	0.31106
chr1:183942884:183944231:clu_12300_NA	-0.655679	0.718208	0.407148	-0.31106
chr1:184446737:184476722:clu_12305_NA	0.163013	0.229713	0.297894	0.068181
chr1:184476816:184559873:clu_12305_NA	0.163487	0.000260514	0.000337998	7.74834e-05
chr1:184559949:184567535:clu_12305_NA	0.000213941	0.292367	0.322182	0.0298157
chr1:184567595:184588652:clu_12305_NA	-0.326713	0.47766	0.379586	-0.0980742
chr1:184663606:184670631:clu_12309_NA	0.236546	0.891493	0.94539	0.0538971
chr1:184663606:184670664:clu_12309_NA	0.222821	0.00363574	0.00380299	0.00016725
chr1:184663606:184671945:clu_12309_NA	0.236002	0.0109171	0.0115709	0.00065372
chr1:184670678:184671945:clu_12309_NA	-0.695369	0.0939537	0.0392357	-0.054718
chr1:184679681:184680857:clu_12312_NA	-1.15464	0.999974	0.999733	-0.000240077
chr1:184679684:184680857:clu_12312_NA	1.15464	2.64849e-05	0.000266562	0.000240077
chr1:184706845:184718681:clu_12316_NA	-0.0509025	0.638266	0.614447	-0.0238197
chr1:184718726:184723623:clu_12316_NA	0.0509025	0.361734	0.385553	0.0238197
chr1:185056772:185060711:clu_12321_NA	0.530237	0.737587	0.806446	0.0688586
chr1:185060871:185062193:clu_12321_NA	-0.757681	0.0363582	0.0109655	-0.0253927
chr1:185062408:185067204:clu_12321_NA	0.227444	0.226055	0.182589	-0.0434659
chr1:185089641:185092989:clu_12323_NA	0.829945	0.999999	1	9.5526e-07
chr1:185093051:185094076:clu_12323_NA	-0.829945	1.17957e-06	2.24307e-07	-9.5526e-07
chr1:185094242:185097801:clu_12324_NA	-0.306637	0.011355	0.0091221	-0.00223289
chr1:185106928:185108499:clu_12324_NA	1.23654	0.169751	0.638139	0.468388
chr1:185109354:185112489:clu_12324_NA	-0.929906	0.818894	0.352739	-0.466155
chr1:185274775:185276146:clu_12337_NA	0.187863	1	1	1.41598e-12
chr1:185275757:185276146:clu_12337_NA	-0.187863	4.52126e-12	3.10516e-12	-1.4161e-12
chr1:185276271:185276621:clu_12338_NA	-0.0150528	0.791361	0.786347	-0.00501429
chr1:185276794:185277932:clu_12338_NA	0.0150528	0.208639	0.213653	0.00501429
chr1:186293002:186294896:clu_12349_NA	0.0529641	0.254377	0.25131	-0.00306728
chr1:186294986:186295236:clu_12349_NA	-0.161578	0.121705	0.0970208	-0.024684
chr1:186295367:186296592:clu_12349_NA	0.108614	0.623918	0.651669	0.0277513
chr1:186303665:186304200:clu_12353_NA	0.0283552	0.296382	0.308343	0.0119613
chr1:186304261:186304470:clu_12353_NA	-0.0283552	0.703618	0.691657	-0.0119613
chr1:186310291:186310384:clu_12354_NA	0.265628	0.999997	0.999998	1.07717e-06
chr1:186310521:186312458:clu_12354_NA	-0.265628	2.61365e-06	1.53648e-06	-1.07717e-06
chr1:186321242:186322820:clu_12357_NA	0.159986	0.818672	0.861445	0.0427735
chr1:186322982:186324542:clu_12357_NA	-0.159986	0.181328	0.138555	-0.0427735
chr1:186332577:186337018:clu_12359_NA	-0.0367645	0.46589	0.447647	-0.0182427
chr1:186337114:186340102:clu_12359_NA	0.0367645	0.53411	0.552353	0.0182427
chr1:186352288:186355120:clu_12362_NA	-0.444034	6.45736e-07	2.92117e-07	-3.53619e-07
chr1:186355215:186357574:clu_12362_NA	1.06219	0.373445	0.761855	0.38841
chr1:186358756:186359843:clu_12362_NA	-0.618154	0.626554	0.238145	-0.388409
chr1:186360923:186363079:clu_12365_NA	0.877297	0.233116	0.48133	0.248214
chr1:186363147:186367445:clu_12365_NA	-0.0385962	0.514244	0.424887	-0.0893575
chr1:186368176:186375215:clu_12365_NA	-0.838701	0.25264	0.0937831	-0.158857
chr1:186375400:186380943:clu_12366_NA	-1.28012	0.000157444	3.56345e-05	-0.000121809
chr1:186375400:186386676:clu_12366_NA	0.205755	0.99984	0.999959	0.000118949
chr1:186381025:186386676:clu_12366_NA	1.07436	2.06715e-06	4.92782e-06	2.86067e-06
chr1:186386786:186388141:clu_12367_NA	4.33518	3.35169e-09	2.70702e-05	2.70668e-05
chr1:186386786:186394255:clu_12367_NA	4.33536	3.39102e-09	2.73927e-05	2.73893e-05
chr1:186420406:186439403:clu_12367_NA	3.29224	0.000351249	0.999762	0.999411
chr1:186435274:186435420:clu_12367_NA	-13.2698	0.999649	0.000182518	-0.999466
chr1:186435499:186439403:clu_12367_NA	1.30706	1.39028e-09	5.43542e-07	5.42152e-07
chr1:186439527:186463574:clu_12369_NA	0.886311	0.542409	0.618902	0.0764932
chr1:186439527:186488908:clu_12369_NA	-1.58428	0.0605564	0.00584104	-0.0547153
chr1:186439527:186535022:clu_12369_NA	0.697971	0.397035	0.375257	-0.0217778
chr1:190068264:190129798:clu_12378_NA	-0.324116	9.52177e-05	4.97983e-05	-4.54194e-05
chr1:190130020:190195212:clu_12378_NA	0.324116	0.999905	0.99995	4.54194e-05
chr1:190234185:190250690:clu_12379_NA	1.53469	1.88249e-06	4.0526e-05	3.86435e-05
chr1:190250880:190423785:clu_12379_NA	-1.53469	0.999998	0.999959	-3.86435e-05
chr1:190424070:190443538:clu_12380_NA	1.24398	0.931146	0.993894	0.0627484
chr1:190424070:190446578:clu_12380_NA	-1.24398	0.0688543	0.00610591	-0.0627484
chr1:192985525:192989437:clu_12390_NA	-0.415976	0.00034127	0.000229383	-0.000111886
chr1:192985525:192990227:clu_12390_NA	-0.0880429	0.930795	0.868436	-0.0623592
chr1:192989511:192990227:clu_12390_NA	-0.711276	0.000877774	0.000439137	-0.000438638
chr1:192998787:193018876:clu_12390_NA	0.72635	0.0403128	0.0849206	0.0446078
chr1:193018981:193020884:clu_12390_NA	0.488945	0.0276728	0.0459747	0.0183019
chr1:192993076:192997005:clu_12391_NA	0.0871656	0.469125	0.481302	0.012177
chr1:192993076:192997215:clu_12391_NA	-0.56959	0.292528	0.155622	-0.136906
chr1:192997085:192997215:clu_12391_NA	0.482424	0.238347	0.363076	0.124729
chr1:192992166:192992974:clu_12392_NA	0.216596	0.894474	0.928937	0.0344628
chr1:192992169:192992974:clu_12392_NA	-0.216596	0.105526	0.0710635	-0.0344628
chr1:192998439:192998518:clu_12393_NA	0.291174	0.952222	0.972737	0.0205151
chr1:192998579:192998662:clu_12393_NA	-0.291174	0.0477783	0.0272632	-0.0205151
chr1:193028906:193038164:clu_12395_NA	-0.0694191	4.00263e-05	3.62257e-05	-3.80059e-06
chr1:193029352:193038164:clu_12395_NA	0.00878285	0.101202	0.0990432	-0.00215914
chr1:193038764:193044950:clu_12395_NA	-0.29468	0.518455	0.374587	-0.143868
chr1:193045170:193045631:clu_12395_NA	0.355316	0.380303	0.526333	0.146031
chr1:193091461:193094242:clu_12402_NA	1.24443	0.0282714	0.259537	0.231266
chr1:193094347:193099304:clu_12402_NA	-1.24443	0.971729	0.740463	-0.231266
chr1:193121574:193172925:clu_12406_NA	0.549055	0.136538	0.321642	0.185104
chr1:193155842:193172925:clu_12406_NA	-0.549055	0.863462	0.678358	-0.185104
chr1:193181607:193202123:clu_12407_NA	0.588888	0.999997	0.999999	1.93724e-06
chr1:193205486:193218860:clu_12407_NA	-0.588888	2.79933e-06	8.6209e-07	-1.93724e-06
chr1:195721245:195722484:clu_12419_NA	-10.1638	7.8507e-08	4.49414e-21	-7.8507e-08
chr1:195727940:195728464:clu_12419_NA	-10.1639	1.42102e-08	8.13395e-22	-1.42102e-08
chr1:195728588:195730397:clu_12419_NA	20.3277	1	1	9.27172e-08
chr1:196197465:196205116:clu_12423_NA	-0.339976	0.822661	0.526248	-0.296413
chr1:196205200:196227324:clu_12423_NA	-0.277444	0.000882497	0.000600952	-0.000281545
chr1:196227624:196249990:clu_12423_NA	1.09821	0.175332	0.472526	0.297195
chr1:196242618:196249990:clu_12423_NA	-0.480791	0.00112518	0.000625228	-0.000499957
chr1:196254888:196274364:clu_12425_NA	0.0743107	0.113613	0.129461	0.0158478
chr1:196274475:196285022:clu_12425_NA	-0.0743107	0.886387	0.870539	-0.0158478
chr1:196311358:196342270:clu_12427_NA	-0.680197	0.0580117	0.023244	-0.0347677
chr1:196311358:196367693:clu_12427_NA	0.137022	0.00690784	0.00626689	-0.000640955
chr1:196342378:196367693:clu_12427_NA	0.271651	0.318362	0.330445	0.012083
chr1:196367801:196392180:clu_12427_NA	0.271524	0.616719	0.640044	0.0233257
chr1:196436916:196438124:clu_12429_NA	0.612006	0.873962	0.959319	0.0853572
chr1:196438198:196448309:clu_12429_NA	-0.612006	0.126038	0.040681	-0.0853572
chr1:197129144:197141290:clu_12440_NA	-0.0669365	0.287973	0.288084	0.00011112
chr1:197137047:197141290:clu_12440_NA	0.134415	1.30516e-06	1.5969e-06	2.91739e-07
chr1:197161029:197168484:clu_12440_NA	-0.0674788	0.712026	0.711915	-0.000111411
chr1:197237612:197297552:clu_12445_NA	68.4656	1	1	0
chr1:197298133:197313411:clu_12445_NA	-68.4656	4.79179e-32	1.62958e-91	-4.79179e-32
chr1:197515903:197522152:clu_12453_NA	-13.3977	5.52964e-07	2.94766e-14	-5.52964e-07
chr1:197564463:197564875:clu_12453_NA	3.34956	0.252218	0.252234	1.54872e-05
chr1:197564463:197576203:clu_12453_NA	3.34948	0.747475	0.74746	-1.48727e-05
chr1:197576304:197581061:clu_12453_NA	3.3491	0.000174015	0.000173945	-6.95749e-08
chr1:197581106:197586789:clu_12453_NA	3.34956	0.000131644	0.000131652	8.06974e-09
chr1:197614873:197616185:clu_12454_NA	-0.788522	0.023121	0.00486571	-0.0182553
chr1:197614873:197621365:clu_12454_NA	0.788522	0.976879	0.995134	0.0182553
chr1:197621445:197627430:clu_12455_NA	-0.622397	0.0462477	0.0290091	-0.0172386
chr1:197627499:197641167:clu_12455_NA	-0.148408	0.947186	0.954401	0.00721517
chr1:197643299:197684161:clu_12455_NA	0.770804	0.00656663	0.01659	0.0100234
chr1:198126406:198201683:clu_12460_NA	0.0230692	0.217987	0.300377	0.08239
chr1:198201767:198222170:clu_12460_NA	0.513972	0.0574799	0.129404	0.0719243
chr1:198222310:198231705:clu_12460_NA	-0.537041	0.724533	0.570219	-0.154314
chr1:198233365:198247091:clu_12461_NA	0.307318	0.000107613	0.000170623	6.30095e-05
chr1:198262169:198266257:clu_12461_NA	-0.153708	0.459911	0.459858	-5.30723e-05
chr1:198266370:198288542:clu_12461_NA	-0.153611	0.539981	0.539971	-9.93712e-06
chr1:200709094:200729967:clu_12478_NA	0.0994994	0.110551	0.0754086	-0.0351427
chr1:200709094:200776504:clu_12478_NA	-0.468579	0.000278254	0.000107544	-0.00017071
chr1:200730226:200776504:clu_12478_NA	0.650788	0.710708	0.841337	0.130629
chr1:200776665:200784689:clu_12478_NA	-0.281708	0.178462	0.083147	-0.0953151
chr1:200784772:200797701:clu_12481_NA	0.0580051	0.655941	0.694084	0.0381433
chr1:200784772:200801328:clu_12481_NA	0.0580159	8.37649e-11	8.86368e-11	4.87192e-12
chr1:200797733:200801328:clu_12481_NA	-0.116021	0.344059	0.305916	-0.0381433
chr1:200813997:200816338:clu_12482_NA	0.0267629	0.999982	0.999983	9.2256e-07
chr1:200813997:200816386:clu_12482_NA	-0.0267629	1.77015e-05	1.67789e-05	-9.2256e-07
chr1:200816420:200816768:clu_12483_NA	-0.846379	0.17229	0.0368895	-0.135401
chr1:200819362:200821669:clu_12483_NA	0.846379	0.82771	0.96311	0.135401
chr1:200942706:200943132:clu_12488_NA	1.16645	0.0631692	0.410043	0.346874
chr1:200943322:200943842:clu_12488_NA	-1.16645	0.936831	0.589957	-0.346874
chr1:200950224:200952184:clu_12491_NA	-0.712649	0.0353497	0.00873387	-0.0266158
chr1:200952222:200953987:clu_12491_NA	0.712649	0.96465	0.991266	0.0266158
chr1:201113079:201115868:clu_12510_NA	0.393843	0.998291	0.999222	0.000930675
chr1:201113079:201115899:clu_12510_NA	-0.393843	0.00170866	0.000777989	-0.000930675
chr1:201120980:201122986:clu_12512_NA	-0.381121	0.662709	0.684753	0.0220439
chr1:201123087:201123276:clu_12512_NA	0.434903	5.66071e-06	1.32275e-05	7.56676e-06
chr1:201123087:201123573:clu_12512_NA	-0.484295	0.336645	0.313744	-0.0229009
chr1:201123087:201140618:clu_12512_NA	0.430513	0.000640408	0.0014899	0.000849488
chr1:201508470:201591981:clu_12533_NA	-0.0929	9.15136e-07	7.59965e-07	-1.55171e-07
chr1:201618553:201681945:clu_12533_NA	0.0929	0.999999	0.999999	1.55171e-07
chr1:201687883:201749549:clu_12536_NA	0.471777	0.384146	0.615754	0.231609
chr1:201709204:201749549:clu_12536_NA	-0.471777	0.615854	0.384246	-0.231609
chr1:201755705:201757596:clu_12542_NA	0.16517	0.139619	0.21031	0.0706905
chr1:201755705:201758868:clu_12542_NA	0.165214	0.000211227	0.000318187	0.00010696
chr1:201757766:201758868:clu_12542_NA	-0.330384	0.86017	0.789372	-0.0707975
chr1:201758920:201759682:clu_12543_NA	-0.0668532	0.492806	0.459468	-0.0333379
chr1:201759705:201759817:clu_12543_NA	0.0668532	0.507194	0.540532	0.0333379
chr1:201772842:201773617:clu_12546_NA	0.62494	0.1516	0.156201	0.00460139
chr1:201772842:201777081:clu_12546_NA	-1.21519	0.000658963	0.000107817	-0.000551145
chr1:201773625:201777081:clu_12546_NA	0.59025	0.847741	0.843691	-0.00405025
chr1:201781102:201781593:clu_12550_NA	-0.334431	0.137507	0.0755072	-0.0619995
chr1:201781789:201782268:clu_12550_NA	0.334431	0.862493	0.924493	0.0619995
chr1:201798500:201804082:clu_12552_NA	-0.146628	0.00863931	0.00694546	-0.00169385
chr1:201798500:201816407:clu_12552_NA	0.0733137	1.10355e-06	1.10543e-06	1.88511e-09
chr1:201804192:201816407:clu_12552_NA	0.0733141	0.99136	0.993053	0.00169385
chr1:201816766:201817521:clu_12553_NA	-0.0425369	5.89692e-07	5.41599e-07	-4.80926e-08
chr1:201817722:201821232:clu_12553_NA	0.0425369	0.999999	0.999999	4.80926e-08
chr1:201828122:201832576:clu_12557_NA	-0.380883	0.0504873	0.0242216	-0.0262658
chr1:201832735:201835861:clu_12557_NA	0.380883	0.949513	0.975778	0.0262658
chr1:201844064:201844280:clu_12560_NA	-0.0700571	0.134611	0.119108	-0.015503
chr1:201844356:201845072:clu_12560_NA	0.0700571	0.865389	0.880892	0.015503
chr1:201858744:201859582:clu_12562_NA	-0.522764	0.134436	0.0829653	-0.0514711
chr1:201858744:201860529:clu_12562_NA	0.779296	0.00732613	0.0166238	0.00929771
chr1:201859715:201860529:clu_12562_NA	-0.505152	0.34685	0.217856	-0.128994
chr1:201860696:201860928:clu_12562_NA	0.24862	0.511387	0.682554	0.171167
chr1:201926702:201932744:clu_12565_NA	-0.722452	0.9938	0.974221	-0.0195788
chr1:201932872:201934561:clu_12565_NA	0.722452	0.00619998	0.0257788	0.0195788
chr1:201958172:201958511:clu_12567_NA	-0.204296	2.75967e-09	3.394e-10	-2.42027e-09
chr1:201958659:201965275:clu_12567_NA	-3.57852	2.19406e-07	9.24045e-10	-2.18482e-07
chr1:201966682:201969030:clu_12567_NA	1.89139	0.999996	0.999996	2.20767e-07
chr1:201969143:201970504:clu_12567_NA	1.89143	3.84616e-06	3.84629e-06	1.34641e-10
chr1:202302221:202302365:clu_12588_NA	-0.610144	9.79458e-05	2.89102e-05	-6.90356e-05
chr1:202302463:202302578:clu_12588_NA	0.610144	0.999902	0.999971	6.90356e-05
chr1:202411700:202414174:clu_12593_NA	0.481298	0.00128719	0.00128371	-3.48551e-06
chr1:202411700:202418117:clu_12593_NA	0.484014	0.998711	0.998716	4.90537e-06
chr1:202414356:202418117:clu_12593_NA	-0.965313	1.85538e-06	4.35512e-07	-1.41987e-06
chr1:202457751:202462242:clu_12597_NA	-2.9625	0.999093	0.746443	-0.25265
chr1:202462445:202464421:clu_12597_NA	2.9625	0.000906745	0.253557	0.25265
chr1:202465950:202528005:clu_12599_NA	-0.140435	0.326843	0.26828	-0.0585634
chr1:202528021:202531906:clu_12599_NA	0.140435	0.673157	0.73172	0.0585634
chr1:202533675:202536906:clu_12600_NA	0.438518	0.80448	0.908176	0.103697
chr1:202533675:202536909:clu_12600_NA	-0.438518	0.19552	0.0918238	-0.103697
chr1:202538325:202544130:clu_12602_NA	-0.180867	0.184427	0.0880448	-0.0963819
chr1:202538325:202549602:clu_12602_NA	0.699494	0.782182	0.900583	0.118401
chr1:202544310:202549602:clu_12602_NA	-0.518627	0.0333913	0.0113717	-0.0220196
chr1:202727638:202729543:clu_12611_NA	-0.236296	0.787407	0.559365	-0.228042
chr1:202733273:202736054:clu_12611_NA	0.999331	0.17359	0.424273	0.250683
chr1:202736188:202742246:clu_12611_NA	-0.763035	0.0390034	0.0163621	-0.0226413
chr1:202742416:202743741:clu_12613_NA	-0.394732	0.111509	0.0539169	-0.0575918
chr1:202743863:202746145:clu_12613_NA	0.394732	0.888491	0.946083	0.0575918
chr1:202863877:202864650:clu_12620_NA	0.421029	5.12077e-07	1.1886e-06	6.76524e-07
chr1:202866088:202878138:clu_12620_NA	-0.421029	0.999999	0.999999	-6.76524e-07
chr1:202880331:202887299:clu_12622_NA	-0.134934	0.054829	0.0424109	-0.0124182
chr1:202889036:202894096:clu_12622_NA	0.134934	0.945171	0.957589	0.0124182
chr1:202917548:202920058:clu_12625_NA	-0.562748	0.976501	0.930959	-0.045542
chr1:202920292:202927313:clu_12625_NA	0.562748	0.0234992	0.0690413	0.045542
chr1:202934628:202935015:clu_12629_NA	0.653069	0.920946	0.965532	0.0445852
chr1:202935121:202935656:clu_12629_NA	-0.0490849	0.04922	0.0255701	-0.0236499
chr1:202935728:202935877:clu_12629_NA	-0.603984	0.0298335	0.00889826	-0.0209352
chr1:202976702:202976902:clu_12630_NA	-0.260691	0.0760318	0.0465789	-0.0294529
chr1:202976991:202977771:clu_12630_NA	0.260691	0.923968	0.953421	0.0294529
chr1:202977938:202984017:clu_12631_NA	-0.360379	0.431831	0.269897	-0.161933
chr1:202977938:202984020:clu_12631_NA	0.360379	0.568169	0.730103	0.161933
chr1:202995757:203007738:clu_12635_NA	-0.103355	0.115425	0.095938	-0.019487
chr1:203008370:203012525:clu_12635_NA	0.103355	0.884575	0.904062	0.019487
chr1:203015115:203015376:clu_12638_NA	-0.0520214	0.778542	0.760085	-0.0184567
chr1:203015510:203017355:clu_12638_NA	0.0520214	0.221458	0.239915	0.0184567
chr1:203017842:203018046:clu_12639_NA	-0.672292	0.193044	0.0586936	-0.13435
chr1:203018108:203018804:clu_12639_NA	0.672292	0.806956	0.941306	0.13435
chr1:203021005:203022881:clu_12640_NA	0.474732	0.0655849	0.153539	0.087954
chr1:203023089:203024560:clu_12640_NA	-0.474732	0.934415	0.846461	-0.087954
chr1:203025283:203025503:clu_12641_NA	0.563101	0.243395	0.498012	0.254617
chr1:203025283:203025580:clu_12641_NA	-0.563101	0.756605	0.501988	-0.254617
chr1:203025636:203025912:clu_12642_NA	0.325784	0.542575	0.694721	0.152146
chr1:203026078:203028306:clu_12642_NA	-0.325784	0.457425	0.305279	-0.152146
chr1:203030160:203030780:clu_12645_NA	0.0961737	0.773946	0.80582	0.0318742
chr1:203030806:203032956:clu_12645_NA	-0.0961737	0.226054	0.19418	-0.0318742
chr1:203033131:203036823:clu_12646_NA	0.462249	0.290693	0.450557	0.159864
chr1:203037756:203040820:clu_12646_NA	-0.231353	0.709307	0.549443	-0.159864
chr1:203040888:203044705:clu_12646_NA	-0.230897	3.20644e-08	2.4849e-08	-7.21538e-09
chr1:203044885:203045096:clu_12648_NA	0.434346	0.000162316	0.000596826	0.00043451
chr1:203044885:203045469:clu_12648_NA	-0.868689	0.999645	0.998693	-0.000951232
chr1:203045204:203045469:clu_12648_NA	0.434343	0.000193027	0.000709749	0.000516722
chr1:203097056:203097913:clu_12651_NA	-0.101755	2.99033e-06	2.4397e-06	-5.50633e-07
chr1:203097560:203097913:clu_12651_NA	0.101755	0.999997	0.999998	5.50633e-07
chr1:203153760:203154312:clu_12659_NA	1.24127	1	1	8.23802e-10
chr1:203154513:203155444:clu_12659_NA	-1.24127	8.98887e-10	7.50853e-11	-8.23802e-10
chr1:203681267:203682293:clu_12676_NA	0.607969	0.500321	0.771574	0.271253
chr1:203682380:203683299:clu_12676_NA	-0.607969	0.499679	0.228426	-0.271253
chr1:203691817:203693009:clu_12679_NA	0.546738	0.679349	0.863451	0.184103
chr1:203693116:203696523:clu_12679_NA	-0.546738	0.320651	0.136549	-0.184103
chr1:203696699:203702351:clu_12680_NA	0.0457479	0.207631	0.223087	0.0154556
chr1:203702528:203708674:clu_12680_NA	-0.0457479	0.792369	0.776913	-0.0154556
chr1:203764922:203765421:clu_12683_NA	-0.53723	0.0178868	0.00384013	-0.0140466
chr1:203764922:203770703:clu_12683_NA	-0.478297	1.0388e-09	2.36559e-10	-8.02238e-10
chr1:203765624:203770703:clu_12683_NA	1.01553	0.982113	0.99616	0.0140466
chr1:203799331:203800789:clu_12689_NA	0.28402	0.842568	0.904262	0.0616936
chr1:203800899:203802919:clu_12689_NA	-0.28402	0.157432	0.095738	-0.0616936
chr1:203802981:203807094:clu_12690_NA	0.471655	0.999793	0.999919	0.000126666
chr1:203803230:203807094:clu_12690_NA	-0.471655	0.000207441	8.07746e-05	-0.000126666
chr1:203831350:203832791:clu_12695_NA	-0.374118	0.153463	0.0790058	-0.0744569
chr1:203832853:203834169:clu_12695_NA	0.374118	0.846537	0.920994	0.0744569
chr1:204191907:204192590:clu_12705_NA	0.231494	0.325262	0.433716	0.108454
chr1:204192713:204197211:clu_12705_NA	-0.231494	0.674738	0.566284	-0.108454
chr1:204199714:204210503:clu_12706_NA	-0.266122	0.108666	0.0727689	-0.0358974
chr1:204199717:204210503:clu_12706_NA	-0.189718	0.365257	0.264017	-0.101241
chr1:204210942:204212242:clu_12706_NA	0.441141	7.70279e-05	0.000104631	2.76029e-05
chr1:204212391:204213992:clu_12706_NA	-0.426801	0.0654813	0.037341	-0.0281403
chr1:204214131:204214743:clu_12706_NA	0.4415	0.460518	0.625769	0.165251
chr1:204219742:204220659:clu_12709_NA	0.321064	0.113854	0.17727	0.0634153
chr1:204219742:204226481:clu_12709_NA	-1.41375	0.00386447	0.00106159	-0.00280289
chr1:204220739:204224754:clu_12709_NA	-0.338677	0.412607	0.332123	-0.0804835
chr1:204220739:204225930:clu_12709_NA	1.15591	0.0193045	0.0692648	0.0499604
chr1:204220739:204226481:clu_12709_NA	0.167794	0.00127536	0.00170354	0.000428183
chr1:204224807:204225930:clu_12709_NA	-0.28825	0.402924	0.341103	-0.0618205
chr1:204226016:204226481:clu_12709_NA	0.395904	0.0461709	0.0774739	0.031303
chr1:204230576:204231088:clu_12712_NA	-1.01952	0.00588379	0.00150095	-0.00438284
chr1:204230576:204234070:clu_12712_NA	0.350652	0.993243	0.997294	0.00405076
chr1:204230636:204231088:clu_12712_NA	0.668869	0.00087324	0.00120532	0.000332076
chr1:204243937:204276465:clu_12715_NA	0.239414	0.857382	0.569593	-0.287789
chr1:204243937:204320008:clu_12715_NA	1.82398	0.132558	0.429499	0.296941
chr1:204243937:204328822:clu_12715_NA	-1.83768	0.00984839	0.000819754	-0.00902863
chr1:204243937:204336706:clu_12715_NA	-0.225707	0.000211734	8.83451e-05	-0.000123389
chr1:204433732:204434347:clu_12737_NA	-0.185636	2.03188e-05	1.40171e-05	-6.30164e-06
chr1:204439014:204463484:clu_12737_NA	0.185636	0.99998	0.999986	6.30164e-06
chr1:204494724:204495488:clu_12740_NA	-0.428569	0.458843	0.301672	-0.157171
chr1:204495562:204499812:clu_12740_NA	0.322823	0.335518	0.46764	0.132122
chr1:204499945:204501319:clu_12740_NA	0.105746	0.205639	0.230688	0.0250495
chr1:204501374:204506558:clu_12741_NA	0.122576	0.888621	0.878359	-0.0102617
chr1:204501374:204507337:clu_12741_NA	-0.345055	4.0078e-05	2.48183e-05	-1.52597e-05
chr1:204506625:204507337:clu_12741_NA	0.222479	0.111339	0.121616	0.010277
chr1:204507436:204511912:clu_12743_NA	0.843673	0.67244	0.736418	0.0639788
chr1:204512072:204513663:clu_12743_NA	0.72971	0.253473	0.24769	-0.00578231
chr1:204512072:204515925:clu_12743_NA	-0.786702	0.0370898	0.00795542	-0.0291344
chr1:204513812:204515925:clu_12743_NA	-0.786682	0.0369981	0.0079359	-0.0290622
chr1:204797910:204889760:clu_12750_NA	0.371576	0.294466	0.202098	-0.0923688
chr1:204840198:204889760:clu_12750_NA	-1.24267	6.09959e-05	8.33233e-06	-5.26636e-05
chr1:204889868:204913354:clu_12750_NA	0.871098	0.705473	0.797894	0.0924214
chr1:204913534:204919685:clu_12751_NA	-0.0436887	0.509382	0.493012	-0.0163702
chr1:204913534:204921139:clu_12751_NA	0.0219026	0.0513578	0.053077	0.00171916
chr1:204919702:204921139:clu_12751_NA	0.0217861	0.43926	0.453911	0.014651
chr1:204951148:204953155:clu_12753_NA	-1.27928	1.8971e-05	7.0972e-05	5.20009e-05
chr1:204951148:204956546:clu_12753_NA	-2.64871	0.999973	0.951153	-0.0488194
chr1:204951148:204956553:clu_12753_NA	6.49316	5.49104e-06	0.0487728	0.0487673
chr1:204955242:204956546:clu_12753_NA	-2.56517	2.75955e-06	2.85353e-06	9.398e-08
chr1:204926954:204931236:clu_12758_NA	0.00878834	0.0248696	0.0335339	0.00866421
chr1:204926954:204937377:clu_12758_NA	-0.299053	0.975119	0.966446	-0.00867309
chr1:204931286:204937377:clu_12758_NA	0.290265	1.128e-05	2.01542e-05	8.87424e-06
chr1:204938097:204939744:clu_12759_NA	0.282897	0.571489	0.701348	0.129858
chr1:204938110:204939744:clu_12759_NA	-0.282897	0.428511	0.298652	-0.129858
chr1:204945923:204946809:clu_12763_NA	-0.291725	0.109153	0.0639915	-0.0451614
chr1:204946853:204948096:clu_12763_NA	0.291725	0.890847	0.936008	0.0451614
chr1:204957934:204960420:clu_12765_NA	0.276289	0.41439	0.397299	-0.0170912
chr1:204960434:204966298:clu_12765_NA	0.787944	0.311285	0.497823	0.186538
chr1:204960434:204970298:clu_12765_NA	-0.126857	0.0266742	0.017089	-0.00958527
chr1:204960434:204978685:clu_12765_NA	0.266563	0.0211764	0.0201065	-0.0010699
chr1:204966534:204970298:clu_12765_NA	0.186898	0.012602	0.0110491	-0.00155294
chr1:204966534:204978685:clu_12765_NA	-0.372942	0.00178153	0.000892367	-0.000889162
chr1:204971876:204978685:clu_12765_NA	-1.01789	0.21209	0.0557407	-0.15635
chr1:205039189:205039554:clu_12783_NA	-1.74141	0.0866036	0.00290434	-0.0836993
chr1:205039666:205041075:clu_12783_NA	1.74141	0.913396	0.997096	0.0836993
chr1:205073147:205074156:clu_12790_NA	-0.99138	0.53954	0.138922	-0.400618
chr1:205074296:205083917:clu_12790_NA	0.99138	0.46046	0.861078	0.400618
chr1:205084089:205084986:clu_12791_NA	-0.239443	0.599337	0.480964	-0.118373
chr1:205085011:205090983:clu_12791_NA	0.239443	0.400663	0.519036	0.118373
chr1:205116873:205117333:clu_12792_NA	-0.211125	0.0885083	0.0598479	-0.0286604
chr1:205117467:205119808:clu_12792_NA	0.211125	0.911492	0.940152	0.0286604
chr1:205132134:205132851:clu_12793_NA	0.509323	1.00904e-05	2.79442e-05	1.78538e-05
chr1:205133083:205138291:clu_12793_NA	-0.509323	0.99999	0.999972	-1.78538e-05
chr1:205138960:205156546:clu_12794_NA	0.8793	0.509844	0.857903	0.348059
chr1:205156934:205180399:clu_12794_NA	-0.8793	0.490156	0.142097	-0.348059
chr1:205197899:205210633:clu_12795_NA	0.7509	0.00225777	0.00309395	0.000836181
chr1:205211172:205238078:clu_12795_NA	0.435343	0.997304	0.99682	-0.000484545
chr1:205239012:205240248:clu_12795_NA	-1.18624	0.00043817	8.65339e-05	-0.000351636
chr1:205473924:205492275:clu_12798_NA	0.22435	0.966413	0.978292	0.0118796
chr1:205492425:205492611:clu_12798_NA	-0.22435	0.0335872	0.0217076	-0.0118796
chr1:205498691:205499387:clu_12805_NA	0.196293	0.950089	0.96574	0.0156505
chr1:205499477:205499756:clu_12805_NA	-0.196293	0.0499109	0.0342605	-0.0156505
chr1:205549077:205549789:clu_12813_NA	0.569771	0.95166	0.987917	0.0362563
chr1:205549077:205553083:clu_12813_NA	0.285889	3.68444e-05	2.87953e-05	-8.04912e-06
chr1:205550049:205553083:clu_12813_NA	-0.85566	0.0483029	0.0120547	-0.0362483
chr1:205688801:205689629:clu_12821_NA	-0.583423	0.293155	0.114361	-0.178795
chr1:205688804:205689629:clu_12821_NA	0.583423	0.706845	0.885639	0.178795
chr1:205782713:205822916:clu_12827_NA	0.0578057	0.000893015	0.000893101	8.51036e-08
chr1:205782713:205824627:clu_12827_NA	-0.231138	3.58177e-05	2.68319e-05	-8.98573e-06
chr1:205823002:205824627:clu_12827_NA	0.0578066	6.76495e-05	6.7656e-05	6.50923e-09
chr1:205826707:205827271:clu_12827_NA	0.0577193	0.998981	0.99899	8.89198e-06
chr1:205831726:205833261:clu_12827_NA	0.0578066	2.22028e-05	2.22049e-05	2.13632e-09
chr1:206567030:206574780:clu_12837_NA	-0.499248	0.725815	0.49375	-0.232066
chr1:206567030:206574783:clu_12837_NA	0.499248	0.274185	0.50625	0.232066
chr1:206626726:206627490:clu_12844_NA	1.0116	8.62842e-07	6.52524e-06	5.6624e-06
chr1:206626726:206628224:clu_12844_NA	-1.0116	0.999999	0.999993	-5.6624e-06
chr1:206769187:206770450:clu_12854_NA	-0.460695	0.0867534	0.0364275	-0.050326
chr1:206770545:206772357:clu_12854_NA	0.460695	0.913247	0.963573	0.050326
chr1:206773662:206775690:clu_12856_NA	4.15557	1	1	0
chr1:206776558:206778753:clu_12856_NA	-4.15557	3.19991e-33	7.86416e-37	-3.19912e-33
chr1:207236061:207236488:clu_12875_NA	-1.81455	4.11847e-09	1.09304e-10	-4.00917e-09
chr1:207238505:207240844:clu_12875_NA	1.81455	1	1	4.00917e-09
chr1:207500182:207504453:clu_12884_NA	-0.779052	0.000134446	5.81738e-05	-7.62719e-05
chr1:207504641:207510038:clu_12884_NA	1.33758	0.150843	0.541936	0.391093
chr1:207510163:207510674:clu_12884_NA	-0.558531	0.849023	0.458006	-0.391017
chr1:207940540:207943666:clu_12892_NA	-0.211027	2.65159e-08	1.73864e-08	-9.12944e-09
chr1:207943707:207956637:clu_12892_NA	0.211027	1	1	9.12944e-09
chr1:207959027:207963598:clu_12894_NA	-0.713872	0.603367	0.372776	-0.230592
chr1:207959027:207966864:clu_12894_NA	1.64725	0.0710975	0.465739	0.394641
chr1:207963690:207966864:clu_12894_NA	-0.933377	0.325535	0.161486	-0.16405
chr1:207990759:207995549:clu_12895_NA	-0.688488	0.921136	0.746667	-0.17447
chr1:207990759:208041271:clu_12895_NA	0.688488	0.0788636	0.253333	0.17447
chr1:208315808:208383625:clu_12914_NA	-0.114008	0.598918	0.543128	-0.0557898
chr1:208383807:208390080:clu_12914_NA	0.114008	0.401082	0.456872	0.0557898
chr1:209768420:209773328:clu_12924_NA	-0.429764	0.0647853	0.028492	-0.0362933
chr1:209773456:209776559:clu_12924_NA	0.429764	0.935215	0.971508	0.0362933
chr1:209782437:209783196:clu_12927_NA	0.646665	0.599862	0.845302	0.24544
chr1:209783274:209784810:clu_12927_NA	-0.646665	0.400138	0.154698	-0.24544
chr1:210001515:210003453:clu_12939_NA	-2.09885	2.80542e-08	4.21655e-10	-2.76325e-08
chr1:210003492:210004148:clu_12939_NA	2.09885	1	1	2.76325e-08
chr1:210015792:210015928:clu_12941_NA	1.01676	0.999907	0.99998	7.28207e-05
chr1:210016040:210016796:clu_12941_NA	-0.507297	8.21937e-05	1.79052e-05	-6.42885e-05
chr1:210017041:210024549:clu_12941_NA	-0.509464	1.0902e-05	2.36977e-06	-8.53221e-06
chr1:210194599:210267667:clu_12943_NA	0.0762971	0.217813	0.239312	0.0214985
chr1:210194599:210273357:clu_12943_NA	-0.030594	7.18445e-05	7.09335e-05	-9.11063e-07
chr1:210267938:210273357:clu_12943_NA	-0.0457031	0.782115	0.760617	-0.0214976
chr1:210329255:210332766:clu_12947_NA	1.24083	0.027175	0.250445	0.22327
chr1:210332822:210334074:clu_12947_NA	-1.24083	0.972825	0.749555	-0.22327
chr1:210948886:210970850:clu_12961_NA	0.728162	0.374601	0.719866	0.345265
chr1:210971102:210977309:clu_12961_NA	-0.728162	0.625399	0.280134	-0.345265
chr1:210977508:211092982:clu_12962_NA	-0.3498	0.936338	0.879948	-0.0563903
chr1:211093411:211192125:clu_12962_NA	-0.459909	0.0328149	0.0276233	-0.00519161
chr1:211093411:211192206:clu_12962_NA	0.809709	0.0308472	0.0924291	0.0615819
chr1:211192598:211256122:clu_12963_NA	-0.693115	0.121182	0.0487598	-0.0724219
chr1:211256240:211263904:clu_12963_NA	0.409778	0.0861107	0.104391	0.0182802
chr1:211264032:211276838:clu_12963_NA	0.283337	0.792708	0.846849	0.0541416
chr1:211433068:211433450:clu_12967_NA	3.19538	1	1	9.43026e-10
chr1:211433071:211433450:clu_12967_NA	-3.19538	9.4461e-10	1.58409e-12	-9.43026e-10
chr1:211449760:211451459:clu_12971_NA	-0.311919	0.765147	0.640722	-0.124425
chr1:211451583:211452580:clu_12971_NA	-0.218114	0.0949011	0.0872841	-0.00761705
chr1:211452658:211462520:clu_12971_NA	0.530033	0.139952	0.271994	0.132042
chr1:211462738:211469018:clu_12972_NA	-0.484557	0.0831844	0.094432	0.0112476
chr1:211469095:211477425:clu_12972_NA	-0.365318	0.000658405	0.000842084	0.000183679
chr1:211477482:211486062:clu_12972_NA	-0.636776	0.319571	0.311557	-0.00801426
chr1:211485829:211486062:clu_12972_NA	2.45413	0.00845123	0.18124	0.172789
chr1:211486303:211486766:clu_12972_NA	-0.967484	0.588135	0.411929	-0.176206
chr1:211529810:211533254:clu_12974_NA	0.401956	0.00210787	0.00144507	-0.000662804
chr1:211534121:211534430:clu_12974_NA	0.0113009	0.0496689	0.0230393	-0.0266296
chr1:211534504:211538718:clu_12974_NA	0.874404	0.879235	0.966785	0.0875508
chr1:211538810:211542794:clu_12974_NA	-1.28766	0.0689887	0.00873032	-0.0602584
chr1:211952386:211956571:clu_12981_NA	0.219613	0.309738	0.384321	0.0745825
chr1:211956844:211960974:clu_12981_NA	-0.094814	0.326992	0.296267	-0.0307256
chr1:211961069:211966414:clu_12981_NA	-0.124799	0.36327	0.319413	-0.0438569
chr1:212002661:212003525:clu_12983_NA	-11.4464	0.0365927	1.01362e-08	-0.0365927
chr1:212002665:212003525:clu_12983_NA	3.33055	0.0232888	0.0168726	-0.00641625
chr1:212002665:212003915:clu_12983_NA	3.66069	0.911009	0.918193	0.00718356
chr1:212003672:212003915:clu_12983_NA	4.45516	0.0291095	0.0649349	0.0358254
chr1:212126043:212139772:clu_12985_NA	1.41987	5.13387e-07	8.78456e-06	8.27117e-06
chr1:212142049:212148508:clu_12985_NA	-1.41987	0.999999	0.999991	-8.27117e-06
chr1:212148714:212149924:clu_12986_NA	0.77382	0.151706	0.456699	0.304992
chr1:212156152:212161228:clu_12986_NA	-0.77382	0.848294	0.543301	-0.304992
chr1:212190365:212193464:clu_12989_NA	-1.75869	0.0013819	4.10662e-05	-0.00134083
chr1:212193610:212194425:clu_12989_NA	1.75869	0.998618	0.999959	0.00134083
chr1:212506940:212515530:clu_12994_NA	0.364863	0.998931	0.999401	0.000470032
chr1:212519275:212520689:clu_12994_NA	-0.285978	0.000725179	0.000378437	-0.000346743
chr1:212522584:212529968:clu_12994_NA	-0.0788847	0.000344314	0.000221025	-0.000123289
chr1:212558767:212560233:clu_13000_NA	-1.54448	0.00329563	0.000150588	-0.00314504
chr1:212560442:212583767:clu_13000_NA	1.54448	0.996704	0.999849	0.00314504
chr1:212860321:212870303:clu_13008_NA	1.41754	0.00120725	0.00616453	0.00495728
chr1:212912028:212912876:clu_13008_NA	-0.734821	0.588973	0.349494	-0.239479
chr1:212912943:212955714:clu_13008_NA	-1.47697	0.19455	0.0549622	-0.139588
chr1:212955768:212957705:clu_13008_NA	0.794254	0.215269	0.589379	0.37411
chr1:212957835:212960901:clu_13010_NA	0.0166872	0.999933	0.999935	2.18955e-06
chr1:212960979:212964872:clu_13010_NA	-0.0166872	6.67107e-05	6.45211e-05	-2.18955e-06
chr1:212969932:212970454:clu_13012_NA	-1.78077	0.00777709	0.000248891	-0.0075282
chr1:212970538:212976043:clu_13012_NA	-0.163564	0.0024259	0.000391211	-0.00203469
chr1:212976105:212977662:clu_13012_NA	-0.302577	0.00308148	0.000432439	-0.00264904
chr1:212977771:212977938:clu_13012_NA	2.83179	0.172146	0.555008	0.382862
chr1:212977993:212981078:clu_13012_NA	1.14106	0.711457	0.422939	-0.288518
chr1:212981190:212985590:clu_13012_NA	-1.02005	0.00279767	0.000191588	-0.00260608
chr1:212981190:212985593:clu_13012_NA	-1.25183	0.0442336	0.00240248	-0.0418311
chr1:212985670:212988355:clu_13012_NA	0.545948	0.056081	0.0183861	-0.0376949
chr1:213032532:213037067:clu_13016_NA	-0.248944	0.000194401	5.29696e-05	-0.000141432
chr1:213037211:213046020:clu_13016_NA	1.05141	0.999796	0.999946	0.000149568
chr1:213037861:213046020:clu_13016_NA	-0.802468	9.64737e-06	1.51128e-06	-8.13609e-06
chr1:213173725:213174128:clu_13023_NA	0.773681	1	1	1.85227e-07
chr1:213174254:213178375:clu_13023_NA	-0.773681	2.35301e-07	5.0074e-08	-1.85227e-07
chr1:213178796:213180471:clu_13024_NA	-0.297902	0.118352	0.0688855	-0.0494663
chr1:213180540:213181552:clu_13024_NA	0.297902	0.881648	0.931115	0.0494663
chr1:213181808:213184550:clu_13025_NA	2.42838	0.0032817	0.154113	0.150832
chr1:213181808:213186435:clu_13025_NA	-0.34294	0.000504261	0.00148192	0.000977663
chr1:213184800:213188955:clu_13025_NA	-0.480343	0.00910575	0.0233246	0.0142188
chr1:213186760:213188955:clu_13025_NA	-1.6051	0.987108	0.82108	-0.166028
chr1:213224851:213244348:clu_13026_NA	0.784032	7.89199e-06	0.000130367	0.000122475
chr1:213244383:213246212:clu_13026_NA	0.787817	4.75687e-05	0.000788761	0.000741192
chr1:213244383:213251038:clu_13026_NA	0.475372	0.00068027	0.00825301	0.00757274
chr1:213246328:213251038:clu_13026_NA	-2.02955	0.999171	0.990136	-0.00903525
chr1:213251158:213277796:clu_13026_NA	-0.0176668	9.34266e-05	0.000692273	0.000598846
chr1:213277911:213290659:clu_13027_NA	-0.616967	0.000204142	8.72314e-05	-0.00011691
chr1:213290752:213302870:clu_13027_NA	0.139588	0.581572	0.529556	-0.0520158
chr1:213299186:213302870:clu_13027_NA	0.119641	0.0137319	0.0122568	-0.00147512
chr1:213303232:213341201:clu_13027_NA	0.357738	0.404492	0.4581	0.0536079
chr1:213341316:213349743:clu_13028_NA	-0.552934	0.170825	0.0594448	-0.111381
chr1:213349835:213403840:clu_13028_NA	1.04651	0.473779	0.816148	0.342369
chr1:213403887:213405466:clu_13028_NA	0.0590896	0.00238944	0.0015334	-0.000856036
chr1:213405598:213414045:clu_13028_NA	-0.552671	0.353007	0.122874	-0.230133
chr1:213436159:213445867:clu_13029_NA	-2.24826	0.99974	0.977212	-0.0225286
chr1:213436159:213552076:clu_13029_NA	2.24826	0.000259896	0.0227885	0.0225286
chr1:214454770:214478530:clu_13039_NA	0.426734	5.84633e-05	0.000110936	5.24725e-05
chr1:214454770:214488105:clu_13039_NA	-0.212861	0.000542973	0.000543494	5.2035e-07
chr1:214478593:214488105:clu_13039_NA	-0.213872	0.999399	0.999346	-5.29929e-05
chr1:214503621:214504293:clu_13040_NA	0.25944	0.980489	0.988295	0.0078058
chr1:214505535:214507543:clu_13040_NA	-0.25944	0.0195108	0.011705	-0.0078058
chr1:214488215:214491422:clu_13041_NA	-0.987577	0.255711	0.0454974	-0.210214
chr1:214492326:214497984:clu_13041_NA	0.987577	0.744289	0.954503	0.210214
chr1:214576296:214585027:clu_13047_NA	-0.385085	0.326013	0.182957	-0.143057
chr1:214588069:214625148:clu_13047_NA	0.385085	0.673987	0.817043	0.143057
chr1:215256650:215259711:clu_13053_NA	0.642467	0.969116	0.994919	0.0258026
chr1:215256774:215259711:clu_13053_NA	-2.41486	0.0256082	0.00123598	-0.0243722
chr1:215260021:215297976:clu_13053_NA	1.33438	0.00104145	0.00213572	0.00109427
chr1:215298093:215342542:clu_13053_NA	-0.485199	0.00393997	0.00130968	-0.00263029
chr1:215368435:215408171:clu_13053_NA	0.923214	0.000294093	0.000399782	0.000105689
chr1:215751071:215751344:clu_13056_NA	-1.24875	0.888156	0.395212	-0.492944
chr1:215751424:215752343:clu_13056_NA	1.24875	0.111844	0.604788	0.492944
chr1:216692763:216737561:clu_13068_NA	0.140703	0.000104192	0.000138049	3.38569e-05
chr1:216741440:216824315:clu_13068_NA	-0.140703	0.999896	0.999862	-3.38569e-05
chr1:216850833:216896586:clu_13069_NA	0.51986	1.19038e-05	8.34192e-05	7.15154e-05
chr1:216850833:217038403:clu_13069_NA	-1.80101	0.667285	0.459146	-0.208139
chr1:216850833:217112924:clu_13069_NA	-0.634875	0.205096	0.45294	0.247844
chr1:216850833:217262849:clu_13069_NA	1.32705	1.59888e-07	2.51162e-06	2.35174e-06
chr1:217113015:217251478:clu_13069_NA	2.38974	5.73184e-08	2.60586e-06	2.54854e-06
chr1:217113015:217263773:clu_13069_NA	-1.80077	0.127607	0.0878253	-0.039782
chr1:217604707:217622591:clu_13071_NA	0.692756	0.668523	0.850957	0.182434
chr1:217622679:217665022:clu_13071_NA	-0.347996	0.317432	0.142708	-0.174724
chr1:217671737:217688164:clu_13071_NA	-0.34476	0.0140449	0.00633464	-0.00771026
chr1:219347323:219352489:clu_13087_NA	0.445889	0.99987	0.999947	7.6487e-05
chr1:219347646:219352489:clu_13087_NA	-0.445889	0.00012963	5.31428e-05	-7.6487e-05
chr1:219352588:219366424:clu_13088_NA	-0.162554	0.222121	0.171014	-0.0511068
chr1:219366593:219383874:clu_13088_NA	0.162554	0.777879	0.828986	0.0511068
chr1:219385094:219391860:clu_13089_NA	1.79733	0.201172	0.334593	0.13342
chr1:219392054:219414541:clu_13089_NA	1.35467	0.622523	0.66506	0.0425374
chr1:219414650:219467403:clu_13089_NA	-4.945	0.176304	0.000345982	-0.175958
chr1:219468493:219564294:clu_13089_NA	1.793	8.28714e-07	1.37237e-06	5.43659e-07
chr1:220089290:220091597:clu_13097_NA	-0.729249	0.000302981	7.04852e-05	-0.000232495
chr1:220091836:220100370:clu_13097_NA	0.729249	0.999697	0.99993	0.000232495
chr1:220184398:220191468:clu_13104_NA	-0.0437326	0.463707	0.458836	-0.00487101
chr1:220184398:220191791:clu_13104_NA	0.284437	0.187757	0.257948	0.070191
chr1:220191488:220191791:clu_13104_NA	-0.240704	0.348536	0.283216	-0.06532
chr1:220197798:220198474:clu_13105_NA	-0.511561	0.824255	0.627691	-0.196564
chr1:220198600:220203728:clu_13105_NA	0.511561	0.175745	0.372309	0.196564
chr1:220208355:220213527:clu_13106_NA	0.447923	0.924521	0.967744	0.0432233
chr1:220213611:220219685:clu_13106_NA	-0.447923	0.0754793	0.0322561	-0.0432233
chr1:220233133:220236099:clu_13107_NA	0.185136	2.13443e-08	3.09093e-08	9.56502e-09
chr1:220236296:220240644:clu_13107_NA	-0.185136	1	1	-9.56502e-09
chr1:220247413:220253069:clu_13109_NA	0.705442	0.734803	0.919088	0.184284
chr1:220253196:220263028:clu_13109_NA	-0.705442	0.265197	0.0809124	-0.184284
chr1:220287816:220298579:clu_13113_NA	0.258345	0.0158137	0.0262306	0.0104169
chr1:220298681:220300092:clu_13113_NA	-0.258345	0.984186	0.973769	-0.0104169
chr1:220331218:220332728:clu_13118_NA	-0.131593	1	1	-4.05404e-08
chr1:220332763:220335540:clu_13118_NA	0.131593	1.34655e-07	1.75195e-07	4.05404e-08
chr1:220341017:220344234:clu_13120_NA	-0.644336	1.48739e-05	4.09983e-06	-1.0774e-05
chr1:220344462:220345231:clu_13120_NA	0.644336	0.999985	0.999996	1.0774e-05
chr1:220369740:220375618:clu_13124_NA	-0.46176	0.211494	0.096262	-0.115232
chr1:220375716:220379249:clu_13124_NA	0.46176	0.788506	0.903738	0.115232
chr1:220379348:220383730:clu_13125_NA	-0.757252	0.880933	0.619349	-0.261583
chr1:220383831:220384143:clu_13125_NA	0.757252	0.119067	0.380651	0.261583
chr1:220384344:220386229:clu_13128_NA	0.208446	1	1	1.33079e-10
chr1:220387321:220406141:clu_13128_NA	-0.208446	3.90366e-10	2.57287e-10	-1.33079e-10
chr1:220771721:220773140:clu_13132_NA	0.409575	0.785636	0.881569	0.0959323
chr1:220773205:220777409:clu_13132_NA	-0.110514	9.08711e-05	6.06162e-05	-3.02549e-05
chr1:220777479:220789281:clu_13132_NA	-0.299062	0.214273	0.118371	-0.095902
chr1:220825492:220826440:clu_13136_NA	0.369175	1.54964e-05	3.24254e-05	1.6929e-05
chr1:220825492:220826443:clu_13136_NA	-0.369175	0.999985	0.999968	-1.6929e-05
chr1:220826694:220831132:clu_13137_NA	-0.192453	0.738891	0.658206	-0.0806857
chr1:220831176:220835154:clu_13137_NA	0.192453	0.261109	0.341794	0.0806857
chr1:220928462:220935000:clu_13139_NA	-0.243336	0.191591	0.0750097	-0.116581
chr1:220936392:220943723:clu_13139_NA	2.13503	0.00120298	0.00508056	0.00387758
chr1:220936392:220953360:clu_13139_NA	0.839994	0.793413	0.917754	0.124341
chr1:220953421:220953510:clu_13139_NA	-1.53202	0.00308601	0.00033302	-0.00275299
chr1:220953581:220955120:clu_13139_NA	-0.115933	4.90776e-05	2.18251e-05	-2.72525e-05
chr1:220955274:220957261:clu_13139_NA	-1.08373	0.0106582	0.00180073	-0.00885751
chr1:222750985:222753101:clu_13160_NA	5.64878	0.000262681	0.851342	0.85108
chr1:222753214:222757470:clu_13160_NA	-0.644185	0.0121894	0.0730564	0.0608669
chr1:222757639:222761785:clu_13160_NA	-5.0046	0.987548	0.0756013	-0.911947
chr1:222824245:222825319:clu_13167_NA	0.379813	0.375388	0.562288	0.1869
chr1:222825674:222826350:clu_13167_NA	-0.379813	0.624612	0.437712	-0.1869
chr1:222826681:222827585:clu_13168_NA	0.748425	0.208443	0.54054	0.332097
chr1:222827640:222827731:clu_13168_NA	-0.748425	0.791557	0.45946	-0.332097
chr1:222828135:222832064:clu_13169_NA	-0.291988	0.558134	0.41329	-0.144845
chr1:222832165:222832795:clu_13169_NA	0.291988	0.441866	0.58671	0.144845
chr1:222849560:222860272:clu_13173_NA	-0.140495	0.952807	0.938438	-0.0143687
chr1:222861000:222867131:clu_13173_NA	0.140495	0.047193	0.0615618	0.0143687
chr1:222886284:222889026:clu_13176_NA	0.0119977	0.407548	0.413354	0.00580636
chr1:222889142:222892267:clu_13176_NA	-0.0119977	0.592452	0.586646	-0.00580636
chr1:222897506:222898792:clu_13178_NA	0.15807	0.188231	0.24133	0.0530984
chr1:222898897:222900510:clu_13178_NA	-0.15807	0.811769	0.75867	-0.0530984
chr1:223402730:223437972:clu_13191_NA	0.82255	0.596066	0.89452	0.298454
chr1:223402736:223437972:clu_13191_NA	-0.936519	0.401661	0.103801	-0.29786
chr1:223408442:223437972:clu_13191_NA	0.113969	0.00227331	0.00167966	-0.000593652
chr1:223442017:223465781:clu_13193_NA	-0.283968	0.911785	0.854171	-0.0576145
chr1:223465993:223536620:clu_13193_NA	0.283968	0.0882148	0.145829	0.0576145
chr1:223931920:223933008:clu_13196_NA	0.900721	1	1	5.6164e-10
chr1:223933141:223934699:clu_13196_NA	-0.900721	6.72671e-10	1.11032e-10	-5.6164e-10
chr1:223984292:223985917:clu_13208_NA	0.494986	0.969113	0.988295	0.0191828
chr1:223986379:223987601:clu_13208_NA	-0.494986	0.0308873	0.0117045	-0.0191828
chr1:223990046:223990131:clu_13210_NA	56.3816	1	1	2.25042e-13
chr1:223990046:223990433:clu_13210_NA	-56.3816	2.25027e-13	2.39787e-62	-2.25027e-13
chr1:223998215:224001942:clu_13213_NA	0.794837	0.999826	0.999947	0.000121513
chr1:224002055:224008922:clu_13213_NA	-0.397288	0.00017449	5.29774e-05	-0.000121513
chr1:224009069:224033356:clu_13213_NA	-0.39755	3.37792e-10	1.02531e-10	-2.35261e-10
chr1:224180749:224191222:clu_13221_NA	0.194569	0.499251	0.489322	-0.00992927
chr1:224191356:224194996:clu_13221_NA	-0.428966	0.000108002	5.67428e-05	-5.12595e-05
chr1:224302098:224318174:clu_13221_NA	0.234397	0.500641	0.510622	0.00998053
chr1:224318283:224321776:clu_13228_NA	-0.792557	0.00430614	0.00181222	-0.00249392
chr1:224321914:224340844:clu_13228_NA	0.72058	0.00377723	0.00721844	0.00344121
chr1:224341039:224345054:clu_13228_NA	0.0719767	0.991917	0.990969	-0.00094729
chr1:224477435:224481969:clu_13236_NA	-0.0296677	0.921825	0.927731	0.00590588
chr1:224482113:224484203:clu_13236_NA	0.503381	0.0203867	0.034964	0.0145773
chr1:224484320:224488264:clu_13236_NA	-0.473714	0.0577878	0.0373047	-0.0204832
chr1:224492868:224495693:clu_13238_NA	-1.054	0.106302	0.00832718	-0.0979752
chr1:224495965:224499502:clu_13238_NA	0.305521	0.00550048	0.00167799	-0.00382249
chr1:224495965:224505396:clu_13238_NA	-0.852848	6.26627e-05	6.00239e-06	-5.66603e-05
chr1:224500857:224505396:clu_13238_NA	1.60133	0.888134	0.989989	0.101854
chr1:224505632:224514093:clu_13240_NA	-1.12905	0.239792	0.423245	0.183453
chr1:224505632:224517773:clu_13240_NA	3.10886	3.02766e-05	0.00370142	0.00367114
chr1:224514166:224517773:clu_13240_NA	-1.97981	0.760178	0.573054	-0.187125
chr1:224553693:224558985:clu_13243_NA	-1.07148	0.279417	0.0435088	-0.235908
chr1:224559125:224563497:clu_13243_NA	1.07148	0.720583	0.956491	0.235908
chr1:224577562:224581530:clu_13244_NA	0.112586	0.932531	0.945391	0.0128603
chr1:224581715:224585799:clu_13244_NA	-0.112586	0.067469	0.0546087	-0.0128603
chr1:224599264:224605962:clu_13246_NA	0.118725	1.31341e-07	1.66541e-07	3.52007e-08
chr1:224599267:224605962:clu_13246_NA	-0.118725	1	1	-3.52007e-08
chr1:224607317:224612220:clu_13248_NA	-0.700974	0.990482	0.973294	-0.0171873
chr1:224612356:224619179:clu_13248_NA	0.348143	0.00941569	0.0264165	0.0170008
chr1:224612356:224619227:clu_13248_NA	0.352831	0.000102527	0.000289001	0.000186474
chr1:224619283:224619384:clu_13249_NA	0.735826	0.878889	0.969338	0.0904496
chr1:224619483:224621386:clu_13249_NA	-0.735826	0.121111	0.0306617	-0.0904496
chr1:224868728:224872498:clu_13253_NA	0.0254887	0.356237	0.368011	0.0117745
chr1:224872545:224918164:clu_13253_NA	-0.0254887	0.643763	0.631989	-0.0117745
chr1:225142800:225147855:clu_13260_NA	0.405753	0.852112	0.928427	0.0763147
chr1:225148004:225152181:clu_13260_NA	-0.405753	0.147888	0.0715733	-0.0763147
chr1:225333081:225334911:clu_13264_NA	-2.99052	2.58393e-09	8.40324e-13	-2.58309e-09
chr1:225334951:225335893:clu_13264_NA	24.6424	3.06898e-09	1	1
chr1:225335987:225339707:clu_13264_NA	-21.6519	1	2.55641e-12	-1
chr1:225718340:225718748:clu_13278_NA	0.938936	0.253129	0.16597	-0.0871597
chr1:225718759:225723209:clu_13278_NA	-1.76372	3.20808e-05	1.40988e-06	-3.06709e-05
chr1:225718759:225742608:clu_13278_NA	1.47155	0.746757	0.834018	0.0872612
chr1:225723265:225742608:clu_13278_NA	-0.646761	8.18292e-05	1.09884e-05	-7.08408e-05
chr1:225688772:225692693:clu_13279_NA	-0.906233	0.000614936	0.000118707	-0.00049623
chr1:225688772:225695653:clu_13279_NA	0.777672	0.920241	0.956881	0.0366402
chr1:225692755:225695653:clu_13279_NA	0.128561	0.079144	0.043	-0.0361439
chr1:225965714:225971002:clu_13291_NA	0.0528589	1	1	3.52189e-08
chr1:225997871:226016426:clu_13291_NA	-0.0528589	3.51061e-07	3.15842e-07	-3.52189e-08
chr1:225971070:225974564:clu_13292_NA	0.910316	0.161278	0.431955	0.270677
chr1:225971070:225976942:clu_13292_NA	-0.514416	0.497948	0.320845	-0.177103
chr1:225974687:225976942:clu_13292_NA	-0.3959	0.340774	0.2472	-0.0935742
chr1:226019660:226026355:clu_13293_NA	3.10447	1	1	2.77931e-07
chr1:226026582:226026918:clu_13293_NA	-3.10447	2.78492e-07	5.60152e-10	-2.77931e-07
chr1:226041492:226043579:clu_13301_NA	-1.18451	0.812709	0.28878	-0.523929
chr1:226048697:226049918:clu_13301_NA	1.18451	0.187291	0.71122	0.523929
chr1:226043641:226044353:clu_13302_NA	0.208272	0.0293796	0.043894	0.0145144
chr1:226044717:226046896:clu_13302_NA	-0.208272	0.97062	0.956106	-0.0145144
chr1:226109071:226109252:clu_13311_NA	-0.165472	0.0377576	0.0274108	-0.0103468
chr1:226109344:226109558:clu_13311_NA	0.165472	0.962242	0.972589	0.0103468
chr1:226342534:226346885:clu_13319_NA	-0.861137	0.0779918	0.0148876	-0.0631041
chr1:226347059:226349232:clu_13319_NA	0.861137	0.922008	0.985112	0.0631041
chr1:226334522:226340036:clu_13320_NA	0.125612	0.395205	0.456545	0.0613398
chr1:226340320:226342348:clu_13320_NA	-0.125612	0.604795	0.543455	-0.0613398
chr1:226784682:226788367:clu_13331_NA	-0.398435	0.996577	0.992438	-0.0041395
chr1:226788375:226789707:clu_13331_NA	0.398435	0.00342286	0.00756236	0.0041395
chr1:227288940:227289549:clu_13338_NA	0.293329	8.83199e-05	0.000158785	7.04654e-05
chr1:227288940:227300013:clu_13338_NA	-0.293329	0.999912	0.999841	-7.04654e-05
chr1:227300123:227300372:clu_13339_NA	-0.161277	0.890306	0.854622	-0.0356846
chr1:227300614:227307505:clu_13339_NA	0.161277	0.109694	0.145378	0.0356846
chr1:227058350:227058963:clu_13342_NA	1.77589	2.79886e-07	9.76105e-06	9.48116e-06
chr1:227059105:227063066:clu_13342_NA	-1.77589	1	0.99999	-9.48116e-06
chr1:227063251:227069589:clu_13343_NA	0.796874	0.683994	0.836385	0.152391
chr1:227071620:227073239:clu_13343_NA	0.140808	0.227903	0.144603	-0.0832998
chr1:227073380:227075792:clu_13343_NA	-0.937682	0.0881032	0.0190124	-0.0690907
chr1:227076750:227077736:clu_13345_NA	0.080717	0.134448	0.154367	0.0199186
chr1:227077834:227078979:clu_13345_NA	-0.080717	0.865552	0.845633	-0.0199186
chr1:227079062:227079444:clu_13346_NA	0.253836	0.99987	0.999922	5.17003e-05
chr1:227079062:227079447:clu_13346_NA	-0.253836	0.000129876	7.81758e-05	-5.17003e-05
chr1:227128100:227149078:clu_13349_NA	0.182266	0.000335522	0.000355518	1.99962e-05
chr1:227149263:227152701:clu_13349_NA	0.182266	0.866128	0.917747	0.0516193
chr1:227153438:227165150:clu_13349_NA	-0.364532	0.133537	0.0818975	-0.0516393
chr1:227170464:227170595:clu_13351_NA	-0.0195807	0.231324	0.224434	-0.00689005
chr1:227170735:227171253:clu_13351_NA	0.0195807	0.768676	0.775566	0.00689005
chr1:227182681:227192695:clu_13353_NA	0.56811	0.206889	0.116424	-0.0904648
chr1:227192812:227203781:clu_13353_NA	1.2615	0.784486	0.883134	0.0986488
chr1:227198764:227203781:clu_13353_NA	-1.82961	0.00862528	0.000441329	-0.00818395
chr1:227204751:227210964:clu_13355_NA	-0.10633	0.0505121	0.0471675	-0.00334464
chr1:227211048:227213756:clu_13355_NA	-0.40197	0.665371	0.462292	-0.203079
chr1:227213853:227216358:clu_13355_NA	0.5083	0.284117	0.49054	0.206424
chr1:227221116:227222356:clu_13356_NA	0.972058	0.905281	0.985247	0.0799658
chr1:227222495:227223172:clu_13356_NA	-0.972058	0.0947188	0.014753	-0.0799658
chr1:227235711:227239582:clu_13358_NA	0.0560203	0.0397741	0.0212304	-0.0185437
chr1:227235711:227247074:clu_13358_NA	0.0557635	0.000170492	9.0981e-05	-7.95109e-05
chr1:227235711:227256355:clu_13358_NA	2.1282	0.000146913	0.000622811	0.000475898
chr1:227235711:227257478:clu_13358_NA	2.29139	0.102896	0.513527	0.410631
chr1:227239686:227247074:clu_13358_NA	-1.71854	0.118129	0.0106913	-0.107437
chr1:227239686:227256355:clu_13358_NA	-0.446493	0.000166137	5.3652e-05	-0.000112485
chr1:227239686:227257478:clu_13358_NA	-1.24805	0.0473715	0.00686321	-0.0405083
chr1:227247112:227256355:clu_13358_NA	0.287105	0.656224	0.441336	-0.214888
chr1:227247112:227257478:clu_13358_NA	-1.72297	0.03111	0.0028032	-0.0283068
chr1:227256402:227257478:clu_13358_NA	0.317571	0.00401187	0.0027816	-0.00123027
chr1:227327443:227330646:clu_13360_NA	0.0873634	0.79247	0.819743	0.0272727
chr1:227330725:227333190:clu_13360_NA	-0.0873634	0.20753	0.180257	-0.0272727
chr1:227400920:227406964:clu_13362_NA	-0.692739	0.0036554	0.00229493	-0.00136047
chr1:227400920:227441765:clu_13362_NA	-0.0492205	0.0709115	0.0847281	0.0138166
chr1:227407121:227441765:clu_13362_NA	0.983502	0.000290729	0.000975675	0.000684945
chr1:227441856:227504706:clu_13362_NA	-0.241542	0.925142	0.912001	-0.0131411
chr1:227923200:227935393:clu_13366_NA	-0.0961347	0.001202	0.00104076	-0.000161243
chr1:227935934:227946696:clu_13366_NA	0.0480455	0.56074	0.56082	7.97877e-05
chr1:227947186:227954660:clu_13366_NA	0.0480892	0.438058	0.43814	8.14553e-05
chr1:227920377:227920582:clu_13367_NA	1.30031	0.460079	0.85703	0.396951
chr1:227920728:227921115:clu_13367_NA	-0.649753	0.000187863	4.97856e-05	-0.000138077
chr1:227921733:227922352:clu_13367_NA	-0.650554	0.539733	0.14292	-0.396812
chr1:228289866:228290011:clu_13376_NA	-1.72413	0.282161	0.037956	-0.244205
chr1:228290083:228290179:clu_13376_NA	0.574761	0.416683	0.558453	0.14177
chr1:228290261:228290344:clu_13376_NA	0.574706	0.169248	0.226819	0.0575716
chr1:228290389:228290600:clu_13376_NA	0.574666	0.131908	0.176771	0.044863
chr1:228295570:228295936:clu_13378_NA	-2.56181	0.316118	0.506967	0.190848
chr1:228296019:228296850:clu_13378_NA	-3.36968	0.683881	0.48894	-0.194941
chr1:228296722:228296850:clu_13378_NA	5.93148	5.22791e-07	0.00409303	0.00409251
chr1:228328064:228328825:clu_13379_NA	-0.0515094	0.223599	0.332576	0.108978
chr1:228328064:228333212:clu_13379_NA	-0.439623	0.113055	0.114066	0.0010111
chr1:228328989:228329327:clu_13379_NA	2.63167	6.26119e-05	0.0013626	0.00129999
chr1:228328989:228333212:clu_13379_NA	-0.542712	0.57619	0.524398	-0.0517916
chr1:228329530:228333212:clu_13379_NA	-1.59782	0.0870938	0.0275965	-0.0594972
chr1:228333325:228333714:clu_13381_NA	0.620749	5.01919e-06	1.73702e-05	1.2351e-05
chr1:228333325:228333727:clu_13381_NA	-0.620749	0.999995	0.999983	-1.2351e-05
chr1:228333768:228334543:clu_13382_NA	-0.337104	0.999997	0.999994	-3.05377e-06
chr1:228333768:228334562:clu_13382_NA	0.337104	3.17283e-06	6.2266e-06	3.05377e-06
chr1:228335245:228335316:clu_13383_NA	0.222617	0.619245	0.717395	0.0981503
chr1:228335245:228335322:clu_13383_NA	-0.222617	0.380755	0.282605	-0.0981503
chr1:228335400:228336072:clu_13384_NA	1.42768	0.783754	0.881661	0.0979073
chr1:228335400:228336366:clu_13384_NA	-2.13486	1.95952e-05	6.25287e-07	-1.89699e-05
chr1:228336157:228336366:clu_13384_NA	0.707186	0.216227	0.118338	-0.0978883
chr1:228584866:228588665:clu_13423_NA	-0.31498	3.48986e-05	1.85878e-05	-1.63109e-05
chr1:228588895:228589767:clu_13423_NA	0.31498	0.999965	0.999981	1.63109e-05
chr1:228596976:228597090:clu_13428_NA	-0.545265	0.352885	0.154869	-0.198016
chr1:228597112:228598647:clu_13428_NA	0.545265	0.647115	0.845131	0.198016
chr1:228598877:228601498:clu_13429_NA	-0.0274105	0.816247	0.807881	-0.00836542
chr1:228601593:228602345:clu_13429_NA	0.0274105	0.183753	0.192119	0.00836542
chr1:228871751:228873420:clu_13433_NA	0.448079	0.99999	0.999996	6.02253e-06
chr1:228873478:228879032:clu_13433_NA	-0.448079	1.01756e-05	4.15303e-06	-6.02253e-06
chr1:229407117:229422233:clu_13437_NA	-0.78811	0.054203	0.0117103	-0.0424928
chr1:229424590:229431595:clu_13437_NA	0.78811	0.945797	0.98829	0.0424928
chr1:229431657:229433229:clu_13438_NA	0.414861	1	1	1.1378e-08
chr1:229431657:229433267:clu_13438_NA	-0.414861	2.01799e-08	8.80186e-09	-1.1378e-08
chr1:229461158:229462485:clu_13441_NA	-0.21048	0.934095	0.972211	0.0381159
[truncated: 45,227 more rows]
