# Supplementary material for: Neuron-specific transcriptomic signatures indicate neuroinflammation and altered neuronal activity in ASD temporal cortex
Source: Proc Natl Acad Sci U S A. 2023 Mar 2;120(10):e2206758120. doi: 10.1073/pnas.2206758120 (PMC10013873; doi:10.1073/pnas.2206758120)
Supplement: Supplementary file 10 — Dataset S09 (XLSX) [file pnas.2206758120.sd09.xlsx]

## Sheet: Dataset S9
geneid	genename	moduleColor	moduleNumber
ENSG00000000003	TSPAN6	grey	Neu-M0
ENSG00000000419	DPM1	grey	Neu-M0
ENSG00000000457	SCYL3	black	Neu-M7
ENSG00000000460	C1orf112	grey	Neu-M0
ENSG00000001036	FUCA2	blue	Neu-M2
ENSG00000001084	GCLC	grey	Neu-M0
ENSG00000001167	NFYA	red	Neu-M6
ENSG00000001460	STPG1	grey	Neu-M0
ENSG00000001461	NIPAL3	grey	Neu-M0
ENSG00000001497	LAS1L	red	Neu-M6
ENSG00000001561	ENPP4	turquoise	Neu-M1
ENSG00000001629	ANKIB1	brown	Neu-M3
ENSG00000001630	CYP51A1	grey	Neu-M0
ENSG00000001631	KRIT1	grey	Neu-M0
ENSG00000002016	RAD52	grey	Neu-M0
ENSG00000002330	BAD	grey	Neu-M0
ENSG00000002549	LAP3	yellow	Neu-M4
ENSG00000002586	CD99	grey	Neu-M0
ENSG00000002586	CD99	grey	Neu-M0
ENSG00000002587	HS3ST1	grey	Neu-M0
ENSG00000002746	HECW1	grey	Neu-M0
ENSG00000002822	MAD1L1	grey	Neu-M0
ENSG00000002834	LASP1	grey	Neu-M0
ENSG00000002919	SNX11	grey	Neu-M0
ENSG00000003056	M6PR	grey	Neu-M0
ENSG00000003096	KLHL13	blue	Neu-M2
ENSG00000003137	CYP26B1	grey	Neu-M0
ENSG00000003147	ICA1	brown	Neu-M3
ENSG00000003249	DBNDD1	grey	Neu-M0
ENSG00000003393	ALS2	grey	Neu-M0
ENSG00000003402	CFLAR	red	Neu-M6
ENSG00000003509	NDUFAF7	brown	Neu-M3
ENSG00000003756	RBM5	grey	Neu-M0
ENSG00000003987	MTMR7	turquoise	Neu-M1
ENSG00000004059	ARF5	grey	Neu-M0
ENSG00000004139	SARM1	grey	Neu-M0
ENSG00000004142	POLDIP2	blue	Neu-M2
ENSG00000004399	PLXND1	purple	Neu-M10
ENSG00000004455	AK2	grey	Neu-M0
ENSG00000004478	FKBP4	grey	Neu-M0
ENSG00000004487	KDM1A	grey	Neu-M0
ENSG00000004534	RBM6	brown	Neu-M3
ENSG00000004660	CAMKK1	purple	Neu-M10
ENSG00000004700	RECQL	grey	Neu-M0
ENSG00000004766	VPS50	brown	Neu-M3
ENSG00000004777	ARHGAP33	purple	Neu-M10
ENSG00000004779	NDUFAB1	grey	Neu-M0
ENSG00000004799	PDK4	green	Neu-M5
ENSG00000004848	ARX	pink	Neu-M8
ENSG00000004864	SLC25A13	grey	Neu-M0
ENSG00000004866	ST7	grey	Neu-M0
ENSG00000004897	CDC27	turquoise	Neu-M1
ENSG00000004961	HCCS	yellow	Neu-M4
ENSG00000004975	DVL2	grey	Neu-M0
ENSG00000005007	UPF1	grey	Neu-M0
ENSG00000005020	SKAP2	grey	Neu-M0
ENSG00000005022	SLC25A5	grey	Neu-M0
ENSG00000005075	POLR2J	grey	Neu-M0
ENSG00000005100	DHX33	grey	Neu-M0
ENSG00000005108	THSD7A	black	Neu-M7
ENSG00000005156	LIG3	grey	Neu-M0
ENSG00000005175	RPAP3	brown	Neu-M3
ENSG00000005194	CIAPIN1	grey	Neu-M0
ENSG00000005206	SPPL2B	purple	Neu-M10
ENSG00000005238	FAM214B	cyan	Neu-M14
ENSG00000005249	PRKAR2B	brown	Neu-M3
ENSG00000005302	MSL3	grey	Neu-M0
ENSG00000005339	CREBBP	grey	Neu-M0
ENSG00000005379	TSPOAP1	purple	Neu-M10
ENSG00000005436	GCFC2	grey	Neu-M0
ENSG00000005448	WDR54	grey	Neu-M0
ENSG00000005469	CROT	grey	Neu-M0
ENSG00000005483	KMT2E	brown	Neu-M3
ENSG00000005486	RHBDD2	blue	Neu-M2
ENSG00000005513	SOX8	grey	Neu-M0
ENSG00000005700	IBTK	grey	Neu-M0
ENSG00000005801	ZNF195	grey	Neu-M0
ENSG00000005810	MYCBP2	brown	Neu-M3
ENSG00000005812	FBXL3	turquoise	Neu-M1
ENSG00000005882	PDK2	lightcyan	Neu-M16
ENSG00000005884	ITGA3	grey	Neu-M0
ENSG00000005889	ZFX	yellow	Neu-M4
ENSG00000005893	LAMP2	grey	Neu-M0
ENSG00000006007	GDE1	blue	Neu-M2
ENSG00000006015	REX1BD	grey	Neu-M0
ENSG00000006016	CRLF1	red	Neu-M6
ENSG00000006025	OSBPL7	pink	Neu-M8
ENSG00000006062	MAP3K14	grey	Neu-M0
ENSG00000006071	ABCC8	purple	Neu-M10
ENSG00000006116	CACNG3	blue	Neu-M2
ENSG00000006118	TMEM132A	lightcyan	Neu-M16
ENSG00000006125	AP2B1	blue	Neu-M2
ENSG00000006128	TAC1	lightgreen	Neu-M18
ENSG00000006194	ZNF263	green	Neu-M5
ENSG00000006210	CX3CL1	grey	Neu-M0
ENSG00000006282	SPATA20	grey	Neu-M0
ENSG00000006283	CACNA1G	grey	Neu-M0
ENSG00000006432	MAP3K9	grey	Neu-M0
ENSG00000006451	RALA	yellow	Neu-M4
ENSG00000006459	KDM7A	brown	Neu-M3
ENSG00000006468	ETV1	turquoise	Neu-M1
ENSG00000006530	AGK	grey	Neu-M0
ENSG00000006576	PHTF2	grey	Neu-M0
ENSG00000006607	FARP2	grey	Neu-M0
ENSG00000006625	GGCT	grey	Neu-M0
ENSG00000006634	DBF4	grey	Neu-M0
ENSG00000006652	IFRD1	brown	Neu-M3
ENSG00000006695	COX10	grey	Neu-M0
ENSG00000006704	GTF2IRD1	grey	Neu-M0
ENSG00000006712	PAF1	grey	Neu-M0
ENSG00000006715	VPS41	grey	Neu-M0
ENSG00000006740	ARHGAP44	grey	Neu-M0
ENSG00000006744	ELAC2	grey	Neu-M0
ENSG00000006756	ARSD	grey	Neu-M0
ENSG00000006757	PNPLA4	grey	Neu-M0
ENSG00000006831	ADIPOR2	grey	Neu-M0
ENSG00000007001	UPP2	grey	Neu-M0
ENSG00000007047	MARK4	cyan	Neu-M14
ENSG00000007062	PROM1	magenta	Neu-M9
ENSG00000007080	CCDC124	grey	Neu-M0
ENSG00000007168	PAFAH1B1	turquoise	Neu-M1
ENSG00000007171	NOS2	grey	Neu-M0
ENSG00000007174	DNAH9	grey	Neu-M0
ENSG00000007202	KIAA0100	pink	Neu-M8
ENSG00000007237	GAS7	greenyellow	Neu-M11
ENSG00000007264	MATK	grey	Neu-M0
ENSG00000007341	ST7L	greenyellow	Neu-M11
ENSG00000007372	PAX6	green	Neu-M5
ENSG00000007376	RPUSD1	grey	Neu-M0
ENSG00000007384	RHBDF1	blue	Neu-M2
ENSG00000007392	LUC7L	brown	Neu-M3
ENSG00000007402	CACNA2D2	pink	Neu-M8
ENSG00000007516	BAIAP3	grey	Neu-M0
ENSG00000007520	TSR3	green	Neu-M5
ENSG00000007541	PIGQ	midnightblue	Neu-M15
ENSG00000007545	CRAMP1	yellow	Neu-M4
ENSG00000007923	DNAJC11	grey	Neu-M0
ENSG00000007944	MYLIP	grey	Neu-M0
ENSG00000008018	PSMB1	turquoise	Neu-M1
ENSG00000008056	SYN1	blue	Neu-M2
ENSG00000008083	JARID2	grey	Neu-M0
ENSG00000008086	CDKL5	grey	Neu-M0
ENSG00000008118	CAMK1G	grey	Neu-M0
ENSG00000008130	NADK	cyan	Neu-M14
ENSG00000008256	CYTH3	grey	Neu-M0
ENSG00000008277	ADAM22	turquoise	Neu-M1
ENSG00000008282	SYPL1	grey	Neu-M0
ENSG00000008283	CYB561	red	Neu-M6
ENSG00000008294	SPAG9	brown	Neu-M3
ENSG00000008300	CELSR3	grey	Neu-M0
ENSG00000008311	AASS	greenyellow	Neu-M11
ENSG00000008324	SS18L2	grey	Neu-M0
ENSG00000008382	MPND	grey	Neu-M0
ENSG00000008394	MGST1	grey	Neu-M0
ENSG00000008405	CRY1	grey	Neu-M0
ENSG00000008441	NFIX	midnightblue	Neu-M15
ENSG00000008513	ST3GAL1	grey	Neu-M0
ENSG00000008710	PKD1	purple	Neu-M10
ENSG00000008735	MAPK8IP2	midnightblue	Neu-M15
ENSG00000008838	MED24	grey	Neu-M0
ENSG00000008853	RHOBTB2	grey	Neu-M0
ENSG00000008869	HEATR5B	grey	Neu-M0
ENSG00000008952	SEC62	turquoise	Neu-M1
ENSG00000008988	RPS20	grey	Neu-M0
ENSG00000009307	CSDE1	turquoise	Neu-M1
ENSG00000009335	UBE3C	grey	Neu-M0
ENSG00000009413	REV3L	brown	Neu-M3
ENSG00000009694	TENM1	grey	Neu-M0
ENSG00000009780	FAM76A	grey	Neu-M0
ENSG00000009830	POMT2	cyan	Neu-M14
ENSG00000009844	VTA1	turquoise	Neu-M1
ENSG00000009950	MLXIPL	midnightblue	Neu-M15
ENSG00000009954	BAZ1B	grey	Neu-M0
ENSG00000010017	RANBP9	turquoise	Neu-M1
ENSG00000010072	SPRTN	grey	Neu-M0
ENSG00000010165	METTL13	grey	Neu-M0
ENSG00000010219	DYRK4	red	Neu-M6
ENSG00000010244	ZNF207	grey	Neu-M0
ENSG00000010256	UQCRC1	blue	Neu-M2
ENSG00000010270	STARD3NL	grey	Neu-M0
ENSG00000010278	CD9	magenta	Neu-M9
ENSG00000010282	HHATL	blue	Neu-M2
ENSG00000010292	NCAPD2	blue	Neu-M2
ENSG00000010295	IFFO1	lightcyan	Neu-M16
ENSG00000010318	PHF7	grey	Neu-M0
ENSG00000010322	NISCH	grey	Neu-M0
ENSG00000010327	STAB1	grey	Neu-M0
ENSG00000010361	FUZ	blue	Neu-M2
ENSG00000010404	IDS	blue	Neu-M2
ENSG00000010438	PRSS3	blue	Neu-M2
ENSG00000010539	ZNF200	grey	Neu-M0
ENSG00000010803	SCMH1	grey	Neu-M0
ENSG00000010810	FYN	red	Neu-M6
ENSG00000010818	HIVEP2	brown	Neu-M3
ENSG00000011007	ELOA	grey	Neu-M0
ENSG00000011009	LYPLA2	grey	Neu-M0
ENSG00000011021	CLCN6	grey	Neu-M0
ENSG00000011028	MRC2	magenta	Neu-M9
ENSG00000011083	SLC6A7	purple	Neu-M10
ENSG00000011105	TSPAN9	grey	Neu-M0
ENSG00000011114	BTBD7	grey	Neu-M0
ENSG00000011132	APBA3	pink	Neu-M8
ENSG00000011143	MKS1	grey	Neu-M0
ENSG00000011198	ABHD5	grey	Neu-M0
ENSG00000011201	ANOS1	black	Neu-M7
ENSG00000011243	AKAP8L	grey	Neu-M0
ENSG00000011258	MBTD1	brown	Neu-M3
ENSG00000011260	UTP18	turquoise	Neu-M1
ENSG00000011275	RNF216	red	Neu-M6
ENSG00000011295	TTC19	grey	Neu-M0
ENSG00000011304	PTBP1	grey	Neu-M0
ENSG00000011332	DPF1	grey	Neu-M0
ENSG00000011347	SYT7	purple	Neu-M10
ENSG00000011376	LARS2	grey	Neu-M0
ENSG00000011405	PIK3C2A	tan	Neu-M12
ENSG00000011426	ANLN	yellow	Neu-M4
ENSG00000011451	WIZ	grey	Neu-M0
ENSG00000011454	RABGAP1	grey	Neu-M0
ENSG00000011465	DCN	grey	Neu-M0
ENSG00000011478	QPCTL	grey	Neu-M0
ENSG00000011485	PPP5C	blue	Neu-M2
ENSG00000011523	CEP68	grey	Neu-M0
ENSG00000011566	MAP4K3	brown	Neu-M3
ENSG00000011677	GABRA3	blue	Neu-M2
ENSG00000012048	BRCA1	grey	Neu-M0
ENSG00000012061	ERCC1	red	Neu-M6
ENSG00000012171	SEMA3B	magenta	Neu-M9
ENSG00000012174	MBTPS2	grey	Neu-M0
ENSG00000012232	EXTL3	grey	Neu-M0
ENSG00000012660	ELOVL5	blue	Neu-M2
ENSG00000012817	KDM5D	grey	Neu-M0
ENSG00000012822	CALCOCO1	greenyellow	Neu-M11
ENSG00000012963	UBR7	yellow	Neu-M4
ENSG00000012983	MAP4K5	yellow	Neu-M4
ENSG00000013016	EHD3	grey	Neu-M0
ENSG00000013275	PSMC4	grey	Neu-M0
ENSG00000013288	MAN2B2	grey	Neu-M0
ENSG00000013293	SLC7A14	grey	Neu-M0
ENSG00000013297	CLDN11	magenta	Neu-M9
ENSG00000013306	SLC25A39	blue	Neu-M2
ENSG00000013364	MVP	greenyellow	Neu-M11
ENSG00000013374	NUB1	grey	Neu-M0
ENSG00000013375	PGM3	turquoise	Neu-M1
ENSG00000013392	RWDD2A	grey	Neu-M0
ENSG00000013441	CLK1	grey	Neu-M0
ENSG00000013503	POLR3B	grey	Neu-M0
ENSG00000013523	ANGEL1	grey	Neu-M0
ENSG00000013561	RNF14	turquoise	Neu-M1
ENSG00000013573	DDX11	grey	Neu-M0
ENSG00000013583	HEBP1	blue	Neu-M2
ENSG00000013619	MAMLD1	purple	Neu-M10
ENSG00000014123	UFL1	brown	Neu-M3
ENSG00000014164	ZC3H3	purple	Neu-M10
ENSG00000014216	CAPN1	blue	Neu-M2
ENSG00000014641	MDH1	turquoise	Neu-M1
ENSG00000014824	SLC30A9	turquoise	Neu-M1
ENSG00000014914	MTMR11	pink	Neu-M8
ENSG00000014919	COX15	grey	Neu-M0
ENSG00000015133	CCDC88C	black	Neu-M7
ENSG00000015153	YAF2	turquoise	Neu-M1
ENSG00000015171	ZMYND11	brown	Neu-M3
ENSG00000015475	BID	grey	Neu-M0
ENSG00000015479	MATR3	red	Neu-M6
ENSG00000015532	XYLT2	grey	Neu-M0
ENSG00000015568	RGPD5	grey	Neu-M0
ENSG00000015592	STMN4	greenyellow	Neu-M11
ENSG00000015676	NUDCD3	grey	Neu-M0
ENSG00000016864	GLT8D1	grey	Neu-M0
ENSG00000017260	ATP2C1	brown	Neu-M3
ENSG00000017427	IGF1	grey	Neu-M0
ENSG00000017797	RALBP1	grey	Neu-M0
ENSG00000018189	RUFY3	turquoise	Neu-M1
ENSG00000018236	CNTN1	turquoise	Neu-M1
ENSG00000018408	WWTR1	magenta	Neu-M9
ENSG00000018510	AGPS	turquoise	Neu-M1
ENSG00000018610	CXorf56	grey	Neu-M0
ENSG00000018625	ATP1A2	red	Neu-M6
ENSG00000018699	TTC27	grey	Neu-M0
ENSG00000019144	PHLDB1	cyan	Neu-M14
ENSG00000019485	PRDM11	green	Neu-M5
ENSG00000019505	SYT13	turquoise	Neu-M1
ENSG00000019582	CD74	grey	Neu-M0
ENSG00000019991	HGF	grey	Neu-M0
ENSG00000019995	ZRANB1	yellow	Neu-M4
ENSG00000020129	NCDN	grey	Neu-M0
ENSG00000020181	ADGRA2	grey	Neu-M0
ENSG00000020256	ZFP64	grey	Neu-M0
ENSG00000020426	MNAT1	brown	Neu-M3
ENSG00000020577	SAMD4A	grey	Neu-M0
ENSG00000020922	MRE11	brown	Neu-M3
ENSG00000021300	PLEKHB1	grey	Neu-M0
ENSG00000021355	SERPINB1	green	Neu-M5
ENSG00000021574	SPAST	grey	Neu-M0
ENSG00000021645	NRXN3	grey	Neu-M0
ENSG00000021762	OSBPL5	grey	Neu-M0
ENSG00000021776	AQR	grey	Neu-M0
ENSG00000021826	CPS1	blue	Neu-M2
ENSG00000022267	FHL1	pink	Neu-M8
ENSG00000022277	RTF2	brown	Neu-M3
ENSG00000022355	GABRA1	turquoise	Neu-M1
ENSG00000022556	NLRP2	grey	Neu-M0
ENSG00000022567	SLC45A4	greenyellow	Neu-M11
ENSG00000022840	RNF10	grey	Neu-M0
ENSG00000022976	ZNF839	grey	Neu-M0
ENSG00000023041	ZDHHC6	grey	Neu-M0
ENSG00000023171	GRAMD1B	grey	Neu-M0
ENSG00000023191	RNH1	grey	Neu-M0
ENSG00000023228	NDUFS1	grey	Neu-M0
ENSG00000023287	RB1CC1	turquoise	Neu-M1
ENSG00000023318	ERP44	grey	Neu-M0
ENSG00000023330	ALAS1	blue	Neu-M2
ENSG00000023445	BIRC3	blue	Neu-M2
ENSG00000023516	AKAP11	turquoise	Neu-M1
ENSG00000023572	GLRX2	grey	Neu-M0
ENSG00000023608	SNAPC1	grey	Neu-M0
ENSG00000023734	STRAP	turquoise	Neu-M1
ENSG00000023902	PLEKHO1	grey	Neu-M0
ENSG00000023909	GCLM	grey	Neu-M0
ENSG00000024048	UBR2	grey	Neu-M0
ENSG00000024422	EHD2	grey	Neu-M0
ENSG00000024862	CCDC28A	grey	Neu-M0
ENSG00000025039	RRAGD	grey	Neu-M0
ENSG00000025156	HSF2	yellow	Neu-M4
ENSG00000025293	PHF20	turquoise	Neu-M1
ENSG00000025434	NR1H3	grey	Neu-M0
ENSG00000025770	NCAPH2	cyan	Neu-M14
ENSG00000025772	TOMM34	grey	Neu-M0
ENSG00000025796	SEC63	turquoise	Neu-M1
ENSG00000025800	KPNA6	grey	Neu-M0
ENSG00000026025	VIM	green	Neu-M5
ENSG00000026036	RTEL1-TNFRSF6B	grey	Neu-M0
ENSG00000026103	FAS	green	Neu-M5
ENSG00000026297	RNASET2	grey	Neu-M0
ENSG00000026559	KCNG1	grey	Neu-M0
ENSG00000026652	AGPAT4	lightcyan	Neu-M16
ENSG00000026950	BTN3A1	grey	Neu-M0
ENSG00000027001	MIPEP	salmon	Neu-M13
ENSG00000027697	IFNGR1	lightgreen	Neu-M18
ENSG00000027847	B4GALT7	grey	Neu-M0
ENSG00000028203	VEZT	brown	Neu-M3
ENSG00000028277	POU2F2	red	Neu-M6
ENSG00000028310	BRD9	grey	Neu-M0
ENSG00000028528	SNX1	grey	Neu-M0
ENSG00000028839	TBPL1	grey	Neu-M0
ENSG00000029153	ARNTL2	grey	Neu-M0
ENSG00000029363	BCLAF1	brown	Neu-M3
ENSG00000029364	SLC39A9	turquoise	Neu-M1
ENSG00000029534	ANK1	salmon	Neu-M13
ENSG00000029639	TFB1M	blue	Neu-M2
ENSG00000029725	RABEP1	brown	Neu-M3
ENSG00000029993	HMGB3	grey	Neu-M0
ENSG00000030066	NUP160	grey	Neu-M0
ENSG00000030110	BAK1	grey	Neu-M0
ENSG00000030419	IKZF2	magenta	Neu-M9
ENSG00000030582	GRN	grey	Neu-M0
ENSG00000031003	FAM13B	black	Neu-M7
ENSG00000031081	ARHGAP31	grey	Neu-M0
ENSG00000031698	SARS	grey	Neu-M0
ENSG00000031823	RANBP3	grey	Neu-M0
ENSG00000032219	ARID4A	brown	Neu-M3
ENSG00000032389	EIPR1	grey	Neu-M0
ENSG00000032444	PNPLA6	grey	Neu-M0
ENSG00000032742	IFT88	tan	Neu-M12
ENSG00000033011	ALG1	grey	Neu-M0
ENSG00000033030	ZCCHC8	grey	Neu-M0
ENSG00000033050	ABCF2	grey	Neu-M0
ENSG00000033100	CHPF2	grey	Neu-M0
ENSG00000033122	LRRC7	brown	Neu-M3
ENSG00000033170	FUT8	brown	Neu-M3
ENSG00000033178	UBA6	brown	Neu-M3
ENSG00000033327	GAB2	magenta	Neu-M9
ENSG00000033627	ATP6V0A1	grey	Neu-M0
ENSG00000033800	PIAS1	grey	Neu-M0
ENSG00000033867	SLC4A7	grey	Neu-M0
ENSG00000034053	APBA2	blue	Neu-M2
ENSG00000034152	MAP2K3	grey	Neu-M0
ENSG00000034239	EFCAB1	grey	Neu-M0
ENSG00000034510	TMSB10	blue	Neu-M2
ENSG00000034533	ASTE1	grey	Neu-M0
ENSG00000034677	RNF19A	grey	Neu-M0
ENSG00000034693	PEX3	brown	Neu-M3
ENSG00000034713	GABARAPL2	turquoise	Neu-M1
ENSG00000035115	SH3YL1	red	Neu-M6
ENSG00000035141	FAM136A	blue	Neu-M2
ENSG00000035403	VCL	grey	Neu-M0
ENSG00000035664	DAPK2	blue	Neu-M2
ENSG00000035681	NSMAF	grey	Neu-M0
ENSG00000035687	ADSS	turquoise	Neu-M1
ENSG00000035862	TIMP2	blue	Neu-M2
ENSG00000035928	RFC1	tan	Neu-M12
ENSG00000036054	TBC1D23	grey	Neu-M0
ENSG00000036257	CUL3	turquoise	Neu-M1
ENSG00000036448	MYOM2	grey	Neu-M0
ENSG00000036530	CYP46A1	grey	Neu-M0
ENSG00000036549	AC118549.1	grey	Neu-M0
ENSG00000036672	USP2	grey	Neu-M0
ENSG00000037042	TUBG2	midnightblue	Neu-M15
ENSG00000037241	RPL26L1	grey	Neu-M0
ENSG00000037474	NSUN2	grey	Neu-M0
ENSG00000037637	FBXO42	grey	Neu-M0
ENSG00000037749	MFAP3	grey	Neu-M0
ENSG00000037757	MRI1	grey	Neu-M0
ENSG00000038002	AGA	yellow	Neu-M4
ENSG00000038219	BOD1L1	brown	Neu-M3
ENSG00000038274	MAT2B	turquoise	Neu-M1
ENSG00000038295	TLL1	blue	Neu-M2
ENSG00000038358	EDC4	pink	Neu-M8
ENSG00000038382	TRIO	purple	Neu-M10
ENSG00000038427	VCAN	salmon	Neu-M13
ENSG00000038532	CLEC16A	grey	Neu-M0
ENSG00000039123	MTREX	brown	Neu-M3
ENSG00000039139	DNAH5	grey	Neu-M0
ENSG00000039319	ZFYVE16	brown	Neu-M3
ENSG00000039523	RIPOR1	midnightblue	Neu-M15
ENSG00000039560	RAI14	grey	Neu-M0
ENSG00000039650	PNKP	grey	Neu-M0
ENSG00000040199	PHLPP2	red	Neu-M6
ENSG00000040275	SPDL1	grey	Neu-M0
ENSG00000040341	STAU2	turquoise	Neu-M1
ENSG00000040487	PQLC2	grey	Neu-M0
ENSG00000040531	CTNS	blue	Neu-M2
ENSG00000040608	RTN4R	midnightblue	Neu-M15
ENSG00000040633	PHF23	grey	Neu-M0
ENSG00000040731	CDH10	grey	Neu-M0
ENSG00000040933	INPP4A	grey	Neu-M0
ENSG00000041353	RAB27B	turquoise	Neu-M1
ENSG00000041357	PSMA4	grey	Neu-M0
ENSG00000041515	MYO16	grey	Neu-M0
ENSG00000041802	LSG1	grey	Neu-M0
ENSG00000041880	PARP3	grey	Neu-M0
ENSG00000041988	THAP3	grey	Neu-M0
ENSG00000042088	TDP1	grey	Neu-M0
ENSG00000042286	AIFM2	grey	Neu-M0
ENSG00000042317	SPATA7	tan	Neu-M12
ENSG00000042429	MED17	grey	Neu-M0
ENSG00000042445	RETSAT	grey	Neu-M0
ENSG00000042753	AP2S1	blue	Neu-M2
ENSG00000042781	USH2A	magenta	Neu-M9
ENSG00000042980	ADAM28	grey	Neu-M0
ENSG00000043093	DCUN1D1	grey	Neu-M0
ENSG00000043143	JADE2	grey	Neu-M0
ENSG00000043462	LCP2	green	Neu-M5
ENSG00000043514	TRIT1	grey	Neu-M0
ENSG00000043591	ADRB1	black	Neu-M7
ENSG00000044090	CUL7	pink	Neu-M8
ENSG00000044115	CTNNA1	grey	Neu-M0
ENSG00000044446	PHKA2	grey	Neu-M0
ENSG00000044459	CNTLN	grey	Neu-M0
ENSG00000044524	EPHA3	brown	Neu-M3
ENSG00000044574	HSPA5	grey	Neu-M0
ENSG00000046647	GEMIN8	grey	Neu-M0
ENSG00000046651	OFD1	green	Neu-M5
ENSG00000046653	GPM6B	brown	Neu-M3
ENSG00000046889	PREX2	brown	Neu-M3
ENSG00000047056	WDR37	green	Neu-M5
ENSG00000047188	YTHDC2	brown	Neu-M3
ENSG00000047230	CTPS2	green	Neu-M5
ENSG00000047249	ATP6V1H	grey	Neu-M0
ENSG00000047315	POLR2B	turquoise	Neu-M1
ENSG00000047346	FAM214A	grey	Neu-M0
ENSG00000047365	ARAP2	brown	Neu-M3
ENSG00000047410	TPR	brown	Neu-M3
ENSG00000047578	KIAA0556	grey	Neu-M0
ENSG00000047579	DTNBP1	grey	Neu-M0
ENSG00000047597	XK	grey	Neu-M0
ENSG00000047621	C12orf4	turquoise	Neu-M1
ENSG00000047634	SCML1	grey	Neu-M0
ENSG00000047644	WWC3	grey	Neu-M0
ENSG00000047648	ARHGAP6	grey	Neu-M0
ENSG00000047662	FAM184B	grey	Neu-M0
ENSG00000047849	MAP4	yellow	Neu-M4
ENSG00000047932	GOPC	turquoise	Neu-M1
ENSG00000047936	ROS1	green	Neu-M5
ENSG00000048028	USP28	grey	Neu-M0
ENSG00000048052	HDAC9	grey	Neu-M0
ENSG00000048140	TSPAN17	grey	Neu-M0
ENSG00000048162	NOP16	blue	Neu-M2
ENSG00000048342	CC2D2A	grey	Neu-M0
ENSG00000048392	RRM2B	grey	Neu-M0
ENSG00000048405	ZNF800	grey	Neu-M0
ENSG00000048471	SNX29	salmon	Neu-M13
ENSG00000048540	LMO3	turquoise	Neu-M1
ENSG00000048544	MRPS10	magenta	Neu-M9
ENSG00000048649	RSF1	brown	Neu-M3
ENSG00000048707	VPS13D	grey	Neu-M0
ENSG00000048740	CELF2	black	Neu-M7
ENSG00000048828	FAM120A	grey	Neu-M0
ENSG00000048991	R3HDM1	tan	Neu-M12
ENSG00000049130	KITLG	turquoise	Neu-M1
ENSG00000049167	ERCC8	grey	Neu-M0
ENSG00000049192	ADAMTS6	green	Neu-M5
ENSG00000049239	H6PD	red	Neu-M6
ENSG00000049245	VAMP3	grey	Neu-M0
ENSG00000049246	PER3	red	Neu-M6
ENSG00000049323	LTBP1	grey	Neu-M0
ENSG00000049449	RCN1	black	Neu-M7
ENSG00000049541	RFC2	grey	Neu-M0
ENSG00000049618	ARID1B	grey	Neu-M0
ENSG00000049656	CLPTM1L	grey	Neu-M0
ENSG00000049759	NEDD4L	brown	Neu-M3
ENSG00000049769	PPP1R3F	greenyellow	Neu-M11
ENSG00000049860	HEXB	grey	Neu-M0
ENSG00000049883	PTCD2	turquoise	Neu-M1
ENSG00000050030	NEXMIF	turquoise	Neu-M1
ENSG00000050130	JKAMP	turquoise	Neu-M1
ENSG00000050165	DKK3	turquoise	Neu-M1
ENSG00000050393	MCUR1	grey	Neu-M0
ENSG00000050405	LIMA1	grey	Neu-M0
ENSG00000050426	LETMD1	grey	Neu-M0
ENSG00000050438	SLC4A8	grey	Neu-M0
ENSG00000050628	PTGER3	grey	Neu-M0
ENSG00000050748	MAPK9	turquoise	Neu-M1
ENSG00000050767	COL23A1	grey	Neu-M0
ENSG00000050820	BCAR1	grey	Neu-M0
ENSG00000051009	FAM160A2	grey	Neu-M0
ENSG00000051108	HERPUD1	grey	Neu-M0
ENSG00000051341	POLQ	grey	Neu-M0
ENSG00000051382	PIK3CB	turquoise	Neu-M1
ENSG00000051596	THOC3	blue	Neu-M2
ENSG00000051825	MPHOSPH9	tan	Neu-M12
ENSG00000052126	PLEKHA5	tan	Neu-M12
ENSG00000052723	SIKE1	grey	Neu-M0
ENSG00000052749	RRP12	grey	Neu-M0
ENSG00000052795	FNIP2	grey	Neu-M0
ENSG00000052802	MSMO1	turquoise	Neu-M1
ENSG00000052841	TTC17	grey	Neu-M0
ENSG00000053108	FSTL4	grey	Neu-M0
ENSG00000053254	FOXN3	grey	Neu-M0
ENSG00000053371	AKR7A2	grey	Neu-M0
ENSG00000053372	MRTO4	grey	Neu-M0
ENSG00000053438	NNAT	grey	Neu-M0
ENSG00000053501	USE1	pink	Neu-M8
ENSG00000053524	MCF2L2	tan	Neu-M12
ENSG00000053747	LAMA3	grey	Neu-M0
ENSG00000053770	AP5M1	yellow	Neu-M4
ENSG00000053900	ANAPC4	grey	Neu-M0
ENSG00000054116	TRAPPC3	yellow	Neu-M4
ENSG00000054118	THRAP3	grey	Neu-M0
ENSG00000054148	PHPT1	grey	Neu-M0
ENSG00000054267	ARID4B	brown	Neu-M3
ENSG00000054277	OPN3	turquoise	Neu-M1
ENSG00000054282	SDCCAG8	salmon	Neu-M13
ENSG00000054356	PTPRN	midnightblue	Neu-M15
ENSG00000054523	KIF1B	blue	Neu-M2
ENSG00000054611	TBC1D22A	grey	Neu-M0
ENSG00000054654	SYNE2	grey	Neu-M0
ENSG00000054690	PLEKHH1	cyan	Neu-M14
ENSG00000054793	ATP9A	blue	Neu-M2
ENSG00000054803	CBLN4	black	Neu-M7
ENSG00000054965	FAM168A	grey	Neu-M0
ENSG00000054967	RELT	grey	Neu-M0
ENSG00000054983	GALC	grey	Neu-M0
ENSG00000055044	NOP58	grey	Neu-M0
ENSG00000055070	SZRD1	grey	Neu-M0
ENSG00000055118	KCNH2	pink	Neu-M8
ENSG00000055130	CUL1	turquoise	Neu-M1
ENSG00000055147	FAM114A2	grey	Neu-M0
ENSG00000055163	CYFIP2	blue	Neu-M2
ENSG00000055208	TAB2	grey	Neu-M0
ENSG00000055211	GINM1	brown	Neu-M3
ENSG00000055332	EIF2AK2	turquoise	Neu-M1
ENSG00000055483	USP36	grey	Neu-M0
ENSG00000055609	KMT2C	tan	Neu-M12
ENSG00000055813	CCDC85A	grey	Neu-M0
ENSG00000055917	PUM2	turquoise	Neu-M1
ENSG00000055950	MRPL43	grey	Neu-M0
ENSG00000056050	HPF1	turquoise	Neu-M1
ENSG00000056097	ZFR	grey	Neu-M0
ENSG00000056277	ZNF280C	grey	Neu-M0
ENSG00000056558	TRAF1	magenta	Neu-M9
ENSG00000056586	RC3H2	yellow	Neu-M4
ENSG00000056998	GYG2	grey	Neu-M0
ENSG00000057019	DCBLD2	grey	Neu-M0
ENSG00000057252	SOAT1	grey	Neu-M0
ENSG00000057608	GDI2	turquoise	Neu-M1
ENSG00000057657	PRDM1	grey	Neu-M0
ENSG00000057663	ATG5	grey60	Neu-M17
ENSG00000057704	TMCC3	magenta	Neu-M9
ENSG00000057757	PITHD1	blue	Neu-M2
ENSG00000057935	MTA3	red	Neu-M6
ENSG00000058056	USP13	grey	Neu-M0
ENSG00000058063	ATP11B	brown	Neu-M3
ENSG00000058091	CDK14	turquoise	Neu-M1
ENSG00000058262	SEC61A1	grey	Neu-M0
ENSG00000058272	PPP1R12A	brown	Neu-M3
ENSG00000058335	RASGRF1	grey	Neu-M0
ENSG00000058404	CAMK2B	lightcyan	Neu-M16
ENSG00000058453	CROCC	purple	Neu-M10
ENSG00000058600	POLR3E	grey	Neu-M0
ENSG00000058668	ATP2B4	red	Neu-M6
ENSG00000058729	RIOK2	grey	Neu-M0
ENSG00000058799	YIPF1	grey	Neu-M0
ENSG00000058804	NDC1	turquoise	Neu-M1
ENSG00000058866	DGKG	grey	Neu-M0
ENSG00000059122	FLYWCH1	grey	Neu-M0
ENSG00000059145	UNKL	grey	Neu-M0
ENSG00000059573	ALDH18A1	grey	Neu-M0
ENSG00000059588	TARBP1	tan	Neu-M12
ENSG00000059691	GATB	grey	Neu-M0
ENSG00000059728	MXD1	green	Neu-M5
ENSG00000059758	CDK17	brown	Neu-M3
ENSG00000059769	DNAJC25	grey	Neu-M0
ENSG00000059804	SLC2A3	turquoise	Neu-M1
ENSG00000059915	PSD	lightcyan	Neu-M16
ENSG00000060069	CTDP1	grey	Neu-M0
ENSG00000060138	YBX3	grey	Neu-M0
ENSG00000060140	STYK1	grey	Neu-M0
ENSG00000060237	WNK1	red	Neu-M6
ENSG00000060339	CCAR1	brown	Neu-M3
ENSG00000060491	OGFR	grey	Neu-M0
ENSG00000060642	PIGV	grey	Neu-M0
ENSG00000060656	PTPRU	blue	Neu-M2
ENSG00000060688	SNRNP40	grey	Neu-M0
ENSG00000060709	RIMBP2	grey	Neu-M0
ENSG00000060718	COL11A1	grey	Neu-M0
ENSG00000060749	QSER1	grey	Neu-M0
ENSG00000060762	MPC1	grey	Neu-M0
ENSG00000060971	ACAA1	blue	Neu-M2
ENSG00000060982	BCAT1	turquoise	Neu-M1
ENSG00000061273	HDAC7	grey	Neu-M0
ENSG00000061337	LZTS1	red	Neu-M6
ENSG00000061676	NCKAP1	turquoise	Neu-M1
ENSG00000061794	MRPS35	grey	Neu-M0
ENSG00000061918	GUCY1B1	turquoise	Neu-M1
ENSG00000061936	SFSWAP	grey	Neu-M0
ENSG00000061938	TNK2	lightcyan	Neu-M16
ENSG00000061987	MON2	brown	Neu-M3
ENSG00000062038	CDH3	grey	Neu-M0
ENSG00000062194	GPBP1	grey	Neu-M0
ENSG00000062282	DGAT2	grey	Neu-M0
ENSG00000062370	ZNF112	grey	Neu-M0
ENSG00000062485	CS	blue	Neu-M2
ENSG00000062598	ELMO2	grey	Neu-M0
ENSG00000062650	WAPL	red	Neu-M6
ENSG00000062716	VMP1	turquoise	Neu-M1
ENSG00000062725	APPBP2	turquoise	Neu-M1
ENSG00000063015	SEZ6	grey	Neu-M0
ENSG00000063046	EIF4B	grey	Neu-M0
ENSG00000063169	BICRA	grey	Neu-M0
ENSG00000063176	SPHK2	grey	Neu-M0
ENSG00000063177	RPL18	pink	Neu-M8
ENSG00000063180	CA11	grey	Neu-M0
ENSG00000063241	ISOC2	magenta	Neu-M9
ENSG00000063244	U2AF2	pink	Neu-M8
ENSG00000063245	EPN1	lightcyan	Neu-M16
ENSG00000063322	MED29	greenyellow	Neu-M11
ENSG00000063438	AHRR	grey	Neu-M0
ENSG00000063587	ZNF275	grey	Neu-M0
ENSG00000063601	MTMR1	grey	Neu-M0
ENSG00000063660	GPC1	purple	Neu-M10
ENSG00000063761	ADCK1	grey	Neu-M0
ENSG00000063854	HAGH	pink	Neu-M8
ENSG00000063978	RNF4	blue	Neu-M2
ENSG00000064042	LIMCH1	grey	Neu-M0
ENSG00000064102	INTS13	grey	Neu-M0
ENSG00000064115	TM7SF3	blue	Neu-M2
ENSG00000064199	SPA17	grey	Neu-M0
ENSG00000064225	ST3GAL6	grey	Neu-M0
ENSG00000064309	CDON	grey	Neu-M0
ENSG00000064313	TAF2	turquoise	Neu-M1
ENSG00000064393	HIPK2	green	Neu-M5
ENSG00000064419	TNPO3	grey	Neu-M0
ENSG00000064545	TMEM161A	greenyellow	Neu-M11
ENSG00000064601	CTSA	green	Neu-M5
ENSG00000064607	SUGP2	grey	Neu-M0
ENSG00000064651	SLC12A2	grey	Neu-M0
ENSG00000064652	SNX24	grey	Neu-M0
ENSG00000064687	ABCA7	grey	Neu-M0
ENSG00000064692	SNCAIP	grey	Neu-M0
ENSG00000064703	DDX20	grey60	Neu-M17
ENSG00000064726	BTBD1	turquoise	Neu-M1
ENSG00000064763	FAR2	grey60	Neu-M17
ENSG00000064787	BCAS1	magenta	Neu-M9
ENSG00000064932	SBNO2	grey	Neu-M0
ENSG00000064933	PMS1	grey	Neu-M0
ENSG00000064989	CALCRL	blue	Neu-M2
ENSG00000064995	TAF11	grey	Neu-M0
ENSG00000064999	ANKS1A	grey	Neu-M0
ENSG00000065000	AP3D1	grey	Neu-M0
ENSG00000065029	ZNF76	grey	Neu-M0
ENSG00000065054	SLC9A3R2	grey	Neu-M0
ENSG00000065060	UHRF1BP1	grey	Neu-M0
ENSG00000065135	GNAI3	grey	Neu-M0
ENSG00000065150	IPO5	brown	Neu-M3
ENSG00000065154	OAT	turquoise	Neu-M1
ENSG00000065183	WDR3	grey	Neu-M0
ENSG00000065243	PKN2	tan	Neu-M12
ENSG00000065268	WDR18	grey	Neu-M0
ENSG00000065308	TRAM2	grey	Neu-M0
ENSG00000065325	GLP2R	grey	Neu-M0
ENSG00000065357	DGKA	black	Neu-M7
ENSG00000065361	ERBB3	magenta	Neu-M9
ENSG00000065413	ANKRD44	blue	Neu-M2
ENSG00000065427	KARS	yellow	Neu-M4
ENSG00000065457	ADAT1	grey	Neu-M0
ENSG00000065485	PDIA5	yellow	Neu-M4
ENSG00000065491	TBC1D22B	grey	Neu-M0
ENSG00000065518	NDUFB4	blue	Neu-M2
ENSG00000065526	SPEN	red	Neu-M6
ENSG00000065534	MYLK	grey	Neu-M0
ENSG00000065548	ZC3H15	brown	Neu-M3
ENSG00000065559	MAP2K4	turquoise	Neu-M1
ENSG00000065600	TMEM206	lightgreen	Neu-M18
ENSG00000065609	SNAP91	turquoise	Neu-M1
ENSG00000065613	SLK	brown	Neu-M3
ENSG00000065615	CYB5R4	grey60	Neu-M17
ENSG00000065621	GSTO2	grey	Neu-M0
ENSG00000065665	SEC61A2	grey	Neu-M0
ENSG00000065675	PRKCQ	blue	Neu-M2
ENSG00000065717	TLE2	pink	Neu-M8
ENSG00000065802	ASB1	green	Neu-M5
ENSG00000065809	FAM107B	blue	Neu-M2
ENSG00000065833	ME1	yellow	Neu-M4
ENSG00000065882	TBC1D1	salmon	Neu-M13
ENSG00000065883	CDK13	grey	Neu-M0
ENSG00000065923	SLC9A7	brown	Neu-M3
ENSG00000065970	FOXJ2	magenta	Neu-M9
ENSG00000065978	YBX1	grey	Neu-M0
ENSG00000065989	PDE4A	grey	Neu-M0
ENSG00000066027	PPP2R5A	green	Neu-M5
ENSG00000066032	CTNNA2	turquoise	Neu-M1
ENSG00000066044	ELAVL1	grey	Neu-M0
ENSG00000066084	DIP2B	grey	Neu-M0
ENSG00000066117	SMARCD1	grey	Neu-M0
ENSG00000066135	KDM4A	grey	Neu-M0
ENSG00000066136	NFYC	grey	Neu-M0
ENSG00000066248	NGEF	grey	Neu-M0
ENSG00000066322	ELOVL1	grey	Neu-M0
ENSG00000066382	MPPED2	brown	Neu-M3
ENSG00000066422	ZBTB11	grey	Neu-M0
ENSG00000066427	ATXN3	grey	Neu-M0
ENSG00000066455	GOLGA5	grey	Neu-M0
ENSG00000066468	FGFR2	red	Neu-M6
ENSG00000066557	LRRC40	turquoise	Neu-M1
ENSG00000066583	ISOC1	blue	Neu-M2
ENSG00000066629	EML1	grey	Neu-M0
ENSG00000066651	TRMT11	grey	Neu-M0
ENSG00000066654	THUMPD1	turquoise	Neu-M1
ENSG00000066697	MSANTD3	grey	Neu-M0
ENSG00000066739	ATG2B	grey	Neu-M0
ENSG00000066777	ARFGEF1	brown	Neu-M3
ENSG00000066827	ZFAT	grey	Neu-M0
ENSG00000066855	MTFR1	grey	Neu-M0
ENSG00000066926	FECH	grey	Neu-M0
ENSG00000066933	MYO9A	tan	Neu-M12
ENSG00000067048	DDX3Y	grey	Neu-M0
ENSG00000067057	PFKP	blue	Neu-M2
ENSG00000067064	IDI1	turquoise	Neu-M1
ENSG00000067082	KLF6	grey	Neu-M0
ENSG00000067113	PLPP1	yellow	Neu-M4
ENSG00000067141	NEO1	grey	Neu-M0
ENSG00000067167	TRAM1	grey	Neu-M0
ENSG00000067177	PHKA1	grey	Neu-M0
ENSG00000067182	TNFRSF1A	greenyellow	Neu-M11
ENSG00000067191	CACNB1	salmon	Neu-M13
ENSG00000067208	EVI5	grey	Neu-M0
ENSG00000067221	STOML1	pink	Neu-M8
ENSG00000067225	PKM	blue	Neu-M2
ENSG00000067248	DHX29	brown	Neu-M3
ENSG00000067334	DNTTIP2	brown	Neu-M3
ENSG00000067365	METTL22	grey	Neu-M0
ENSG00000067369	TP53BP1	grey	Neu-M0
ENSG00000067445	TRO	grey	Neu-M0
ENSG00000067533	RRP15	turquoise	Neu-M1
ENSG00000067560	RHOA	grey	Neu-M0
ENSG00000067596	DHX8	grey	Neu-M0
ENSG00000067606	PRKCZ	grey	Neu-M0
ENSG00000067646	ZFY	grey	Neu-M0
ENSG00000067704	IARS2	turquoise	Neu-M1
ENSG00000067715	SYT1	turquoise	Neu-M1
ENSG00000067798	NAV3	grey	Neu-M0
ENSG00000067829	IDH3G	grey	Neu-M0
ENSG00000067836	ROGDI	greenyellow	Neu-M11
ENSG00000067840	PDZD4	grey	Neu-M0
ENSG00000067842	ATP2B3	midnightblue	Neu-M15
ENSG00000067900	ROCK1	tan	Neu-M12
ENSG00000067955	CBFB	blue	Neu-M2
ENSG00000067992	PDK3	blue	Neu-M2
ENSG00000068024	HDAC4	pink	Neu-M8
ENSG00000068078	FGFR3	grey	Neu-M0
ENSG00000068097	HEATR6	grey	Neu-M0
ENSG00000068120	COASY	grey	Neu-M0
ENSG00000068137	PLEKHH3	grey	Neu-M0
ENSG00000068305	MEF2A	grey	Neu-M0
ENSG00000068308	OTUD5	pink	Neu-M8
ENSG00000068323	TFE3	grey	Neu-M0
ENSG00000068354	TBC1D25	grey	Neu-M0
ENSG00000068366	ACSL4	turquoise	Neu-M1
ENSG00000068383	INPP5A	green	Neu-M5
ENSG00000068394	GPKOW	grey	Neu-M0
ENSG00000068400	GRIPAP1	grey	Neu-M0
ENSG00000068438	FTSJ1	grey	Neu-M0
ENSG00000068489	PRR11	grey	Neu-M0
ENSG00000068615	REEP1	turquoise	Neu-M1
ENSG00000068650	ATP11A	grey	Neu-M0
ENSG00000068654	POLR1A	grey	Neu-M0
ENSG00000068697	LAPTM4A	grey	Neu-M0
ENSG00000068724	TTC7A	cyan	Neu-M14
ENSG00000068745	IP6K2	grey	Neu-M0
ENSG00000068784	SRBD1	grey	Neu-M0
ENSG00000068796	KIF2A	brown	Neu-M3
ENSG00000068831	RASGRP2	grey	Neu-M0
ENSG00000068878	PSME4	grey	Neu-M0
ENSG00000068885	IFT80	grey	Neu-M0
ENSG00000068903	SIRT2	grey	Neu-M0
ENSG00000068912	ERLEC1	turquoise	Neu-M1
ENSG00000068971	PPP2R5B	blue	Neu-M2
ENSG00000068976	PYGM	red	Neu-M6
ENSG00000069020	MAST4	grey	Neu-M0
ENSG00000069122	ADGRF5	black	Neu-M7
ENSG00000069188	SDK2	magenta	Neu-M9
ENSG00000069248	NUP133	grey	Neu-M0
ENSG00000069275	NUCKS1	turquoise	Neu-M1
ENSG00000069329	VPS35	turquoise	Neu-M1
ENSG00000069345	DNAJA2	turquoise	Neu-M1
ENSG00000069424	KCNAB2	lightcyan	Neu-M16
ENSG00000069431	ABCC9	blue	Neu-M2
ENSG00000069493	CLEC2D	grey	Neu-M0
ENSG00000069509	FUNDC1	grey	Neu-M0
ENSG00000069535	MAOB	blue	Neu-M2
ENSG00000069667	RORA	grey	Neu-M0
ENSG00000069702	TGFBR3	grey	Neu-M0
ENSG00000069849	ATP1B3	grey	Neu-M0
ENSG00000069869	NEDD4	grey	Neu-M0
ENSG00000069943	PIGB	blue	Neu-M2
ENSG00000069956	MAPK6	brown	Neu-M3
ENSG00000069966	GNB5	grey	Neu-M0
ENSG00000069974	RAB27A	yellow	Neu-M4
ENSG00000069998	HDHD5	grey	Neu-M0
ENSG00000070010	UFD1	grey	Neu-M0
ENSG00000070018	LRP6	grey	Neu-M0
ENSG00000070047	PHRF1	salmon	Neu-M13
ENSG00000070061	ELP1	grey	Neu-M0
ENSG00000070081	NUCB2	brown	Neu-M3
ENSG00000070087	PFN2	turquoise	Neu-M1
ENSG00000070159	PTPN3	brown	Neu-M3
ENSG00000070182	SPTB	grey	Neu-M0
ENSG00000070214	SLC44A1	grey	Neu-M0
ENSG00000070269	TMEM260	lightgreen	Neu-M18
ENSG00000070366	SMG6	grey	Neu-M0
ENSG00000070367	EXOC5	turquoise	Neu-M1
ENSG00000070371	CLTCL1	grey	Neu-M0
ENSG00000070404	FSTL3	blue	Neu-M2
ENSG00000070413	DGCR2	grey	Neu-M0
ENSG00000070423	RNF126	grey	Neu-M0
ENSG00000070444	MNT	grey	Neu-M0
ENSG00000070476	ZXDC	grey	Neu-M0
ENSG00000070495	JMJD6	green	Neu-M5
ENSG00000070501	POLB	black	Neu-M7
ENSG00000070540	WIPI1	grey	Neu-M0
ENSG00000070601	FRMPD1	grey	Neu-M0
ENSG00000070610	GBA2	grey	Neu-M0
ENSG00000070614	NDST1	grey	Neu-M0
ENSG00000070669	ASNS	grey	Neu-M0
ENSG00000070718	AP3M2	turquoise	Neu-M1
ENSG00000070729	CNGB1	black	Neu-M7
ENSG00000070756	PABPC1	grey	Neu-M0
ENSG00000070761	CFAP20	grey	Neu-M0
ENSG00000070770	CSNK2A2	grey	Neu-M0
ENSG00000070778	PTPN21	blue	Neu-M2
ENSG00000070785	EIF2B3	grey	Neu-M0
ENSG00000070808	CAMK2A	lightcyan	Neu-M16
ENSG00000070814	TCOF1	grey	Neu-M0
ENSG00000070831	CDC42	grey	Neu-M0
ENSG00000070882	OSBPL3	grey	Neu-M0
ENSG00000070950	RAD18	grey	Neu-M0
ENSG00000070961	ATP2B1	brown	Neu-M3
ENSG00000071051	NCK2	grey	Neu-M0
ENSG00000071054	MAP4K4	grey	Neu-M0
ENSG00000071073	MGAT4A	grey	Neu-M0
ENSG00000071082	RPL31	grey60	Neu-M17
ENSG00000071127	WDR1	grey	Neu-M0
ENSG00000071189	SNX13	brown	Neu-M3
ENSG00000071205	ARHGAP10	black	Neu-M7
ENSG00000071242	RPS6KA2	red	Neu-M6
ENSG00000071243	ING3	grey	Neu-M0
ENSG00000071246	VASH1	purple	Neu-M10
ENSG00000071462	BUD23	grey	Neu-M0
ENSG00000071537	SEL1L	turquoise	Neu-M1
ENSG00000071553	ATP6AP1	pink	Neu-M8
ENSG00000071564	TCF3	grey	Neu-M0
ENSG00000071575	TRIB2	grey	Neu-M0
ENSG00000071626	DAZAP1	grey	Neu-M0
ENSG00000071655	MBD3	greenyellow	Neu-M11
ENSG00000071794	HLTF	turquoise	Neu-M1
ENSG00000071859	FAM50A	grey	Neu-M0
ENSG00000071889	FAM3A	midnightblue	Neu-M15
ENSG00000071894	CPSF1	grey	Neu-M0
ENSG00000071967	CYBRD1	red	Neu-M6
ENSG00000071994	PDCD2	grey	Neu-M0
ENSG00000072041	SLC6A15	turquoise	Neu-M1
ENSG00000072042	RDH11	grey	Neu-M0
ENSG00000072062	PRKACA	grey	Neu-M0
ENSG00000072071	ADGRL1	purple	Neu-M10
ENSG00000072110	ACTN1	purple	Neu-M10
ENSG00000072121	ZFYVE26	grey	Neu-M0
ENSG00000072133	RPS6KA6	tan	Neu-M12
ENSG00000072134	EPN2	greenyellow	Neu-M11
ENSG00000072135	PTPN18	salmon	Neu-M13
ENSG00000072163	LIMS2	grey	Neu-M0
ENSG00000072195	SPEG	purple	Neu-M10
ENSG00000072201	LNX1	black	Neu-M7
ENSG00000072210	ALDH3A2	grey	Neu-M0
ENSG00000072274	TFRC	turquoise	Neu-M1
ENSG00000072310	SREBF1	grey	Neu-M0
ENSG00000072315	TRPC5	grey	Neu-M0
ENSG00000072364	AFF4	tan	Neu-M12
ENSG00000072401	UBE2D1	grey	Neu-M0
ENSG00000072415	MPP5	yellow	Neu-M4
ENSG00000072422	RHOBTB1	grey	Neu-M0
ENSG00000072501	SMC1A	tan	Neu-M12
ENSG00000072518	MARK2	purple	Neu-M10
ENSG00000072609	CHFR	grey	Neu-M0
ENSG00000072657	TRHDE	grey60	Neu-M17
ENSG00000072682	P4HA2	grey	Neu-M0
ENSG00000072736	NFATC3	grey	Neu-M0
ENSG00000072756	TRNT1	grey	Neu-M0
ENSG00000072778	ACADVL	grey	Neu-M0
ENSG00000072786	STK10	grey	Neu-M0
ENSG00000072803	FBXW11	grey	Neu-M0
ENSG00000072832	CRMP1	grey	Neu-M0
ENSG00000072849	DERL2	turquoise	Neu-M1
ENSG00000072858	SIDT1	salmon	Neu-M13
ENSG00000072952	MRVI1	salmon	Neu-M13
ENSG00000072954	TMEM38A	grey	Neu-M0
ENSG00000072958	AP1M1	purple	Neu-M10
ENSG00000073008	PVR	grey	Neu-M0
ENSG00000073050	XRCC1	grey	Neu-M0
ENSG00000073060	SCARB1	grey	Neu-M0
ENSG00000073150	PANX2	grey	Neu-M0
ENSG00000073169	SELENOO	grey	Neu-M0
ENSG00000073331	ALPK1	blue	Neu-M2
ENSG00000073417	PDE8A	salmon	Neu-M13
ENSG00000073464	CLCN4	turquoise	Neu-M1
ENSG00000073536	NLE1	grey	Neu-M0
ENSG00000073578	SDHA	blue	Neu-M2
ENSG00000073584	SMARCE1	brown	Neu-M3
ENSG00000073605	GSDMB	grey	Neu-M0
ENSG00000073614	KDM5A	grey	Neu-M0
ENSG00000073670	ADAM11	grey	Neu-M0
ENSG00000073711	PPP2R3A	grey	Neu-M0
ENSG00000073712	FERMT2	grey	Neu-M0
ENSG00000073756	PTGS2	grey	Neu-M0
ENSG00000073803	MAP3K13	grey	Neu-M0
ENSG00000073849	ST6GAL1	grey	Neu-M0
ENSG00000073905	VDAC1P1	grey	Neu-M0
ENSG00000073910	FRY	grey	Neu-M0
ENSG00000073921	PICALM	turquoise	Neu-M1
ENSG00000073969	NSF	turquoise	Neu-M1
ENSG00000074054	CLASP1	grey	Neu-M0
ENSG00000074071	MRPS34	magenta	Neu-M9
ENSG00000074181	NOTCH3	grey	Neu-M0
ENSG00000074201	CLNS1A	grey	Neu-M0
ENSG00000074211	PPP2R2C	red	Neu-M6
ENSG00000074266	EED	grey	Neu-M0
ENSG00000074317	SNCB	midnightblue	Neu-M15
ENSG00000074319	TSG101	grey	Neu-M0
ENSG00000074356	NCBP3	greenyellow	Neu-M11
ENSG00000074416	MGLL	blue	Neu-M2
ENSG00000074527	NTN4	grey60	Neu-M17
ENSG00000074582	BCS1L	grey	Neu-M0
ENSG00000074590	NUAK1	grey	Neu-M0
ENSG00000074603	DPP8	turquoise	Neu-M1
ENSG00000074657	ZNF532	purple	Neu-M10
ENSG00000074695	LMAN1	brown	Neu-M3
ENSG00000074696	HACD3	turquoise	Neu-M1
ENSG00000074706	IPCEF1	blue	Neu-M2
ENSG00000074755	ZZEF1	grey	Neu-M0
ENSG00000074800	ENO1	blue	Neu-M2
ENSG00000074803	SLC12A1	blue	Neu-M2
ENSG00000074842	MYDGF	grey	Neu-M0
ENSG00000074855	ANO8	greenyellow	Neu-M11
ENSG00000074935	TUBE1	black	Neu-M7
ENSG00000074964	ARHGEF10L	grey	Neu-M0
ENSG00000075035	WSCD2	red	Neu-M6
ENSG00000075043	KCNQ2	purple	Neu-M10
ENSG00000075089	ACTR6	turquoise	Neu-M1
ENSG00000075131	TIPIN	grey	Neu-M0
ENSG00000075142	SRI	grey	Neu-M0
ENSG00000075151	EIF4G3	brown	Neu-M3
ENSG00000075188	NUP37	grey	Neu-M0
ENSG00000075213	SEMA3A	blue	Neu-M2
ENSG00000075223	SEMA3C	grey	Neu-M0
ENSG00000075239	ACAT1	grey	Neu-M0
ENSG00000075240	GRAMD4	grey	Neu-M0
ENSG00000075292	ZNF638	brown	Neu-M3
ENSG00000075303	SLC25A40	turquoise	Neu-M1
ENSG00000075336	TIMM21	grey	Neu-M0
ENSG00000075340	ADD2	grey	Neu-M0
ENSG00000075391	RASAL2	grey	Neu-M0
ENSG00000075399	VPS9D1	grey	Neu-M0
ENSG00000075407	ZNF37A	grey	Neu-M0
ENSG00000075413	MARK3	grey	Neu-M0
ENSG00000075415	SLC25A3	grey	Neu-M0
ENSG00000075420	FNDC3B	grey	Neu-M0
ENSG00000075426	FOSL2	green	Neu-M5
ENSG00000075461	CACNG4	grey	Neu-M0
ENSG00000075539	FRYL	yellow	Neu-M4
ENSG00000075568	TMEM131	black	Neu-M7
ENSG00000075618	FSCN1	pink	Neu-M8
ENSG00000075624	ACTB	blue	Neu-M2
ENSG00000075651	PLD1	magenta	Neu-M9
ENSG00000075711	DLG1	brown	Neu-M3
ENSG00000075785	RAB7A	grey	Neu-M0
ENSG00000075790	BCAP29	turquoise	Neu-M1
ENSG00000075826	SEC31B	grey	Neu-M0
ENSG00000075856	SART3	grey	Neu-M0
ENSG00000075914	EXOSC7	salmon	Neu-M13
ENSG00000075945	KIFAP3	turquoise	Neu-M1
ENSG00000075975	MKRN2	grey	Neu-M0
ENSG00000076003	MCM6	blue	Neu-M2
ENSG00000076043	REXO2	blue	Neu-M2
ENSG00000076053	RBM7	grey	Neu-M0
ENSG00000076067	RBMS2	grey	Neu-M0
ENSG00000076108	BAZ2A	grey	Neu-M0
ENSG00000076201	PTPN23	purple	Neu-M10
ENSG00000076242	MLH1	grey	Neu-M0
ENSG00000076248	UNG	grey	Neu-M0
ENSG00000076321	KLHL20	grey	Neu-M0
ENSG00000076344	RGS11	purple	Neu-M10
ENSG00000076351	SLC46A1	grey	Neu-M0
ENSG00000076356	PLXNA2	grey	Neu-M0
ENSG00000076382	SPAG5	grey	Neu-M0
ENSG00000076513	ANKRD13A	magenta	Neu-M9
ENSG00000076554	TPD52	turquoise	Neu-M1
ENSG00000076555	ACACB	greenyellow	Neu-M11
ENSG00000076604	TRAF4	greenyellow	Neu-M11
ENSG00000076641	PAG1	green	Neu-M5
ENSG00000076650	GPATCH1	grey	Neu-M0
ENSG00000076685	NT5C2	grey	Neu-M0
ENSG00000076706	MCAM	blue	Neu-M2
ENSG00000076716	GPC4	grey	Neu-M0
ENSG00000076826	CAMSAP3	midnightblue	Neu-M15
ENSG00000076864	RAP1GAP	pink	Neu-M8
ENSG00000076924	XAB2	cyan	Neu-M14
ENSG00000076928	ARHGEF1	grey	Neu-M0
ENSG00000076984	MAP2K7	grey	Neu-M0
ENSG00000077044	DGKD	grey	Neu-M0
ENSG00000077063	CTTNBP2	grey	Neu-M0
ENSG00000077080	ACTL6B	pink	Neu-M8
ENSG00000077092	RARB	grey	Neu-M0
ENSG00000077097	TOP2B	turquoise	Neu-M1
ENSG00000077147	TM9SF3	turquoise	Neu-M1
ENSG00000077152	UBE2T	blue	Neu-M2
ENSG00000077157	PPP1R12B	magenta	Neu-M9
ENSG00000077232	DNAJC10	brown	Neu-M3
ENSG00000077235	GTF3C1	salmon	Neu-M13
ENSG00000077254	USP33	turquoise	Neu-M1
ENSG00000077264	PAK3	turquoise	Neu-M1
ENSG00000077279	DCX	grey	Neu-M0
ENSG00000077312	SNRPA	red	Neu-M6
ENSG00000077348	EXOSC5	turquoise	Neu-M1
ENSG00000077380	DYNC1I2	grey	Neu-M0
ENSG00000077454	LRCH4	grey	Neu-M0
ENSG00000077458	FAM76B	grey	Neu-M0
ENSG00000077463	SIRT6	magenta	Neu-M9
ENSG00000077514	POLD3	grey	Neu-M0
ENSG00000077522	ACTN2	grey	Neu-M0
ENSG00000077549	CAPZB	grey	Neu-M0
ENSG00000077585	GPR137B	grey	Neu-M0
ENSG00000077616	NAALAD2	grey60	Neu-M17
ENSG00000077684	JADE1	grey	Neu-M0
ENSG00000077713	SLC25A43	grey	Neu-M0
ENSG00000077721	UBE2A	turquoise	Neu-M1
ENSG00000077782	FGFR1	magenta	Neu-M9
ENSG00000077943	ITGA8	grey	Neu-M0
ENSG00000078018	MAP2	brown	Neu-M3
ENSG00000078043	PIAS2	brown	Neu-M3
ENSG00000078053	AMPH	magenta	Neu-M9
ENSG00000078061	ARAF	cyan	Neu-M14
ENSG00000078070	MCCC1	blue	Neu-M2
ENSG00000078098	FAP	grey	Neu-M0
ENSG00000078114	NEBL	black	Neu-M7
ENSG00000078124	ACER3	grey	Neu-M0
ENSG00000078140	UBE2K	turquoise	Neu-M1
ENSG00000078142	PIK3C3	grey	Neu-M0
ENSG00000078177	N4BP2	grey	Neu-M0
ENSG00000078237	TIGAR	grey	Neu-M0
ENSG00000078246	TULP3	green	Neu-M5
ENSG00000078269	SYNJ2	grey	Neu-M0
ENSG00000078295	ADCY2	black	Neu-M7
ENSG00000078304	PPP2R5C	brown	Neu-M3
ENSG00000078319	PMS2P1	grey	Neu-M0
ENSG00000078328	RBFOX1	green	Neu-M5
ENSG00000078369	GNB1	grey	Neu-M0
ENSG00000078403	MLLT10	grey	Neu-M0
ENSG00000078487	ZCWPW1	grey	Neu-M0
ENSG00000078549	ADCYAP1R1	grey	Neu-M0
ENSG00000078618	NRDC	brown	Neu-M3
ENSG00000078668	VDAC3	grey	Neu-M0
ENSG00000078674	PCM1	brown	Neu-M3
ENSG00000078687	TNRC6C	purple	Neu-M10
ENSG00000078699	CBFA2T2	salmon	Neu-M13
ENSG00000078725	BRINP1	grey	Neu-M0
ENSG00000078747	ITCH	grey	Neu-M0
ENSG00000078804	TP53INP2	grey	Neu-M0
ENSG00000078808	SDF4	grey	Neu-M0
ENSG00000078902	TOLLIP	grey	Neu-M0
ENSG00000078967	UBE2D4	grey	Neu-M0
ENSG00000079101	CLUL1	grey	Neu-M0
ENSG00000079102	RUNX1T1	grey	Neu-M0
ENSG00000079134	THOC1	tan	Neu-M12
ENSG00000079156	OSBPL6	grey	Neu-M0
ENSG00000079215	SLC1A3	green	Neu-M5
ENSG00000079246	XRCC5	turquoise	Neu-M1
ENSG00000079277	MKNK1	grey	Neu-M0
ENSG00000079308	TNS1	greenyellow	Neu-M11
ENSG00000079313	REXO1	grey	Neu-M0
ENSG00000079332	SAR1A	grey	Neu-M0
ENSG00000079337	RAPGEF3	grey	Neu-M0
ENSG00000079387	SENP1	grey	Neu-M0
ENSG00000079432	CIC	purple	Neu-M10
ENSG00000079459	FDFT1	grey60	Neu-M17
ENSG00000079462	PAFAH1B3	grey	Neu-M0
ENSG00000079482	OPHN1	magenta	Neu-M9
ENSG00000079616	KIF22	grey	Neu-M0
ENSG00000079691	CARMIL1	grey	Neu-M0
ENSG00000079739	PGM1	grey	Neu-M0
ENSG00000079785	DDX1	turquoise	Neu-M1
ENSG00000079805	DNM2	grey	Neu-M0
ENSG00000079819	EPB41L2	black	Neu-M7
ENSG00000079841	RIMS1	grey	Neu-M0
ENSG00000079931	MOXD1	grey	Neu-M0
ENSG00000079950	STX7	turquoise	Neu-M1
ENSG00000079974	RABL2B	grey	Neu-M0
ENSG00000079999	KEAP1	grey	Neu-M0
ENSG00000080166	DCT	greenyellow	Neu-M11
ENSG00000080189	SLC35C2	grey	Neu-M0
ENSG00000080200	CRYBG3	yellow	Neu-M4
ENSG00000080224	EPHA6	black	Neu-M7
ENSG00000080298	RFX3	black	Neu-M7
ENSG00000080345	RIF1	brown	Neu-M3
ENSG00000080371	RAB21	grey	Neu-M0
ENSG00000080493	SLC4A4	brown	Neu-M3
ENSG00000080503	SMARCA2	black	Neu-M7
ENSG00000080546	SESN1	grey	Neu-M0
ENSG00000080561	MID2	blue	Neu-M2
ENSG00000080573	COL5A3	grey	Neu-M0
ENSG00000080603	SRCAP	grey	Neu-M0
ENSG00000080608	PUM3	tan	Neu-M12
ENSG00000080709	KCNN2	grey	Neu-M0
ENSG00000080802	CNOT4	grey	Neu-M0
ENSG00000080815	PSEN1	black	Neu-M7
ENSG00000080819	CPOX	grey	Neu-M0
ENSG00000080822	CLDND1	grey	Neu-M0
ENSG00000080823	MOK	grey	Neu-M0
ENSG00000080824	HSP90AA1	turquoise	Neu-M1
ENSG00000080839	RBL1	grey	Neu-M0
ENSG00000080845	DLGAP4	purple	Neu-M10
ENSG00000080854	IGSF9B	purple	Neu-M10
ENSG00000080947	CROCCP3	grey	Neu-M0
ENSG00000081014	AP4E1	yellow	Neu-M4
ENSG00000081019	RSBN1	grey	Neu-M0
ENSG00000081026	MAGI3	grey	Neu-M0
ENSG00000081087	OSTM1	brown	Neu-M3
ENSG00000081138	CDH7	grey60	Neu-M17
ENSG00000081148	IMPG2	grey	Neu-M0
ENSG00000081154	PCNP	turquoise	Neu-M1
ENSG00000081177	EXD2	grey	Neu-M0
ENSG00000081181	ARG2	grey	Neu-M0
ENSG00000081189	MEF2C	turquoise	Neu-M1
ENSG00000081237	PTPRC	blue	Neu-M2
ENSG00000081307	UBA5	grey	Neu-M0
ENSG00000081320	STK17B	grey	Neu-M0
ENSG00000081377	CDC14B	grey	Neu-M0
ENSG00000081386	ZNF510	grey	Neu-M0
ENSG00000081479	LRP2	greenyellow	Neu-M11
ENSG00000081665	ZNF506	salmon	Neu-M13
ENSG00000081692	JMJD4	grey	Neu-M0
ENSG00000081721	DUSP12	grey	Neu-M0
ENSG00000081760	AACS	purple	Neu-M10
ENSG00000081791	DELE1	grey	Neu-M0
ENSG00000081803	CADPS2	turquoise	Neu-M1
ENSG00000081818	PCDHB4	green	Neu-M5
ENSG00000081842	PCDHA6	grey	Neu-M0
ENSG00000081870	HSPB11	grey	Neu-M0
ENSG00000081913	PHLPP1	green	Neu-M5
ENSG00000081923	ATP8B1	grey	Neu-M0
ENSG00000081985	IL12RB2	magenta	Neu-M9
ENSG00000082014	SMARCD3	grey	Neu-M0
ENSG00000082068	WDR70	grey	Neu-M0
ENSG00000082074	FYB1	grey	Neu-M0
ENSG00000082146	STRADB	blue	Neu-M2
ENSG00000082153	BZW1	turquoise	Neu-M1
ENSG00000082212	ME2	turquoise	Neu-M1
ENSG00000082213	C5orf22	turquoise	Neu-M1
ENSG00000082258	CCNT2	grey	Neu-M0
ENSG00000082269	FAM135A	brown	Neu-M3
ENSG00000082293	COL19A1	grey	Neu-M0
ENSG00000082397	EPB41L3	grey	Neu-M0
ENSG00000082438	COBLL1	grey	Neu-M0
ENSG00000082458	DLG3	grey	Neu-M0
ENSG00000082482	KCNK2	blue	Neu-M2
ENSG00000082497	SERTAD4	grey	Neu-M0
ENSG00000082512	TRAF5	grey	Neu-M0
ENSG00000082515	MRPL22	grey	Neu-M0
ENSG00000082516	GEMIN5	cyan	Neu-M14
ENSG00000082556	OPRK1	blue	Neu-M2
ENSG00000082641	NFE2L1	grey	Neu-M0
ENSG00000082684	SEMA5B	purple	Neu-M10
ENSG00000082701	GSK3B	turquoise	Neu-M1
ENSG00000082781	ITGB5	grey	Neu-M0
ENSG00000082805	ERC1	tan	Neu-M12
ENSG00000082898	XPO1	yellow	Neu-M4
ENSG00000082996	RNF13	grey	Neu-M0
ENSG00000083067	TRPM3	grey	Neu-M0
ENSG00000083093	PALB2	grey	Neu-M0
ENSG00000083097	DOP1A	brown	Neu-M3
ENSG00000083099	LYRM2	grey	Neu-M0
ENSG00000083123	BCKDHB	turquoise	Neu-M1
ENSG00000083168	KAT6A	grey	Neu-M0
ENSG00000083223	TUT7	tan	Neu-M12
ENSG00000083290	ULK2	grey	Neu-M0
ENSG00000083312	TNPO1	turquoise	Neu-M1
ENSG00000083444	PLOD1	red	Neu-M6
ENSG00000083454	P2RX5	red	Neu-M6
ENSG00000083457	ITGAE	pink	Neu-M8
ENSG00000083520	DIS3	brown	Neu-M3
ENSG00000083535	PIBF1	brown	Neu-M3
ENSG00000083544	TDRD3	grey	Neu-M0
ENSG00000083635	NUFIP1	yellow	Neu-M4
ENSG00000083642	PDS5B	turquoise	Neu-M1
ENSG00000083720	OXCT1	turquoise	Neu-M1
ENSG00000083750	RRAGB	grey	Neu-M0
ENSG00000083799	CYLD	turquoise	Neu-M1
ENSG00000083807	SLC27A5	grey	Neu-M0
ENSG00000083812	ZNF324	grey	Neu-M0
ENSG00000083814	ZNF671	grey	Neu-M0
ENSG00000083817	ZNF416	grey	Neu-M0
ENSG00000083828	ZNF586	grey	Neu-M0
ENSG00000083838	ZNF446	blue	Neu-M2
ENSG00000083844	ZNF264	grey	Neu-M0
ENSG00000083845	RPS5	grey	Neu-M0
ENSG00000083857	FAT1	grey	Neu-M0
ENSG00000083896	YTHDC1	grey	Neu-M0
ENSG00000083937	CHMP2B	turquoise	Neu-M1
ENSG00000084070	SMAP2	blue	Neu-M2
ENSG00000084072	PPIE	grey	Neu-M0
ENSG00000084073	ZMPSTE24	turquoise	Neu-M1
ENSG00000084090	STARD7	grey	Neu-M0
ENSG00000084092	NOA1	grey	Neu-M0
ENSG00000084093	REST	grey	Neu-M0
ENSG00000084112	SSH1	grey	Neu-M0
ENSG00000084207	GSTP1	midnightblue	Neu-M15
ENSG00000084234	APLP2	turquoise	Neu-M1
ENSG00000084444	FAM234B	blue	Neu-M2
ENSG00000084453	SLCO1A2	magenta	Neu-M9
ENSG00000084463	WBP11	grey	Neu-M0
ENSG00000084623	EIF3I	grey	Neu-M0
ENSG00000084628	NKAIN1	grey	Neu-M0
ENSG00000084636	COL16A1	grey	Neu-M0
ENSG00000084652	TXLNA	grey	Neu-M0
ENSG00000084676	NCOA1	grey	Neu-M0
ENSG00000084693	AGBL5	grey	Neu-M0
ENSG00000084710	EFR3B	grey	Neu-M0
ENSG00000084731	KIF3C	blue	Neu-M2
ENSG00000084733	RAB10	turquoise	Neu-M1
ENSG00000084754	HADHA	grey	Neu-M0
ENSG00000084764	MAPRE3	grey	Neu-M0
ENSG00000084774	CAD	grey	Neu-M0
ENSG00000085063	CD59	grey	Neu-M0
ENSG00000085185	BCORL1	grey	Neu-M0
ENSG00000085224	ATRX	brown	Neu-M3
ENSG00000085231	AK6	grey	Neu-M0
ENSG00000085274	MYNN	green	Neu-M5
ENSG00000085365	SCAMP1	turquoise	Neu-M1
ENSG00000085377	PREP	grey	Neu-M0
ENSG00000085382	HACE1	turquoise	Neu-M1
ENSG00000085415	SEH1L	grey	Neu-M0
ENSG00000085433	WDR47	turquoise	Neu-M1
ENSG00000085449	WDFY1	grey	Neu-M0
ENSG00000085465	OVGP1	cyan	Neu-M14
ENSG00000085491	SLC25A24	grey	Neu-M0
ENSG00000085511	MAP3K4	salmon	Neu-M13
ENSG00000085563	ABCB1	grey	Neu-M0
ENSG00000085644	ZNF213	grey	Neu-M0
ENSG00000085662	AKR1B1	blue	Neu-M2
ENSG00000085719	CPNE3	grey	Neu-M0
ENSG00000085721	RRN3	grey	Neu-M0
ENSG00000085733	CTTN	grey	Neu-M0
ENSG00000085760	MTIF2	grey	Neu-M0
ENSG00000085788	DDHD2	grey	Neu-M0
ENSG00000085832	EPS15	turquoise	Neu-M1
ENSG00000085871	MGST2	magenta	Neu-M9
ENSG00000085872	CHERP	midnightblue	Neu-M15
ENSG00000085978	ATG16L1	blue	Neu-M2
ENSG00000085982	USP40	lightgreen	Neu-M18
ENSG00000085998	POMGNT1	pink	Neu-M8
ENSG00000086015	MAST2	grey	Neu-M0
ENSG00000086061	DNAJA1	turquoise	Neu-M1
ENSG00000086065	CHMP5	turquoise	Neu-M1
ENSG00000086102	NFX1	salmon	Neu-M13
ENSG00000086189	DIMT1	grey	Neu-M0
ENSG00000086200	IPO11	yellow	Neu-M4
ENSG00000086205	FOLH1	magenta	Neu-M9
ENSG00000086232	EIF2AK1	grey	Neu-M0
ENSG00000086289	EPDR1	turquoise	Neu-M1
ENSG00000086300	SNX10	turquoise	Neu-M1
ENSG00000086475	SEPHS1	yellow	Neu-M4
ENSG00000086504	MRPL28	grey	Neu-M0
ENSG00000086544	ITPKC	greenyellow	Neu-M11
ENSG00000086589	RBM22	grey	Neu-M0
ENSG00000086598	TMED2	grey	Neu-M0
ENSG00000086619	ERO1B	grey	Neu-M0
ENSG00000086666	ZFAND6	brown	Neu-M3
ENSG00000086712	TXLNG	grey	Neu-M0
ENSG00000086717	PPEF1	turquoise	Neu-M1
ENSG00000086758	HUWE1	grey	Neu-M0
ENSG00000086827	ZW10	grey	Neu-M0
ENSG00000086848	ALG9	grey	Neu-M0
ENSG00000086991	NOX4	grey	Neu-M0
ENSG00000087008	ACOX3	grey	Neu-M0
ENSG00000087053	MTMR2	grey	Neu-M0
ENSG00000087074	PPP1R15A	greenyellow	Neu-M11
ENSG00000087085	ACHE	grey	Neu-M0
ENSG00000087086	FTL	grey	Neu-M0
ENSG00000087087	SRRT	grey	Neu-M0
ENSG00000087088	BAX	blue	Neu-M2
ENSG00000087095	NLK	black	Neu-M7
ENSG00000087111	PIGS	magenta	Neu-M9
ENSG00000087152	ATXN7L3	grey	Neu-M0
ENSG00000087157	PGS1	grey	Neu-M0
ENSG00000087191	PSMC5	blue	Neu-M2
ENSG00000087206	UIMC1	tan	Neu-M12
ENSG00000087250	MT3	grey	Neu-M0
ENSG00000087253	LPCAT2	grey	Neu-M0
ENSG00000087258	GNAO1	blue	Neu-M2
ENSG00000087263	OGFOD1	grey	Neu-M0
ENSG00000087266	SH3BP2	grey	Neu-M0
ENSG00000087269	NOP14	grey	Neu-M0
ENSG00000087274	ADD1	grey	Neu-M0
ENSG00000087299	L2HGDH	grey	Neu-M0
ENSG00000087301	TXNDC16	grey60	Neu-M17
ENSG00000087302	RTRAF	turquoise	Neu-M1
ENSG00000087338	GMCL1	yellow	Neu-M4
ENSG00000087365	SF3B2	grey	Neu-M0
ENSG00000087448	KLHL42	turquoise	Neu-M1
ENSG00000087460	GNAS	blue	Neu-M2
ENSG00000087470	DNM1L	turquoise	Neu-M1
ENSG00000087494	PTHLH	grey	Neu-M0
ENSG00000087495	PHACTR3	tan	Neu-M12
ENSG00000087502	ERGIC2	yellow	Neu-M4
ENSG00000087842	PIR	grey	Neu-M0
ENSG00000087903	RFX2	grey	Neu-M0
ENSG00000087995	METTL2A	grey	Neu-M0
ENSG00000088035	ALG6	turquoise	Neu-M1
ENSG00000088038	CNOT3	grey	Neu-M0
ENSG00000088179	PTPN4	brown	Neu-M3
ENSG00000088205	DDX18	grey	Neu-M0
ENSG00000088247	KHSRP	grey	Neu-M0
ENSG00000088256	GNA11	lightcyan	Neu-M16
ENSG00000088280	ASAP3	blue	Neu-M2
ENSG00000088298	EDEM2	grey	Neu-M0
ENSG00000088325	TPX2	grey	Neu-M0
ENSG00000088356	PDRG1	grey	Neu-M0
ENSG00000088367	EPB41L1	red	Neu-M6
ENSG00000088387	DOCK9	black	Neu-M7
ENSG00000088448	ANKRD10	grey	Neu-M0
ENSG00000088451	TGDS	grey	Neu-M0
ENSG00000088538	DOCK3	grey	Neu-M0
ENSG00000088543	C3orf18	blue	Neu-M2
ENSG00000088682	COQ9	grey	Neu-M0
ENSG00000088727	KIF9	grey	Neu-M0
ENSG00000088756	ARHGAP28	tan	Neu-M12
ENSG00000088766	CRLS1	grey	Neu-M0
ENSG00000088808	PPP1R13B	grey	Neu-M0
ENSG00000088812	ATRN	black	Neu-M7
ENSG00000088826	SMOX	green	Neu-M5
ENSG00000088832	FKBP1A	grey	Neu-M0
ENSG00000088833	NSFL1C	grey	Neu-M0
ENSG00000088854	C20orf194	grey	Neu-M0
ENSG00000088876	ZNF343	grey	Neu-M0
ENSG00000088881	EBF4	grey	Neu-M0
ENSG00000088888	MAVS	grey	Neu-M0
ENSG00000088899	LZTS3	red	Neu-M6
ENSG00000088930	XRN2	brown	Neu-M3
ENSG00000088970	KIZ	grey	Neu-M0
ENSG00000088986	DYNLL1	turquoise	Neu-M1
ENSG00000088992	TESC	grey	Neu-M0
ENSG00000089006	SNX5	grey	Neu-M0
ENSG00000089009	RPL6	turquoise	Neu-M1
ENSG00000089022	MAPKAPK5	grey	Neu-M0
ENSG00000089041	P2RX7	grey	Neu-M0
ENSG00000089048	ESF1	grey	Neu-M0
ENSG00000089050	RBBP9	grey	Neu-M0
ENSG00000089053	ANAPC5	grey	Neu-M0
ENSG00000089057	SLC23A2	grey	Neu-M0
ENSG00000089060	SLC8B1	blue	Neu-M2
ENSG00000089063	TMEM230	blue	Neu-M2
ENSG00000089091	DZANK1	grey	Neu-M0
ENSG00000089094	KDM2B	green	Neu-M5
ENSG00000089101	CFAP61	grey	Neu-M0
ENSG00000089123	TASP1	grey	Neu-M0
ENSG00000089154	GCN1	grey	Neu-M0
ENSG00000089157	RPLP0	grey	Neu-M0
ENSG00000089159	PXN	lightcyan	Neu-M16
ENSG00000089169	RPH3A	grey	Neu-M0
ENSG00000089177	KIF16B	grey	Neu-M0
ENSG00000089195	TRMT6	grey	Neu-M0
ENSG00000089199	CHGB	grey	Neu-M0
ENSG00000089220	PEBP1	blue	Neu-M2
ENSG00000089234	BRAP	grey	Neu-M0
ENSG00000089248	ERP29	grey	Neu-M0
ENSG00000089250	NOS1	cyan	Neu-M14
ENSG00000089280	FUS	grey	Neu-M0
ENSG00000089289	IGBP1	turquoise	Neu-M1
ENSG00000089335	ZNF302	brown	Neu-M3
ENSG00000089351	GRAMD1A	grey	Neu-M0
ENSG00000089472	HEPH	magenta	Neu-M9
ENSG00000089486	CDIP1	pink	Neu-M8
ENSG00000089558	KCNH4	black	Neu-M7
ENSG00000089597	GANAB	grey	Neu-M0
ENSG00000089682	RBM41	grey	Neu-M0
ENSG00000089693	MLF2	blue	Neu-M2
ENSG00000089723	OTUB2	grey	Neu-M0
ENSG00000089737	DDX24	grey	Neu-M0
ENSG00000089775	ZBTB25	green	Neu-M5
ENSG00000089818	NECAP1	grey	Neu-M0
ENSG00000089847	ANKRD24	grey	Neu-M0
ENSG00000089876	DHX32	lightgreen	Neu-M18
ENSG00000089902	RCOR1	grey	Neu-M0
ENSG00000089916	GPATCH2L	grey	Neu-M0
ENSG00000090006	LTBP4	grey	Neu-M0
ENSG00000090013	BLVRB	grey	Neu-M0
ENSG00000090020	SLC9A1	greenyellow	Neu-M11
ENSG00000090054	SPTLC1	grey	Neu-M0
ENSG00000090060	PAPOLA	turquoise	Neu-M1
ENSG00000090061	CCNK	grey	Neu-M0
ENSG00000090097	PCBP4	grey	Neu-M0
ENSG00000090238	YPEL3	lightcyan	Neu-M16
ENSG00000090263	MRPS33	grey	Neu-M0
ENSG00000090266	NDUFB2	grey60	Neu-M17
ENSG00000090273	NUDC	grey	Neu-M0
ENSG00000090316	MAEA	grey	Neu-M0
ENSG00000090372	STRN4	purple	Neu-M10
ENSG00000090432	MUL1	grey	Neu-M0
ENSG00000090447	TFAP4	grey	Neu-M0
ENSG00000090470	PDCD7	grey	Neu-M0
ENSG00000090487	SPG21	grey	Neu-M0
ENSG00000090520	DNAJB11	grey	Neu-M0
ENSG00000090530	P3H2	grey	Neu-M0
ENSG00000090534	THPO	grey	Neu-M0
ENSG00000090539	CHRD	purple	Neu-M10
ENSG00000090565	RAB11FIP3	lightcyan	Neu-M16
ENSG00000090581	GNPTG	grey	Neu-M0
ENSG00000090612	ZNF268	grey	Neu-M0
ENSG00000090615	GOLGA3	grey	Neu-M0
ENSG00000090621	PABPC4	grey	Neu-M0
ENSG00000090661	CERS4	grey	Neu-M0
ENSG00000090674	MCOLN1	grey	Neu-M0
ENSG00000090686	USP48	brown	Neu-M3
ENSG00000090857	PDPR	grey	Neu-M0
ENSG00000090861	AARS	green	Neu-M5
ENSG00000090863	GLG1	grey	Neu-M0
ENSG00000090905	TNRC6A	salmon	Neu-M13
ENSG00000090971	NAT14	grey	Neu-M0
ENSG00000090975	PITPNM2	purple	Neu-M10
ENSG00000090989	EXOC1	brown	Neu-M3
ENSG00000091009	RBM27	grey	Neu-M0
ENSG00000091039	OSBPL8	turquoise	Neu-M1
ENSG00000091073	DTX2	grey	Neu-M0
ENSG00000091127	PUS7	grey	Neu-M0
ENSG00000091129	NRCAM	turquoise	Neu-M1
ENSG00000091136	LAMB1	black	Neu-M7
ENSG00000091137	SLC26A4	lightgreen	Neu-M18
ENSG00000091140	DLD	turquoise	Neu-M1
ENSG00000091157	WDR7	grey	Neu-M0
ENSG00000091164	TXNL1	turquoise	Neu-M1
ENSG00000091317	CMTM6	yellow	Neu-M4
ENSG00000091409	ITGA6	grey	Neu-M0
ENSG00000091428	RAPGEF4	grey	Neu-M0
ENSG00000091436	MAP3K20	grey	Neu-M0
ENSG00000091483	FH	grey	Neu-M0
ENSG00000091490	SEL1L3	grey	Neu-M0
ENSG00000091513	TF	magenta	Neu-M9
ENSG00000091527	CDV3	grey	Neu-M0
ENSG00000091536	MYO15A	cyan	Neu-M14
ENSG00000091542	ALKBH5	greenyellow	Neu-M11
ENSG00000091592	NLRP1	grey	Neu-M0
ENSG00000091622	PITPNM3	purple	Neu-M10
ENSG00000091640	SPAG7	blue	Neu-M2
ENSG00000091651	ORC6	grey	Neu-M0
ENSG00000091656	ZFHX4	red	Neu-M6
ENSG00000091664	SLC17A6	black	Neu-M7
ENSG00000091732	ZC3HC1	grey	Neu-M0
ENSG00000091844	RGS17	grey	Neu-M0
ENSG00000091947	TMEM101	grey	Neu-M0
ENSG00000091972	CD200	grey	Neu-M0
ENSG00000091986	CCDC80	blue	Neu-M2
ENSG00000092010	PSME1	grey	Neu-M0
ENSG00000092020	PPP2R3C	lightgreen	Neu-M18
ENSG00000092051	JPH4	purple	Neu-M10
ENSG00000092068	SLC7A8	grey	Neu-M0
ENSG00000092094	OSGEP	grey	Neu-M0
ENSG00000092096	SLC22A17	pink	Neu-M8
ENSG00000092098	RNF31	red	Neu-M6
ENSG00000092108	SCFD1	brown	Neu-M3
ENSG00000092140	G2E3	brown	Neu-M3
ENSG00000092148	HECTD1	turquoise	Neu-M1
ENSG00000092199	HNRNPC	turquoise	Neu-M1
ENSG00000092201	SUPT16H	grey	Neu-M0
ENSG00000092203	TOX4	magenta	Neu-M9
ENSG00000092208	GEMIN2	grey	Neu-M0
ENSG00000092330	TINF2	blue	Neu-M2
ENSG00000092421	SEMA6A	grey	Neu-M0
ENSG00000092439	TRPM7	brown	Neu-M3
ENSG00000092445	TYRO3	grey	Neu-M0
ENSG00000092531	SNAP23	grey	Neu-M0
ENSG00000092621	PHGDH	grey	Neu-M0
ENSG00000092820	EZR	grey	Neu-M0
ENSG00000092841	MYL6	grey	Neu-M0
ENSG00000092847	AGO1	grey	Neu-M0
ENSG00000092871	RFFL	greenyellow	Neu-M11
ENSG00000092931	MFSD11	grey	Neu-M0
ENSG00000092964	DPYSL2	blue	Neu-M2
ENSG00000092969	TGFB2	grey	Neu-M0
ENSG00000092978	GPATCH2	grey	Neu-M0
ENSG00000093000	NUP50	grey	Neu-M0
ENSG00000093010	COMT	grey	Neu-M0
ENSG00000093072	ADA2	grey	Neu-M0
ENSG00000093144	ECHDC1	tan	Neu-M12
ENSG00000093167	LRRFIP2	grey	Neu-M0
ENSG00000093183	SEC22C	grey	Neu-M0
ENSG00000093217	XYLB	grey	Neu-M0
ENSG00000094631	HDAC6	grey	Neu-M0
ENSG00000094804	CDC6	black	Neu-M7
ENSG00000094841	UPRT	grey	Neu-M0
ENSG00000094880	CDC23	grey	Neu-M0
ENSG00000094914	AAAS	grey	Neu-M0
ENSG00000094916	CBX5	yellow	Neu-M4
ENSG00000094975	SUCO	brown	Neu-M3
ENSG00000095002	MSH2	brown	Neu-M3
ENSG00000095015	MAP3K1	grey	Neu-M0
ENSG00000095066	HOOK2	grey	Neu-M0
ENSG00000095139	ARCN1	turquoise	Neu-M1
ENSG00000095203	EPB41L4B	black	Neu-M7
ENSG00000095209	TMEM38B	grey	Neu-M0
ENSG00000095261	PSMD5	grey	Neu-M0
ENSG00000095319	NUP188	grey	Neu-M0
ENSG00000095321	CRAT	midnightblue	Neu-M15
ENSG00000095370	SH2D3C	grey	Neu-M0
ENSG00000095380	NANS	grey	Neu-M0
ENSG00000095397	WHRN	grey	Neu-M0
ENSG00000095485	CWF19L1	grey	Neu-M0
ENSG00000095539	SEMA4G	pink	Neu-M8
ENSG00000095564	BTAF1	brown	Neu-M3
ENSG00000095574	IKZF5	grey	Neu-M0
ENSG00000095587	TLL2	yellow	Neu-M4
ENSG00000095637	SORBS1	red	Neu-M6
ENSG00000095713	CRTAC1	blue	Neu-M2
ENSG00000095787	WAC	grey	Neu-M0
ENSG00000095794	CREM	grey	Neu-M0
ENSG00000095906	NUBP2	grey	Neu-M0
ENSG00000095951	HIVEP1	grey	Neu-M0
ENSG00000096060	FKBP5	magenta	Neu-M9
ENSG00000096063	SRPK1	brown	Neu-M3
ENSG00000096070	BRPF3	pink	Neu-M8
ENSG00000096080	MRPS18A	grey	Neu-M0
ENSG00000096092	TMEM14A	grey60	Neu-M17
ENSG00000096093	EFHC1	grey	Neu-M0
ENSG00000096384	HSP90AB1	grey	Neu-M0
ENSG00000096401	CDC5L	brown	Neu-M3
ENSG00000096654	ZNF184	black	Neu-M7
ENSG00000096717	SIRT1	brown	Neu-M3
ENSG00000096746	HNRNPH3	grey	Neu-M0
ENSG00000096872	IFT74	grey	Neu-M0
ENSG00000096968	JAK2	grey	Neu-M0
ENSG00000097007	ABL1	pink	Neu-M8
ENSG00000097021	ACOT7	blue	Neu-M2
ENSG00000097033	SH3GLB1	grey	Neu-M0
ENSG00000097046	CDC7	grey	Neu-M0
ENSG00000097096	SYDE2	yellow	Neu-M4
ENSG00000099139	PCSK5	blue	Neu-M2
ENSG00000099194	SCD	blue	Neu-M2
ENSG00000099204	ABLIM1	black	Neu-M7
ENSG00000099219	ERMP1	grey	Neu-M0
ENSG00000099246	RAB18	turquoise	Neu-M1
ENSG00000099250	NRP1	grey	Neu-M0
ENSG00000099251	HSD17B7P2	grey	Neu-M0
ENSG00000099256	PRTFDC1	grey	Neu-M0
ENSG00000099260	PALMD	black	Neu-M7
ENSG00000099284	H2AFY2	grey	Neu-M0
ENSG00000099290	WASHC2A	grey	Neu-M0
ENSG00000099308	MAST3	grey	Neu-M0
ENSG00000099326	MZF1	grey	Neu-M0
ENSG00000099330	OCEL1	greenyellow	Neu-M11
ENSG00000099331	MYO9B	lightcyan	Neu-M16
ENSG00000099341	PSMD8	blue	Neu-M2
ENSG00000099364	FBXL19	lightcyan	Neu-M16
ENSG00000099365	STX1B	lightcyan	Neu-M16
ENSG00000099381	SETD1A	purple	Neu-M10
ENSG00000099385	BCL7C	grey	Neu-M0
ENSG00000099622	CIRBP	grey	Neu-M0
ENSG00000099624	ATP5F1D	grey	Neu-M0
ENSG00000099625	CBARP	grey	Neu-M0
ENSG00000099715	PCDH11Y	grey	Neu-M0
ENSG00000099725	PRKY	grey	Neu-M0
ENSG00000099783	HNRNPM	yellow	Neu-M4
ENSG00000099785	MARCH2	grey	Neu-M0
ENSG00000099795	NDUFB7	grey	Neu-M0
ENSG00000099797	TECR	grey	Neu-M0
ENSG00000099800	TIMM13	grey	Neu-M0
ENSG00000099804	CDC34	blue	Neu-M2
ENSG00000099810	MTAP	greenyellow	Neu-M11
ENSG00000099814	CEP170B	grey	Neu-M0
ENSG00000099817	POLR2E	grey	Neu-M0
ENSG00000099821	POLRMT	pink	Neu-M8
ENSG00000099822	HCN2	grey	Neu-M0
ENSG00000099849	RASSF7	blue	Neu-M2
ENSG00000099860	GADD45B	grey	Neu-M0
ENSG00000099864	PALM	grey	Neu-M0
ENSG00000099875	MKNK2	lightcyan	Neu-M16
ENSG00000099889	ARVCF	grey	Neu-M0
ENSG00000099899	TRMT2A	pink	Neu-M8
ENSG00000099901	RANBP1	yellow	Neu-M4
ENSG00000099904	ZDHHC8	purple	Neu-M10
ENSG00000099910	KLHL22	lightcyan	Neu-M16
ENSG00000099917	MED15	purple	Neu-M10
ENSG00000099940	SNAP29	grey	Neu-M0
ENSG00000099942	CRKL	magenta	Neu-M9
ENSG00000099949	LZTR1	grey	Neu-M0
ENSG00000099954	CECR2	grey	Neu-M0
ENSG00000099956	SMARCB1	pink	Neu-M8
ENSG00000099957	P2RX6	grey	Neu-M0
ENSG00000099960	SLC7A4	grey	Neu-M0
ENSG00000099968	BCL2L13	magenta	Neu-M9
ENSG00000099991	CABIN1	grey	Neu-M0
ENSG00000099992	TBC1D10A	grey	Neu-M0
ENSG00000099995	SF3A1	grey	Neu-M0
ENSG00000099999	RNF215	blue	Neu-M2
ENSG00000100003	SEC14L2	grey	Neu-M0
ENSG00000100014	SPECC1L	grey	Neu-M0
ENSG00000100023	PPIL2	grey	Neu-M0
ENSG00000100027	YPEL1	grey	Neu-M0
ENSG00000100028	SNRPD3	brown	Neu-M3
ENSG00000100029	PES1	magenta	Neu-M9
ENSG00000100030	MAPK1	yellow	Neu-M4
ENSG00000100033	PRODH	grey	Neu-M0
ENSG00000100034	PPM1F	grey	Neu-M0
ENSG00000100036	SLC35E4	midnightblue	Neu-M15
ENSG00000100038	TOP3B	grey	Neu-M0
ENSG00000100056	ESS2	grey	Neu-M0
ENSG00000100058	CRYBB2P1	red	Neu-M6
ENSG00000100075	SLC25A1	grey	Neu-M0
ENSG00000100077	GRK3	turquoise	Neu-M1
ENSG00000100083	GGA1	grey	Neu-M0
ENSG00000100084	HIRA	greenyellow	Neu-M11
ENSG00000100095	SEZ6L	black	Neu-M7
ENSG00000100097	LGALS1	turquoise	Neu-M1
ENSG00000100099	HPS4	grey	Neu-M0
ENSG00000100100	PIK3IP1	blue	Neu-M2
ENSG00000100104	SRRD	grey	Neu-M0
ENSG00000100105	PATZ1	grey	Neu-M0
ENSG00000100106	TRIOBP	grey	Neu-M0
ENSG00000100109	TFIP11	grey	Neu-M0
ENSG00000100116	GCAT	grey	Neu-M0
ENSG00000100124	ANKRD54	grey	Neu-M0
ENSG00000100129	EIF3L	grey	Neu-M0
ENSG00000100138	SNU13	blue	Neu-M2
ENSG00000100139	MICALL1	grey	Neu-M0
ENSG00000100142	POLR2F	grey	Neu-M0
ENSG00000100146	SOX10	greenyellow	Neu-M11
ENSG00000100150	DEPDC5	grey	Neu-M0
ENSG00000100151	PICK1	cyan	Neu-M14
ENSG00000100154	TTC28	red	Neu-M6
ENSG00000100167	SEPT3	blue	Neu-M2
ENSG00000100201	DDX17	tan	Neu-M12
ENSG00000100207	TCF20	grey	Neu-M0
ENSG00000100211	CBY1	magenta	Neu-M9
ENSG00000100216	TOMM22	blue	Neu-M2
ENSG00000100219	XBP1	yellow	Neu-M4
ENSG00000100220	RTCB	grey	Neu-M0
ENSG00000100221	JOSD1	grey	Neu-M0
ENSG00000100225	FBXO7	brown	Neu-M3
ENSG00000100226	GTPBP1	grey	Neu-M0
ENSG00000100227	POLDIP3	grey	Neu-M0
ENSG00000100228	RAB36	grey	Neu-M0
ENSG00000100234	TIMP3	grey	Neu-M0
ENSG00000100239	PPP6R2	grey	Neu-M0
ENSG00000100241	SBF1	purple	Neu-M10
ENSG00000100242	SUN2	grey	Neu-M0
ENSG00000100243	CYB5R3	grey	Neu-M0
ENSG00000100246	DNAL4	grey	Neu-M0
ENSG00000100258	LMF2	pink	Neu-M8
ENSG00000100263	RHBDD3	grey	Neu-M0
ENSG00000100266	PACSIN2	grey	Neu-M0
ENSG00000100271	TTLL1	grey	Neu-M0
ENSG00000100276	RASL10A	grey	Neu-M0
ENSG00000100280	AP1B1	pink	Neu-M8
ENSG00000100281	HMGXB4	red	Neu-M6
ENSG00000100284	TOM1	grey	Neu-M0
ENSG00000100285	NEFH	blue	Neu-M2
ENSG00000100294	MCAT	grey	Neu-M0
ENSG00000100296	THOC5	grey	Neu-M0
ENSG00000100299	ARSA	grey	Neu-M0
ENSG00000100302	RASD2	pink	Neu-M8
ENSG00000100304	TTLL12	grey	Neu-M0
ENSG00000100307	CBX7	red	Neu-M6
ENSG00000100311	PDGFB	red	Neu-M6
ENSG00000100316	RPL3	lightgreen	Neu-M18
ENSG00000100320	RBFOX2	brown	Neu-M3
ENSG00000100321	SYNGR1	lightcyan	Neu-M16
ENSG00000100324	TAB1	grey	Neu-M0
ENSG00000100325	ASCC2	grey	Neu-M0
ENSG00000100330	MTMR3	blue	Neu-M2
ENSG00000100335	MIEF1	blue	Neu-M2
ENSG00000100345	MYH9	red	Neu-M6
ENSG00000100346	CACNA1I	pink	Neu-M8
ENSG00000100347	SAMM50	grey	Neu-M0
ENSG00000100348	TXN2	grey	Neu-M0
ENSG00000100350	FOXRED2	grey	Neu-M0
ENSG00000100353	EIF3D	grey	Neu-M0
ENSG00000100354	TNRC6B	red	Neu-M6
ENSG00000100360	IFT27	grey	Neu-M0
ENSG00000100364	KIAA0930	lightcyan	Neu-M16
ENSG00000100372	SLC25A17	grey	Neu-M0
ENSG00000100376	FAM118A	grey	Neu-M0
ENSG00000100379	KCTD17	grey	Neu-M0
ENSG00000100380	ST13	turquoise	Neu-M1
ENSG00000100387	RBX1	grey	Neu-M0
ENSG00000100393	EP300	purple	Neu-M10
ENSG00000100395	L3MBTL2	grey	Neu-M0
ENSG00000100401	RANGAP1	lightcyan	Neu-M16
ENSG00000100403	ZC3H7B	grey	Neu-M0
ENSG00000100410	PHF5A	grey	Neu-M0
ENSG00000100412	ACO2	blue	Neu-M2
ENSG00000100413	POLR3H	grey	Neu-M0
ENSG00000100416	TRMU	grey	Neu-M0
ENSG00000100417	PMM1	grey	Neu-M0
ENSG00000100418	DESI1	grey	Neu-M0
ENSG00000100422	CERK	blue	Neu-M2
ENSG00000100425	BRD1	salmon	Neu-M13
ENSG00000100426	ZBED4	grey	Neu-M0
ENSG00000100427	MLC1	grey	Neu-M0
ENSG00000100433	KCNK10	grey	Neu-M0
ENSG00000100441	KHNYN	grey	Neu-M0
ENSG00000100442	FKBP3	brown	Neu-M3
ENSG00000100445	SDR39U1	grey	Neu-M0
ENSG00000100461	RBM23	grey	Neu-M0
ENSG00000100462	PRMT5	grey	Neu-M0
ENSG00000100473	COCH	grey	Neu-M0
ENSG00000100478	AP4S1	grey	Neu-M0
ENSG00000100483	VCPKMT	grey	Neu-M0
ENSG00000100485	SOS2	grey	Neu-M0
ENSG00000100490	CDKL1	black	Neu-M7
ENSG00000100503	NIN	tan	Neu-M12
ENSG00000100504	PYGL	blue	Neu-M2
ENSG00000100505	TRIM9	grey	Neu-M0
ENSG00000100519	PSMC6	brown	Neu-M3
ENSG00000100522	GNPNAT1	yellow	Neu-M4
ENSG00000100523	DDHD1	brown	Neu-M3
ENSG00000100528	CNIH1	grey	Neu-M0
ENSG00000100532	CGRRF1	grey	Neu-M0
ENSG00000100554	ATP6V1D	turquoise	Neu-M1
ENSG00000100564	PIGH	grey	Neu-M0
ENSG00000100567	PSMA3	grey	Neu-M0
ENSG00000100568	VTI1B	blue	Neu-M2
ENSG00000100575	TIMM9	grey	Neu-M0
ENSG00000100577	GSTZ1	grey	Neu-M0
ENSG00000100578	KIAA0586	red	Neu-M6
ENSG00000100580	TMED8	grey	Neu-M0
ENSG00000100591	AHSA1	blue	Neu-M2
ENSG00000100592	DAAM1	grey	Neu-M0
ENSG00000100596	SPTLC2	grey	Neu-M0
ENSG00000100600	LGMN	blue	Neu-M2
ENSG00000100601	ALKBH1	grey	Neu-M0
ENSG00000100603	SNW1	grey	Neu-M0
ENSG00000100604	CHGA	grey	Neu-M0
ENSG00000100605	ITPK1	blue	Neu-M2
ENSG00000100612	DHRS7	grey	Neu-M0
ENSG00000100614	PPM1A	grey	Neu-M0
ENSG00000100625	SIX4	grey	Neu-M0
ENSG00000100626	GALNT16	greenyellow	Neu-M11
ENSG00000100629	CEP128	grey	Neu-M0
ENSG00000100632	ERH	grey	Neu-M0
ENSG00000100644	HIF1A	turquoise	Neu-M1
ENSG00000100647	SUSD6	magenta	Neu-M9
ENSG00000100650	SRSF5	pink	Neu-M8
ENSG00000100664	EIF5	turquoise	Neu-M1
ENSG00000100678	SLC8A3	blue	Neu-M2
ENSG00000100697	DICER1	tan	Neu-M12
ENSG00000100711	ZFYVE21	green	Neu-M5
ENSG00000100714	MTHFD1	brown	Neu-M3
ENSG00000100722	ZC3H14	grey	Neu-M0
ENSG00000100726	TELO2	grey	Neu-M0
ENSG00000100731	PCNX1	grey	Neu-M0
ENSG00000100744	GSKIP	turquoise	Neu-M1
ENSG00000100749	VRK1	grey	Neu-M0
ENSG00000100764	PSMC1	grey	Neu-M0
ENSG00000100767	PAPLN	green	Neu-M5
ENSG00000100784	RPS6KA5	grey	Neu-M0
ENSG00000100796	PPP4R3A	grey	Neu-M0
ENSG00000100804	PSMB5	grey	Neu-M0
ENSG00000100811	YY1	brown	Neu-M3
ENSG00000100813	ACIN1	salmon	Neu-M13
ENSG00000100814	CCNB1IP1	grey	Neu-M0
ENSG00000100815	TRIP11	brown	Neu-M3
ENSG00000100823	APEX1	grey	Neu-M0
ENSG00000100836	PABPN1	grey	Neu-M0
ENSG00000100852	ARHGAP5	grey	Neu-M0
ENSG00000100865	CINP	blue	Neu-M2
ENSG00000100883	SRP54	turquoise	Neu-M1
ENSG00000100884	CPNE6	grey	Neu-M0
ENSG00000100888	CHD8	grey	Neu-M0
ENSG00000100890	KIAA0391	grey	Neu-M0
ENSG00000100897	DCAF11	grey	Neu-M0
ENSG00000100902	PSMA6	grey	Neu-M0
ENSG00000100906	NFKBIA	magenta	Neu-M9
ENSG00000100908	EMC9	grey	Neu-M0
ENSG00000100911	PSME2	grey	Neu-M0
ENSG00000100916	BRMS1L	grey	Neu-M0
ENSG00000100918	REC8	grey	Neu-M0
ENSG00000100934	SEC23A	turquoise	Neu-M1
ENSG00000100938	GMPR2	grey	Neu-M0
ENSG00000100941	PNN	tan	Neu-M12
ENSG00000100949	RABGGTA	pink	Neu-M8
ENSG00000100979	PLTP	magenta	Neu-M9
ENSG00000100982	PCIF1	blue	Neu-M2
ENSG00000100983	GSS	grey	Neu-M0
ENSG00000100991	TRPC4AP	pink	Neu-M8
ENSG00000100994	PYGB	magenta	Neu-M9
ENSG00000100997	ABHD12	greenyellow	Neu-M11
ENSG00000101003	GINS1	blue	Neu-M2
ENSG00000101004	NINL	blue	Neu-M2
ENSG00000101019	UQCC1	grey	Neu-M0
ENSG00000101040	ZMYND8	black	Neu-M7
ENSG00000101052	IFT52	grey	Neu-M0
ENSG00000101079	NDRG3	grey	Neu-M0
ENSG00000101084	RAB5IF	grey	Neu-M0
ENSG00000101098	RIMS4	grey	Neu-M0
ENSG00000101104	PABPC1L	pink	Neu-M8
ENSG00000101109	STK4	grey	Neu-M0
ENSG00000101126	ADNP	grey	Neu-M0
ENSG00000101132	PFDN4	turquoise	Neu-M1
ENSG00000101134	DOK5	grey	Neu-M0
ENSG00000101138	CSTF1	grey	Neu-M0
ENSG00000101144	BMP7	grey	Neu-M0
ENSG00000101146	RAE1	lightgreen	Neu-M18
ENSG00000101150	TPD52L2	grey	Neu-M0
ENSG00000101152	DNAJC5	grey	Neu-M0
ENSG00000101158	NELFCD	lightgreen	Neu-M18
ENSG00000101160	CTSZ	grey	Neu-M0
ENSG00000101161	PRPF6	lightgreen	Neu-M18
ENSG00000101166	PRELID3B	yellow	Neu-M4
ENSG00000101180	HRH3	pink	Neu-M8
ENSG00000101181	MTG2	grey	Neu-M0
ENSG00000101182	PSMA7	turquoise	Neu-M1
ENSG00000101187	SLCO4A1	grey	Neu-M0
ENSG00000101189	MRGBP	grey	Neu-M0
ENSG00000101190	TCFL5	yellow	Neu-M4
ENSG00000101191	DIDO1	grey	Neu-M0
ENSG00000101193	GID8	grey	Neu-M0
ENSG00000101199	ARFGAP1	grey	Neu-M0
ENSG00000101203	COL20A1	grey	Neu-M0
ENSG00000101204	CHRNA4	grey	Neu-M0
ENSG00000101210	EEF1A2	midnightblue	Neu-M15
ENSG00000101216	GMEB2	grey	Neu-M0
ENSG00000101220	C20orf27	grey	Neu-M0
ENSG00000101222	SPEF1	grey	Neu-M0
ENSG00000101224	CDC25B	grey	Neu-M0
ENSG00000101236	RNF24	grey	Neu-M0
ENSG00000101246	ARFRP1	grey	Neu-M0
ENSG00000101247	NDUFAF5	grey	Neu-M0
ENSG00000101255	TRIB3	grey	Neu-M0
ENSG00000101265	RASSF2	yellow	Neu-M4
ENSG00000101266	CSNK2A1	grey	Neu-M0
ENSG00000101290	CDS2	blue	Neu-M2
ENSG00000101294	HM13	grey	Neu-M0
ENSG00000101298	SNPH	lightcyan	Neu-M16
ENSG00000101307	SIRPB1	yellow	Neu-M4
ENSG00000101310	SEC23B	blue	Neu-M2
ENSG00000101311	FERMT1	green	Neu-M5
ENSG00000101333	PLCB4	black	Neu-M7
ENSG00000101337	TM9SF4	grey	Neu-M0
ENSG00000101343	CRNKL1	yellow	Neu-M4
ENSG00000101346	POFUT1	grey	Neu-M0
ENSG00000101347	SAMHD1	grey	Neu-M0
ENSG00000101349	PAK5	grey	Neu-M0
ENSG00000101350	KIF3B	grey	Neu-M0
ENSG00000101353	MROH8	grey	Neu-M0
ENSG00000101361	NOP56	grey	Neu-M0
ENSG00000101363	MANBAL	blue	Neu-M2
ENSG00000101365	IDH3B	blue	Neu-M2
ENSG00000101367	MAPRE1	grey	Neu-M0
ENSG00000101384	JAG1	black	Neu-M7
ENSG00000101391	CDK5RAP1	grey	Neu-M0
ENSG00000101400	SNTA1	grey	Neu-M0
ENSG00000101407	TTI1	grey	Neu-M0
ENSG00000101412	E2F1	grey	Neu-M0
ENSG00000101413	RPRD1B	grey	Neu-M0
ENSG00000101417	PXMP4	red	Neu-M6
ENSG00000101421	CHMP4B	turquoise	Neu-M1
ENSG00000101438	SLC32A1	pink	Neu-M8
ENSG00000101439	CST3	grey	Neu-M0
ENSG00000101442	ACTR5	grey	Neu-M0
ENSG00000101444	AHCY	blue	Neu-M2
ENSG00000101445	PPP1R16B	lightcyan	Neu-M16
ENSG00000101452	DHX35	grey	Neu-M0
ENSG00000101457	DNTTIP1	grey	Neu-M0
ENSG00000101460	MAP1LC3A	midnightblue	Neu-M15
ENSG00000101463	SYNDIG1	grey	Neu-M0
ENSG00000101464	PIGU	grey	Neu-M0
ENSG00000101473	ACOT8	grey	Neu-M0
ENSG00000101474	APMAP	blue	Neu-M2
ENSG00000101489	CELF4	grey	Neu-M0
ENSG00000101493	ZNF516	red	Neu-M6
ENSG00000101542	CDH20	blue	Neu-M2
ENSG00000101544	ADNP2	grey	Neu-M0
ENSG00000101546	RBFA	grey	Neu-M0
ENSG00000101557	USP14	turquoise	Neu-M1
ENSG00000101558	VAPA	turquoise	Neu-M1
ENSG00000101574	METTL4	grey	Neu-M0
ENSG00000101577	LPIN2	grey	Neu-M0
ENSG00000101596	SMCHD1	brown	Neu-M3
ENSG00000101608	MYL12A	blue	Neu-M2
ENSG00000101624	CEP76	grey	Neu-M0
ENSG00000101638	ST8SIA5	grey	Neu-M0
ENSG00000101639	CEP192	grey	Neu-M0
ENSG00000101654	RNMT	turquoise	Neu-M1
ENSG00000101665	SMAD7	grey	Neu-M0
ENSG00000101680	LAMA1	grey	Neu-M0
ENSG00000101745	ANKRD12	brown	Neu-M3
ENSG00000101746	NOL4	black	Neu-M7
ENSG00000101751	POLI	brown	Neu-M3
ENSG00000101752	MIB1	turquoise	Neu-M1
ENSG00000101773	RBBP8	grey	Neu-M0
ENSG00000101782	RIOK3	grey	Neu-M0
ENSG00000101811	CSTF2	grey	Neu-M0
ENSG00000101843	PSMD10	blue	Neu-M2
ENSG00000101844	ATG4A	blue	Neu-M2
ENSG00000101846	STS	yellow	Neu-M4
ENSG00000101849	TBL1X	magenta	Neu-M9
ENSG00000101856	PGRMC1	turquoise	Neu-M1
ENSG00000101868	POLA1	grey	Neu-M0
ENSG00000101871	MID1	grey	Neu-M0
ENSG00000101882	NKAP	grey	Neu-M0
ENSG00000101901	ALG13	grey	Neu-M0
ENSG00000101911	PRPS2	grey60	Neu-M17
ENSG00000101928	MOSPD1	grey	Neu-M0
ENSG00000101935	AMMECR1	grey	Neu-M0
ENSG00000101938	CHRDL1	grey	Neu-M0
ENSG00000101940	WDR13	pink	Neu-M8
ENSG00000101958	GLRA2	grey	Neu-M0
ENSG00000101966	XIAP	yellow	Neu-M4
ENSG00000101972	STAG2	brown	Neu-M3
ENSG00000101977	MCF2	grey	Neu-M0
ENSG00000101997	CCDC22	grey	Neu-M0
ENSG00000102001	CACNA1F	grey	Neu-M0
ENSG00000102003	SYP	pink	Neu-M8
ENSG00000102024	PLS3	grey	Neu-M0
ENSG00000102030	NAA10	grey	Neu-M0
ENSG00000102038	SMARCA1	brown	Neu-M3
ENSG00000102053	ZC3H12B	grey	Neu-M0
ENSG00000102054	RBBP7	grey	Neu-M0
ENSG00000102057	KCND1	grey	Neu-M0
ENSG00000102078	SLC25A14	grey	Neu-M0
ENSG00000102081	FMR1	grey	Neu-M0
ENSG00000102096	PIM2	grey	Neu-M0
ENSG00000102098	SCML2	grey	Neu-M0
ENSG00000102100	SLC35A2	grey	Neu-M0
ENSG00000102103	PQBP1	pink	Neu-M8
ENSG00000102109	PCSK1N	lightcyan	Neu-M16
ENSG00000102119	EMD	grey	Neu-M0
ENSG00000102125	TAZ	grey	Neu-M0
ENSG00000102144	PGK1	turquoise	Neu-M1
ENSG00000102158	MAGT1	yellow	Neu-M4
ENSG00000102172	SMS	grey60	Neu-M17
ENSG00000102178	UBL4A	lightgreen	Neu-M18
ENSG00000102181	CD99L2	green	Neu-M5
ENSG00000102189	EEA1	brown	Neu-M3
ENSG00000102225	CDK16	grey	Neu-M0
ENSG00000102226	USP11	blue	Neu-M2
ENSG00000102230	PCYT1B	grey	Neu-M0
ENSG00000102241	HTATSF1	brown	Neu-M3
ENSG00000102271	KLHL4	grey	Neu-M0
ENSG00000102290	PCDH11X	grey	Neu-M0
ENSG00000102302	FGD1	salmon	Neu-M13
ENSG00000102312	PORCN	blue	Neu-M2
ENSG00000102316	MAGED2	grey	Neu-M0
ENSG00000102317	RBM3	black	Neu-M7
ENSG00000102349	KLF8	grey	Neu-M0
ENSG00000102383	ZDHHC15	grey	Neu-M0
ENSG00000102384	CENPI	grey	Neu-M0
ENSG00000102385	DRP2	lightcyan	Neu-M16
ENSG00000102390	PBDC1	grey	Neu-M0
ENSG00000102401	ARMCX3	turquoise	Neu-M1
ENSG00000102409	BEX4	turquoise	Neu-M1
ENSG00000102445	RUBCNL	grey	Neu-M0
ENSG00000102452	NALCN	turquoise	Neu-M1
ENSG00000102466	FGF14	grey	Neu-M0
ENSG00000102468	HTR2A	grey	Neu-M0
ENSG00000102471	NDFIP2	turquoise	Neu-M1
ENSG00000102524	TNFSF13B	grey	Neu-M0
ENSG00000102531	FNDC3A	brown	Neu-M3
ENSG00000102543	CDADC1	grey	Neu-M0
ENSG00000102547	CAB39L	grey	Neu-M0
ENSG00000102572	STK24	blue	Neu-M2
ENSG00000102580	DNAJC3	grey	Neu-M0
ENSG00000102595	UGGT2	brown	Neu-M3
[truncated: 11,472 more rows]
