# Supplementary material for: Neuron-specific transcriptomic signatures indicate neuroinflammation and altered neuronal activity in ASD temporal cortex
Source: Proc Natl Acad Sci U S A. 2023 Mar 2;120(10):e2206758120. doi: 10.1073/pnas.2206758120 (PMC10013873; doi:10.1073/pnas.2206758120)
Supplement: Supplementary file 11 — Dataset S010 (XLSX) [file pnas.2206758120.sd10.xlsx]

## Sheet: M1_turquoise
query.number

## Sheet: M10_purple
query.number

## Sheet: M11_greenyellow
query.number

## Sheet: M12_tan
query.number

## Sheet: M13_salmon
query.number

## Sheet: M14_cyan
query.number

## Sheet: M15_midnightblue
query.number

## Sheet: M16_lightcyan
query.number

## Sheet: M17_grey60
query.number

## Sheet: M18_lightgreen
query.number

[truncated: 8 more sheets: M2_blue, M3_brown, M4_yellow, M5_green, M6_red, M7_black, M8_pink, M9_magenta]
