# Supplementary material for: Neuron-specific transcriptomic signatures indicate neuroinflammation and altered neuronal activity in ASD temporal cortex
Source: Proc Natl Acad Sci U S A. 2023 Mar 2;120(10):e2206758120. doi: 10.1073/pnas.2206758120 (PMC10013873; doi:10.1073/pnas.2206758120)
Supplement: Supplementary file 13 — Dataset S012 (XLSX) [file pnas.2206758120.sd12.xlsx]

## Sheet: Dataset S12
Diagnosis	Age	Gender	PMI	RIN	Brain_Bank_Source	Primary_Cause_of_Death	Secondary_Cause_of_Death	Details_on_Diagnosis	Brain_Weight	Seizure disorder
Control	2	F	8	4.7	NICHD	Strep A complications	Laryngitis and bronchiolitis	No Known Disorder	N/A	N/A
Control	5	M	17	6.7	NICHD	Drowning	Severe hypothermia, cardiac arrest	No Known Disorder	N/A	N/A
Control	5	F	24	6.7	NICHD	Respiratory Failure	Chronic kidney disease	No known disoreder	N/A	N/A
Control	8	M	36	7.3	NICHD	Hyperthermia and drowning	N/A	No Known Disorder	N/A	N/A
Control	12	M	13	3.8	NICHD	Drowning	N/A	No Known Disorder	N/A	N/A
Control	13	F	17	6.6	NICHD	Traumatic brain injury	Fall from balcony	No Known Disorder	N/A	N/A
Control	13	M	19	7.4	NICHD	Suicide hanging	N/A	No Known Disorder	N/A	N/A
Control	15	M	16	6.1	NICHD	Accidental	MVA	No Known Disorder	N/A	N/A
Control	16	M	19	4.2	NICHD	Accidental head injuries	N/A	No Known Disorder	N/A	N/A
Control	17	M	29	6.6	Harvard	N/A	N/A	No Known Disorder	1250	N/A
Control	18	F	8	3.5	NICHD	Accidental	MVA	No Known Disorder	N/A	N/A
Control	19	M	14	5.9	NICHD	Accidental	Dirt Bike Accident	No Known Disorder	N/A	N/A
Control	21	M	30	6.5	Harvard	Accident	Motor Vehicle	No known disorder	N/A	N/A
Control	22	M	18	6.3	NICHD	Drug overdose	N/A	No Known Disorder	N/A	N/A
Control	22	M	24	5.8	Harvard	N/A	N/A	No known disorder	1360	N/A
Control	22	M	24	3.8	Harvard	N/A	N/A	No known disorder	1535	N/A
Control	26	M	18	4	NICHD	Accidental	Fall from ladder	No Known Disorder	N/A	N/A
Control	27	M	13	5.7	NICHD	Congestive Heart Failure	CHF	No Known Disorder	N/A	N/A
Control	28	M	24	4.3	NICHD	Oxycodone and ETOH OD	N/A	No Known Disorder	N/A	N/A
Control	30	M	20	6.8	NICHD	Accidental	MVA	No Known Disorder	N/A	N/A
Control	30	M	14	5.1	Harvard	Asphyxia	Hanging	No Known Disorder	1570	N/A
Control	31	M	19	6.2	NICHD	Accidental	Electorcution	No Known Disorder	N/A	N/A
Control	31	F	17	3.7	NICHD	Accidental	MVA	No Known Disorder	N/A	N/A
Control	31	M	33	6.2	Harvard	Asphyxia	N/A	No Known Disorder	1810	N/A
Control	32	F	29	5.6	Harvard	N/A	N/A	No known disorder	1360	N/A
Control	36	M	20	2.1	Harvard-McLean	N/A	N/A	No Known Disorder	1390	N/A
Control	38	M	25	6.4	Harvard	N/A	N/A	No known disorder	1390	N/A
Control	39	M	14	6.5	NICHD	Chest Injuries, Asphyxia	MVA	No Known Disorder	N/A	N/A
Control	39	M	24	3.7	NICHD	Drug overdose	N/A	No Known Disorder	N/A	N/A
Control	41	M	27	5.3	Harvard	N/A	N/A	No known disorder	1815	N/A
Control	52	F	17	6.8	Harvard	Heart Attack	N/A	No Known Disorder	1090	N/A
Control	68	M	16	5.9	Harvard-McLean	N/A	N/A	No Known Disorder	1338	N/A
Diagnosis	Age	Gender	PMI	RIN	Brain_Bank_Source	Primary_Cause_of_Death	Secondary_Cause_of_Death	Details_on_Diagnosis	Brain_Weight	Seizure disorder
Autism	9	M	N/A	2.5	Harvard	N/A	N/A	Autism suspected	N/A	N/A
Autism	10	M	N/A	3.7	Harvard-ATP	Epilepsy	Status Epilepticus	Autism - confirmed by ADI-R	1070	Epilepsy
Autism	11	F	13	4.2	Harvard-ATP	Drowning	Seizures	Autism - confirmed by ADI-R	1460	Epilepsy
Autism	15	M	N/A	4.5	Harvard-ATP	Sudden Unexplained Death	Epilepsy	Autism suspected	N/A	Epilepsy/SUDEP
Autism	16	M	N/A	2.4	MIND	Cardiac Arrest	Seizure	Autism - confirmed by ADI-R	N/A	Epilepsy
Autism	16	M	N/A	4.3	Harvard-ATP	Respiratory Arrest	Seizure disorder	Autism - supported by records (dup15q)	1350	Seizure disorder
Autism	18	M	N/A	5	Harvard-ATP	Drowning	Epilepsy; seizure in hot tub	Autism - confirmed by ADI-R	1440	Wilson disease and epilepsy
Autism	20	M	23	5.2	Harvard-ATP	Auto Trauma	N/A	Autism - confirmed by ADI-R	1144	N/A
Autism	20	M	N/A	4.7	Harvard-ATP	Intractable Seizures	Epilepsy	Autism - confirmed by ADI-R	1200	Epilepsy
Autism	21	M	12	6.9	MIND	Asphyxia	Epilepsy	Autism - confirmed by ADI-R	1540	Epilepsy
Autism	22	M	25	3.1	Harvard-ATP	Aspiration, Anoxia	Epilepsy	Autism - confirmed by ADI-R	1375	Epilepsy/SUDEP
Autism	27	M	8	5	Harvard-ATP	Drowning	N/A	Autism - confirmed by ADI-R	1575	N/A
Autism	29	M	14	5.1	MIND	Ruptured aorta	N/A	Autism - confirmed by ADI-R	1750	No
Autism	29	M	N/A	3.8	Harvard-ATP	Anoxic Encephalopathy	Cholelithiasis	Autism - confirmed by ADI-R	1380	No
Autism	30	M	20	5.8	Harvard-ATP	GI Bleeding	N/A	Autism - confirmed by ADI-R	1230	Seizures
Autism	30	M	16	5.1	Harvard-ATP	Congestive Heart Failure	Fourth ventricle and cisterna magna dermoid tumor	Autism - confirmed by ADI-R	1800	none noted
Autism	31	M	4	5.1	MIND	Cardiac Arrest	Respiratory failure and acute renal failure	Autism - confirmed by ADI-R	N/A	One grand mal seizure at 17yo
Autism	38	M	N/A	5.7	Harvard-ATP	Cardiac Arrest	Aspiration; Enlarged Heart	Autism - confirmed by ADI-R	1350	No
Autism	39	M	23	5.5	Harvard-TARF	N/A	N/A	Autism - Suspected	1440	N/A
Autism	39	M	14	6.9	Harvard-ATP	Cardiac Tamponade	Dissecting Ascending Aorta	Autism - confirmed by ADI-R	1520	No
Autism	41	F	N/A	3.3	Harvard-ATP	Cancer	N/A	Autism - confirmed by ADI-R	1190	Not Reported/Not Known
Autism	43	M	N/A	4.6	Harvard-ATP	Peritonitis	Septic Shock	Autism - confirmed by ADI-R	1405	Epilepsy
Autism	49	F	16	3.7	Harvard-ATP	Hepatitis C	Breast cancer	Autism - Suspected (CNV3p)	N/A	N/A
Autism	51	M	22	2.5	Harvard-ATP	Cardiac Arrest	Excessive Ingestion of Caffeine	Autism - confirmed by ADI-R	1530	Epilepsy
Autism	56	M	19	1.6	Harvard-ATP	Anoxic Encephalopathy	Aspiration	Autism - confirmed by ADI-R	1630	Epilepsy
Autism	65	M	N/A	2.2	Harvard-ATP	Asphyxia	Choked on food bolus	Autism - confirmed by ADI-R	1435	No
Autism	73	M	N/A	4	Harvard-ATP	Respiratory Arrest	Lung Cancer Metastasis	Autism - confirmed by ADI-R	1090	Seizure Disorder
	Sample has block data only
	Sample has both block and LCM data
