# Supplementary material for: Neuron-specific transcriptomic signatures indicate neuroinflammation and altered neuronal activity in ASD temporal cortex
Source: Proc Natl Acad Sci U S A. 2023 Mar 2;120(10):e2206758120. doi: 10.1073/pnas.2206758120 (PMC10013873; doi:10.1073/pnas.2206758120)
Supplement: Supplementary file 14 — Dataset S013 (XLSX) [file pnas.2206758120.sd13.xlsx]

## Sheet: Dataset S13
© 2000-2022 QIAGEN. All rights reserved.
Upstream Regulator	Molecule Type	Predicted Activation State	Activation z-score	p-value of overlap	Target Molecules in Dataset	Mechanistic Network
kainic acid	chemical toxicant	Activated	2.836	4e-09	CSRNP1,DAB2,EGR4,ERBB4,FOS,FOSL2,GADD45B,GRIK2,JUN,JUNB,NFKBID,NPAS4,SOX9	60 (20)
dopamine	chemical - endogenous mammalian		0.732	2.27e-08	CSRNP1,EGR4,FOS,GAD1,GRIK2,GRM7,JUN,NPAS4,RASD1,SCN1B,SLC1A3,SYT6	74 (17)
GCLC	enzyme			2.01e-06	FOS,JUN,JUNB
ELK1	transcription regulator	Activated	2.13	2.61e-06	EGR4,ELK1,FOS,JAM2,JUN,JUNB,SLC7A11	48 (16)
CREB1	transcription regulator	Activated	2.995	4.56e-06	ALAS1,CDH8,CSRNP1,EGR4,FOS,GAD1,GAD2,GADD45B,GRIK2,JUN,JUNB,NDUFA4,NF1,NFKBID,NPAS4,RFX4,SPRED3	27 (4)
GCLM	enzyme			5.01e-06	FOS,JUN,JUNB
bicuculline	chemical - endogenous non-mammalian	Activated	2.433	8.57e-06	EGR4,FOS,GADD45B,JUN,JUNB,NPAS4	67 (15)
dalfampridine	chemical drug	Activated	2.449	9.44e-06	EGR4,FOS,GADD45B,JUN,JUNB,NPAS4	56 (11)
6,7-dinitroquinoxaline-2,3-dione	chemical reagent			9.96e-06	FOS,JUN,JUNB	20 (5)
6-cyano-7-nitroquinoxaline-2,3-dione	chemical reagent			9.96e-06	FOS,JUN,JUNB
CAMK4	kinase	Activated	2.164	1.45e-05	CSRP1,FOS,FOSL2,JUN,JUNB	45 (18)
Wy 40905	chemical reagent	Activated	2.425	2.47e-05	FOS,GADD45B,JUN,JUNB,RASD1,SCN1B	76 (23)
torin1	chemical reagent		1.633	2.49e-05	ATP5F1B,ATP5F1E,DLAT,RPL31,RPL32,RPS21,RPS29,SLC7A11,UQCRH
acyline	biologic drug			2.53e-05	FOS,GADD45B,JUN,JUNB,RPL31,RPLP2,SLC7A11	26 (7)
saikosaponin A	chemical reagent			2.75e-05	FOS,JUN,JUNB	34 (12)
aplidine	biologic drug			2.75e-05	FOS,JUN,JUNB	70 (18)
25-hydroxycholesterol	chemical reagent	Activated	2.393	3.12e-05	FDFT1,FOS,FOSL2,JUN,JUNB,STARD4	50 (15)
lapatinib	chemical drug		-1.98	3.14e-05	FOS,FOSL2,JUN,JUNB	72 (23)
GNRH2	other			4.11e-05	FOS,JUN,RPLP2	53 (17)
Igkv1-117	other			5.83e-05	FOSL2,JUN,JUNB	14 (7)
acetic acid	chemical - endogenous mammalian			5.83e-05	FOS,JUN,JUNB	44 (13)
carrageenan	chemical drug	Activated	2.177	6.01e-05	BCL10,FOS,FOSL2,JUN,JUNB	37 (12)
amino acids	chemical - endogenous mammalian		-1.936	7.04e-05	FOS,JUN,JUNB,RPL32	32 (19)
FEV	transcription regulator		0	7.23e-05	EPHA7,FOS,JAM2,SLC1A3,SLC25A36,SOX9
EPHB1	kinase			7.97e-05	FOS,JUN,JUNB	42 (22)
DSCAML1	other		0.816	8.73e-05	DNER,KCNJ2,PDGFB,RIMS3,ROBO2,SEMA4G
ESR1	ligand-dependent nuclear receptor		-1.038	9.07e-05	BUB3,C1QTNF6,DAB2,DISC1,ERBB4,ESRRA,FOS,FOSL2,GAD2,GADD45B,HIPK2,JUN,JUNB,KLHL9,LAMB2,MARK1,NF1,PDCD2,ROBO2,SCN1B,SLC25A36,SLC6A8,SLC7A11,SMAD5,SOX9,XK	67 (16)
crocidolite asbestos	chemical toxicant		1.995	0.000106	FOS,FOSL2,JUN,JUNB	62 (21)
RNA polymerase II	complex			0.000111	ALAS1,ESRRA,FOS,FOSL2,GADD45B,JUN,JUNB,KCNAB2,RPS21,WDR36
APEX1	enzyme	Activated	2	0.000121	EGR4,FOS,JUNB,NPAS4
pitavastatin	chemical drug	Inhibited	-2	0.000121	ACADM,FDFT1,FOS,JUNB
beta-estradiol	chemical - endogenous mammalian		1.485	0.000129	ACADM,ALDH6A1,ATP5F1B,BCL10,BUB3,C1QTNF6,CSF3R,DAB2,DOCK1,EGR4,EIF3B,ELK1,EPHA7,ERBB4,ESRRA,FAM107A,FDFT1,FOS,FOSL2,GAD2,GADD45B,GRM7,HSPB1,JAM2,JUN,JUNB,LAMB2,LIPA,NPAS4,NPTX1,NXPH1,PDGFB,RASD1,S1PR1,SDC2,SLC1A3,SLC6A8,SOX9,SYT6,TIMM8B,TRPC5,ZFP36L1	95 (24)
CHRM1	G-protein coupled receptor			0.000137	EGR4,FOS,JUN	39 (19)
CSF2RA	transmembrane receptor			0.000137	FOS,JUN,JUNB	28 (15)
RPS6KA4	kinase			0.000137	FOS,JUN,JUNB	48 (16)
topotecan	chemical drug		1.406	0.000147	CDH8,ERBB4,FOS,GADD45B,GRIK2,GRM7,JUN,JUNB,NXPH1,PPP1R16B,ROBO2
DDX5	enzyme		-1	0.000163	COX7C,FOS,JUN,NDUFA4,UQCRH
POMC	other		0.71	0.000165	FOS,FOSL2,GAD1,JUN,JUNB,SDC2	60 (22)
pentobarbital	chemical drug			0.000173	FOS,JUN,JUNB	61 (17)
potassium channel	group			0.000191	FOS,JUN	3 (3)
2-amino-3-phosphonopropionic acid	chemical - endogenous mammalian			0.000191	FOS,JUNB	39 (7)
mercuric chloride	chemical toxicant			0.000193	CHMP5,HSPB1,JUN,JUNB
MAPK3	kinase		1.709	0.000215	EGR4,FOS,FOSL2,JUN,JUNB,PDGFB	52 (20)
formaldehyde	chemical - endogenous mammalian		1.904	0.000238	FOS,FOSL2,JUN,JUNB	57 (21)
selumetinib	chemical drug		-1.342	0.000249	EPHA7,FOS,FOSL2,JUN,JUNB	63 (18)
CD 437	chemical drug	Activated	2.828	0.000259	ATP5F1B,COX7C,FOS,JUN,RPLP2,SEPTIN7,TIMM8B,UQCRH
SCH772984	chemical drug			0.000263	FOS,JUN,JUNB	36 (13)
OVA-8	chemical reagent			0.000264	FOS,GADD45B,NFKBID,WDR36
PPARGC1A	transcription regulator	Inhibited	-2.556	0.0003	ACADM,ALAS1,ATP5F1B,DLAT,DOCK1,ESRRA,FOS,GADD45B,LIPA,MRPS31,NFKBID,UQCRH	24 (6)
LCK	kinase		1.342	0.000303	ELK1,FOS,GADD45B,JUN,WDR36	53 (19)
pCPT-cAMP	chemical - kinase inhibitor			0.000317	FOS,JUN,JUNB	21 (11)
SIRT7	enzyme			0.000317	MRPL40,MRPS31,RPS21
CLPP	peptidase	Activated	2.236	0.000344	ACADM,ALAS1,ATP5F1B,DLAT,IDH3B
NPM1	transcription regulator	Activated	2.646	0.000354	DNAJB2,EGR4,JUN,JUNB,PDGFB,SLC6A8,ZFP36L1	43 (6)
CSF2RB	transmembrane receptor			0.000378	FOS,JUN,JUNB	57 (24)
RAB11FIP3	other			0.000379	FOS,JUN	21 (5)
KCNJ2	ion channel			0.000379	FOS,KCNJ2
NMB	other			0.000379	FOS,JUN	33 (14)
RING1	transcription regulator			0.000379	FOS,JUN	10 (3)
TBPL1	transcription regulator			0.000379	FOS,NF1
atipamezole	chemical drug			0.000379	FOS,JUNB	13 (7)
ibotenic acid	chemical toxicant			0.000379	FOS,JUN
dinoprost	chemical - endogenous mammalian	Activated	2.213	0.000389	FOS,FOSL2,JUN,LIPA,SCN1B	71 (21)
S1PR2	G-protein coupled receptor			0.000447	FOS,JUN,PDGFB	76 (21)
SOD1	enzyme			0.000487	ATP6V1G2,FOS,FOSL2,HSPB1,JUN,JUNB,KCNAB2,KCNJ2,SCN1B	60 (22)
4-methylnitrosoamino-1-(3-pyridinyl)-1-butanone	chemical toxicant			0.000501	FOS,JUN,JUNB,SOX9	62 (20)
Creb	group		1.412	0.000517	CSRP1,EGR4,ELL,FOS,JUN,JUNB,NF1,SLC7A11,SOX9,TIA1
quinolinic acid	chemical - endogenous mammalian		1.956	0.000591	FOS,GAD1,JUN,JUNB	69 (17)
ADRA1	group			0.000629	FOS,JUNB	47 (21)
Gpcr	group			0.000629	FOS,JUN	63 (16)
CTNNB1	transcription regulator		1.216	0.000631	FGD4,FOS,GAD1,GADD45B,JAM2,JUN,LIPA,NDUFA4,NPTX1,ORC4,RPL31,RPLP2,RPS21,RPS29,SDC2,SOX9,TIA1,TOB2,TPRA1	37 (12)
PRRX1	transcription regulator			0.000697	FOS,PDGFB,SOX9
ADRB3	G-protein coupled receptor			0.000697	FOS,JUN,JUNB	57 (20)
RPS6KA5	kinase			0.000697	FOS,JUN,JUNB	61 (23)
BAPTA	chemical reagent			0.000697	FOS,JUN,JUNB	77 (26)
DRD2	G-protein coupled receptor		-0.163	0.000756	FOS,FOSL2,GAD1,JUN,KCNJ2	59 (23)
Pkg	group			0.000797	FOS,JUN,SOX9	48 (18)
silicon dioxide	chemical drug			0.000797	FOS,JUN,JUNB	74 (26)
MAP2K5	kinase		-0.254	0.000801	FDFT1,FOS,JUN,STARD4	7 (3)
IPMK	kinase		1.961	0.000861	CSRP1,FOS,JUN,JUNB	27 (13)
TCF	group			0.000878	FOS,GAD1,JUNB,SOX9,TOB2	28 (4)
L-glutamic acid	chemical - endogenous mammalian		1.838	0.000912	FDFT1,FOS,GADD45B,JUN,JUNB,SLC1A3	85 (19)
filgrastim	biologic drug		-0.808	0.000924	ALDH6A1,DEXI,DGKG,ELK1,HIPK2,ITPKC,JUN,MVP,S1PR1,SLC1A3,ZFP36L1
tacedinaline	chemical drug			0.000938	FOS,NPAS4
ZYX	other			0.000938	FOS,HIPK2
XCT790	chemical reagent			0.000938	ESRRA,SOX9
butylated hydroxytoluene	chemical toxicant			0.000938	FOS,JUN
catechol	chemical - endogenous mammalian			0.000938	FOS,JUN	39 (7)
apamin	chemical toxicant			0.000938	FOS,JUN
quisqualic acid	chemical - endogenous non-mammalian			0.000938	FOS,JUNB	46 (17)
ASCL1	transcription regulator		-1.109	0.00102	GAD1,GRIK2,SALL3,SOX9,SYT6
cadmium chloride	chemical toxicant			0.00102	CHMP5,FOS,HSPB1,JUN,PDGFB	63 (14)
cocaine	chemical drug	Activated	2.222	0.00103	ATP5F1B,EGR4,FOS,GADD45B,JUN,JUNB,PDGFB	75 (25)
ADRB	group		-0.816	0.00106	BCL10,FOS,JUN,JUNB,PDGFB,SLC7A11	50 (20)
bee venom	chemical - endogenous non-mammalian			0.00117	HSPB1,ITPKC,JUN,JUNB,SLC7A11
tamoxifen	chemical drug		1.307	0.00124	ATP5F1B,ERBB4,ESRRA,FOS,JUN,JUNB,SCN1B,SOX9,SYT6	59 (17)
TP53	transcription regulator		0.578	0.0013	ACADM,CSF3R,CSRP1,DLAT,DNAJB2,DNASE1,FBXO22,FDFT1,FOS,GADD45B,GNA14,HSPB1,JUN,JUNB,KCNJ2,LAMB2,MVP,NDUFA4,NPEPPS,NPTX1,PDGFB,PDHX,RFC3,SLC7A11,STARD4,TDG,TFB1M,TP53BP2,ZFP36L1	68 (17)
PRKG2	kinase			0.00131	FOS,SOX9	35 (9)
DAB2	other			0.00131	DAB2,FOS	11 (7)
PRN694	chemical drug			0.00131	FOS,NFKBID
6-methyl-2-(phenylethynyl)pyridine	chemical reagent			0.00131	FOS,GAD1
manidipine	chemical drug			0.00131	FOS,JUN	28 (5)
Muscarinic cholinergic receptor	group			0.00131	FOS,JUN	24 (15)
NGF	growth factor	Activated	2.619	0.00139	EGR4,ELK1,FOS,FOSL2,JUN,JUNB,SDC2,STMN4	53 (23)
dibutyl phthalate	chemical toxicant			0.00143	FOS,JUN,JUNB	51 (10)
nicotinic acetylcholine receptor	complex			0.00143	FOS,JUN,JUNB	63 (20)
TFPI2	other			0.00143	GADD45B,H2AC20,JUNB
PTF1A	transcription regulator		-1.192	0.00146	GAD1,GAD2,GRIK2,SALL3
ALK	kinase			0.00146	EGR4,FOS,NPAS4,STMN4
SMAD3	transcription regulator		1.871	0.0015	FDFT1,FOS,GADD45B,JAM2,JUN,JUNB,PDGFB,S1PR1,SMAD5	50 (18)
dexamethasone	chemical drug		0.465	0.00156	ACADM,ALAS1,ALDH6A1,B3GALNT1,DEXI,DGKG,DNER,ELK1,FAM107A,FGD4,FOS,FOSL2,GADD45B,HIPK2,ITPKC,JUN,JUNB,LAMB2,MVP,NF1,ORC4,PDCD2,RASD1,RFC3,RGS5,S1PR1,SEPTIN7,SLC1A3,SMAD5,SOX9,TWF2,ZFP36L1	73 (20)
GRP	growth factor			0.00159	ELK1,FOS,JUN	49 (20)
HEIH	other			0.00159	FOS,GADD45B,JUN
KLF5	transcription regulator		-0.156	0.00165	ACADM,CSRNP1,JUN,PDGFB,ZFP36L1	43 (6)
NRG1	growth factor		1.067	0.00175	DAB2,DNAJB2,FOS,GAD1,IDH3B,JUN,JUNB,TOB2	60 (21)
NRG2	growth factor			0.00185	DNAJB2,GAD1,JUNB,TOB2
BCL3	transcription regulator		-1	0.00185	ACADM,ELK1,FOS,JUN	26 (10)
GNRH1	other		1.991	0.00185	FOS,JUN,JUNB,RPLP2	68 (21)
CREM	transcription regulator		1.845	0.00187	CSRNP1,EGR4,FOS,GADD45B,JUNB,NFKBID	32 (6)
calcipotriene	chemical drug			0.00193	FOS,JUN,JUNB	55 (10)
VAV1	transcription regulator			0.00193	ELK1,FOS,JUN	44 (21)
N-[N-(3,5-difluorophenacetyl-L-Ala)]-S-phenylglycine t-butyl ester	chemical - protease inhibitor		-1.91	0.00195	GADD45B,GALNT2,JUNB,PDGFB,SOX9	29 (8)
GPER1	G-protein coupled receptor		1.919	0.00196	ESRRA,FOS,JUN,RASD1	79 (23)
ST1926	chemical drug	Activated	2.449	0.002	ATP5F1B,COX7C,RPL32,SEPTIN7,TIMM8B,UQCRH
HTT	transcription regulator			0.00203	ACADM,ATP5F1B,CDH8,FDFT1,FOS,GAD1,JUN,JUNB,KCNJ2,NPTX1,PPP1R16B,RPS29,SLC1A3,UBE2H	67 (21)
Lh	complex		1.195	0.00214	DAB2,FOS,GADD45B,JUN,JUNB,RGS5,RPL31,RPLP2,SLC7A11	63 (23)
sphingosylphosphocholine	chemical - endogenous mammalian			0.00222	FOS,JUN	58 (18)
dopamine receptor	group			0.00222	FOS,GAD1	13 (7)
L-type Calcium Channel	complex			0.00222	FOS,KCNJ2	39 (7)
MEMO1	other			0.00222	FOS,JUN	21 (9)
CD160	transmembrane receptor			0.00222	FOS,JUN
asbestos	chemical toxicant			0.00222	JUN,JUNB	9 (3)
acrylamide	chemical toxicant			0.00222	FOS,JUN
PRKAG3	kinase			0.00226	ALAS1,DLAT,DNASE1,JUNB,SLC25A36,TMCC2
INS	other		1.925	0.00226	ACADM,ELK1,FOS,FOSL2,JUN,JUNB	54 (22)
OGA	enzyme		-0.632	0.00228	ACADM,DAB2,ELK1,FDFT1,HIPK2,JUN,NDUFA4,PDCD2,SOX9,STARD4
DLX1	transcription regulator		-0.152	0.0023	DAB2,GAD1,GAD2,ZFP36L1
gentamicin	chemical drug	Activated	2.36	0.00231	ACADM,ACADSB,DNASE1,EIF3B,FOS,HSPB1,JUN,JUNB,ZFP36L1
Fgf	group			0.00232	FOS,JUN,JUNB	47 (21)
NRXN1	transporter			0.00232	EPHA7,SLC1A3,SOX9
bromobenzene	chemical toxicant			0.00243	FDFT1,FOS,HSPB1,JUN
Esrra	transcription regulator		0.117	0.00246	ACADM,ATP5F1B,DLAT,ESRRA,SOX9	18 (4)
mono-(2-ethylhexyl)phthalate	chemical toxicant		0	0.00247	ACADM,ACADSB,ATP5F1B,FOS,HIPK2,JUNB
PPARGC1B	transcription regulator		-1.172	0.00269	ACADM,ATP5F1B,ESRRA,FDFT1	5 (2)
YAP1	transcription regulator			0.00273	ACADSB,DAB2,FOS,PDGFB,RPL31,RPLP2,RPS21,RPS29,SOX9	28 (5)
Perm1	other			0.00275	ACADM,ATP5F1B,IDH3B	4 (2)
AGTRAP	G-protein coupled receptor			0.00276	FOS,KCNJ2
GRM5	G-protein coupled receptor			0.00276	FOS,GAD1	13 (7)
RANBP9	other			0.00276	FOS,JUN	37 (8)
CAMK2A	kinase			0.00276	FOS,GAD2
diltiazem	chemical drug			0.00276	FOS,JUN	34 (11)
calmidazolium	chemical drug			0.00276	FOS,SOX9	40 (7)
isoproterenol	chemical drug	Activated	2.332	0.00285	FOS,FOSL2,JUN,JUNB,PDGFB,RGS5	51 (18)
JAK1	kinase		1.98	0.00297	FOS,JUNB,PDGFB,SLC1A3	12 (7)
TBP	transcription regulator			0.00297	FOS,NF1,RNU1-4,RPL31
PLAT	peptidase			0.00298	FOS,JUN,MVP	52 (18)
CDC42	enzyme			0.00298	FOS,JUN,SOX9	63 (21)
quercetin	chemical drug		1.947	0.00302	FOS,GALNT2,HIPK2,JUN,KCTD15,SLC48A1,SOX9	57 (20)
forskolin	chemical toxicant	Activated	2.64	0.00308	DAB2,FOS,FOSL2,GADD45B,GNA14,H2AC20,JUN,JUNB,NPAS4,RFX4,RGS5,SLC7A11,SPRED3,TLE3	62 (16)
RB1	transcription regulator	Inhibited	-2.588	0.00311	CWC27,DLAT,FOS,GADD45B,IDH3B,JUN,JUNB,KANK2,NDUFA4,RFC3,TOB2	73 (17)
SS18	transcription regulator			0.00322	GADD45B,PDGFB,TLE3
ozone	chemical toxicant			0.00322	FOS,JUN,JUNB	50 (7)
MEF2D	transcription regulator		1.732	0.00327	FOS,JUN,JUNB,SLC7A11
CALCA	other		0.264	0.00328	DISC1,FOS,FOSL2,GADD45B,JUNB,P2RY1	58 (18)
TFIIA	complex			0.00335	FOS,NF1	4 (2)
HIVEP3	transcription regulator			0.00335	JUN,JUNB	28 (7)
clioquinol	chemical drug			0.00335	FOS,JUN	9 (3)
triptorelin	biologic drug			0.00335	FOS,JUN	55 (20)
cisplatin	chemical drug		1.458	0.00342	ACADM,ARHGEF10L,DOCK1,ERBB4,FOS,HIPK2,JUN,LIPA,NF1,RPS21,SLC25A36,SOX9,STARD4,TRAPPC13,USP3	19 (4)
CAB39L	kinase			0.00348	ATP5F1E,COX7C,NDUFA4
tretinoin	chemical - endogenous mammalian		0.534	0.00352	ALAS1,CSF3R,CSRNP1,DAB2,EIF3B,FAM153A/FAM153B,FOS,FOSL2,GAD2,GRIK2,HSPB1,JUN,KCNJ2,LIPA,NF1,PDGFB,PPP1R16B,RGS5,SLC25A36,SLC7A11,SMAD5,SOX9,TIA1,USP3,XK	79 (18)
SP1	transcription regulator		-0.431	0.00356	ATP5F1B,ESRRA,FOS,JAM2,JUN,LIPA,NF1,PDGFB,PDHX,PRKRA,SOX9,TDG	53 (11)
NSD2	enzyme			0.00375	FOS,JAM2,JUN
TRH	other			0.00375	FOS,JUN,JUNB	59 (20)
thalidomide	chemical drug			0.00375	FOS,GADD45B,PDGFB	85 (14)
E. coli serotype 0127B8 lipopolysaccharide	chemical - endogenous non-mammalian		0	0.00375	FAM107A,GNA14,LAMB2,P2RY1,PDGFB,SLC7A11
IRAK4	kinase			0.00394	CSRNP1,DAB2,FOS,JUN	65 (26)
isoleucine	chemical - endogenous mammalian			0.004	ACADSB,ALDH6A1
DRD1	G-protein coupled receptor			0.004	FOS,JUNB	76 (20)
pentylenetetrazol	chemical drug			0.004	FOS,JUN
putrescine	chemical - endogenous mammalian			0.004	FOS,JUN	45 (18)
TET1	enzyme			0.00403	EGR4,FOS,NPAS4
ERK	group	Activated	2.588	0.00415	ESRRA,FOS,FOSL2,JUN,JUNB,STMN4,ZFP36L1	59 (19)
NTRK2	kinase			0.0043	FOS,GAD1,SOX9,TP53BP2	34 (11)
NORAD	other			0.00432	GADD45B,JUN,JUNB	23 (5)
SAMMSON	other			0.00432	ATP5F1B,MRPL40,NDUFA4
troglitazone	chemical drug		0.728	0.00437	ACADM,ALAS1,ELK1,FOS,HIPK2,JUN,RASD1,SEPTIN7,TWF2	45 (19)
TGFA	growth factor		1.991	0.00449	FOS,FOSL2,JUNB,SOX9	51 (20)
HOXC6	transcription regulator			0.00462	SEPTIN7,SLC1A3,ZBTB7C
HRAS	enzyme		0	0.00465	ACADM,ATP5F1B,CSRP1,DNER,ELK1,FDFT1,FOS,FOSL2,GNA14,HSPB1,JUN,JUNB,TDG	78 (23)
GLI1	transcription regulator		-1.508	0.00467	B3GALNT1,CSRNP1,FOS,GADD45B,GALNT2,RIN2,RPL31,SIX4,SLC1A3,SOX9,STRADB
LARP1	translation regulator		1.033	0.00468	RPL31,RPL32,RPS21,RPS29
ADAP1	other			0.0047	FOS,JUN	17 (11)
hydroquinone	chemical - endogenous mammalian			0.0047	FOS,JUN	55 (15)
FOXL2	transcription regulator			0.00509	ATP5F1E,FOS,S1PR1,SOX9
GAST	other		0	0.00509	DLAT,FOS,JUN,PDHX	50 (12)
amphetamine	chemical drug			0.00509	FOS,FOSL2,JUN,JUNB	61 (21)
lithium	chemical drug		-1.067	0.00509	FOS,GRM7,JUN,NPTX1	58 (10)
CSF1R	kinase			0.00527	FOS,JUN,JUNB	42 (20)
EPHA2	kinase			0.00527	FOS,JUN,JUNB	47 (21)
SRSF3	other			0.00546	HIPK2,JUN
anti-benzo(a)pyrene-diol-epoxide	chemical toxicant			0.00546	GADD45B,JUN
FADD	other		-0.277	0.00552	FOS,GADD45B,JUN,JUNB	86 (26)
D-galactosamine	chemical - endogenous mammalian			0.00561	FOS,JUN,JUNB	28 (9)
GnRH analog	biologic drug		0.816	0.00569	ACP1,ANXA11,BUB3,FOS,JUN,MRPS31,SLC7A11,SMAD5	26 (5)
ritonavir	chemical drug			0.00581	ALAS1,ELK1,FDFT1,SEPTIN7,TWF2
hydrogen peroxide	chemical - endogenous mammalian		1.753	0.00592	CSF3R,FDFT1,FOS,GADD45B,HIPK2,JUN,PDGFB,RPL31,SLC7A11,SOX9,UQCRH	75 (18)
Pka	complex		1.729	0.00598	FOS,JUN,JUNB,SLC1A3,SOX9	79 (22)
FOXO1	transcription regulator		1.795	0.00603	ALAS1,ATP5F1B,EGR4,FOS,GADD45B,JUN,JUNB,NDUFA4,S1PR1,SOX9	58 (16)
UQCC3	other			0.00616	ATP5F1B,ATP5F1E,COX7C,NDUFA4,UQCRH
2-amino-5-phosphonovaleric acid	chemical - other	Inhibited	-2.19	0.00616	FOS,GADD45B,JUN,JUNB,NPAS4	40 (9)
IL1B	cytokine	Activated	2.86	0.00618	CSRNP1,DAB2,ESRRA,FOS,GAD1,GAD2,GADD45B,HSPB1,JUN,JUNB,PDGFB,RFC3,S1PR1,SLC1A3,SLC7A11,SOX9,TLNRD1,XYLT1	83 (25)
PDGFRB	kinase			0.00626	DAB2,RGS5
tanshinone II	chemical - endogenous non-mammalian			0.00634	FOS,KCNJ2,XYLT1
SMAD1	transcription regulator			0.00634	GADD45B,PDGFB,SOX9
bisphenol A	chemical - endogenous mammalian		-0.594	0.00646	ALAS1,DHX30,FOS,GAD1,GAD2,TWF2
HIF1A	transcription regulator		1.332	0.00664	ATP5F1B,DNASE1,ERBB4,FOS,GADD45B,H2AC20,HSPB1,JUN,NDUFA4,PDGFB,SOX9	78 (16)
APP	other		1.676	0.00668	ATP5F1B,FOS,HIPK2,HSPB1,JUN,JUNB,NF1,NPTX1,NXPE3,PDGFB,RFC3,S1PR1,SEPTIN7,SLC7A11,SOX9,ZFP36L1	87 (18)
elaidic acid	chemical - endogenous mammalian		-1.982	0.0067	ATP5F1B,DLAT,FDFT1,LIPA
VHL	transcription regulator		-1.033	0.00671	DAB2,PDGFB,PPIL1,SLC1A3,ZFP36L1
LIPE	enzyme			0.00671	ACADM,ELL,FOS,RGS5,TWF2
HDAC6	transcription regulator			0.00672	JUN,JUNB,PDGFB	35 (16)
EGFR	kinase	Activated	2.159	0.00698	B3GALNT1,ELK1,ERBB4,FOS,FOSL2,HSPB1,JUN,JUNB,LMBRD1,SLC7A11,SOX9	71 (19)
MAPK10	kinase			0.00712	FOS,JUN	29 (7)
IL2RB	transmembrane receptor			0.00712	FOS,JUN	48 (18)
IACS-010759	chemical drug			0.00712	RPL31,RPL32
ITGA5	transmembrane receptor			0.00712	FOS,JUN,JUNB	73 (25)
EGR3	transcription regulator			0.00712	JUN,NF1,SOX9
K+	chemical - endogenous mammalian			0.00712	FOS,JUN,NPTX1	42 (17)
CST5	other		-0.378	0.00717	ESRRA,MVP,PRKRA,RBM28,SLC1A3,SLC7A11,WDR36
okadaic acid	chemical toxicant		1.953	0.00722	FOS,FOSL2,JUN,JUNB	46 (23)
CXCL12	cytokine		-0.264	0.00739	FOS,GAD1,JUN,JUNB,SEPTIN7,TDG	73 (23)
mir-122	microRNA		-0.132	0.00749	CSRP1,FOSL2,MARK1,NPEPPS
BAPTA-AM	chemical reagent			0.00753	ELK1,FOS,JUN	36 (21)
SERPINE1	other		0.686	0.00776	DNASE1,FOS,JUNB,MVP	14 (4)
tert-butyl-hydroquinone	chemical reagent		1.994	0.00776	FOS,FOSL2,JUN,JUNB	52 (22)
IL33	cytokine		1.432	0.00787	CSF3R,FOSL2,GADD45B,JUNB,NFKBID,P2RY1,PDGFB,RIMS3,SLC7A11
TIMP3	other			0.00796	FOS,JUN,SMAD5	25 (11)
candesartan	chemical drug			0.00796	FOS,FOSL2,TRPC5	31 (10)
CSDE1 HNRNPD PABP PAIP1 SYNCRIP	complex			0.00801	FOS
2-methylthiazoline	chemical reagent			0.00801	FOS
peptide YY 3-36	biologic drug			0.00801	FOS
Rap	group			0.00801	MVP
Ryr	group			0.00801	KCNJ2
growth factor receptor	group			0.00801	FOS
glutethimide	chemical drug			0.00801	ALAS1
dichlobenil	chemical toxicant			0.00801	GAD1
MK 212	chemical drug			0.00801	FOS
G-Actin	group			0.00801	JUN
ginsenoside derivative	chemical - endogenous non-mammalian			0.00801	FOS
GSK 189254	chemical drug			0.00801	FOS
(-)-OSU 6162	chemical drug			0.00801	FOS
pridopidine	chemical drug			0.00801	FOS
FCRL4	other			0.00801	ELK1
SRF-ELK1	complex			0.00801	FOS
KLHL17	other			0.00801	GRIK2
GKN1	growth factor			0.00801	SOX9
PPP3CC	phosphatase			0.00801	ITPKC
STAT1/3 dimer	complex			0.00801	FOS
FAF2	other			0.00801	NF1
FGF14	growth factor			0.00801	FOS
FANK1	transcription regulator			0.00801	JUN
vasopressins	biologic drug			0.00801	FOS
mediator	complex			0.00801	FOS
ARHGEF17	other			0.00801	FOS
KIFAP3	other			0.00801	FOS
PPY	other			0.00801	FOS
GPHA2	other			0.00801	FOS
ADAMTS7	peptidase			0.00801	SOX9
TRAK2	transporter			0.00801	KCNJ2
mir-500	microRNA			0.00801	GAD1
NPVF	other			0.00801	FOS
BORCS8-MEF2B	transcription regulator			0.00801	JUN
TNR	other			0.00801	SLC1A3
SLC1A2	transporter			0.00801	FOS
GPHB5	other			0.00801	FOS
SCN7A	ion channel			0.00801	FOS
RNF7	enzyme			0.00801	JUN
ANKS1A	other			0.00801	FOS
EPGN	growth factor			0.00801	FOS
TAX1BP3	transcription regulator			0.00801	FOS
RAB5B	enzyme			0.00801	FOS
cytarabine/filgrastim/fludarabine phosphate	biologic drug			0.00801	FOS
INHBE	growth factor			0.00801	JUNB
Hmgn2 (includes others)	other			0.00801	SOX9
MAP kinase kinase inhibitor	chemical drug			0.00801	SOX9
ravoxertinib	chemical drug			0.00801	SOX9
clomoxir	chemical reagent			0.00801	ACADM
NBI 27914	chemical drug			0.00801	FOS
guanfacine	chemical drug			0.00801	FOS
ondansetron	chemical drug			0.00801	FOS
flurothyl	chemical drug			0.00801	FOS
L 733060	chemical reagent			0.00801	FOS
selfotel	chemical drug			0.00801	FOS
(R)-5-(2-azetidnylmethoxy)-2-chloropyridine	chemical drug			0.00801	FOS
galnon	chemical reagent			0.00801	FOS
dihydrokainic acid	chemical reagent			0.00801	FOS
ONO-8711	chemical drug			0.00801	FOS
CTOP	chemical reagent			0.00801	FOS
NCB-0846	chemical drug			0.00801	JUN
Ac-DEVD-CHO	chemical reagent			0.00801	FOS
ibutamoren	chemical drug			0.00801	FOS
2-methoxy-5-(2',3',4'-trimethoxyphenyl)-2,4,6-cycloheptatrien-1-one	chemical reagent			0.00801	JUN
LY 354740	chemical drug			0.00801	FOS
droxidopa	chemical drug			0.00801	FOS
S(-)-carbidopa	chemical drug			0.00801	FOS
oxfenicine	chemical - endogenous non-mammalian			0.00801	ACADM
sarcosine	chemical - endogenous mammalian			0.00801	FOS
glucuronic acid	chemical - endogenous mammalian			0.00801	SOX9
triclosan	chemical drug			0.00803	FOS,JUN	19 (6)
Integrin	complex			0.00803	FOS,JUN	61 (15)
S1PR3	G-protein coupled receptor			0.00803	FOS,JUN	67 (25)
Go6983	chemical drug			0.00803	ACADM,FOS
mir-210	microRNA		0	0.00804	CLASP2,NDUFA4,NPTX1,SIPA1L3
TNFSF11	cytokine	Activated	2.556	0.00816	CSRP1,DAB2,FOS,GADD45B,HIPK2,JUN,JUNB	58 (23)
GABA	chemical - endogenous mammalian		1.706	0.00822	ACADM,ALAS1,ATP5F1B,DLAT,FOS,RPL31,RPS21,RPS29,TOB2
GLI3	transcription regulator	Activated	2	0.00833	ELK1,JUNB,NFKBID,SOX9
methamphetamine	chemical drug	Activated	2.169	0.00878	FOS,FOSL2,JUN,NDUFA4,NF1	50 (18)
PTPN11	phosphatase			0.00892	CSF3R,FOS,JUN,NF1	58 (16)
Pkc(s)	group		0.271	0.00897	FOS,GADD45B,JUN,JUNB,KCNJ2,LIPA	67 (16)
MAPK14	kinase		1.664	0.00897	DAB2,FOS,FOSL2,JUN,JUNB,SOX9	61 (22)
VGLL3	other			0.00898	GADD45B,SOX9
Endothelin	group			0.00898	FOS,JUN	56 (24)
GSN	other			0.00898	DNASE1,SOX9
PDGFRA	kinase			0.00898	DAB2,FOS	18 (7)
SDC1	enzyme			0.00898	JUNB,SDC2
DIO2	enzyme			0.00901	DGKG,EGR4,FOS,NPAS4,SLC1A3
MAP3K1	kinase			0.00931	FOS,HSPB1,JUN	54 (16)
RARA	ligand-dependent nuclear receptor		-0.447	0.00962	DISC1,FOS,FOSL2,JUN,RASD1,SLC25A36,SLC7A11,XK	39 (6)
nicotinamide-beta-riboside	chemical - endogenous mammalian			0.00979	ALDH6A1,IDH3B,NDUFA4
S100B	other			0.00999	FOS,JUN	59 (22)
CSF3R	transmembrane receptor			0.00999	CSF3R,FOS
RAE1	other			0.00999	KLHL9,SIX4
PTK2B	kinase			0.00999	FOS,JUN	47 (16)
NRTN	growth factor			0.00999	EGR4,GAD1
metyrapone	chemical drug			0.00999	ALAS1,FOS
quinpirole	chemical reagent			0.00999	FOS,JUNB	47 (21)
TAL1	transcription regulator		-0.655	0.0102	CWC27,DOCK1,JUN,P2RY1,RASD1,UBE2H
NAMPT	cytokine		0.061	0.0102	ALDH6A1,IDH3B,JUN,NDUFA4
BMP2	growth factor		1.772	0.0104	FOS,GADD45B,JUN,JUNB,SMAD5,SOX9	81 (24)
5-fluorouracil	chemical drug		1.242	0.0104	ATP5F1B,JUN,MVP,NDUFA4,RPL31,RPS29,SLC7A11,ZFP36L1
NOTCH2	transcription regulator			0.0108	RGS5,SDC2,SOX9
CYP19A1	enzyme		-1.177	0.0109	ACADM,FAM107A,JUN,SOX9
Ca2+	chemical - endogenous mammalian		1.827	0.011	CSRP1,ELK1,FOS,FOSL2,GAD2,JUN,JUNB	68 (26)
HGS	other			0.011	FOS,JUN	49 (13)
IAPP	other			0.011	FDFT1,FOS
Hdac	group		-1.493	0.0113	FOS,GAD1,GADD45B,JUN,ROBO2	90 (16)
verapamil	chemical drug			0.0113	FOS,JUN,KCNC2	45 (17)
colchicine	chemical drug			0.0113	FOS,JUN,SOX9	57 (18)
RHOA	enzyme		0.133	0.0116	FOS,JUN,SDC2,SOX9	61 (18)
potassium chloride	chemical drug			0.0116	FOS,JUN,NPAS4,NPTX1	38 (13)
Salmonella enterica serotype abortus equi lipopolysaccharide	chemical toxicant		1.387	0.0118	GADD45B,KCNJ2,RIN2,SLC1A3,STARD4
anisomycin	chemical - endogenous non-mammalian			0.0119	FOS,JUN,JUNB	57 (24)
TCR	complex		1.778	0.0119	ATP5F1B,FOS,GADD45B,JUN,JUNB,LIPA,RPL31,TLE3	71 (20)
Iga	complex			0.0121	ELK1,PDGFB
DLX2	transcription regulator			0.0121	GAD1,GAD2
MVP	other			0.0121	FOS,JUN	46 (13)
KISS1R	G-protein coupled receptor			0.0121	FOS,NPAS4
YAP/TAZ	group			0.0121	HSPB1,SLC7A11
acetaldehyde	chemical - endogenous mammalian			0.0121	FOS,JUN	61 (23)
glutamine	chemical - endogenous mammalian			0.0123	FOS,JUN,JUNB,PDGFB	65 (17)
INSIG1	other		1.982	0.0123	FDFT1,JUN,LIPA,STARD4	4 (2)
thapsigargin	chemical toxicant	Activated	2.363	0.0124	ACADM,ECD,FOS,GADD45B,JUN,NPAS4	35 (12)
thioctic acid	chemical drug			0.0124	FOS,JUN,SLC7A11	33 (18)
curcumin	chemical drug	Inhibited	-2.779	0.0129	FOS,FOSL2,GRM7,JUN,JUNB,PDCD2,SOX9,XYLT1	59 (21)
LAS1L	other			0.013	PRKRA,RFC3,SLC1A3
USP22	peptidase			0.013	CSF3R,MVP,NF1
HIC1	transcription regulator			0.013	RIN2,SLC7A11,SOX9
cuprizone	chemical toxicant			0.0131	CSRP1,FDFT1,FOS,S1PR1
CaMKII	complex			0.0133	FOS,SOX9	59 (16)
MFSD2A	transporter			0.0133	FDFT1,STARD4
MAPK8IP1	other			0.0133	FOS,JUN	52 (16)
MAPK12	kinase			0.0133	FOS,JUN	59 (21)
AXIN1	other			0.0133	CSRNP1,FOS
N4BP1	enzyme			0.0133	JUN,JUNB	27 (7)
VEGFA	growth factor		0.547	0.0134	ACADM,ALAS1,FOS,JUNB,MVP,PDGFB,RGS5	44 (19)
NCOR2	transcription regulator			0.0136	FOS,JUN,PDGFB	69 (16)
sirolimus	chemical drug		0.847	0.0136	ACADM,FOS,JUN,JUNB,NFKBID,PDGFB,RPL32,RPS21,RPS29,SLC7A11,SOX9	68 (20)
MAPK1	kinase	Activated	2.147	0.0137	DAB2,EGR4,FOS,FOSL2,JUN,JUNB,MVP,PDGFB	51 (21)
MAPK9	kinase		0.469	0.0139	FOS,FOSL2,GADD45B,JUN,JUNB	67 (21)
OGT	enzyme		-0.218	0.0143	ACADM,FOS,JUN,PDHX	62 (12)
ETS	group			0.0145	DAB2,FOS
NADPH oxidase	complex			0.0145	FOS,JUN	65 (23)
MPZ	other			0.0145	FDFT1,JUN
ELK4	transcription regulator			0.0145	FOS,JUNB	22 (7)
diallyl trisulfide	chemical - endogenous non-mammalian			0.0145	FOS,JUN	45 (14)
RIPK1	kinase			0.0148	PDGFB,SLC1A3,SOX9	50 (7)
ATP5IF1	other			0.0148	ACADM,ACADSB,ALDH6A1
SMAD2	transcription regulator		1.103	0.0151	FDFT1,GADD45B,PDGFB,S1PR1	23 (5)
carbon tetrachloride	chemical toxicant	Activated	2.214	0.0154	FOS,GADD45B,HSPB1,JUN,JUNB,PDGFB	62 (17)
TGFB3	growth factor		1.98	0.0155	FOS,FOSL2,JUN,SOX9	51 (22)
EIF2A	translation regulator			0.0157	ECD,JUN
IL2RA	transmembrane receptor			0.0157	FOS,JUN	38 (12)
SAFB2	other			0.0157	FOS,JUN
NTRK1	kinase			0.0157	EGR4,FOS	23 (14)
ACVR1C	kinase			0.0157	FOS,JUNB	44 (11)
Mt2	other			0.0157	FOS,JUN	27 (7)
nickel	chemical toxicant			0.0157	FOS,JUN
MAPK8	kinase	Activated	2.218	0.0158	ELK1,FOS,FOSL2,JUN,MVP	62 (18)
cysteinyl-leukotriene	chemical - endogenous mammalian			0.016	FOS
2-methylthio-ATP	chemical reagent			0.016	FOS
primidone	chemical drug			0.016	FOS
ginsenoside Rh2	chemical - endogenous non-mammalian			0.016	FOS
Cop9 Signalosome	complex			0.016	JUN
MSK1/2	group			0.016	FOS
PLA2	group			0.016	FOS
NPS	other			0.016	FOS
FBXO25	enzyme			0.016	FOS
ZNF367	transcription regulator			0.016	TP53BP2
CLPX	enzyme			0.016	ALAS1
PX-866	chemical drug			0.016	SOX9
BATF2	transcription regulator			0.016	JUN
OMG	G-protein coupled receptor			0.016	FOS
INTERLEUKIN	group			0.016	FOS
MAPK8IP2	other			0.016	FOS
CCR8	G-protein coupled receptor			0.016	ELK1
cyproconazole	chemical toxicant			0.016	GADD45B
miR-501-3p (and other miRNAs w/seed AUGCACC)	mature microRNA			0.016	GAD1
ARHGEF28	other			0.016	FOS
GAD1	enzyme			0.016	FOS
POU4F3	transcription regulator			0.016	FOS
GABRG2	ion channel			0.016	FOS
RAMP3	G-protein coupled receptor			0.016	FOS
EIF5A2	translation regulator			0.016	PEAK1
TH	enzyme			0.016	FOS
GRAP	other			0.016	FOS
FRAT1	other			0.016	JUN
UBE2V1	transcription regulator			0.016	FOS
ALYREF	transcription regulator			0.016	USP3
PAQR3	other			0.016	ELK1
SEPTIN5	enzyme			0.016	SEPTIN7
1-(3-chlorophenyl)piperazine	chemical drug			0.016	FOS
NPC 15437	chemical drug			0.016	FOS
amsacrine	chemical drug			0.016	JUN
AG-270	chemical drug			0.016	FOS
(S)-flurbiprofen	chemical drug			0.016	JUNB
chlordiazepoxide	chemical drug			0.016	FOS
GYKI 52466	chemical drug			0.016	FOS
oxazepam	chemical drug			0.016	GADD45B
5,5-dimethyl-1-pyrroline-1-oxide	chemical reagent			0.016	FOS
nisoldipine	chemical drug			0.016	FOS
Cavtratin	chemical - kinase inhibitor			0.016	PDGFB
HEY1-NCOA2	fusion gene/product			0.016	PDGFB
tegaserod	chemical drug			0.016	FOS
veratridine	chemical toxicant			0.016	FOS
teleocidins	chemical toxicant			0.016	FOS
5-thio-D-glucose	chemical reagent			0.016	FOS
isosakuranetin	chemical - endogenous mammalian			0.016	FOS
RUNX1-RUNX1T1	fusion gene/product			0.016	RBM28,SLC6A8,XYLT1,ZFP36L1
SGK1	kinase			0.016	GRIK2,SLC1A3,SLC6A8
metribolone	chemical reagent	Inhibited	-2.929	0.0163	ACADSB,ATP5F1B,ATP5F1E,DLAT,FDFT1,FOS,NPEPPS,PDHX,UQCRH
TCF20	transcription regulator			0.0167	INPP5A,TDG,TP53BP2
RELA	transcription regulator		1.387	0.0167	BCL10,FOS,JUN,JUNB,NFKBID,PDGFB,SIX4,SOX9,UBE2H	59 (16)
valproic acid	chemical drug		0.52	0.0167	C1QTNF6,FAM107A,FDFT1,GADD45B,GRM7,JUN,PDGFB,TMEM260,UBE2H	88 (13)
4-hydroxytamoxifen	chemical drug	Activated	2.146	0.0169	FOS,FOSL2,JUN,JUNB,RASD1	54 (20)
CDK19	kinase			0.0169	FDFT1,JUN,SLC7A11,ZFP36L1
STAT1/3/5 dimer	complex			0.017	FOS,JUNB
PCYT1A	enzyme			0.017	EPHA7,SIX4
ketamine	chemical drug			0.017	FOS,GAD1
PSMB11	peptidase		-1.114	0.0173	GADD45B,LAMB2,ROBO2,S1PR1
BACH1	transcription regulator			0.0173	ATP5F1B,SLC7A11,TIMM8B
trovafloxacin	chemical drug			0.0173	DNAJB2,FOS,JUNB
EPAS1	transcription regulator			0.0174	FOS,GADD45B,P2RY1,PDGFB,SLC6A8,SOX9	39 (7)
HMGA1	transcription regulator		-0.218	0.0176	DAB2,ELK1,FOS,FOSL2,JUNB	30 (7)
FGFR1	kinase			0.0183	FOS,JUN,PDGFB,PRKRA	56 (23)
RNF20	enzyme			0.0183	FOS,FOSL2
MAP3K3	kinase			0.0183	FOS,JUN	25 (9)
aristolochic acid I	chemical toxicant			0.0183	ACADM,FOS
arotinoid acid	chemical toxicant			0.0183	FOS,SOX9	45 (7)
sodium arsenite	chemical drug			0.0187	FOS,GADD45B,JUN	70 (15)
MYCN	transcription regulator		-0.342	0.019	JUNB,RFC3,RGS5,RPL31,RPLP2,SDC2,USP3
RAC1	enzyme			0.0193	FOS,HSPB1,JUN,SOX9	81 (18)
U0126	chemical drug	Inhibited	-2.346	0.0194	DAB2,ELL,FOS,GADD45B,ITPKC,JUN,JUNB,SCN1B,SIX4,SOX9	51 (13)
JAK1/2	group			0.0194	DGKG,FAM107A,NPTX1
RHO	G-protein coupled receptor			0.0194	ACADM,FOS,LAMB2	19 (5)
IgG	complex		-0.686	0.0196	ELK1,FOSL2,GADD45B,HSPB1,JUNB,NPAS4,S1PR1	58 (16)
JUN/JUNB/JUND	group			0.0197	FOS,JUN	45 (9)
DLX5	transcription regulator			0.0197	GAD2,RGS5
EPCAM	other			0.0197	FOS,JUN	80 (19)
Mt1	other			0.0197	FOS,JUN	27 (7)
dimethyl fumarate	chemical drug			0.0197	JUN,SLC7A11
MECP2	transcription regulator			0.0203	CDH8,GAD1,INPP5A,JUNB,TP53BP2	6 (2)
levodopa	chemical - endogenous mammalian	Activated	2.69	0.0206	AJAP1,BAHD1,EGR4,FOS,GADD45B,JUNB,NPAS4,ROBO2,SIPA1L3,SOX9,TMCC2	36 (15)
MRTFB	transcription regulator			0.0207	DAB2,EPHA7,P2RY1,S1PR1,SDC2
IRF8	transcription regulator	Inhibited	-2.183	0.0207	CSF3R,DAB2,FOS,NF1,RIMS3	46 (7)
EGR1	transcription regulator			0.0207	ELK1,GAD1,GADD45B,JUN,JUNB	50 (12)
SHC1	other			0.0209	FGD4,FOS,S1PR1
RXRB	ligand-dependent nuclear receptor			0.0209	ACADM,PDGFB,SLC6A8
GDF11	growth factor			0.0209	FOS,PDGFB,SMAD5	35 (8)
Peg13	other			0.0211	GAD1,GAD2
entolimod	biologic drug			0.0211	JUNB,NFKBID
PLA2R1	transmembrane receptor			0.0211	ATP5F1B,ESRRA
hydrochloric acid	chemical - endogenous mammalian			0.0211	FOS,JUN	18 (9)
sterol	chemical - endogenous mammalian			0.0211	FDFT1,LIPA	4 (3)
D-glucose	chemical - endogenous mammalian		1.829	0.0214	ACADM,FOS,GALNT2,HSPB1,JUN,JUNB,NPAS4,PDHX,SLC1A3,SOX9,TFB1M,XK	72 (21)
MAP2K1	kinase			0.0215	DAB2,ELK1,FOS,JUN,SOX9	53 (19)
Mek	group		0.302	0.0219	B3GALNT1,FOS,HSPB1,JUN,JUNB,LAMB2,LMBRD1	82 (20)
IL3	cytokine	Activated	2.109	0.0219	FOS,FOSL2,GADD45B,JUN,JUNB,SLC7A11,SMAD5	67 (22)
TREM1	transmembrane receptor		-1.342	0.0223	GADD45B,KCNJ2,RIN2,SLC1A3,STARD4
cyclic AMP	chemical - endogenous mammalian		1.668	0.0224	ESRRA,FOS,FOSL2,JUN,JUNB,SOX9	53 (22)
RAS	group			0.0224	CSF3R,FOS,JUN,PDGFB	39 (20)
GCG	other		0.195	0.0224	ACADM,DISC1,FOS,FOSL2	23 (7)
ETS2	transcription regulator			0.0224	FOS,JUN,JUNB	30 (11)
prexasertib	chemical drug			0.0224	CSRNP1,FOS,GADD45B
FGF2	growth factor		1.852	0.0225	ELK1,FOS,GRM7,JUN,JUNB,NF1,PDGFB,SDC2,SOX9	61 (22)
MAP3K12	kinase			0.0225	JUN,STMN4
HMGN1	transcription regulator			0.0225	FOS,SOX9
CHADL	other			0.0225	FAM107A,SOX9
EPOR	transmembrane receptor			0.0225	JUN,JUNB	19 (11)
acteoside	chemical - endogenous non-mammalian			0.0225	FOS,HIPK2
ATN1	transcription regulator			0.0229	CDH8,GAD1,KCNAB2,NPTX1
MEF2C	transcription regulator		1.934	0.0229	FOS,JUN,JUNB,KCNJ2
Il3	cytokine			0.0232	CSF3R,FOS,SOX9	52 (19)
KMT2D	transcription regulator		0.447	0.0236	ACADM,ACCS,KCTD15,PRKRA,SIX4
PDGF BB	complex		1.643	0.0238	ANXA11,DAB2,FOS,JUN,JUNB,LAMB2,ZFP36L1	76 (19)
sangivamycin	chemical drug			0.0238	JUN
mycosporine-like amino acid	chemical reagent			0.0238	FOS
Stat1-Stat3	complex			0.0238	FOS
Esr1-Estrogen-Sp1	complex			0.0238	FOS
cetylpyridinium	chemical drug			0.0238	FOS
PRR7	other			0.0238	JUN
C1QL1	other			0.0238	FOS
avexitide	biologic drug			0.0238	FOS
PROM2	transmembrane receptor			0.0238	SLC7A11
KLHL2	other			0.0238	JUN
TRPM3	ion channel			0.0238	FOS
ATP1A2	transporter			0.0238	FOS
Gap	group			0.0238	FOS
ELL	transcription regulator			0.0238	FOS
miR-296-3p (miRNAs w/seed AGGGUUG)	mature microRNA			0.0238	JUNB
mir-370	microRNA			0.0238	GAD2
MAPK15	kinase			0.0238	JUN
Tardbp	transcription regulator			0.0238	ERBB4
aurora kinase inhibitor III	chemical - kinase inhibitor			0.0238	FOS
SCN1B	ion channel			0.0238	FOS
MKNK2	kinase			0.0238	SDC2
STRAP	other			0.0238	JUN
DLST	enzyme			0.0238	JUN
TOR2A	other			0.0238	FOS
GCNT1	enzyme			0.0238	FOS
JAGN1	other			0.0238	CSF3R
CDK5R2	other			0.0238	FOS
silvestrol	chemical - endogenous non-mammalian			0.0238	JUN
INHBC	growth factor			0.0238	JUNB
ARHGEF11	other			0.0238	FOS
EXOSC10	kinase			0.0238	FOS
Hspa1b	enzyme			0.0238	FOS
H1-1	other			0.0238	FOS
mir-297	microRNA			0.0238	JUNB
ONC-201	chemical drug			0.0238	SLC7A11
nitrous oxide	chemical drug			0.0238	FOS
mecamylamine	chemical drug			0.0238	FOS
amantadine	chemical drug			0.0238	FOS
p-chloroamphetamine	chemical drug			0.0238	FOS
RX-821002	chemical reagent			0.0238	FOS
oxotremorine	chemical drug			0.0238	FOS
ethyl ether	chemical reagent			0.0238	FOS
cycloserine	chemical drug			0.0238	FOS
tarenflurbil	chemical drug			0.0238	JUNB
devazepide	chemical drug			0.0238	FOS
modafinil	chemical drug			0.0238	FOS
CoREST	complex			0.0238	JAM2
3,4-methylenedioxyamphetamine	chemical drug			0.0238	JUN
Ala-Tyr-Pro-Gly-Lys-Phe-NH2	chemical reagent			0.0238	FOS
senktide	chemical reagent			0.0238	FOS
3,7-dimethyl-1-propargylxanthine	chemical reagent			0.0238	FOS
3-hydroxykynurenine	chemical - endogenous mammalian			0.0238	SLC7A11
MST1R	kinase			0.024	FOS,JUN	46 (21)
IL11	cytokine			0.024	FOS,JUN,JUNB	39 (21)
WBP2	transcription regulator		1.982	0.0246	JUN,RIMS3,SLC1A3,SLC7A11
SRF	transcription regulator	Activated	2.163	0.0248	CSRP1,EGR4,ELK1,FOS,JUN,JUNB,NPAS4	31 (8)
tetrachlorodibenzodioxin	chemical toxicant		0.176	0.0248	ALDH6A1,ELK1,FOS,GAD1,GADD45B,INPP5A,JUN,NPTX1,S1PR1	79 (19)
FOXO3	transcription regulator		1.964	0.0251	BCL10,EGR4,FOS,GADD45B,JUNB,SIX4,SOX9	49 (17)
WNT1	cytokine			0.0252	FOS,JUN,JUNB,PRKRA	85 (20)
TCF7L2	transcription regulator	Activated	2.2	0.0254	CSF3R,CSRP1,FOS,HIPK2,JUN,PPP1R16B,SDC2,SOX9	22 (5)
Histone h2a	group			0.0255	JUN,SLC7A11
SLC22A5	transporter			0.0255	ACADM,JUNB
G-1	chemical reagent			0.0255	ESRRA,FOS	29 (7)
PTX3	other			0.0255	FOS,JUN	40 (17)
pilocarpine	chemical drug			0.0255	FOS,JUNB	36 (13)
MAP2K1/2	group			0.0257	FOS,HSPB1,JUN	52 (21)
PRKCE	kinase			0.0257	FOS,JUN,JUNB	71 (26)
ADAM10	peptidase			0.0264	FOS,GAD2,SOX9,TWF2
MET	kinase		0.508	0.0264	DAB2,FOS,HSPB1,JUN	75 (22)
LONP1	peptidase			0.0265	EARS2,HSPB1,MRPS31
TCF4	transcription regulator		0.522	0.0268	CSF3R,CSRNP1,FOXO3B,MVP,SDC2,SOX9,TIA1
tetrodotoxin	chemical drug			0.027	GAD1,ROBO2,STARD4,XK
PELP1	other			0.027	B3GALNT1,DAB2,FOS,SLC1A3
SCH 58261	chemical reagent			0.0271	FOS,JUNB	57 (13)
collagenase	group			0.0271	JUN,JUNB
ceramide	chemical - endogenous mammalian			0.0271	FOS,JUN	68 (21)
triamcinolone acetonide	chemical drug		-0.2	0.0273	ELK1,FOS,HIPK2,JUN,JUNB
heparin	chemical - endogenous mammalian			0.0274	ACADM,ALAS1,FOS	13 (4)
RNF187	enzyme			0.0274	JUN,ZFP36L1,ZFP41
PRNP	other			0.0274	DAB2,HSPB1,SOX9
(+)-MK-801	chemical drug			0.0274	FOS,JUN,JUNB	76 (26)
FBXW7	enzyme			0.0283	FDFT1,HSPB1,JUN
N-[(2Z)-3-(4,5-dihydro-1,3-thiazol-2-yl)-1,3-thiazolidin-2-yl idene]-5H dibenzo[a,d][7]annulen-5-amine	chemical reagent			0.0283	ACADM,ESRRA,FOS
PTHLH	other			0.0283	FOS,FOSL2,SOX9	44 (15)
RICTOR	other		1.633	0.0285	ATP5F1B,ATP6V1G2,NDUFA4,RPLP2,RPS21,RPS29	25 (4)
palmitic acid	chemical - endogenous mammalian		1.446	0.0285	ACADM,FOS,JUN,NPAS4,RNF145,SMAD5	64 (18)
STAT5B	transcription regulator		0	0.0286	FOS,FOSL2,GADD45B,JUN,RASD1,RFX4,RPS21
HLX	transcription regulator			0.0287	ELK1,JUN
ARHGAP31	other			0.0287	GADD45B,JUN
doxorubicin	chemical drug	Activated	2.203	0.0288	FOS,GAD1,HIPK2,JUN,MVP,NPIPB5 (includes others),SDC2,SOX9,TP53BP2	61 (20)
FLT1	kinase			0.0301	FOS,SOX9,UBE2H	31 (12)
Calcineurin A	group			0.0303	FOS,JUN	34 (13)
NTF3	growth factor			0.0303	FOS,JUN	57 (13)
LOC105372576	other			0.0303	FOS,LAMB2
ESRRG	ligand-dependent nuclear receptor			0.031	ACADM,ATP5F1B,DLAT
SP3	transcription regulator			0.0314	FOS,JAM2,JUN,PRKRA,XYLT1	45 (7)
MLXIPL	transcription regulator		-1	0.0315	RPL31,RPLP2,RPS21,RPS29
Rp-8-Br-cGMPS	chemical - kinase inhibitor			0.0317	FOS
8-(3-chlorostyryl)caffeine	chemical reagent			0.0317	FOS
SEW 2871	chemical reagent			0.0317	S1PR1
1-methyl-2-pyrrolidinone	chemical drug			0.0317	FOS
tylophorine	chemical drug			0.0317	JUN
LHX5	transcription regulator			0.0317	GAD1
TEX11	other			0.0317	FOS
endothelin receptor	group			0.0317	FOS
LRIG3	other			0.0317	ERBB4
GNPTAB	enzyme			0.0317	SOX9
Sapk	group			0.0317	FOS
ZNF467	transcription regulator			0.0317	FOS
GFRA1	transmembrane receptor			0.0317	JUN
N-docosahexaenoylethanolamine	chemical - endogenous mammalian			0.0317	JUN
SPTBN1	other			0.0317	FOS
ARID1B	transcription regulator			0.0317	FOS
mir-329	microRNA			0.0317	GAD2
miR-370-3p (and other miRNAs w/seed CCUGCUG)	mature microRNA			0.0317	GAD2
ANKH	transporter			0.0317	SOX9
TIAM1	other			0.0317	JUN
RNASEH1	enzyme			0.0317	RPS21
RNF139	enzyme			0.0317	FDFT1
DLGAP3	other			0.0317	EGR4
AKAP13	other			0.0317	FOS
CFL1	other			0.0317	JUN
ACP1	phosphatase			0.0317	FOS
AMELX	growth factor			0.0317	SOX9
USP17L22 (includes others)	peptidase			0.0317	JUNB
NDUFAB1	enzyme			0.0317	DLAT
griseofulvin	chemical drug			0.0317	ALAS1
carboxyamido-triazole	chemical drug			0.0317	FOS
ketanserin	chemical drug			0.0317	FOS
hoechst 33342	chemical reagent			0.0317	FOS
glabridin	chemical - endogenous non-mammalian			0.0317	FOS
tramadol	chemical drug			0.0317	FOS
cromakalim	chemical drug			0.0317	FOS
entacapone	chemical drug			0.0317	JUN
4-methylcatechol	chemical - endogenous mammalian			0.0317	JUN
ammonia	chemical - endogenous mammalian			0.0317	SLC1A3
bisindolylmaleimide II	chemical - kinase inhibitor			0.0317	JUN
yohimbine	chemical drug			0.0317	FOS
succinylacetone	chemical - endogenous mammalian			0.0317	ALAS1
vigabatrin	chemical drug			0.0317	GAD1
4alpha-phorbol 12,13-didecanoate	chemical reagent			0.0317	SOX9
HDAC5	transcription regulator			0.0319	ACADM,ATP5F1B,JUN
RYR1	ion channel			0.032	ACADM,DLAT
CA9	enzyme			0.032	ATP5F1B,UQCRH
CDK5	kinase			0.032	FBXO22,JUN
IL17RA	transmembrane receptor			0.032	CSF3R,SDC2
green tea polyphenol	chemical drug			0.032	FOS,JUN	63 (25)
SU6656	chemical toxicant			0.032	JUNB,ZFP36L1
sphingosine-1-phosphate	chemical - endogenous mammalian		1.558	0.0322	FOS,JUN,PDGFB,S1PR1	53 (20)
morphine	chemical drug		-0.043	0.0322	FOS,FOSL2,JUNB,KCNAB2	48 (19)
NFYA	transcription regulator			0.0329	GADD45B,JUN,JUNB
EML4-ALK	fusion gene/product			0.0329	GADD45B,HIPK2,JUNB
DDX3X	enzyme			0.0337	PRKRA,RPLP2
honokiol	chemical - endogenous non-mammalian			0.0337	FOS,JUNB	33 (13)
MYOC	other			0.0338	DAB2,KCNJ2,SLC7A11
CDH1	other			0.0338	ERBB4,JUN,SOX9	61 (18)
26s Proteasome	complex		-0.958	0.0342	JUNB,RFC3,S1PR1,UBE2H	46 (7)
GFI1	transcription regulator		-1.103	0.0342	DGKG,FOSL2,JUN,S1PR1
benzo(a)pyrene	chemical toxicant		0	0.0347	FOS,GNA14,HSPB1,JUN,RGS5	65 (16)
palbociclib	chemical drug			0.0348	GADD45B,JUN,JUNB	59 (12)
AREG	growth factor			0.0348	ELK1,FOS,JUN	56 (19)
COL18A1	other			0.0348	FOS,JUN,JUNB	53 (25)
FOSL1	transcription regulator			0.0348	FOS,JUN,JUNB	13 (4)
NCOA1	transcription regulator		-1	0.0349	ELK1,FOS,JUNB,PDCD2
methylprednisolone	chemical drug		0.664	0.0353	ALAS1,DAB2,EIF3B,FDFT1,FOS,JUN,KCNAB2,LAMB2,LIPA,ZFP36L1
PHF6	transcription regulator			0.0354	JUN,NDUFA4
deferasirox	chemical drug			0.0354	FOS,JUN
GAB2	other			0.0354	ELK1,FOS	52 (18)
ADGRE2	other			0.0354	FOS,JUN	18 (5)
PTCH1	transmembrane receptor			0.0354	ERBB4,SOX9
butylated hydroxyanisol	chemical toxicant			0.0354	FOS,JUN	57 (21)
PML-RARA	fusion gene/product			0.0354	FOS,JUN
rifampin	chemical drug			0.0356	ALAS1,ELK1,SEPTIN7,TWF2
IGF1R	transmembrane receptor		-1	0.0358	ACADM,ACP1,ATP5F1B,FOS,NDUFA4,RPS21	30 (8)
STK11	kinase		1.633	0.0367	CDH8,CSF3R,GADD45B,JUNB,NDUFA4,TWF2
tetradecanoylphorbol acetate	chemical drug	Activated	2.526	0.0367	ALAS1,CSF3R,DAB2,EGR4,ELK1,ERBB4,FOS,FOSL2,GADD45B,H2AC20,JUN,JUNB,LIPA,NF1,S1PR1,SLC7A11	74 (20)
atorvastatin	chemical drug		0.937	0.037	FDFT1,FOS,GADD45B,JUN,JUNB	46 (19)
CP-55940	chemical reagent			0.0372	JUN,JUNB	75 (24)
STAT	group			0.0372	FOS,JUNB	36 (13)
monobutyl phthalate	chemical toxicant			0.0372	DHX30,TWF2
CASZ1	enzyme			0.0372	TRPC5,XYLT1
GNRH	group			0.0372	FOS,JUN	56 (19)
CTF1	cytokine			0.0372	FOS,JUNB	42 (19)
ISLR	other			0.0372	FOS,SLC7A11
NVP-TAE684	chemical drug			0.0372	FOSL2,JUNB	38 (13)
eprenetapopt	chemical drug			0.0372	DNAJB2,GADD45B
ethylene glycol tetraacetic acid	chemical reagent			0.0372	FOS,KCNJ2
ezetimibe	chemical drug			0.0372	ACADM,FDFT1
lisinopril	biologic drug			0.0372	FOS,JUN	28 (5)
INSR	kinase		-0.861	0.0372	ACADM,ALDH6A1,ATP5F1B,FDFT1,FOS,JUNB,NDUFA4,PDGFB,SIX4	42 (17)
phytohemagglutinin	chemical drug		1.342	0.0372	DNAJB2,FOS,FOSL2,GRIK2,LAMB2,SLC6A8
cycloheximide	chemical reagent		1.62	0.0378	FOS,FOSL2,GADD45B,JUN,JUNB,PDGFB,TIA1	55 (22)
PTGER4	G-protein coupled receptor		0	0.0378	NXPE3,PDGFB,S1PR1,ZFP36L1
phorbol esters	chemical - other			0.0379	FOS,JUN,JUNB	62 (20)
MAP3K8	kinase			0.0386	FOS,JUN,JUNB,P2RY1	76 (23)
E2F4	transcription regulator			0.0388	BUB3,COX7C,FDFT1,RFC3,TP53BP2
dihydrotestosterone	chemical - endogenous mammalian		-0.152	0.0389	ALAS1,FOS,HSPB1,JUN,MARK1,NPEPPS,RPLP2,RPS29,SLC1A3,SOX9	72 (19)
8-bromoguanosine 3',5'-cyclic monophosphate	chemical reagent			0.039	FOS,JUNB	45 (22)
HDL-cholesterol	complex			0.039	FDFT1,FOSL2
GSE1	other			0.039	FOS,SLC1A3
NGFR	transmembrane receptor			0.039	FOS,JUN	66 (19)
FGFR3	kinase			0.039	FOS,SOX9	21 (9)
HSF2	transcription regulator			0.039	HSPB1,JUN
Foxp1	transcription regulator			0.039	DNER,RASD1
1,2-dioctanoyl-sn-glycerol	chemical reagent			0.0394	JUN
Stat dimer	complex			0.0394	FOS
W146	chemical reagent			0.0394	S1PR1
DRD3	G-protein coupled receptor			0.0394	FOS
FICD	enzyme			0.0394	HSPB1
DACT1	other			0.0394	JUN
NLGN2	enzyme			0.0394	GAD2
Ftx	other			0.0394	JUN
ZMIZ2	transcription regulator			0.0394	JUN
RNF5	enzyme			0.0394	FDFT1
DRD1/5	group			0.0394	FOS
sGC	complex			0.0394	FOS
RAB23	enzyme			0.0394	SOX9
RPE65	enzyme			0.0394	FOS
proanthocyanidin derivative	chemical - other			0.0394	JUN
WAY 200070	chemical drug			0.0394	JUN
SNAPC1	transcription regulator			0.0394	RNU1-4
7S NGF	complex			0.0394	FOS
SNAPC3	other			0.0394	RNU1-4
Atf	group			0.0394	JUN
DDX21	enzyme			0.0394	RPS21
FGR	kinase			0.0394	ELK1
SNAPC2	transcription regulator			0.0394	RNU1-4
WSB1	enzyme			0.0394	HIPK2
TIAL1	transcription regulator			0.0394	TIA1
CALCR	G-protein coupled receptor			0.0394	FOS
UTS2	other			0.0394	FOS
PENK	other			0.0394	FOS
ARHGEF25	other			0.0394	JUN
KIDINS220	transcription regulator			0.0394	FOS
SNAPC4	transcription regulator			0.0394	RNU1-4
SH2B2	other			0.0394	FOS
SORL1	transporter			0.0394	FOS
ITSN1	other			0.0394	ELK1
N-lauroyl-L-phenylalanine	chemical reagent			0.0394	MARK1
Nrg1	growth factor			0.0394	FOS
gabapentin	chemical drug			0.0394	FOS
lindane	chemical drug			0.0394	FOS
G Protein I	complex			0.0394	ELK1
etidronic acid	chemical drug			0.0394	FOS
CBFB-MYH11	fusion gene/product			0.0394	JUN
dexfenfluramine	chemical drug			0.0394	FOS
nor-binaltorphimine	chemical reagent			0.0394	FOS
phloroglucinol	chemical drug			0.0394	FOS
ceftriaxone	chemical drug			0.0394	SLC1A3
5-hydroxydecanoic acid	chemical - endogenous mammalian			0.0394	FOS
5-hydroxytryptophan	chemical - endogenous mammalian			0.0394	FOS
RASSF1	other			0.0399	DAB2,FOS,SOX9	42 (15)
TEAD1	transcription regulator		-1	0.0401	ACADM,ATP5F1B,NDUFA4,SDC2
Tgf beta	group		1.986	0.0402	DAB2,FOS,GADD45B,JUN,JUNB,NPAS4,PDGFB,SMAD5	51 (21)
imiquimod	chemical drug			0.0406	AJAP1,BCL10,DNAJB2,FOS,JUNB	39 (11)
ERK1/2	group		1.498	0.0408	ELK1,FOS,GAD1,JUN,JUNB,SOX9	66 (16)
ZFP36	transcription regulator			0.041	FOS,JUN,TMCC2	44 (13)
DSCAM	other			0.041	KCNJ2,PDGFB,ROBO2
SREBF2	transcription regulator			0.041	FDFT1,LIPA,STARD4
KRAS	enzyme		0.562	0.0414	B3GALNT1,CSF3R,FOS,HSPB1,JUN,JUNB,LAMB2,NF1,SLC7A11,SOX9,TLE3,ZFP36L1	77 (23)
medroxyprogesterone acetate	chemical drug		1.772	0.0423	CSF3R,DOCK1,FAM107A,JUN,JUNB,LAMB2,LIPA,PDGFB	59 (7)
epigallocatechin-gallate	chemical drug		1.24	0.0425	FOS,FOSL2,GADD45B,JUN,JUNB	72 (22)
PP1	chemical drug			0.0427	FOS,JUN	32 (11)
KCNK9	ion channel			0.0427	GADD45B,TRPC5
FOXP1	transcription regulator			0.0427	JUN,NXPH1
H-7	chemical - kinase inhibitor			0.0427	FOS,JUNB	62 (24)
PC-SPES	chemical drug			0.0432	FDFT1,SOX9,TIA1
BMP4	growth factor	Activated	2.18	0.0438	JUN,JUNB,SALL3,SMAD5,SOX9	53 (16)
REST	transcription regulator			0.0441	GAD1,JAM2,KCNAB2,NRXN3
maslinic acid	chemical - endogenous non-mammalian			0.0443	DOCK1,JUNB,SLC1A3
6-hydroxydopamine	chemical toxicant			0.0443	FOS,GAD1,JUN	42 (17)
actinomycin D	biologic drug		-0.246	0.0444	BCL10,FOS,FOSL2,JUN,TP53BP2	53 (22)
ATF1	transcription regulator			0.0446	FOS,JUN	14 (4)
DACH1	transcription regulator			0.0446	FOS,JUN
BAG1	other			0.0446	FOS,JUN	59 (20)
chloropromazine	chemical drug			0.0446	FDFT1,FOS
carbamylcholine	chemical drug			0.0446	FOS,JUN	62 (16)
KN 93	chemical drug			0.0446	FOS,GAD1	13 (7)
SMARCA4	transcription regulator		-0.323	0.0449	DGKG,EGR4,FOS,FOSL2,GADD45B,JUN,KCNJ2,SDC2,TFB1M,UBE2H	16 (2)
paclitaxel	chemical drug			0.0452	ELL,GAD1,GADD45B,ITPKC,JUN,SCN1B
SOCS3	phosphatase			0.0454	ESRRA,FOS,JUN	65 (24)
cobalt chloride	chemical reagent			0.0454	RGS5,SLC1A3,SMAD5
RBPJ	transcription regulator		-0.508	0.0457	FOS,JUN,PDGFB,SOX9	42 (16)
H89	chemical drug		-1.925	0.0457	FOS,JUN,JUNB,PPP1R16B	51 (19)
NR3C1	ligand-dependent nuclear receptor		0.372	0.0459	BCL10,CSRNP1,DNER,FGD4,FOS,GADD45B,GRM7,JUN,RASD1,TLE3,TP53BP2	58 (7)
CREBBP	transcription regulator			0.0463	ALAS1,ARHGEF10L,CLASP2,FOS,FOSL2,JUN,SLC7A11	28 (14)
DICER1	enzyme		0.492	0.0463	FOS,GAD2,JUN,RGS5,S1PR1,TIA1
lysophosphatidic acid	chemical - other			0.0466	FOS,JUN,JUNB	78 (23)
miR-29b-3p (and other miRNAs w/seed AGCACCA)	mature microRNA			0.0466	PDGFB,TDG,ZFP36L1
CD3E	transmembrane receptor			0.0466	BCL10,FOS,JUN	52 (15)
Akt	group		-0.946	0.0468	ELK1,FOS,JUN,LAMB2,LMBRD1,RASD1,SOX9	62 (18)
Dynamin	group			0.0471	FOS
SERCA	group			0.0471	JUN
FOXQ1	transcription regulator			0.0471	NRXN3
BICC1	other			0.0471	ERBB4
Beta Arrestin	group			0.0471	FOS
Integrin alpha 4 beta 1	complex			0.0471	PDGFB
ZNRF3	enzyme			0.0471	SOX9
lumefantrine	chemical drug			0.0471	HSPB1
Ampa Receptor	complex			0.0471	ERBB4
OPRK1	G-protein coupled receptor			0.0471	FOS
PROK2	other			0.0471	FOS
HPRT1	enzyme			0.0471	P2RY1
FES	kinase			0.0471	CSF3R
SLC7A11-AS1	other			0.0471	JUN
NUCB2	other			0.0471	FOS
SLC1A1	transporter			0.0471	FOS
OPRD1	G-protein coupled receptor			0.0471	ELK1
Nisch	other			0.0471	FOS
MAGED1	transcription regulator			0.0471	JUN
AATF	transcription regulator			0.0471	JUN
SPTBN2	other			0.0471	SLC1A3
DYNLL1	other			0.0471	FOS
MAT2A	enzyme			0.0471	FOS
GRM3	G-protein coupled receptor			0.0471	SLC1A3
F2RL3	G-protein coupled receptor			0.0471	FOS
GPS1	other			0.0471	FOS
BTG1	transcription regulator			0.0471	JUN
norisoboldine	chemical - endogenous non-mammalian			0.0471	ACADM
HIVEP2	transcription regulator			0.0471	FOS
RAB7A	enzyme			0.0471	FOS
4-iodo-6-phenylpyrimidine	chemical reagent			0.0471	FOS
Gm35986	other			0.0471	FDFT1
U 50488H	chemical reagent			0.0471	FOS
alpha-amino-3-hydroxy-5-methyl-4-isoxazolepropionic acid	chemical reagent			0.0471	NPTX1
1-(2,5-dimethoxy-4-iodophenyl)-2-aminopropane	chemical reagent			0.0471	FOS
sumatriptan	chemical drug			0.0471	ELK1
halothane	chemical drug			0.0471	FOS
tamsulosin	chemical drug			0.0471	FOS
GCN2iA	chemical drug			0.0471	PDGFB
10,12-tricosadiynoic acid	chemical reagent			0.0471	ACADM
resiniferatoxin	chemical drug			0.0471	FOS
methyllycaconitine	chemical toxicant			0.0471	FOS
remifentanil	chemical drug			0.0471	FOS
FOS	transcription regulator		0.38	0.0472	ALAS1,DOCK1,FOS,GRIK2,JUN,JUNB,NPTX1,SMAD5,XYLT1	41 (11)
Pdgf (complex)	complex			0.0477	FOS,JUN,JUNB	72 (22)
bezafibrate	chemical drug			0.0477	ACADM,JUN,TDG
genistein	chemical drug		-1.835	0.0483	ALAS1,FOS,JUN,JUNB,KCNJ2,LIPA,XYLT1	65 (23)
IDH2	enzyme			0.0485	JUN,NDUFA4
ELANE	peptidase			0.0485	CSF3R,FOS
fasudil	chemical drug			0.0485	JUN,SLC1A3	18 (7)
FSH	complex	Activated	2.214	0.0488	DAB2,FOS,FOSL2,JUN,JUNB,RGS5,SMAD5	58 (22)
SNCA	enzyme		-0.378	0.0488	AJAP1,DGKG,ELL,FAM107A,MARK1,NPTX1,SPAG8
androgen	chemical drug			0.05	ALDH6A1,FOS,JUN,SOX9	27 (8)
GNAS	enzyme		1.941	0.0563	FOS,FOSL2,PPP1R16B,RASD1
ZC3H12A	enzyme	Activated	2	0.064	FOS,JUNB,PEAK1,ZFP36L1
F2	peptidase	Activated	2.171	0.0736	FOS,FOSL2,JUN,JUNB,PDGFB
bucladesine	chemical toxicant	Activated	2.326	0.0773	FOS,FOSL2,GADD45B,JUN,JUNB,KCNAB2
NFkB (complex)	complex		1.813	0.0801	ELK1,FOS,GAD1,GAD2,GADD45B,HSPB1,JUN,JUNB,NFKBID
CG	complex	Activated	2.218	0.0863	EPHA7,FOS,FOSL2,GADD45B,JUN,JUNB,RASD1,RFC3
TNF	cytokine	Activated	2.326	0.0919	ACADM,ANXA11,ARHGEF10L,BCL10,ELK1,FOS,FOSL2,GADD45B,HIPK2,JUN,JUNB,KCNJ2,MVP,PDGFB,RASD1,RGS5,S1PR1,SDC2,SLC1A3,SLC7A11,SOX9,UBE2H
CSF3	cytokine		1.964	0.106	CSF3R,FOS,GADD45B,JUN
CD40LG	cytokine		1.996	0.106	EGR4,FOS,FOSL2,JUN,JUNB,ZFP36L1
SB203580	chemical drug	Inhibited	-2.043	0.108	FDFT1,FOS,JUN,JUNB,PDGFB,RFX4,XYLT1
Insulin	group	Activated	2.022	0.119	ACADM,ALAS1,FDFT1,FOS,JUN,JUNB,RPL32,SMAD5,TRPC5
8-bromo-cAMP	chemical reagent		1.885	0.129	CSF3R,DOCK1,FOS,JUN,LAMB2,LIPA,PDGFB
Ige	complex	Activated	2	0.133	ALAS1,GADD45B,JUNB,NFKBID,PDGFB
Growth hormone	group		1.92	0.136	FOS,FOSL2,JUN,JUNB
lipopolysaccharide	chemical drug	Activated	3.317	0.14	ACADM,ANXA11,BCL10,CSF3R,CSRP1,EGR4,ELK1,FOS,GADD45B,HIPK2,HSPB1,ITPKC,JUN,JUNB,KCNAB2,LIPA,NFKBID,NPTX1,PDGFB,PPP1R16B,S1PR1,SLC7A11,TLNRD1,TP53BP2,TWF2,USP3
TGFB1	growth factor	Activated	3.239	0.148	ANXA11,CSRP1,DAB2,FAM107A,FOS,FOSL2,GAD1,GADD45B,GNA14,GRM7,HSPB1,JUN,JUNB,P2RY1,PDGFB,S1PR1,SDC2,SOX9,STARD4,TIA1,XYLT1
SMAD4	transcription regulator		1.958	0.211	FOS,GADD45B,JAM2,PDGFB
EPO	cytokine		1.953	0.233	FOS,JUN,JUNB,STRADB
RXRA	ligand-dependent nuclear receptor		-1.969	0.238	ACADM,FOS,PDGFB,SLC6A8
IL17A	cytokine		1.954	0.245	FOS,JUN,S1PR1,SDC2
camptothecin	chemical drug	Activated	2	0.258	FOS,GADD45B,HSPB1,JUN,LAMB2,TWF2,ZFP36L1
EGF	growth factor	Activated	2.597	0.274	ELK1,FGD4,FOS,FOSL2,JUN,JUNB,SOX9
IL1	group		1.94	0.316	FOS,JUN,LAMB2,SOX9
poly rI:rC-RNA	biologic drug		1.914	0.339	DISC1,EIF3B,FOS,GADD45B,JUN,JUNB,MVP
AGT	growth factor	Activated	2.417	0.348	C1QTNF6,DAB2,FDFT1,FOS,HSPB1,JUN,KCNJ2,LAMB2,PDGFB
HGF	growth factor	Activated	2.15	0.39	FOS,JUN,JUNB,SIX4,SMAD5
IGF1	growth factor	Activated	2.168	0.544	FOS,GRM7,JUN,JUNB,ZFP36L1
STAT3	transcription regulator	Activated	2.187	1	FOS,JUNB,PDGFB,S1PR1,SLC1A3
IL4	cytokine	Activated	2.145	1	ALAS1,CSF3R,FOS,GADD45B,GNA14,HIPK2,JUN,JUNB,KCNAB2,NFKBID
