# Supplementary material for: Neuron-specific transcriptomic signatures indicate neuroinflammation and altered neuronal activity in ASD temporal cortex
Source: Proc Natl Acad Sci U S A. 2023 Mar 2;120(10):e2206758120. doi: 10.1073/pnas.2206758120 (PMC10013873; doi:10.1073/pnas.2206758120)
Supplement: Supplementary file 15 — Dataset S014 (XLSX) [file pnas.2206758120.sd14.xlsx]

## Sheet: Dataset S14
Syndromic ASD	na	ATP1A3	CAMK2A	CAMK2B	CDK13	CEP290	CHKB	CNOT3	ADNP	ALDH5A1	ALG6	ARHGEF9	ARID1B	DMPK	EEF1A2	DYRK1A	FOXP1	ADSL	AHI1	CDKL5	DEPDC5	DHX30	EBF3	C12orf57	CACNA1C	EP300	GATM	DEAF1	DMD	EHMT1	FMR1	ANKRD11	ARX	ASXL3	CHD1	CHD2	CHD7	CHD8	CNKSR2	DDX3X	DHCR7	BCL11A	CIC	CNTNAP2	FOXG1	AHDC1	BRAF	HCN1	IQSEC2
CHD8_targets	na	YY1AP1	RNF146	NREP	UBE2D3	TGIF1	C19ORF12	DYNC1I2	GPR161	MRAS	SUV39H2	SYNCRIP	WTAP	BID	BRD2	CDK2AP1	GPR137	HOMER3	MADD	MDK	MEIS2	RNF145	RNF38	RPL15	SOCS2	TK2	TMEM254	TP53I11	WDR4	YWHAZ	ACBD5	AP4S1	BCAR1	BZW1	CUX1	EFCAB2	EXD2	FOXJ3	GART	HNRNPF	ING1	KCTD1	KLC2	KLF7	MOB4	NDUFC1	NUP62	PHF8	PTCH1
FMRP Target	na	C9orf172	PCDHAC2	GNAS	PCDHGA12	PCDHA4	NRGN	CAMK2N1	VAMP2	LYNX1	CPLX2	CPLX1	CALM1	CALM3	SPRN	NAT8L	ARF3	NCS1	RHOB	DIRAS2	SNAP25	TPPP	SYNGR1	YWHAG	LHFPL4	TSPAN7	RGS7BP	GRLF1	PLP1	GPM6A	ATP1B1	TEF	MBP	CDK5R1	APOE	PHYHIP	B3GAT1	GNB1	QKI	TMOD2	ATP6V0D1	GNAO1	GNAZ	2022-09-03	SCD	MAPK1	ALDOC	CDK5R2	2022-09-05
Constrained	na	HECTD4	KMT2A	AGO2	KMT2D	KMT2B	MROH1	AGO1	ZSWIM8	ADGRB1	TCAF1	DHX16	ADGRL1	PRAMEF20	PRAMEF22	CLUH	DHX15	CACTIN	ADGRB2	SPDYE2B	AGO3	TENM2	PTPN20	PTPN20	ABHD17A	TENM1	PRAMEF14	NBPF15	VPS51	PRAMEF19	B4GAT1	C2CD5	TCAF2	NPIPA1	GPR89B	DYNC1H1	PRPF8	HUWE1	TRRAP	LRP1	HERC2	SMARCA4	POLR2A	RYR2	SCN8A	MED12	ACACA	KIAA1109	SNRNP200
Vulnerable	na	ANKRD11	LRP1	DSCAM	KMT2A	TRRAP	ASH1L	CHD8	GRIN2B	MED13L	SCN2A	ANK2	CHD2	NOTCH1	KDM6B	FASN	ZFHX3	SPTBN1	FOXP1	WDFY3	MACF1	TRIO	BCL11A	ARID1B	SYNGAP1	KAT6A	DYRK1A	NCKAP1	TENM2	CDC42BPB	FAT4	LRP5	PLXNB2	FBN1	WAC	TNRC18	KMT2C	GSE1	NBEA	ZNF462	ADGRL1	RAI1	SPAST	SHANK2	KMT2D	EP400	ASXL3	TBR1	SRRM2
pLI>0.99	na	GNB1	PRDM16	CHD5	DNAJC11	PIK3CD	CAMTA1	RERE	CASZ1	KIF1B	UBE4B	MFN2	MTOR	VPS13D	PRDM2	SPEN	ZBTB17	UBR4	EIF4G3	ECE1	HP1BP3	EPHB2	USP48	KDM1A	HNRNPR	TCEB3	TMEM57	GRHL3	SRRM1	WDTC1	ARID1A	EYA3	AHDC1	PUM1	PTPRU	YTHDF2	BAI2	TXLNA	LCK	SFPQ	DLGAP3	ZMYM4	AGO3	AGO4	CLSPN	AGO1	NCDN	THRAP3	STK40
LGD DNMs	na	KLHL17	SCNN1D	SKI	MEGF6	RERE	TMEM201	CASZ1	TNFRSF8	SPEN	EPHA2	CAPZB	PINK1	ECE1	HSPG2	EPHB2	NIPAL3	LOC101928265	HMGN2	AHDC1	HCRTR1	TMEM39B	TXLNA	BSDC1	CSMD2	COL9A2	SMAP2	FOXO6	HIVEP3	SCP2	PODN	NFIA	INADL	SRSF11	MSH4	ASB17	IFI44L	LPHN2	SLC35A3	OLFM3	VAV3	TAF13	CYB561D1	GSTM3	STRIP1	MOV10	AMPD1	CSDE1	ATP1A1
LGD+Missense	na	NOC2L	KLHL17	AGRN	UBE2J2	SCNN1D	DVL1	ATAD3B	TMEM52	KIAA1751	GABRD	SKI	TNFRSF14	ARHGEF16	MEGF6	CCDC27	NPHP4	CHD5	ACOT7	ESPN	PLEKHG5	ZBTB48	RERE	SPSB1	TMEM201	RBP7	CASZ1	MTOR	AGTRAP	CLCN6	NPPA	TNFRSF8	VPS13D	PRAMEF12	PRAMEF1	PRAMEF4	KAZN	RSC1A1	FBLIM1	SPEN	CLCNKB	EPHA2	NBPF1	CROCC	PADI1	PADI3	ARHGEF10L	ALDH4A1	UBR4
Presynaptic	synaptomeDB	LRRC47	KCNAB2	VAMP3	ENO1	PINK1	ALPL	RUNX3	EPB41	DEM1	UQCRH	EPS15	DNAJC6	GNAI3	KCNA3	ATP5F1	ATP1A1	SV2A	HORMAD1	S100A13	S100A1	ATP1A2	NDUFS2	MGST3	ATP1B1	TNR	RASAL2	GLUL	ASPM	CSRP1	SYT2	PPFIA4	NFASC	SERTAD4	ARF1	ACTA1	ACTN2	FH	YWHAQ	HPCAL1	VSNL1	GDF7	HADHB	MAPRE3	EHD3	NRXN1	SPTBN1	RTN4	RAB1A
Postsynaptic	synaptomeDB	AGRN	ATAD3A	GNB1	LRRC47	KCNAB2	RPL22	ACOT7	DNAJC11	VAMP3	PARK7	ENO1	PGD	FBXO2	MFN2	EFHD2	PADI2	IGSF21	ALDH4A1	UBR4	KIAA0090	AKR7A2	CAPZB	DDOST	RAP1GAP	CDC42	C1QC	RPL11	SFN	WASF2	STX12	ATPIF1	EPB41	MECR	FABP3	LCK	MARCKSL1	YARS	HPCA	DLGAP3	SFPQ	NCDN	TRAPPC3	MAP7D1	MACF1	PABPC4	CAP1	SLC2A1	PTPRF
[truncated: 5,000 more columns]
